# Supplementary material for: Integrated multi-dimensional comparison of proteomic profiles across 54 cancer cell lines
Source: iScience. 2025 Sep 5;28(10):113514. doi: 10.1016/j.isci.2025.113514 (PMC12483590; doi:10.1016/j.isci.2025.113514)
Supplement: Table S2. MS total proteome profiles and tissue-specific protein markers [file mmc2.xlsx]

## Sheet: Total proteins
Protein Uniprot ID	Hela_1	Hela_2	Hela_3	MKN-7_3	AGS_1	AGS_2	AGS_3	MKN-7_1	MKN-7_2	HBL-100_1	HBL-100_2	HBL-100_3	HCC-827_1	HCC-827_2	HCC-827_3	Pfeiffer_1	Pfeiffer_2	Pfeiffer_3	SNU-1_1	SNU-1_2	SNU-1_3	BT474_1	BT474_2	BT474_3	OVCAR-3_1	OVCAR-3_2	COLO 205_1	COLO 205_2	COLO 205_3	OVTOKO_1	OVTOKO_2	OVTOKO_3	SNU-16_1	SNU-16_2	SNU-16_3	A-375_1	A-375_2	A-375_3	REC-1_1	REC-1_2	REC-1_3	Hec59_1	Hec59_2	Hec59_3	HuCCT1_1	HuCCT1_2	HuCCT1_3	MKN45_1	MKN45_2
A0A024RBG1	0	0	0	0	0	139040000	421890000	0	0	0	0	0	0	0	0	0	0	0	0	0	0	0	0	0	0	0	0	0	0	0	0	0	0	0	0	0	0	0	0	0	0	0	0	0	0	0	0	0	0
A0A075B6N2	0	0	0	0	0	0	0	0	0	0	0	0	0	0	0	0	0	0	0	0	0	0	0	0	0	0	0	0	0	0	0	0	0	0	0	0	0	0	0	0	0	0	0	0	0	0	0	0	0
P0DN26	0	0	0	0	0	0	0	0	0	0	0	0	0	0	0	0	0	0	0	0	0	0	0	0	0	0	0	0	0	0	0	0	0	0	0	0	0	0	0	0	0	0	0	0	0	0	0	0	0
A0A096LP01	0	0	0	0	0	0	0	0	0	0	0	0	0	0	0	0	0	0	0	0	0	0	0	0	0	0	0	0	0	0	0	0	0	0	0	0	0	0	0	0	0	0	0	0	0	0	0	0	0
P04433	0	0	0	0	0	0	0	0	0	0	0	0	0	0	0	0	0	0	0	0	0	0	0	0	0	0	0	0	0	0	0	0	0	0	0	0	0	0	510430000	578870000	464920000	0	0	0	0	0	0	0	0
P0DPI2	306880000	177060000	201090000	374630000	205200000	199840000	236410000	482490000	535680000	196260000	188140000	246680000	503620000	471870000	482850000	983800000	769630000	916480000	695500000	669510000	973410000	687610000	788610000	842120000	1049800000	972570000	929670000	725790000	886800000	416840000	403340000	430840000	589380000	573530000	601700000	474430000	531260000	494600000	680880000	603750000	804650000	889600000	972110000	921170000	394330000	458090000	522540000	533040000	435380000
A0A0B4J2E0	0	0	0	0	0	0	0	0	0	0	0	0	0	0	0	0	0	0	0	0	0	0	0	0	0	0	0	0	0	0	0	0	0	0	0	0	0	0	0	0	0	0	0	0	0	0	0	0	0
A0A0U1RRE5	0	0	0	0	0	0	0	0	0	0	0	0	0	0	0	0	0	0	0	0	0	0	0	0	66610000	82274000	0	0	0	0	0	0	0	0	0	0	0	0	0	0	0	0	0	0	0	0	0	0	0
A0A0U1RRL7	0	0	0	0	36816000	0	0	0	0	0	53489000	60691000	0	0	0	0	0	0	0	0	0	220970000	252330000	137010000	0	0	153720000	205280000	245640000	0	0	0	0	0	0	0	0	0	0	0	0	88902000	0	107770000	0	94402000	0	0	0
A0A576	0	0	0	0	0	0	0	0	0	0	0	0	0	0	0	0	0	0	0	0	0	0	0	0	0	0	0	0	0	0	0	0	0	0	0	0	0	0	0	0	0	0	0	0	0	0	0	0	0
A0AV96	0	42953000	0	48757000	316340000	315290000	358990000	71622000	89616000	42861000	63858000	125100000	317770000	409960000	310180000	0	0	0	0	0	0	328450000	455110000	474640000	305620000	244240000	291230000	424320000	436950000	333490000	291820000	240860000	271670000	223170000	198060000	40913000	32663000	40096000	48441000	0	0	209740000	182040000	159010000	255420000	278560000	341920000	181230000	228080000
A0AVF1	0	0	0	0	0	0	0	0	0	0	0	0	0	0	0	0	0	0	0	0	0	0	0	0	0	0	0	0	0	0	0	0	0	0	0	0	0	0	0	0	0	0	0	0	0	0	0	0	0
A0AVK6	0	0	0	0	0	0	0	0	0	0	0	0	0	0	0	0	0	0	0	0	0	0	0	0	0	0	0	0	0	0	0	0	0	0	0	0	0	0	0	0	0	0	0	0	0	0	0	0	0
A0AVT1	138920000	170700000	179900000	215260000	303060000	323230000	330110000	245370000	233660000	202400000	197760000	204260000	311990000	326990000	292100000	427730000	409880000	398740000	151230000	273930000	223030000	282060000	309630000	303310000	332790000	301920000	320050000	294810000	266090000	404830000	455160000	415610000	188850000	210810000	232390000	198480000	226510000	214230000	223030000	232990000	228930000	178320000	206790000	152160000	387940000	406270000	407930000	228270000	237660000
A0FGR8	194530000	200990000	188020000	190040000	268060000	412770000	446650000	187570000	242340000	138110000	110580000	115220000	594290000	562770000	565590000	77734000	64745000	64218000	216320000	343160000	196950000	165760000	162100000	166350000	274410000	228770000	259210000	181670000	131840000	218490000	267340000	248180000	266770000	196880000	231570000	190940000	126440000	141380000	107960000	131810000	125620000	320720000	213550000	283110000	212500000	183790000	168570000	432260000	402060000
A0JLT2	0	0	0	0	0	0	0	0	0	0	0	0	0	0	0	0	0	0	0	0	0	0	0	91173000	0	0	0	0	47484000	0	0	0	113600000	77037000	85565000	125230000	166180000	92543000	68875000	0	0	82660000	0	130270000	73153000	95965000	83698000	69710000	0
A0JNW5	0	0	0	0	0	0	0	0	0	0	0	104230000	0	0	0	0	0	0	0	0	0	0	0	0	75958000	99906000	0	0	0	0	165520000	0	0	0	0	0	0	0	0	0	0	0	0	78308000	0	0	0	0	0
A0MZ66	247090000	325840000	150750000	58300000	995100000	970900000	1089400000	36339000	76165000	48919000	36066000	36023000	128870000	125270000	95187000	60799000	6456300	0	39284000	0	0	267170000	434610000	276560000	167280000	135440000	376800000	375620000	254430000	221060000	300320000	196200000	154210000	234740000	191250000	62187000	75837000	86445000	25575000	25016000	26968000	216850000	231470000	184160000	271130000	211160000	239310000	486000000	405410000
A0PJW6	61482000	50738000	0	0	0	0	0	0	0	0	0	0	0	0	0	0	0	0	0	0	0	0	0	0	0	0	40774000	51226000	0	0	0	0	0	0	0	0	0	0	0	0	0	0	0	47305000	36337000	43923000	54235000	0	0
A0PK00	0	0	0	0	0	0	0	0	0	0	0	0	0	0	0	0	0	0	0	0	0	0	0	0	0	0	0	0	0	0	0	0	0	0	0	0	0	0	0	0	0	0	0	0	0	0	0	0	0
A1A4S6	0	0	0	0	0	0	0	0	0	0	0	0	0	0	0	0	0	0	0	0	0	0	0	0	0	0	0	0	0	0	0	0	0	0	0	0	8677900	0	0	0	0	0	0	0	0	0	0	0	0
A1A5C7	0	0	0	0	0	0	0	0	0	0	0	0	0	0	0	0	0	0	0	0	0	0	0	0	0	0	0	0	0	0	0	0	0	0	0	0	0	0	0	0	0	0	0	0	0	0	0	0	0
A1A5D9	0	0	0	0	0	0	0	0	0	0	0	0	0	0	0	0	0	0	0	0	0	0	0	0	0	0	0	46498000	41185000	0	0	0	0	0	0	0	0	0	0	0	0	0	0	0	0	0	0	0	0
A1IGU5	0	0	0	0	0	0	0	0	0	0	0	0	0	0	0	0	0	0	0	0	0	0	0	0	0	0	0	0	0	0	0	0	0	0	0	0	0	0	0	0	0	0	0	0	0	0	0	0	0
A1KXE4	0	0	0	0	0	0	0	0	0	0	0	0	0	0	0	0	0	0	0	0	0	0	0	0	0	0	0	0	0	0	0	0	0	0	0	0	0	0	0	0	0	0	0	0	0	0	0	0	0
A1L020	0	0	0	0	0	0	0	0	0	0	0	0	0	0	0	0	0	0	0	0	0	0	0	0	0	0	0	0	0	0	0	0	0	0	0	0	0	0	0	0	0	0	0	0	0	0	0	0	0
A1L0T0	65963000	128150000	468670000	256840000	130890000	113430000	114740000	313180000	252020000	206440000	229740000	240920000	147510000	160470000	162500000	183850000	192150000	203180000	478900000	472320000	441110000	634800000	657430000	722990000	373870000	321160000	504170000	404720000	453320000	282110000	206020000	168090000	408810000	430330000	421660000	258250000	293500000	312990000	187470000	184420000	193960000	286340000	242440000	247300000	214480000	226630000	221530000	241560000	274000000
A1L170	30833000	0	0	0	0	0	0	0	0	0	0	0	0	0	0	0	0	0	0	0	0	0	0	0	0	0	39371000	0	0	0	0	0	0	0	0	0	0	0	0	0	0	0	0	0	0	0	0	0	0
A1L188	0	0	0	0	0	0	0	0	0	0	0	0	0	0	0	0	0	0	0	0	0	0	0	0	0	0	0	0	0	0	0	0	0	0	0	0	0	0	0	0	0	0	0	0	0	0	0	0	0
A1L390	0	0	0	0	0	0	0	0	0	0	0	0	0	0	0	0	0	0	0	0	0	0	0	0	0	0	0	0	0	0	0	0	0	0	0	0	0	0	0	0	0	0	0	0	0	0	0	0	0
A1L3X0	0	0	0	0	0	20416000	0	0	0	0	0	0	0	0	0	0	0	0	0	0	0	0	0	0	0	0	0	0	0	0	0	0	0	0	0	0	0	0	0	0	0	0	0	0	0	0	0	0	0
A1X283	121460000	95347000	132200000	0	135990000	160200000	134470000	20203000	0	20707000	45877000	29792000	152190000	102020000	118650000	0	0	0	0	0	0	7271200	0	0	140910000	134800000	8550100	51215000	73139000	0	24195000	0	0	0	23466000	113420000	208970000	201670000	0	0	0	16283000	58552000	28100000	180480000	75787000	105550000	0	66524000
A1XBS5	0	0	0	0	0	0	0	0	0	0	0	0	0	0	0	0	0	0	0	0	0	0	0	0	0	0	0	0	0	0	0	0	0	0	0	0	0	0	0	0	0	0	0	0	0	0	0	0	0
A2A288	0	0	0	0	0	0	0	0	0	0	0	0	0	0	0	136060000	154540000	134620000	0	0	0	0	0	0	0	0	0	0	0	0	0	0	0	0	0	0	0	0	0	0	0	0	0	0	0	0	0	0	0
A2A3N6	0	0	0	0	0	0	0	0	0	0	0	0	0	0	0	0	0	0	78788000	0	76760000	0	0	0	0	0	0	0	0	0	0	0	0	0	0	0	0	0	0	0	0	0	0	0	0	0	0	0	0
A2RRP1	0	0	0	0	37047000	26176000	71527000	0	0	0	0	0	0	34950000	19108000	65729000	71122000	0	0	0	52691000	63127000	65562000	54433000	0	17790000	87480000	46032000	55323000	0	0	0	36338000	47125000	47289000	0	25620000	0	113110000	100900000	94474000	81502000	62417000	64061000	21426000	0	0	59198000	40170000
A2RTX5	0	0	0	0	0	0	0	0	0	0	0	0	0	0	0	0	0	0	0	0	0	0	0	0	0	0	0	0	0	0	0	37026000	92359000	0	102730000	0	0	0	0	0	25574000	0	0	0	0	0	0	0	0
A2RU49	0	0	0	0	0	0	0	0	0	0	0	0	0	0	0	0	0	0	0	0	0	0	0	0	0	0	0	0	0	0	0	0	0	0	0	0	0	0	0	0	0	0	0	0	0	0	0	0	0
A2RU67	0	0	0	0	0	0	0	0	0	0	0	0	0	0	0	0	0	0	0	0	0	0	0	0	0	0	0	0	0	0	0	0	0	0	0	0	0	0	0	0	0	0	0	0	0	0	0	0	0
A2RUS2	0	0	0	0	0	0	0	0	0	0	0	0	0	0	0	0	0	0	0	0	0	0	0	0	0	0	0	0	0	0	0	0	0	0	0	0	0	0	0	0	0	0	0	0	0	0	0	0	0
A2VDF0	0	0	0	0	0	0	0	0	0	0	0	0	0	0	0	0	0	0	0	0	0	0	0	0	0	0	0	0	0	0	0	0	0	0	0	0	0	0	0	0	0	0	0	0	0	0	0	0	0
A2VDJ0	0	0	0	0	0	0	0	0	0	0	0	0	0	0	0	0	0	0	0	0	0	0	0	0	0	0	0	0	0	0	0	0	0	0	0	0	0	0	0	0	0	0	0	0	0	0	0	0	0
A3KMH1	36954000	43292000	44061000	138530000	82869000	79220000	66306000	38296000	58474000	43004000	19977000	61133000	76138000	63131000	18602000	667790000	453940000	547790000	97380000	133460000	144100000	265700000	243340000	233090000	67366000	60343000	2060600000	1457600000	1603200000	44088000	14846000	45572000	495360000	555230000	517070000	21479000	69893000	18689000	62733000	158280000	52122000	472290000	517860000	691080000	148870000	181770000	200660000	80040000	100640000
A3KN83	0	0	0	57483000	98639000	83330000	80107000	62092000	57664000	53017000	61016000	75389000	43759000	48515000	52023000	152770000	97500000	161600000	65506000	47439000	55239000	99669000	92410000	100110000	86418000	51183000	76040000	93720000	70335000	0	13637000	0	73394000	86344000	50088000	142590000	73420000	88599000	72223000	69112000	61097000	108070000	65247000	41433000	24191000	0	0	83351000	86503000
A4D0S4	0	0	0	0	0	0	0	0	0	0	0	0	0	0	0	0	0	0	0	0	0	0	0	0	0	0	0	0	0	0	0	0	0	0	0	0	0	0	0	0	0	0	0	0	0	0	0	0	0
A4D126	0	0	0	0	0	0	0	0	0	0	0	0	0	0	0	0	0	0	0	0	0	0	0	0	0	0	0	0	0	0	0	0	0	0	0	0	0	0	0	0	0	0	0	0	0	0	0	0	0
A4D161	0	0	0	0	0	0	0	0	0	0	0	0	0	0	0	0	0	0	0	0	0	0	0	0	0	0	0	0	0	0	0	0	0	0	40446000	0	0	0	0	0	0	0	0	0	0	0	0	76077000	53737000
A4D1E9	53670000	0	78196000	64502000	55511000	55234000	62598000	85167000	91630000	62638000	132180000	77534000	113180000	117740000	128510000	122170000	70118000	90770000	40184000	109420000	94800000	99479000	105230000	86301000	0	54800000	103820000	32811000	66913000	0	0	0	86595000	101150000	101580000	90021000	64086000	68333000	170240000	125910000	112950000	203780000	156270000	147850000	211240000	165090000	148640000	63273000	90326000
A4D1F6	0	0	0	0	0	0	0	0	0	0	0	0	0	0	0	0	0	0	0	0	0	0	0	0	0	0	0	0	0	0	0	0	0	0	0	0	0	0	0	0	0	0	0	0	0	0	0	0	0
A4D1P6	0	51948000	91126000	0	21262000	0	0	0	0	0	0	0	41612000	37704000	38713000	58556000	63740000	63467000	34976000	0	0	0	0	0	0	34231000	0	34086000	16288000	81644000	85648000	69712000	46328000	43233000	0	59084000	0	0	26137000	21940000	38887000	133750000	145860000	145200000	0	0	0	59003000	0
A4D1S0	0	0	0	0	0	0	0	0	0	0	0	0	0	0	0	0	0	0	0	0	0	38942000	38355000	0	74759000	99738000	0	0	0	0	0	0	0	0	0	0	0	0	0	0	0	0	0	0	0	0	0	0	0
A4D1S5	0	0	0	0	0	0	0	0	0	0	0	0	0	0	0	47347000	41555000	44772000	0	0	0	0	0	0	0	0	0	0	0	0	0	0	0	0	0	0	0	0	0	0	0	0	0	0	0	0	0	0	0
A4D1U4	0	0	0	0	0	0	0	0	0	0	0	0	0	0	21109000	0	0	0	0	0	0	37958000	0	0	0	0	0	0	0	0	0	0	0	0	0	0	0	0	0	0	0	0	0	0	0	0	0	0	0
A4D2B0	0	0	0	0	0	0	0	0	0	0	0	0	0	0	0	0	0	0	0	0	0	0	0	0	0	0	0	0	0	0	0	0	0	0	0	0	0	0	0	0	0	0	0	0	0	0	0	0	0
A5A3E0	0	0	0	0	0	0	0	0	0	0	0	0	0	0	0	0	0	0	0	0	0	0	0	0	0	0	0	0	0	0	0	0	0	0	0	0	0	0	0	0	0	0	0	0	0	0	0	0	0
A5D8V6	0	597570000	0	0	0	0	0	0	0	0	0	0	0	0	0	0	0	0	0	0	0	0	0	0	0	0	0	0	0	757250000	0	0	0	0	0	0	0	0	0	0	0	0	0	0	0	0	0	0	0
A5PLL7	0	0	34983000	0	129610000	0	0	43773000	0	0	0	0	17893000	0	0	0	0	0	0	0	0	96358000	75840000	59059000	122060000	111240000	56702000	65465000	75716000	50506000	75525000	59916000	0	0	0	46049000	70199000	0	0	0	0	0	0	0	0	0	0	0	0
A5PLN9	0	0	0	0	0	0	0	0	0	0	0	0	0	0	75420000	0	87904000	158130000	0	0	0	0	0	0	0	0	0	0	0	0	0	0	0	0	0	0	0	0	0	0	0	0	0	0	0	0	0	0	0
A5YKK6	282310000	211310000	216840000	232130000	305330000	283900000	278630000	156030000	107170000	244310000	320060000	306690000	211620000	243850000	213420000	319160000	324520000	301940000	187410000	152050000	149800000	291740000	284490000	268850000	289220000	274860000	258230000	229410000	242390000	243270000	145730000	204940000	208350000	222120000	217500000	231140000	274160000	275940000	219840000	253260000	246990000	306010000	273250000	298710000	231790000	271040000	225700000	436330000	368200000
A5YM69	0	0	0	0	0	0	0	0	0	0	0	0	0	0	0	0	0	0	0	0	0	0	80595000	55010000	0	0	0	50834000	0	0	0	0	0	0	0	0	0	0	0	0	0	0	0	0	0	0	0	0	0
A6H8Z2	0	0	0	0	0	0	0	0	0	0	0	0	0	0	0	0	0	0	0	0	0	0	0	0	0	0	0	0	0	0	0	0	0	0	0	0	0	0	0	0	0	0	0	0	0	0	0	0	0
A6NC98	0	0	0	0	0	0	0	0	0	0	0	0	0	0	0	0	0	0	0	0	0	0	0	0	0	0	0	0	0	0	0	0	0	0	0	0	0	0	0	0	0	0	0	0	0	0	0	0	0
A6NCC3	0	0	0	0	0	0	0	0	0	0	0	0	0	0	0	0	0	0	0	0	0	0	0	0	0	0	0	0	0	0	0	0	0	0	0	0	0	0	0	0	0	0	0	0	0	0	0	0	0
Q9GZQ8	78091000	70029000	0	0	309800000	261220000	290200000	0	297330000	122110000	313960000	246170000	63365000	208200000	156750000	122440000	74855000	124870000	0	0	0	34217000	0	0	0	0	175270000	0	0	109980000	0	86902000	0	0	0	120590000	114930000	97748000	0	0	96778000	0	69247000	0	0	62936000	0	115920000	0
A6NCS6	0	0	0	0	0	0	0	0	0	0	0	0	0	0	0	0	0	0	0	0	0	0	0	0	0	0	0	0	0	0	0	0	0	0	0	0	0	0	0	0	0	0	0	0	0	0	0	0	0
A6ND36	0	0	0	0	0	0	0	0	0	0	0	0	0	0	0	0	0	0	0	0	0	0	0	0	0	0	0	0	0	0	0	0	0	0	0	0	0	0	0	0	0	0	0	0	0	0	0	0	0
A6NDB9	0	0	0	0	0	0	0	0	0	0	0	0	0	0	0	0	0	0	0	0	0	0	0	0	0	10729000	0	0	0	0	0	0	0	0	0	0	0	0	0	0	0	0	0	0	0	0	0	0	0
A6NDG6	175480000	374130000	420660000	190050000	132160000	144100000	152320000	116620000	136950000	214360000	159400000	237230000	226930000	222440000	213640000	280000000	233020000	276990000	460610000	299380000	475060000	202520000	197510000	212960000	86209000	123680000	166820000	136490000	130830000	523530000	458400000	449190000	227460000	287020000	231840000	209440000	212620000	178810000	113900000	131130000	117570000	234920000	228560000	255390000	130240000	151810000	113470000	118590000	135240000
A6NDU8	272520000	245040000	129300000	235000000	123660000	130150000	172050000	104810000	123420000	190580000	308340000	417050000	119660000	153650000	112150000	147770000	135050000	127500000	454470000	461030000	227550000	227000000	194380000	229280000	208850000	226940000	192900000	194660000	116090000	130950000	120080000	0	198200000	188370000	105090000	199660000	194830000	237410000	144810000	199190000	150170000	186020000	263220000	208270000	158410000	108230000	145210000	0	128920000
A6NED2	0	0	0	0	0	0	0	0	0	0	0	0	0	0	0	0	0	0	0	0	0	0	0	0	0	0	0	0	0	0	0	0	0	0	0	0	0	0	0	0	0	0	0	0	0	0	0	0	0
A6NFE2	0	0	0	0	45253000	0	0	0	0	0	0	0	0	0	0	0	0	0	0	0	0	0	0	0	0	0	0	0	32036000	0	0	0	0	0	44685000	0	0	0	0	0	0	26021000	22463000	0	17784000	0	0	24634000	0
A6NFI3	0	0	0	0	0	0	0	0	0	0	0	0	0	0	0	0	0	0	0	0	0	0	0	0	0	0	0	0	0	0	0	0	0	0	0	0	0	0	0	0	0	0	0	0	0	0	0	0	0
A6NFQ2	0	0	0	0	0	0	0	0	0	0	0	0	0	13782000	0	0	0	0	0	0	0	29983000	17783000	0	0	0	0	0	0	0	0	0	0	0	0	55254000	33436000	43856000	0	0	0	0	0	0	0	0	0	44531000	44030000
A6NGB9	0	0	0	0	0	0	0	0	0	0	0	0	0	0	0	0	0	0	0	0	0	0	0	0	0	0	0	0	0	0	0	0	0	0	0	0	0	0	0	0	0	0	0	0	0	0	0	0	0
A6NGE4	0	0	0	0	0	0	0	0	0	0	0	0	0	0	0	0	0	0	0	0	0	0	0	0	0	0	0	0	0	0	0	0	0	0	0	0	0	0	0	0	0	0	0	0	0	0	0	0	0
A6NGR9	0	0	0	0	0	0	0	0	0	0	0	0	0	0	0	0	0	0	0	0	0	0	0	0	0	0	0	0	0	0	0	0	0	0	0	0	0	0	0	0	0	0	0	0	0	0	0	0	0
A6NHL2	0	0	0	0	0	0	0	0	0	0	0	0	0	0	0	0	0	0	0	0	0	0	0	0	0	0	0	0	0	0	0	0	0	0	0	0	0	0	0	0	0	0	0	0	0	0	0	0	0
A6NHQ2	0	0	0	0	0	0	0	0	0	0	243810000	203380000	0	0	0	265620000	0	0	0	0	0	0	0	0	0	0	0	0	0	0	0	0	0	0	0	0	0	0	0	0	0	0	0	0	0	0	0	0	0
A6NHR9	135080000	133530000	161890000	124610000	206920000	252480000	264600000	101020000	118770000	122180000	109830000	99165000	85379000	102960000	88917000	45003000	57404000	89137000	104340000	109420000	73008000	80983000	99497000	77874000	231560000	207950000	92853000	87544000	79464000	154960000	135330000	145290000	113130000	113150000	101800000	31356000	31935000	46695000	284030000	322020000	256450000	98969000	91482000	122990000	81274000	83093000	80948000	219140000	187880000
A6NHT5	0	0	0	0	0	0	0	0	0	0	0	0	0	0	0	0	0	0	0	0	0	0	0	0	0	0	0	0	0	0	0	0	0	0	0	0	0	0	0	0	0	0	0	0	0	0	0	0	0
A6NHX0	0	0	0	0	0	0	0	0	0	0	0	0	0	0	0	0	0	0	0	0	0	0	0	0	0	134260000	0	0	0	0	0	0	0	0	0	0	0	0	43713000	51245000	0	0	0	0	0	0	0	0	0
A6NHZ5	0	0	0	0	0	0	0	0	0	0	0	0	0	0	0	0	0	0	0	0	0	0	0	0	0	0	0	0	0	0	0	0	0	0	0	0	0	0	0	0	0	0	0	0	0	0	0	0	0
A6NI72	0	0	0	0	0	0	0	0	0	0	0	0	0	0	0	0	0	0	0	0	0	0	0	0	0	0	0	0	0	0	0	0	0	0	0	0	0	0	0	0	0	0	0	0	0	0	0	0	0
A6NIH7	0	0	0	68406000	52720000	51610000	58719000	63928000	60950000	133990000	0	35534000	52862000	53998000	75114000	102300000	56749000	119990000	110640000	106830000	47232000	67365000	106390000	89000000	91326000	117270000	132040000	109990000	117720000	72370000	77959000	59380000	0	78635000	72595000	83452000	107670000	109980000	56232000	59489000	75339000	106860000	115450000	95302000	48045000	46263000	56026000	67662000	59224000
A6NJ78	0	0	0	0	0	0	0	0	0	0	0	0	0	0	0	0	67443000	60890000	0	0	0	33326000	0	0	0	0	0	32755000	0	0	0	0	0	0	0	0	0	0	0	0	0	129320000	178650000	133570000	48003000	0	0	111840000	149830000
A6NJG2	0	0	0	0	0	0	0	0	0	0	0	0	0	0	0	0	0	0	0	0	0	0	0	0	0	0	0	0	0	0	0	0	0	0	0	0	0	0	0	0	0	0	0	0	0	0	0	0	0
A6NK02	0	0	0	0	0	0	0	0	0	0	0	0	0	0	0	0	0	0	0	0	0	0	0	0	0	0	0	0	0	0	0	0	0	0	0	0	0	0	0	0	0	0	0	0	0	0	0	0	0
A6NK58	0	0	0	0	0	0	0	0	0	0	0	0	0	0	0	0	57693000	37314000	0	0	0	0	0	0	0	0	0	0	0	0	0	0	0	0	0	0	0	0	0	0	0	0	0	0	0	0	0	0	0
A6NKD9	0	0	0	0	0	0	0	0	0	0	0	0	0	0	0	0	0	0	0	0	0	0	0	0	0	0	48642000	0	31047000	0	0	0	0	0	0	0	0	32320000	0	0	0	50126000	0	0	0	0	47026000	17015000	0
A6NKF1	0	0	0	0	0	0	0	0	0	0	0	0	0	0	0	0	0	0	0	0	0	0	0	0	0	0	0	0	0	0	0	0	0	0	0	0	0	0	0	0	0	0	0	0	0	0	0	0	0
A6NKG5	0	0	0	0	0	0	0	0	0	0	0	0	0	0	0	0	0	0	0	0	0	0	0	0	5248100	0	0	0	0	0	0	0	0	0	0	0	0	0	0	0	0	0	0	0	0	0	0	0	0
A6NKN8	0	0	0	0	0	0	0	0	0	0	0	0	0	0	0	0	0	0	0	0	0	0	0	0	0	0	0	0	0	0	0	0	0	0	0	0	0	0	0	0	0	0	0	0	0	0	0	0	0
A6NKT7	0	0	0	0	0	0	0	0	0	0	0	0	0	0	0	0	0	0	0	0	0	0	0	0	0	0	0	0	0	0	0	0	0	0	0	0	0	0	0	0	0	0	0	0	0	0	0	0	0
A6NMY6	0	0	0	0	0	0	0	0	0	0	0	0	0	0	0	0	0	0	0	0	0	0	0	0	0	0	0	0	0	0	0	0	0	0	0	0	0	0	0	0	0	0	0	0	0	0	0	0	0
A6NNL5	0	0	0	0	0	0	0	0	0	0	0	0	0	0	0	0	0	0	0	0	0	0	0	0	0	0	0	0	0	0	0	0	0	0	0	0	0	0	0	0	0	0	0	0	0	0	0	0	0
A6ZKI3	0	0	0	0	0	0	0	0	0	0	0	0	0	0	0	0	0	0	0	0	0	0	0	0	0	0	0	0	0	0	0	0	0	0	0	0	0	0	0	0	0	0	0	0	0	23494000	0	0	0
A7E2V4	0	0	0	0	0	0	0	0	0	0	0	0	0	0	0	0	0	0	0	0	0	0	0	0	0	0	0	0	0	0	0	0	0	0	0	0	0	0	0	0	0	0	0	0	0	0	0	0	0
A7KAX9	0	0	0	0	0	0	0	0	0	0	0	0	0	0	0	0	0	0	0	0	0	0	0	0	0	0	0	0	0	0	0	0	0	0	0	0	0	0	0	0	0	0	0	0	0	0	0	0	0
A8CG34	0	0	0	0	0	0	0	0	0	0	0	0	0	0	0	0	0	0	0	0	0	0	0	0	0	0	0	0	0	0	0	0	0	0	0	0	0	0	0	0	0	0	0	0	0	0	0	0	0
A8K2U0	0	0	0	0	0	0	0	0	0	0	0	0	0	0	0	0	0	0	0	0	0	0	0	0	0	0	0	0	0	0	0	0	0	0	0	0	0	0	0	0	0	0	0	0	0	0	0	0	0
A8MPS7	0	0	0	0	0	0	0	0	0	0	0	0	0	0	0	0	0	0	0	0	0	0	0	0	0	0	0	0	0	0	0	0	0	0	0	0	0	0	0	0	0	0	0	0	0	0	0	0	0
A8MQ03	47135000	47341000	39628000	0	0	0	0	0	0	0	0	0	0	0	0	0	0	0	0	0	0	0	0	0	0	0	0	0	0	0	0	0	0	0	0	0	0	0	0	0	0	0	0	0	0	0	0	0	0
A8MTJ3	0	0	0	0	0	0	0	0	0	0	0	0	0	0	0	0	0	0	0	0	0	0	0	0	0	0	0	0	0	0	0	0	0	0	0	0	0	0	0	0	0	0	0	0	0	0	0	0	0
A8MTL9	0	0	0	0	0	0	0	0	0	0	0	0	0	0	0	0	0	0	0	0	0	0	0	0	0	0	0	0	0	0	0	0	0	0	0	0	0	0	0	0	0	0	0	0	0	0	0	0	0
A8MV81	0	0	0	0	0	0	0	0	0	0	0	0	0	0	0	0	0	0	0	0	0	0	0	0	0	0	0	0	0	0	0	0	0	0	0	0	0	0	0	0	0	0	0	0	0	0	0	0	0
A8MVW0	0	0	0	0	0	0	0	0	0	0	0	0	0	0	0	0	0	0	0	0	0	0	0	0	0	0	0	0	0	0	0	0	0	0	0	0	0	0	0	0	0	0	0	0	0	0	0	0	0
A8MW92	0	0	0	0	0	0	0	0	0	0	0	0	0	0	0	0	0	0	0	0	0	0	0	0	0	0	0	0	0	0	0	0	0	0	0	0	0	0	0	0	0	0	0	0	0	0	0	0	0
A8MWY0	0	0	0	0	0	0	0	0	0	0	0	0	0	0	0	0	0	0	0	0	0	0	0	0	0	0	0	0	0	0	0	0	0	0	0	0	0	0	0	0	0	0	0	0	0	0	0	0	0
A8MXV4	33833000	0	0	80535000	0	0	0	38077000	72303000	223930000	99006000	57339000	146730000	106660000	155950000	95467000	105480000	86959000	0	0	96435000	258560000	291460000	255570000	99937000	153330000	175790000	261480000	191240000	0	0	0	273360000	234950000	342640000	108250000	58940000	84525000	14735000	0	37511000	191660000	241420000	209720000	70715000	68870000	79277000	214720000	227280000
A9UHW6	0	0	0	62179000	0	0	0	0	0	0	0	0	0	0	0	107930000	93673000	0	0	0	0	44980000	49358000	66187000	0	0	0	83929000	0	0	0	0	0	0	0	0	0	0	66596000	46880000	0	70204000	95688000	86562000	0	0	0	0	0
B0I1T2	0	3917200	0	6583400	23521000	9924300	0	0	0	0	0	13285000	6067000	0	0	12052000	2677300	3115500	0	22571000	0	0	0	2529200	0	0	0	0	0	0	0	0	6193500	0	4987800	0	0	0	0	9819900	0	0	0	0	0	11579000	0	31632000	0
B1AK53	0	0	0	0	51020000	0	0	0	0	0	0	0	0	0	0	0	206370000	190930000	0	0	0	113750000	112920000	153440000	0	0	0	0	0	0	0	0	0	0	0	0	0	0	0	0	0	0	0	0	0	42403000	0	49724000	59140000
B2RTY4	0	0	0	0	0	0	0	0	0	0	0	0	0	0	0	0	0	0	0	0	0	0	0	0	0	0	0	0	0	0	0	0	0	0	0	0	0	0	0	0	0	0	0	0	0	0	0	0	0
B2RUZ4	0	0	0	0	0	0	0	0	0	0	0	0	0	0	0	0	0	0	0	0	0	0	0	0	0	0	0	0	0	0	0	0	0	0	0	0	0	0	0	0	0	0	0	0	0	0	0	0	0
B3EWG6	0	0	0	0	0	0	0	0	0	0	0	0	0	49515000	0	0	0	0	0	0	0	0	0	37694000	0	32705000	0	0	0	0	0	0	0	0	0	0	0	0	0	0	0	85526000	105900000	72362000	0	0	0	0	0
P0DPB3	0	0	0	0	0	0	0	0	0	0	0	0	0	0	0	0	0	0	0	0	0	0	0	0	0	0	0	0	0	0	0	0	0	0	0	0	0	0	0	0	0	0	0	0	0	0	0	0	0
B7ZAP0	0	0	0	0	0	0	0	0	0	0	0	0	0	0	0	0	0	0	0	0	0	0	0	0	0	0	0	0	0	0	0	0	0	0	0	0	0	0	0	0	0	0	0	0	0	0	0	0	0
P0CG08	41501000	27339000	39298000	0	0	0	0	0	0	0	0	0	168310000	119070000	143310000	0	0	0	0	0	0	0	0	0	0	0	67788000	86406000	140660000	72630000	0	0	64057000	0	0	0	58408000	57413000	0	0	51592000	0	0	91836000	0	0	0	0	0
B7ZBB8	0	0	0	0	0	0	0	0	0	0	0	0	0	0	0	0	0	0	0	0	0	0	0	0	0	0	0	40846000	0	172850000	111210000	109920000	0	0	0	0	0	0	0	0	0	0	0	0	0	0	0	0	0
C4AMC7	50870000	91827000	0	28099000	26293000	38127000	22054000	59997000	46625000	63000000	23269000	33267000	42588000	43259000	55273000	36779000	42786000	37333000	92967000	0	58828000	82595000	93504000	76864000	0	0	53291000	89802000	73584000	54716000	91343000	63306000	36229000	48789000	55812000	95220000	90798000	109320000	67094000	59086000	72936000	74331000	93122000	95980000	96142000	70434000	89817000	33957000	0
O43374	0	0	0	0	0	0	0	0	0	0	0	0	0	0	0	0	0	0	0	0	0	0	0	0	0	0	0	0	0	0	0	0	0	0	0	0	0	0	23200000	22789000	0	0	0	0	0	0	0	0	0
C9J7I0	0	0	0	0	0	0	0	0	0	0	0	0	0	0	0	0	0	0	0	0	0	0	0	0	0	0	0	0	0	0	0	0	0	0	0	0	0	0	0	0	0	0	0	0	0	0	0	0	0
C9JI98	0	0	0	0	0	118420000	68318000	0	0	0	0	0	0	0	0	0	0	0	0	0	0	0	22348000	0	0	0	0	0	0	0	0	0	0	0	0	0	0	0	0	0	0	0	0	0	0	0	0	0	0
C9JLR9	0	0	0	0	0	0	0	0	0	0	0	0	0	0	0	0	0	0	0	0	0	0	0	0	0	0	0	0	0	0	0	0	0	0	0	0	0	0	0	0	0	0	0	0	0	0	0	0	0
C9JLW8	0	92378000	39045000	47778000	36065000	51668000	36769000	132040000	0	117430000	162540000	98121000	33223000	31388000	52899000	141430000	105510000	117640000	126710000	55577000	109000000	189530000	181260000	202340000	0	0	36918000	48439000	0	81547000	166500000	109000000	0	0	0	52202000	115880000	117950000	76173000	92185000	93333000	0	0	0	0	0	73233000	0	61379000
C9JRZ8	0	0	0	0	0	0	0	0	0	0	0	0	0	0	0	0	0	0	0	0	0	0	0	0	0	0	0	0	0	0	0	0	0	0	0	0	0	0	0	0	0	0	0	0	0	0	0	0	0
E9PAV3	1759600000	2061900000	1633400000	1642000000	1546000000	2244000000	1562200000	1407400000	979860000	1656700000	1546500000	1478700000	2780300000	3404600000	2839700000	3818200000	3525000000	3820800000	270850000	376640000	380160000	1637200000	2255500000	2736000000	2718100000	4266200000	2113800000	2952300000	2426900000	1746000000	1495600000	1877300000	3438100000	1947400000	2671000000	5300800000	5111500000	5897500000	3648400000	3423300000	3546300000	3050700000	3140900000	3389700000	3249200000	3021300000	2951200000	3068100000	2730300000
E9PRG8	0	0	0	0	0	0	0	0	0	0	0	318850000	0	0	0	0	0	0	0	0	0	0	0	0	0	0	0	0	0	0	0	0	0	0	0	0	0	333040000	158910000	0	0	0	0	0	0	0	0	0	0
G9CGD6	0	0	0	0	0	0	0	0	0	0	0	0	0	0	0	0	0	0	0	0	0	0	0	0	0	0	0	0	0	0	0	0	0	0	0	0	0	0	0	0	0	0	0	0	0	0	0	0	0
L0R6Q1	167720000	156820000	135900000	157570000	73879000	52202000	68503000	143970000	165970000	88460000	123430000	103580000	41697000	90165000	64645000	294790000	235460000	217520000	39096000	0	109120000	45716000	0	19027000	107820000	107580000	98053000	101750000	0	101710000	73392000	75956000	90824000	73734000	95804000	43592000	78649000	110360000	82229000	77756000	118460000	0	78343000	69085000	72671000	32161000	29331000	0	0
L0R819	0	0	0	170140000	87256000	108890000	120310000	195870000	241480000	85289000	94592000	75457000	47252000	46767000	52862000	82886000	90587000	84683000	96980000	93963000	127790000	145030000	190990000	177940000	0	0	71131000	105160000	61856000	49248000	30385000	46552000	232360000	234980000	161880000	0	0	0	45650000	48144000	56725000	0	0	0	0	0	0	0	0
L0R8F8	0	0	0	0	0	0	29322000	0	0	0	0	0	0	0	0	0	0	0	0	0	0	0	0	0	0	0	0	0	0	0	0	0	0	0	0	0	0	0	0	0	0	0	0	0	0	0	0	0	0
M5A8F1	0	0	0	0	0	0	0	0	0	0	0	0	0	0	0	0	0	0	0	0	0	0	0	0	0	0	0	0	0	0	0	0	0	0	0	0	0	0	0	0	0	0	0	0	0	0	0	0	0
O00115	635620000	258500000	169050000	204950000	545870000	547090000	696920000	0	254750000	469770000	776710000	640740000	19153000	0	0	59144000	172010000	194270000	27926000	0	0	355230000	373930000	442640000	0	106740000	138870000	265500000	98933000	0	43076000	0	40438000	0	0	64071000	101290000	0	184590000	148950000	33381000	61470000	70123000	126130000	117060000	100220000	106470000	206860000	206880000
O00116	607110000	605080000	462320000	465640000	657170000	694010000	789720000	495180000	393830000	565340000	719030000	650880000	459060000	555380000	474820000	330180000	254870000	329760000	587190000	535310000	529140000	226400000	253780000	208230000	469910000	459120000	977300000	705130000	873850000	376500000	347800000	395090000	705850000	552100000	610960000	560260000	566980000	525340000	219640000	231380000	196120000	231440000	221650000	228550000	546170000	591430000	592780000	612430000	614380000
O00124	0	0	0	0	0	0	0	0	0	0	0	0	0	0	0	0	0	0	0	0	0	0	0	0	0	0	0	0	0	0	0	0	0	0	0	0	0	0	0	0	0	0	0	0	0	0	0	0	0
O00139	84816000	61568000	48373000	87824000	92125000	103760000	104950000	108560000	91200000	73430000	70738000	67635000	64055000	74387000	84909000	232620000	195290000	263380000	96470000	53918000	140090000	45481000	41430000	50949000	182800000	197560000	148780000	95691000	117780000	104120000	96046000	117070000	68009000	23957000	39842000	188780000	214070000	193340000	113800000	159580000	176430000	223440000	198050000	197110000	139380000	131510000	138870000	240490000	224110000
O00142	0	106580000	0	120130000	124720000	97406000	50939000	39007000	0	229390000	0	121970000	71069000	63835000	91096000	0	0	0	0	0	0	0	63837000	0	0	0	71120000	64044000	0	38932000	59659000	0	108390000	84564000	79455000	0	27977000	82451000	81213000	0	0	85292000	69809000	72820000	0	0	102320000	90689000	205760000
O00148	282240000	381520000	265120000	489340000	395470000	373730000	238550000	721460000	723470000	418630000	529360000	371450000	357100000	337000000	345720000	844690000	767010000	822120000	411710000	201710000	454090000	638200000	545860000	531750000	331920000	317450000	512530000	371940000	318790000	303550000	218800000	291480000	355180000	279800000	375320000	1518500000	1582600000	1565800000	952920000	1291300000	1019600000	188680000	157230000	227510000	1002600000	997260000	945630000	518320000	490820000
O00151	164660000	262100000	377030000	2579500000	3120200000	3380800000	3447100000	3230300000	3006800000	1833900000	1919100000	1897700000	1092700000	978000000	985750000	114980000	175360000	139030000	519450000	75936000	34262000	762670000	848470000	798080000	761380000	958240000	242730000	203640000	216830000	325200000	326460000	244790000	1100100000	1145900000	1196700000	488830000	509940000	444700000	2946800000	3084900000	2880200000	326020000	359480000	384840000	2900800000	2521000000	2446600000	737550000	668180000
O00154	266310000	278820000	214470000	820510000	642980000	629100000	634980000	733070000	604460000	625280000	646220000	726060000	278150000	274540000	262420000	1398100000	1275700000	1318900000	1229200000	1276500000	1463100000	387590000	476720000	412820000	1073800000	912600000	677560000	501480000	519520000	661260000	687710000	716340000	896160000	906710000	976930000	1145400000	1241900000	1218200000	907030000	999930000	1085500000	805560000	638610000	643210000	467460000	511620000	552770000	766590000	737950000
O00159	342700000	308700000	347280000	350830000	466250000	497200000	527060000	355240000	413300000	361500000	352470000	374840000	405270000	462670000	516240000	15368000	25735000	23250000	322200000	320590000	315020000	358480000	387990000	334160000	576680000	553230000	412930000	398090000	484250000	739970000	686080000	636060000	180860000	151150000	166530000	547010000	578220000	544280000	25682000	52572000	64380000	1062600000	978040000	1133800000	1017700000	1094600000	1077200000	346020000	337880000
O00160	0	0	0	0	0	0	0	0	0	0	0	0	0	0	0	0	0	0	0	0	0	0	0	0	0	0	0	0	0	0	0	0	0	0	0	0	0	0	0	0	0	0	0	0	0	0	0	0	0
O00161	93692000	147080000	160660000	206180000	279150000	185850000	232520000	176330000	182950000	188020000	211380000	161950000	131850000	120090000	144120000	463060000	476160000	519210000	187290000	135000000	190940000	174990000	206580000	303860000	199120000	203020000	232590000	293030000	258860000	201350000	205020000	227810000	86186000	67798000	154220000	190070000	176390000	166590000	270530000	234960000	208610000	122200000	99799000	113480000	167850000	156490000	120150000	152940000	71515000
O00165	0	36910000	56091000	76535000	13989000	27099000	0	66928000	35634000	0	0	28164000	19684000	25512000	31579000	47515000	36401000	48928000	195930000	149340000	175860000	70438000	131340000	98161000	0	0	87968000	51337000	45733000	0	0	20710000	45333000	35928000	36540000	93437000	85511000	70784000	42326000	76928000	102130000	99868000	80620000	93746000	37666000	58302000	53839000	55071000	48638000
O00170	268020000	456630000	545590000	378620000	129720000	141710000	167520000	462450000	389340000	404170000	403910000	430460000	294650000	313500000	319680000	391760000	423920000	446720000	396330000	329900000	330850000	349610000	380500000	437700000	253960000	253470000	303010000	307270000	274530000	218860000	182470000	208730000	137750000	115530000	139490000	427080000	600590000	466870000	508100000	524460000	539920000	258430000	253980000	317070000	384880000	391340000	418920000	529300000	540940000
O00178	209440000	169580000	157390000	0	135510000	123240000	106380000	87374000	81911000	312740000	410880000	346260000	62884000	97429000	79233000	174950000	246440000	256130000	24251000	93394000	36992000	129130000	130920000	105260000	116080000	97301000	134700000	87630000	68579000	63681000	91724000	41661000	161650000	169630000	139860000	315510000	307810000	296390000	132100000	151040000	145560000	192190000	149940000	149240000	103280000	114350000	97332000	47242000	83424000
O00180	0	0	0	0	0	0	0	0	0	0	0	0	0	0	0	0	0	0	0	0	0	0	0	0	0	0	112780000	101030000	0	0	0	0	86927000	70946000	72555000	0	0	0	0	0	0	0	0	0	139090000	125210000	130590000	0	119010000
O00182	0	0	0	0	0	0	0	0	0	0	0	0	0	0	0	0	0	0	0	0	0	0	0	0	0	0	0	0	0	0	0	0	0	0	0	0	0	0	0	0	0	0	0	0	28166000	43980000	93187000	0	0
O00186	181710000	121730000	155910000	111980000	169850000	189020000	176010000	47049000	51384000	182960000	171960000	199610000	178660000	154860000	158350000	182050000	206660000	234550000	87230000	78479000	81499000	169370000	177410000	127760000	139700000	107680000	211250000	181180000	222450000	343410000	257190000	249290000	204830000	219840000	187970000	175630000	162140000	165320000	125270000	143550000	94012000	412900000	423710000	419740000	252840000	214410000	204610000	252940000	272630000
O00189	0	0	0	0	0	0	0	0	0	0	0	0	0	0	0	0	0	0	0	0	0	0	0	0	0	0	0	0	0	0	0	0	0	0	0	0	0	0	0	0	0	0	0	0	0	0	0	0	0
O00192	0	0	0	0	0	0	0	0	0	0	0	0	0	0	0	0	0	0	0	0	0	221490000	206480000	106710000	0	37764000	0	0	0	0	56870000	0	0	0	107280000	45760000	0	0	0	0	0	0	0	0	0	0	0	0	0
O00193	112790000	132640000	155420000	480120000	350840000	402850000	323360000	360640000	280300000	282560000	301720000	323070000	422680000	449260000	334330000	491190000	524240000	537200000	897380000	793590000	656510000	1066900000	817960000	1100100000	413650000	658730000	671760000	810800000	812510000	472910000	673120000	363980000	431950000	479770000	418570000	253560000	354010000	175130000	413980000	450640000	492700000	336970000	397550000	308240000	546430000	462730000	371760000	409340000	536510000
O00194	0	70497000	0	0	0	32065000	66695000	0	0	67802000	0	64516000	135350000	206410000	205200000	0	0	0	0	126750000	0	199610000	247890000	209010000	0	0	33649000	23801000	0	85335000	0	65992000	255830000	275180000	195920000	0	0	0	0	0	0	0	0	0	59030000	54125000	56316000	0	0
O00203	249630000	180310000	138170000	320370000	353700000	460970000	436880000	360410000	306670000	473320000	389280000	426170000	216100000	277570000	205440000	295540000	313040000	270870000	128040000	392120000	130220000	324680000	346290000	356590000	191050000	132520000	328340000	304430000	325470000	132140000	115560000	155260000	244530000	191040000	245060000	242410000	223750000	207900000	238540000	184660000	186830000	272950000	261330000	270630000	392980000	297870000	332280000	218410000	253740000
O00204	0	0	0	0	63780000	120220000	132530000	0	36739000	32864000	0	24651000	0	0	0	0	0	0	21407000	0	0	238810000	99472000	109220000	0	0	111110000	98056000	79828000	0	0	0	32424000	65526000	65566000	0	0	5634400	0	0	0	0	0	0	0	0	0	87242000	0
O00212	0	0	0	0	0	0	0	0	0	0	0	0	0	0	0	0	0	0	0	0	0	0	0	0	0	0	0	0	0	0	0	0	0	0	0	0	0	0	0	0	0	0	0	0	0	0	0	0	0
O00213	0	0	0	0	0	0	0	0	0	0	0	0	0	0	0	0	0	0	0	0	0	0	0	0	47681000	0	0	0	0	0	0	0	0	0	0	0	0	0	0	0	0	0	0	0	0	0	0	0	0
O00214	0	0	0	284520000	0	129350000	99312000	328970000	210680000	213730000	100580000	108250000	213900000	0	159800000	0	0	0	0	0	0	0	0	57186000	0	0	81522000	128790000	0	135200000	0	0	0	394300000	0	53301000	189440000	84819000	0	0	0	0	0	0	0	0	0	0	0
O00217	238320000	94756000	215130000	230650000	184940000	176350000	189680000	320290000	226820000	186300000	183590000	171350000	120270000	144930000	145090000	404690000	330400000	371620000	438870000	680290000	469970000	219270000	219830000	206100000	218750000	191320000	176350000	164360000	199710000	163600000	148030000	247910000	330520000	300650000	304010000	197050000	218050000	220620000	442420000	436030000	395420000	432350000	297960000	320550000	239520000	241150000	259340000	198180000	182980000
O00219	0	0	0	0	0	0	0	0	0	0	0	0	0	0	0	0	0	0	0	0	0	0	0	0	0	0	0	0	0	0	0	0	0	0	0	0	0	0	0	0	0	0	0	0	0	0	0	0	0
O00220	0	0	18678000	0	44678000	80232000	41830000	0	34851000	0	0	0	0	0	0	0	0	0	0	0	0	0	0	0	0	0	0	0	21051000	0	0	0	0	0	0	0	0	0	0	0	0	0	0	0	36421000	27527000	0	0	0
O00221	0	0	0	0	0	0	0	0	0	0	0	0	0	0	0	896970000	1026300000	1092900000	0	191770000	0	0	0	0	0	0	0	0	0	132660000	0	0	0	0	142110000	0	0	156060000	287240000	358350000	188540000	0	0	0	590760000	0	352800000	80239000	757530000
O00222	0	0	0	0	0	0	0	0	0	0	0	0	0	0	0	0	0	0	0	0	0	0	0	0	0	0	0	0	0	0	0	0	0	0	0	0	0	0	0	0	0	0	0	0	0	0	0	0	0
O00231	560930000	457370000	543490000	1021800000	751690000	736220000	809960000	996800000	892540000	729960000	724370000	813250000	658360000	649260000	656190000	943490000	820990000	890050000	753040000	730190000	685460000	607100000	622910000	654800000	806820000	763080000	519980000	579180000	557440000	918630000	777780000	832110000	669520000	699330000	653220000	1003100000	1015400000	1049200000	621510000	655820000	709610000	598680000	636740000	642150000	728590000	739720000	745490000	673580000	671580000
O00232	454530000	396170000	626390000	736950000	497420000	352090000	387460000	633280000	801570000	474740000	464330000	501580000	502750000	575950000	543280000	742240000	732210000	786510000	252730000	144320000	341460000	579830000	493890000	488370000	694800000	636910000	485880000	629520000	578970000	821340000	775070000	979920000	653980000	637270000	614500000	625380000	619010000	573440000	534960000	467630000	499230000	594140000	633970000	576150000	715100000	635460000	705420000	764000000	698890000
O00233	668840000	743060000	1225400000	135450000	402280000	421010000	490080000	162240000	350970000	459290000	357580000	410840000	213050000	257050000	194700000	240240000	283430000	299790000	132640000	192870000	101360000	226900000	195240000	216520000	165330000	132250000	103320000	52361000	137730000	220320000	200020000	191660000	207090000	159220000	241110000	170610000	151030000	121480000	172290000	167590000	189970000	187600000	205300000	195690000	175300000	250210000	198800000	155280000	171590000
O00244	214950000	84134000	135130000	1169800000	208660000	178070000	154200000	1217800000	1300000000	260920000	332610000	347750000	315240000	345720000	336900000	547050000	499730000	560170000	268850000	285500000	225480000	344840000	378900000	343450000	557400000	444110000	316020000	456210000	440280000	579640000	554180000	528580000	168350000	175950000	149830000	642380000	596630000	602260000	380970000	465090000	428150000	752030000	741770000	747180000	527810000	407470000	442120000	255300000	295460000
O00255	0	0	0	0	0	0	0	120280000	0	0	0	0	0	0	0	0	0	85631000	0	0	0	0	0	61984000	0	0	0	0	0	0	0	0	0	0	0	0	42818000	61764000	0	0	0	0	0	46708000	0	47892000	0	0	0
O00257	0	0	0	0	0	52582000	0	0	0	0	0	0	0	0	0	0	0	0	0	0	0	0	0	0	0	0	0	0	0	0	0	0	0	0	0	0	0	0	0	0	0	0	0	0	0	0	0	89692000	0
O00258	0	0	0	0	0	0	0	0	0	0	0	0	0	0	0	0	0	0	0	0	0	0	0	0	0	0	0	0	0	0	0	0	0	0	0	0	0	0	0	0	0	0	0	0	0	0	0	0	0
O00264	619700000	989680000	883260000	486010000	489980000	437750000	455260000	476200000	436170000	950500000	764600000	611520000	600810000	518840000	475920000	377520000	406000000	277490000	493780000	432280000	372050000	577940000	523670000	494940000	862050000	1039900000	427190000	436700000	560760000	463680000	294020000	500130000	1122800000	907510000	901020000	163620000	135480000	298370000	166980000	101950000	119700000	256110000	185340000	227170000	323790000	307320000	496760000	745200000	690510000
O00267	139300000	46574000	144000000	153900000	402450000	298120000	424850000	241300000	233980000	261730000	266320000	220120000	131040000	118530000	105050000	258100000	224630000	287720000	137080000	147790000	192150000	227750000	223820000	215370000	1414500000	1557500000	194700000	169400000	147770000	79899000	99126000	97137000	218310000	186800000	200060000	326350000	311380000	281710000	244480000	239070000	266440000	264120000	227190000	250160000	133550000	156810000	145210000	195540000	162560000
O00268	0	0	0	0	32960000	0	51314000	61369000	69909000	67082000	79557000	77369000	90848000	34645000	22666000	68618000	71981000	114620000	53546000	0	69382000	50412000	43818000	65000000	83639000	34869000	30505000	31248000	65921000	0	0	0	44895000	42489000	48484000	33961000	40784000	50541000	18671000	0	0	46270000	88669000	45907000	37930000	46015000	52732000	43735000	39896000
O00273	273590000	173710000	274130000	265820000	313340000	463170000	318140000	273830000	276690000	334330000	205880000	288220000	399070000	375160000	404030000	272730000	254800000	268430000	261080000	261840000	229810000	98276000	140620000	107740000	381590000	456170000	257600000	219810000	167680000	248700000	278630000	269510000	287160000	232130000	329570000	305570000	331440000	311920000	339110000	377670000	364720000	416810000	512130000	439050000	173740000	185010000	202930000	252690000	259940000
O00287	0	0	0	0	0	0	0	0	0	0	0	0	0	0	0	0	0	0	0	0	0	0	0	0	0	0	0	0	0	0	0	0	0	0	0	0	0	0	0	0	0	0	0	0	0	0	0	0	0
O00291	223510000	0	0	0	0	0	0	0	0	96652000	137380000	131400000	79826000	71313000	124860000	328160000	206210000	252710000	0	0	0	154450000	90358000	92152000	107360000	150900000	0	0	0	0	0	0	0	0	0	93888000	111280000	100390000	0	0	0	183740000	194260000	167570000	52362000	0	26086000	0	39730000
O00299	2081800000	2769600000	2266200000	2555400000	3422200000	3300700000	3173100000	2163500000	2832000000	5351300000	6175400000	6038500000	2623200000	3372700000	2692100000	1916600000	1744600000	2177600000	2987200000	2478400000	2652600000	3346700000	2863100000	2833300000	2428200000	2164600000	5765100000	4512500000	5819400000	4194700000	4008400000	3797700000	4985600000	4818600000	4787200000	2449100000	2254600000	2303400000	2394100000	2184700000	2437800000	6423200000	5573600000	6503000000	6408500000	6489700000	6009900000	10628000000	10558000000
O00300	0	0	0	229790000	0	0	0	199680000	168950000	0	0	0	0	0	0	0	0	0	0	0	0	0	0	0	0	0	0	0	0	0	0	0	0	0	0	0	0	0	0	0	0	0	0	0	144130000	0	0	0	0
O00303	888950000	699950000	692640000	1315400000	939360000	1029000000	1115500000	1496800000	1114600000	786790000	809680000	879010000	746860000	813230000	783930000	1172700000	1088200000	1115300000	1066600000	1084500000	967160000	692860000	722740000	779770000	1293100000	1267500000	799230000	744420000	859620000	1013200000	1034600000	992410000	654010000	589740000	677140000	1502600000	1782200000	1850900000	1013600000	975410000	1114200000	918680000	961680000	971300000	1177300000	1153200000	1274900000	971880000	837890000
O00308	0	0	0	0	0	0	0	0	0	0	0	0	0	0	0	0	0	0	0	0	0	0	0	0	0	0	0	0	0	0	0	0	0	0	0	0	0	0	0	0	0	0	0	0	0	0	0	0	0
O00311	0	0	0	0	0	0	0	0	0	0	0	0	0	0	0	0	0	0	0	0	0	0	0	0	0	0	0	0	0	0	0	0	0	0	0	0	0	0	0	0	0	0	0	0	0	0	0	0	0
O00329	0	0	0	0	0	0	0	0	0	25903000	0	0	0	0	0	76447000	86172000	125390000	0	0	0	0	0	0	0	0	0	0	0	0	0	0	0	0	0	0	0	0	42300000	48329000	62685000	0	0	0	0	0	0	0	0
O00330	95411000	78465000	32204000	148950000	59677000	64096000	48093000	180890000	139470000	10400000	43016000	20251000	131120000	148820000	163570000	166960000	162830000	137950000	282240000	227810000	231110000	135200000	122130000	153750000	100940000	113650000	218640000	220930000	181240000	111400000	60103000	108090000	1679700000	2230900000	2056500000	37940000	279900000	134660000	84750000	81643000	81966000	190690000	180190000	168660000	107210000	107830000	95856000	119630000	95502000
O00338	0	0	0	0	0	0	0	0	0	0	0	0	0	0	0	0	0	0	0	0	0	0	0	0	0	0	0	0	0	50226000	234590000	177040000	0	0	0	0	0	0	0	0	0	0	0	0	0	0	0	0	0
O00339	0	0	0	0	0	0	0	0	0	0	0	0	0	0	0	0	0	0	0	0	0	0	0	0	0	0	3443500	0	0	0	0	0	0	0	0	0	0	0	0	0	0	0	0	0	0	0	0	0	0
O00391	0	80408000	0	240960000	70117000	227340000	80450000	233150000	0	28080000	57007000	0	0	18171000	0	0	0	0	0	0	0	0	55339000	54091000	0	57009000	517320000	160660000	105720000	111210000	116330000	112150000	136420000	149120000	140000000	45040000	0	0	24129000	0	0	0	29776000	0	31018000	15922000	0	0	19812000
O00399	0	0	0	71439000	0	79306000	0	115910000	97809000	101190000	167190000	110770000	65297000	61345000	0	0	82193000	72762000	0	0	0	100060000	108040000	114020000	0	0	0	0	0	189480000	162350000	145870000	0	0	0	113550000	164290000	143220000	59995000	0	0	48091000	83993000	78815000	67440000	0	128580000	0	0
O00400	0	0	0	0	0	63227000	36193000	0	54727000	0	41745000	31141000	54254000	95814000	62027000	45487000	0	0	0	0	0	37147000	0	0	68995000	96047000	94674000	104040000	87577000	66045000	0	56361000	29295000	0	62329000	0	0	0	0	0	0	0	0	0	0	0	62165000	91577000	0
O00401	96365000	173100000	194530000	83894000	101780000	85809000	123650000	133690000	146330000	71619000	47026000	58294000	125840000	160900000	117240000	0	58852000	0	82384000	130590000	108020000	160210000	142020000	142990000	164620000	121860000	66028000	57378000	84477000	210870000	168940000	190660000	192700000	219660000	166100000	213900000	159880000	174790000	0	0	0	152320000	148260000	128740000	163430000	186790000	206030000	146270000	138400000
O00408	0	0	0	0	0	0	0	0	0	0	0	0	0	0	0	0	0	0	0	0	0	0	0	0	0	0	0	0	0	0	0	0	0	0	0	0	0	0	0	0	0	0	0	0	0	0	0	0	0
O00410	1235600000	1014500000	1280500000	828550000	887650000	951280000	958830000	822450000	926580000	748960000	991750000	830970000	663890000	748020000	638640000	1110100000	997900000	1026100000	309060000	392630000	423620000	635400000	678710000	626230000	885600000	812810000	1453200000	1153200000	1346300000	1127500000	1000900000	1044500000	1150500000	1099800000	1112600000	1544600000	1429600000	1493500000	732360000	780090000	738540000	1257800000	1211000000	1183900000	698420000	710670000	789660000	2016800000	1891900000
O00411	55962000	80083000	182950000	0	79741000	67530000	76135000	0	0	66650000	0	0	55792000	132970000	35577000	71778000	80977000	102110000	0	0	0	40510000	49822000	62469000	51546000	71047000	0	0	24240000	78740000	63484000	0	82659000	57691000	79744000	49513000	53359000	61423000	147400000	167760000	159400000	142200000	209770000	119200000	174120000	144470000	168770000	287620000	184590000
O00418	0	0	99716000	0	0	0	0	0	0	0	0	96993000	0	35497000	0	154200000	122630000	315060000	0	0	0	0	61979000	69473000	0	0	0	0	35066000	127090000	53758000	0	0	0	80495000	94588000	74068000	118570000	0	0	0	0	0	0	0	0	0	0	0
O00422	0	0	262770000	100440000	66813000	58006000	67982000	0	114600000	236330000	91964000	30332000	104100000	102720000	110880000	175500000	146410000	168300000	193030000	151100000	180010000	54704000	89387000	78114000	123270000	116030000	88438000	80260000	68790000	187810000	103730000	211910000	0	0	98998000	235870000	244530000	221180000	314380000	406340000	315050000	90106000	109320000	104490000	129110000	149160000	152980000	190370000	262250000
O00423	38589000	24287000	0	0	24626000	34446000	21855000	0	6142500	0	0	0	47819000	35347000	29967000	11314000	56095000	17226000	12045000	0	0	0	0	0	69007000	0	0	113620000	88641000	942640000	800240000	877740000	84510000	90054000	78872000	0	42733000	0	42955000	46880000	55835000	63061000	17719000	16044000	53225000	25325000	41731000	4287600	26236000
O00425	416540000	474600000	579550000	696280000	32248000	22114000	27982000	734880000	834710000	286810000	309230000	288440000	618580000	742940000	600300000	960030000	944220000	1013700000	22617000	37097000	24640000	0	0	33646000	795750000	912150000	253410000	155050000	176880000	536570000	496220000	495060000	940170000	983700000	1146100000	410490000	440660000	398830000	1032900000	1076700000	885760000	571910000	668040000	672610000	120030000	147230000	105220000	1061000000	981190000
O00429	263510000	213860000	223740000	464650000	344310000	425090000	382260000	470300000	400230000	350840000	383810000	352040000	367380000	359550000	385450000	474790000	460380000	541450000	586630000	633860000	601670000	314470000	342040000	304710000	664450000	769740000	366280000	351340000	344760000	435250000	457970000	478580000	325010000	371100000	357510000	518200000	535710000	496850000	546000000	500660000	644370000	356910000	374810000	322310000	515250000	541320000	529750000	600680000	606960000
O00442	59825000	53012000	69577000	102900000	231040000	156250000	162520000	73702000	81590000	138700000	162560000	133560000	133930000	131540000	128960000	145670000	113390000	124030000	125970000	110140000	119260000	93266000	82253000	79704000	231590000	213970000	151930000	127780000	185100000	131320000	126930000	172060000	297920000	290060000	224640000	272310000	274330000	265770000	69015000	75852000	59510000	210780000	196910000	237390000	198430000	177720000	242980000	150180000	123790000
O00443	0	52250000	67724000	0	118900000	0	132070000	123930000	33686000	0	0	0	72308000	111500000	29339000	0	0	61973000	0	0	0	108160000	86312000	139170000	188270000	237000000	44459000	72796000	50982000	0	77612000	52283000	0	0	58125000	0	21125000	41674000	227110000	0	233850000	0	75727000	0	0	0	96803000	117450000	0
O00458	56944000	76693000	0	0	0	0	0	0	0	0	0	0	0	0	0	0	0	0	0	0	0	0	0	0	0	0	0	0	0	0	0	0	178580000	149970000	166510000	0	0	0	0	0	0	0	34115000	0	0	0	0	0	53547000
O00459	0	0	0	0	0	0	0	0	0	0	0	0	0	0	0	0	0	0	0	0	0	0	0	0	0	0	0	0	0	0	0	0	0	0	0	0	0	0	0	0	0	0	0	0	0	0	0	0	0
O00461	72062000	79547000	94016000	0	0	0	109740000	66363000	108940000	105440000	113450000	159630000	62181000	79859000	71148000	14051000	215060000	21540000	93528000	78796000	55608000	230130000	168350000	170020000	0	41617000	102600000	94317000	127020000	81706000	62682000	124560000	274370000	191130000	183410000	63453000	49428000	77465000	75995000	33443000	0	176770000	183040000	158490000	30327000	29927000	0	94132000	108600000
O00462	0	0	0	0	147220000	132550000	118630000	0	0	16424000	0	28925000	21940000	112520000	42605000	37376000	23215000	31373000	0	0	0	97816000	99716000	102000000	0	0	78987000	39393000	30153000	0	0	0	23654000	22508000	46632000	0	0	0	21372000	18988000	20937000	66640000	80838000	73423000	20257000	44564000	47368000	86193000	71259000
O00463	0	0	0	0	0	0	0	0	0	0	0	0	0	0	0	0	0	0	0	0	0	0	0	0	0	0	0	0	31354000	0	0	0	0	0	0	0	0	0	0	0	0	0	0	0	0	22854000	0	0	0
O00468	76440000	69798000	65726000	421180000	220910000	249300000	352960000	671840000	550620000	0	4951800	6149300	121110000	89081000	116270000	11489000	5816600	13898000	0	16861000	11459000	47921000	64261000	34403000	989470000	868320000	39611000	32792000	40434000	64816000	66687000	64853000	6339900	8677300	29543000	3942000	4809500	0	8588900	0	0	169930000	141900000	207600000	477360000	488150000	540620000	15945000	9612200
O00469	516760000	663880000	614990000	1290900000	18786000	12744000	22604000	1338700000	1117200000	635670000	770540000	784610000	273850000	335890000	341830000	4802200	6274600	6329300	1989900	0	0	0	10044000	5899200	166180000	190910000	0	24999000	32395000	1452700000	1646000000	1332000000	5069000	2435400	8419900	186710000	103880000	112510000	12939000	9159600	6987400	4945000	15360000	10757000	247100000	247660000	188520000	10992000	20129000
O00470	0	0	0	0	0	0	0	0	0	0	0	0	0	0	0	0	0	0	0	0	0	0	0	0	0	0	0	0	0	0	0	0	0	0	0	0	0	0	0	0	0	0	0	0	0	0	0	0	0
O00471	99868000	119800000	0	102990000	112660000	160730000	124930000	198620000	184430000	124040000	92404000	139460000	71462000	71297000	76850000	56255000	30975000	27710000	115680000	129600000	155910000	105120000	104730000	103790000	145460000	80811000	121950000	112090000	124530000	136340000	150230000	150160000	72545000	76675000	73798000	64559000	75320000	48103000	77327000	83289000	115100000	85587000	49673000	64458000	102110000	131970000	114490000	97156000	54788000
O00478	0	0	0	0	0	0	0	0	0	0	0	0	0	0	0	0	0	0	0	0	0	0	0	0	0	0	0	0	0	0	0	59283000	0	0	0	0	0	0	0	0	0	0	0	0	0	0	0	0	0
O00479	0	0	0	0	0	0	0	0	0	0	0	0	0	0	0	0	0	0	0	0	0	0	0	0	0	0	0	0	0	0	0	0	0	0	0	0	0	0	0	14760000	0	0	0	0	0	0	0	0	0
O00483	0	266010000	138530000	0	711340000	969960000	384630000	212680000	97917000	267960000	382950000	413290000	387060000	571950000	421970000	637890000	576970000	574860000	134570000	128070000	198970000	1120600000	1099700000	1279700000	352990000	432850000	552450000	1005200000	961680000	443140000	131830000	364590000	0	312110000	0	257040000	124740000	167800000	282510000	262220000	183450000	579770000	592700000	515450000	263380000	216970000	209850000	445920000	498240000
O00487	455120000	542410000	551350000	766110000	716760000	603890000	954160000	960060000	1115800000	648600000	618430000	761040000	773570000	883460000	833220000	1425100000	1280600000	1169700000	876290000	905470000	912480000	530910000	572290000	597260000	995930000	1068100000	647370000	555380000	788830000	1255400000	1254200000	1089400000	877030000	919240000	753230000	1263100000	1549500000	1309000000	578230000	659560000	726680000	774930000	710680000	835790000	597880000	743500000	699590000	605940000	624060000
O00488	0	0	0	0	0	0	0	0	0	0	0	0	0	0	0	48444000	37117000	0	0	0	0	0	0	0	0	0	0	0	0	0	0	0	0	29713000	0	62089000	68954000	71884000	74671000	53497000	57196000	0	0	0	0	0	0	0	0
O00499	245410000	151080000	51366000	248150000	73546000	112830000	93046000	181500000	136580000	106180000	144210000	126690000	214850000	225690000	221450000	146630000	89837000	121980000	79207000	90097000	87798000	0	0	0	12367000	38777000	375500000	361720000	372310000	1522900000	1227900000	1319100000	187170000	312190000	418520000	0	0	0	39462000	42738000	50157000	217310000	205240000	216060000	179740000	228750000	267360000	471140000	455960000
O00505	178550000	186650000	354110000	380860000	360020000	373700000	454390000	365460000	293000000	262340000	366650000	353850000	251680000	220720000	190200000	501930000	563860000	548580000	150710000	202480000	208090000	297550000	336590000	352640000	267610000	250030000	586420000	418390000	440440000	301690000	316890000	287330000	457260000	549460000	402060000	564340000	465570000	574610000	231550000	326070000	268200000	244390000	270300000	259990000	354200000	363720000	363130000	317560000	326390000
O00506	0	0	0	0	0	0	0	0	0	0	0	0	0	0	0	0	0	0	0	0	0	0	0	0	0	0	0	0	0	0	0	0	0	0	0	0	0	0	0	0	0	0	0	0	0	0	0	0	0
O00512	0	0	0	0	0	0	0	0	0	0	0	0	0	0	0	0	0	0	0	0	0	0	0	0	0	0	0	0	0	0	0	0	0	0	0	0	0	0	0	0	0	0	0	0	0	0	0	0	0
O00515	0	0	0	120960000	209540000	237070000	237290000	72881000	81419000	32414000	0	0	120540000	146930000	126000000	0	55388000	20968000	0	0	0	45419000	74804000	74138000	0	86358000	778960000	641610000	681990000	0	0	0	229110000	216050000	195530000	0	0	0	0	0	0	255690000	274890000	291780000	208460000	198180000	208630000	737960000	513970000
O00519	0	0	0	0	0	0	0	0	0	0	42162000	0	0	0	0	0	0	0	0	0	0	315580000	0	272470000	0	0	124900000	124130000	117620000	0	0	0	0	178060000	177820000	0	0	0	0	0	0	0	0	0	0	0	0	89016000	0
O00522	0	0	0	0	0	0	0	0	0	0	0	0	0	0	0	0	0	0	0	0	0	0	0	0	0	0	0	0	0	0	0	0	0	0	0	0	0	0	0	0	0	0	0	0	0	0	0	0	0
O00533	0	0	0	0	49623000	239880000	0	0	0	148350000	0	0	0	0	0	0	0	0	0	0	0	0	0	0	0	0	0	0	0	0	0	0	0	0	0	0	0	0	0	0	0	0	0	0	0	0	0	0	0
O00534	0	0	0	32091000	0	0	0	0	59558000	0	0	0	0	0	0	0	0	0	0	0	0	0	0	0	0	0	23429000	0	0	0	0	0	0	0	0	0	0	0	0	0	0	0	0	0	0	0	0	0	23701000
O00541	86321000	27472000	33976000	144130000	68966000	31783000	90745000	114580000	184960000	58242000	158870000	74015000	69095000	47717000	66795000	46651000	83493000	82069000	87686000	61005000	68344000	82267000	70708000	62627000	55192000	61102000	90529000	72342000	76348000	50811000	73370000	73251000	52150000	44242000	50551000	111430000	109310000	148970000	72449000	83867000	103410000	102880000	95690000	72817000	70215000	68384000	78874000	65495000	60050000
O00548	0	0	0	0	0	0	0	0	0	0	0	0	0	0	0	0	0	0	0	0	0	0	0	0	0	0	0	0	0	0	0	0	0	0	0	0	0	0	0	0	0	0	0	0	0	0	0	0	0
O00559	0	0	0	0	0	0	0	0	0	0	0	0	0	0	0	73337000	104670000	75912000	0	0	0	54326000	0	0	0	0	95307000	59687000	60849000	0	0	0	0	0	0	0	0	0	0	0	0	66809000	56482000	0	0	0	0	0	0
O00560	183500000	63872000	89275000	145730000	588600000	619390000	623880000	272160000	235630000	222810000	253550000	269300000	884800000	822960000	651170000	109440000	121850000	107720000	299390000	265990000	313280000	220810000	233520000	241190000	79169000	83322000	128670000	86778000	105780000	202810000	184530000	228850000	143990000	147290000	149010000	304120000	388090000	331590000	191980000	155180000	231190000	211560000	298510000	221170000	325580000	382020000	304000000	159950000	78428000
O00562	0	0	0	0	0	0	0	0	0	0	36396000	28197000	0	59001000	0	76862000	0	0	0	0	0	0	0	0	0	0	0	0	0	0	0	0	0	0	0	0	0	0	0	0	35426000	55244000	58159000	53975000	0	63525000	0	30211000	41341000
O00566	0	0	178380000	0	0	0	0	0	0	0	0	0	0	0	0	0	0	71452000	0	0	0	0	0	0	0	0	0	35589000	0	0	0	0	0	0	0	212850000	232450000	189060000	0	0	0	0	0	0	46576000	82306000	91550000	0	0
O00567	24505000	47151000	14912000	219290000	91643000	105950000	101970000	166620000	190650000	520070000	624830000	641040000	130470000	137250000	194830000	246800000	300790000	253020000	60909000	141410000	115790000	154770000	110020000	117480000	296280000	291300000	187210000	207190000	285430000	110680000	74829000	53864000	202440000	199350000	205750000	419280000	450770000	454750000	180360000	127530000	129520000	281910000	294910000	340390000	289110000	280030000	261070000	89471000	111660000
O00571	1091600000	912810000	1184900000	1150600000	1401800000	1283700000	1420800000	1134600000	1203000000	892330000	707730000	705820000	1240200000	1388800000	1339600000	890320000	892400000	917260000	872460000	788170000	888630000	1240800000	1096800000	1307000000	1376600000	1158300000	755480000	760770000	680140000	856970000	879230000	805370000	543960000	601870000	544620000	2625900000	2198200000	2388800000	1346600000	1648700000	1686900000	1313900000	1279900000	1414600000	1556800000	1572200000	1547300000	1390000000	1559000000
O00584	17191000	0	0	52556000	178500000	120870000	114850000	28534000	72608000	34343000	0	0	44557000	23840000	14230000	84774000	67803000	70214000	203590000	46924000	98233000	314040000	264250000	310830000	57464000	24717000	67375000	122440000	204650000	1427400000	1502600000	1311000000	486920000	445730000	389580000	23086000	13615000	0	186240000	231920000	192940000	205220000	188300000	164320000	167360000	221750000	206300000	152400000	125790000
O00592	411480000	235550000	452190000	264800000	275480000	265050000	156770000	395800000	152690000	0	0	0	0	278880000	265960000	0	0	112180000	122480000	116900000	104970000	89301000	0	0	88699000	127450000	0	0	0	96940000	0	0	0	74492000	67463000	0	0	0	0	0	0	141080000	178610000	157930000	374900000	403810000	416210000	0	0
O00622	16577000	42627000	17343000	240210000	0	0	17276000	308330000	202640000	317210000	193270000	159000000	58983000	219450000	258770000	0	0	0	1962300000	1434500000	1212300000	0	27458000	28601000	34822000	126750000	0	0	107930000	261160000	257630000	305730000	20625000	61306000	17275000	10014000	75922000	67424000	3626600	0	0	3773400	0	23172000	406320000	390180000	392990000	35728000	0
O00623	0	0	0	0	0	0	0	0	0	0	0	0	0	0	0	0	0	0	0	0	0	0	0	0	0	0	0	0	0	0	0	0	0	0	0	0	0	0	0	0	0	0	0	0	0	0	0	0	0
O00625	660390000	1045700000	1028100000	47316000	24736000	125750000	37372000	95598000	100660000	180430000	121770000	128530000	129880000	141020000	152740000	118810000	119180000	99405000	314330000	288020000	369910000	162780000	87252000	90938000	120280000	84527000	334120000	248910000	245180000	1257700000	1627700000	1539800000	556730000	508340000	635220000	359420000	323720000	347530000	0	0	35255000	80615000	77317000	41071000	79735000	218090000	43770000	1102600000	923190000
O00628	0	0	161100000	0	0	0	0	0	0	0	0	0	0	0	0	0	0	0	0	0	0	0	0	0	0	0	49458000	58124000	0	0	0	0	0	0	0	0	0	0	82849000	0	0	0	151600000	0	0	0	0	0	0
O00629	135760000	299860000	184700000	663390000	1001900000	957770000	1009300000	742370000	724440000	902610000	1075400000	1243100000	597260000	720260000	670100000	533040000	448530000	626880000	315520000	23336000	251920000	974700000	1087400000	1078400000	1673800000	1391200000	678960000	566660000	477870000	1202900000	1006700000	916870000	882610000	929000000	980230000	962380000	917810000	786330000	789410000	828770000	808050000	1081100000	1190400000	1160700000	1015900000	1115500000	1206500000	651640000	643670000
O00635	0	0	0	0	0	0	0	0	0	0	0	0	0	0	0	0	0	0	0	0	0	0	0	0	0	36247000	0	0	0	0	0	0	0	0	0	0	25874000	63288000	56237000	56810000	83726000	0	0	0	0	0	0	56585000	0
O00712	0	0	36993000	36605000	0	0	0	40413000	44098000	0	0	0	0	0	0	0	0	0	0	0	0	0	27831000	0	140150000	152840000	0	0	0	36564000	0	37776000	70033000	50422000	63502000	0	0	0	0	0	0	43002000	49067000	30063000	32054000	44882000	49995000	0	0
O00716	0	0	0	0	0	0	0	0	0	0	0	0	0	0	0	0	0	0	0	0	0	0	0	0	0	0	0	0	0	0	0	0	0	0	0	0	0	0	0	0	0	0	0	0	0	0	0	0	0
O00743	269720000	255040000	172020000	235930000	172450000	206170000	198550000	289620000	330040000	185680000	222300000	196930000	192600000	167200000	168650000	164810000	174330000	139640000	275620000	275860000	330900000	269400000	289580000	250650000	283070000	292030000	136610000	161940000	161870000	152060000	124790000	136720000	183330000	134180000	170200000	180490000	163010000	185780000	206620000	214270000	241290000	151940000	144770000	155870000	192930000	210130000	244610000	142010000	156740000
O00746	0	74841000	0	0	0	0	0	0	0	0	0	0	0	0	0	140570000	101950000	147820000	0	0	64368000	0	0	0	0	0	0	0	0	0	0	0	0	0	0	0	0	0	0	0	0	0	0	0	0	53532000	0	0	0
O00748	11188000	0	0	0	0	5830300	0	0	0	0	0	0	0	0	0	0	0	0	0	0	0	7553000	6712600	4699100	0	0	0	0	0	9799900	13677000	19918000	81467000	91153000	88387000	5863000	1424000	0	0	0	0	90290000	116440000	80767000	0	0	0	2643900	6859000
O00750	0	0	0	0	91951000	98844000	105050000	0	0	0	0	0	0	0	0	0	0	0	0	0	0	0	0	0	0	83261000	0	75580000	60218000	0	0	0	0	0	0	0	0	0	0	0	0	0	0	0	0	0	0	50702000	45500000
O00754	35333000	15697000	49655000	0	172150000	148240000	156470000	132270000	91828000	217090000	200720000	231810000	94565000	80187000	84565000	407100000	333960000	323640000	36989000	0	44464000	303800000	256880000	268110000	0	41628000	107160000	89574000	62717000	249200000	253660000	217020000	78696000	79424000	58458000	185070000	204970000	206360000	148600000	142670000	161510000	121710000	64261000	77570000	85854000	93462000	119490000	161550000	176790000
O00755	0	0	0	0	0	0	0	0	0	0	0	0	0	0	0	0	0	0	0	0	0	0	0	0	0	0	0	0	0	0	0	0	0	0	0	0	0	0	0	0	0	0	0	0	0	0	0	0	0
O00757	0	0	0	0	0	0	0	0	0	0	0	0	0	0	0	0	0	0	0	0	0	0	0	0	0	0	0	0	0	0	0	0	0	0	0	0	0	0	0	0	0	0	0	0	0	0	0	0	0
O00762	68419000	82621000	100400000	594890000	256410000	282560000	196080000	1399200000	961070000	88239000	140660000	106030000	182610000	167530000	184150000	106000000	95128000	103500000	0	0	0	186960000	190900000	188470000	206450000	149810000	102100000	70155000	38241000	0	24534000	0	46822000	60349000	50697000	216930000	197560000	253040000	185060000	184670000	216650000	115140000	113870000	169770000	0	82378000	35735000	83023000	108450000
O00763	0	0	0	0	0	0	0	0	0	0	0	0	0	0	0	0	0	0	0	0	0	0	0	0	0	0	0	0	0	0	0	0	0	0	0	0	0	0	0	0	0	0	0	0	0	0	0	0	0
O00764	562020000	741690000	773290000	884160000	1186600000	1005700000	1234300000	1122400000	1617500000	520970000	681570000	577880000	750530000	805900000	797340000	343420000	385300000	393720000	102390000	340800000	169660000	416130000	395440000	515460000	731870000	517110000	846450000	909940000	1047600000	1231600000	1323300000	1321900000	871200000	729730000	554870000	226730000	105010000	109470000	357990000	268270000	334680000	1704600000	2044000000	1527100000	894240000	772040000	867000000	1152600000	1351700000
O00767	222570000	221720000	341220000	136780000	357520000	297070000	290310000	29760000	0	42977000	71675000	0	143650000	131960000	119280000	331080000	304660000	213300000	443300000	545270000	608640000	206720000	251120000	156850000	309460000	226790000	217300000	257250000	92425000	140310000	157590000	138000000	45848000	132800000	75033000	106590000	241600000	123030000	119990000	125200000	123550000	105540000	0	0	263460000	275450000	310480000	115360000	65419000
O14490	0	0	0	0	0	0	0	0	0	0	0	0	0	0	0	0	0	0	0	0	0	0	0	0	0	0	0	0	0	0	0	0	0	0	0	0	0	0	0	0	0	0	0	0	0	0	0	0	0
O14492	0	0	0	0	0	0	0	0	0	0	0	0	0	0	0	0	0	0	0	0	0	0	0	0	0	0	0	0	0	0	0	0	0	0	0	0	0	0	0	0	0	0	0	0	0	0	0	0	0
O14493	0	0	0	0	0	0	0	0	0	0	0	0	0	0	0	0	0	0	0	0	0	0	0	0	0	0	0	0	0	0	0	0	0	0	0	0	0	0	0	0	0	0	0	0	0	0	0	0	0
O14494	0	0	0	0	0	0	0	0	0	0	0	0	0	0	0	0	0	0	0	0	0	0	0	0	0	0	0	0	0	0	0	0	0	0	0	0	0	0	0	0	0	0	0	0	0	0	0	0	0
O14495	0	0	0	0	0	0	0	0	0	0	0	0	0	0	0	0	0	0	0	0	0	0	0	0	0	0	0	0	0	0	0	0	0	0	0	0	0	0	0	0	0	0	0	0	0	0	0	0	0
O14497	163100000	40025000	51521000	32252000	81406000	132260000	131190000	62283000	103460000	139290000	75737000	127150000	91304000	114380000	146300000	497860000	392930000	382610000	0	0	0	240390000	136890000	162980000	112160000	71125000	114740000	185930000	97019000	0	24796000	0	128930000	286900000	213430000	227520000	235820000	370920000	141240000	206960000	218990000	0	0	0	163650000	153950000	173080000	63336000	5605600
O14498	0	0	0	0	0	0	0	0	0	0	0	0	0	0	0	0	0	0	0	0	0	0	0	0	0	0	0	0	0	0	0	0	0	0	0	0	0	0	0	0	0	0	0	0	0	0	0	0	0
O14508	0	0	0	0	0	0	0	0	0	0	0	0	0	0	0	0	0	0	0	0	0	0	0	0	0	0	0	0	0	0	0	0	0	0	0	0	0	0	0	0	0	0	0	0	0	0	0	0	0
O14514	0	0	0	0	0	0	0	0	0	0	0	0	0	0	0	0	0	0	0	0	0	0	0	0	0	0	0	0	0	0	0	0	0	0	0	0	0	0	0	0	0	0	0	0	0	0	0	0	0
O14519	0	0	0	0	0	0	0	0	0	0	0	0	0	0	0	0	0	0	138580000	0	0	65509000	87507000	0	0	0	0	0	0	0	0	0	0	0	0	154640000	191080000	0	0	0	0	0	0	0	0	0	0	0	0
O14523	0	0	0	0	0	0	0	0	0	0	0	0	0	0	0	0	0	0	85295000	0	43670000	0	0	36447000	0	0	25577000	0	0	0	0	0	0	0	0	0	0	0	0	0	0	0	0	0	0	0	0	0	0
O14524	0	0	0	0	0	0	0	0	0	0	0	0	0	0	0	0	0	0	0	0	0	0	0	0	0	0	0	0	0	0	0	0	0	0	0	0	0	0	0	0	0	0	0	0	0	0	0	0	0
O14526	0	0	0	0	0	0	0	0	0	0	0	0	0	0	0	0	46336000	0	0	0	0	0	0	0	0	0	0	0	0	0	0	0	0	0	0	0	0	43270000	43289000	0	0	0	0	0	0	0	0	0	0
O14530	139130000	324490000	124040000	191810000	743990000	353940000	597270000	180450000	105490000	424990000	324360000	370840000	97800000	90169000	107140000	90426000	117390000	142930000	0	0	277160000	175200000	83111000	106360000	144320000	137680000	142220000	160760000	169420000	0	0	206540000	88602000	0	0	263360000	247770000	261640000	334430000	240750000	254320000	188710000	158580000	171260000	0	108270000	155130000	109530000	141270000
O14531	0	0	110070000	0	0	0	0	0	0	67289000	0	0	0	0	0	0	0	0	0	0	0	0	0	0	0	0	0	47056000	0	0	0	0	0	0	27125000	0	0	0	0	0	0	0	0	0	0	0	0	0	0
O14545	0	0	0	0	50882000	71929000	63110000	21345000	0	53337000	99276000	70657000	63921000	31050000	53020000	65109000	79788000	81792000	0	0	0	72430000	122230000	101010000	83964000	75163000	0	0	32642000	58951000	47112000	72611000	0	27779000	43990000	138090000	94424000	91117000	110990000	153820000	92818000	16988000	0	0	0	35094000	0	0	0
O14548	263740000	416300000	471360000	0	183460000	442370000	387070000	334250000	317010000	279090000	231700000	88601000	374530000	292520000	333150000	868290000	786810000	517290000	0	0	0	0	0	0	116740000	0	0	0	162780000	0	242240000	0	194530000	253680000	192180000	147500000	193550000	100100000	336730000	272320000	246780000	215600000	0	190930000	0	0	0	0	84737000
O14558	0	0	0	0	0	0	0	0	0	0	0	0	0	0	0	0	0	0	0	0	0	0	0	0	0	0	0	0	0	0	0	0	292790000	399150000	375880000	0	0	0	0	0	0	0	0	0	0	0	0	0	0
O14561	1352400000	1023000000	960420000	760410000	580040000	382340000	408300000	770080000	957680000	586420000	627100000	533710000	570680000	677750000	772910000	1345600000	1508700000	1420200000	283210000	455480000	209860000	440940000	422730000	445050000	493760000	439760000	908220000	631690000	575250000	297520000	379640000	373750000	1249400000	945910000	1150900000	626730000	872740000	778650000	498410000	571810000	554990000	927740000	826040000	1103000000	486260000	533500000	445370000	688880000	946330000
O14562	417620000	381230000	364030000	475810000	1589000000	234400000	600620000	294860000	1789300000	332850000	293350000	649820000	383470000	448940000	454430000	1554000000	1639400000	2014700000	640730000	377800000	260100000	445440000	452600000	507720000	661810000	560080000	377040000	279400000	403720000	1102700000	1372500000	839670000	135540000	262160000	320550000	519020000	677690000	532910000	330170000	312870000	429800000	1045900000	1072600000	958820000	145980000	321080000	375450000	621950000	625390000
O14569	0	0	0	0	0	0	0	0	0	0	0	0	0	0	0	0	0	0	0	0	0	0	0	0	0	0	0	0	0	0	0	0	0	0	0	0	0	0	0	0	0	0	0	0	0	0	0	0	0
O14576	0	0	0	65149000	330970000	187840000	0	125480000	0	0	0	0	0	0	0	341690000	342500000	339650000	313690000	234220000	0	346470000	406010000	134150000	0	0	128500000	0	0	239780000	347150000	593380000	239360000	0	681340000	274330000	0	0	0	0	176540000	0	96049000	0	0	339470000	0	149330000	234310000
O14578	0	0	0	0	0	0	0	0	0	0	0	0	30081000	42664000	36927000	0	0	0	0	0	0	0	0	0	0	0	0	0	0	0	0	0	0	0	0	0	0	0	0	0	0	0	0	0	0	0	0	0	0
O14579	404480000	487990000	520330000	441570000	408620000	438610000	488010000	542790000	590780000	407990000	643690000	517750000	430970000	442650000	472900000	535030000	439300000	465290000	481700000	506740000	659800000	554060000	621020000	515620000	665790000	594220000	1136900000	871280000	909970000	573340000	623360000	563860000	505670000	567050000	494620000	881200000	771640000	887030000	339000000	390180000	443270000	517050000	542910000	503950000	692980000	844680000	713910000	694820000	549120000
O14593	0	0	0	0	0	0	0	0	0	0	0	0	0	0	0	0	0	0	0	0	0	0	0	0	0	0	0	0	0	0	0	0	0	0	0	0	0	0	0	0	0	0	0	0	0	0	0	0	0
O14602	0	0	0	0	0	0	0	0	0	0	0	0	0	0	0	169800000	313900000	327130000	0	0	0	0	0	0	0	0	443630000	391510000	0	0	0	0	0	0	0	0	0	0	441080000	411170000	493060000	0	0	0	0	0	0	0	0
O14613	0	0	0	0	0	0	0	0	0	0	0	0	0	0	0	0	0	0	0	0	0	47690000	0	0	0	0	0	0	0	0	0	0	0	0	0	0	0	0	0	0	0	0	0	0	98227000	129870000	103720000	0	0
O14617	326060000	285610000	286460000	613840000	554390000	627150000	562960000	577960000	408180000	479400000	489260000	571250000	242370000	294370000	318850000	394340000	441910000	390980000	136590000	90450000	110050000	533760000	630370000	444570000	355650000	274160000	359250000	458080000	536560000	213700000	147830000	163780000	549630000	519000000	516520000	641880000	385270000	484290000	430640000	482070000	411520000	837970000	645080000	874840000	723490000	837000000	631890000	505840000	382300000
O14618	89069000	138620000	0	196830000	165460000	109400000	201540000	111670000	124680000	239430000	222880000	260400000	122960000	176420000	137280000	80121000	125910000	0	194830000	265810000	134200000	99291000	79100000	80788000	387570000	324280000	132820000	109480000	50452000	124290000	244450000	192220000	105630000	0	78706000	90833000	158250000	140590000	0	136820000	0	186730000	178750000	240760000	210700000	209580000	217950000	351200000	325060000
O14639	0	29609000	0	0	64767000	37031000	24638000	0	0	0	0	0	20633000	30134000	33621000	282620000	234260000	322880000	92931000	0	0	0	0	0	43881000	73500000	67881000	199280000	167510000	22240000	49833000	24939000	50547000	50332000	0	0	0	0	0	101550000	0	43291000	47093000	52192000	70531000	78633000	68314000	139980000	203520000
O14640	0	0	0	0	0	0	0	0	0	0	0	0	0	0	0	0	0	0	0	0	0	0	0	0	0	0	0	0	0	0	0	0	0	0	0	0	0	0	0	0	0	0	0	0	0	0	23907000	0	0
O14641	90498000	0	0	61748000	62418000	69868000	89827000	80751000	0	89605000	85246000	66504000	126080000	96332000	163250000	53229000	43186000	77879000	0	0	0	0	55680000	44449000	0	0	52772000	90244000	47947000	108970000	101410000	74968000	48736000	0	0	76624000	67472000	69528000	57513000	59004000	0	91458000	87600000	64150000	88958000	90200000	79559000	0	152120000
O14646	0	0	0	0	40597000	52718000	36436000	34238000	52027000	0	0	0	16729000	50775000	57230000	37029000	45599000	22505000	0	0	12783000	0	0	0	32557000	0	14833000	39684000	62436000	0	0	0	0	0	0	52036000	83770000	81304000	160860000	70815000	152880000	0	0	50809000	48471000	23382000	28912000	110340000	104270000
O14647	0	0	0	0	0	0	0	0	0	0	0	0	0	0	0	0	0	0	0	0	0	0	0	0	0	0	0	0	0	0	0	0	0	0	0	0	0	0	0	0	0	0	0	0	0	99858000	0	0	0
O14653	103350000	98564000	104660000	171570000	98080000	142550000	128300000	131190000	324710000	0	0	0	0	0	35475000	166010000	103590000	163260000	0	0	0	55172000	0	29760000	0	0	81850000	0	0	0	0	0	0	0	0	137230000	71026000	0	92662000	39650000	0	0	91957000	0	218950000	215130000	155810000	0	34737000
O14656	58127000	71470000	54961000	95281000	59709000	68771000	61974000	102060000	63068000	72536000	48530000	72205000	48692000	44777000	29009000	63512000	78684000	59619000	0	68216000	41384000	73639000	70517000	92668000	158180000	162280000	45895000	66368000	80392000	62074000	84865000	43460000	0	51967000	0	67427000	102470000	80887000	52433000	19225000	24837000	0	0	0	46349000	0	31188000	30420000	72054000
O14657	73956000	53190000	59460000	150050000	0	54183000	52737000	164080000	201030000	86395000	80268000	89604000	95635000	86058000	66019000	19038000	25467000	34309000	0	0	0	50298000	49068000	59651000	50983000	89576000	55954000	68343000	51118000	0	0	124420000	27998000	26651000	34032000	122900000	104370000	89443000	30631000	0	0	52351000	0	0	185390000	91435000	43318000	0	25895000
O14662	0	89888000	0	0	0	58255000	116300000	84683000	0	139500000	115590000	141920000	32194000	29218000	52958000	61634000	43396000	69491000	98158000	90162000	132480000	316860000	285570000	361570000	151120000	130890000	86388000	114260000	125920000	132900000	83259000	125380000	68992000	77094000	149350000	199390000	170400000	125410000	48994000	114380000	43961000	105100000	81051000	174270000	102770000	138760000	146930000	160560000	255660000
O14668	0	0	0	0	0	0	0	0	0	0	0	0	0	0	0	0	0	0	0	0	0	0	0	0	0	0	0	0	0	0	0	0	0	0	0	0	0	0	0	0	0	0	0	0	0	0	0	0	0
O14672	41142000	48731000	26238000	304270000	295680000	332540000	215650000	323650000	262060000	170080000	111190000	122540000	266020000	255240000	266750000	302020000	306560000	287060000	1335400000	908450000	957390000	283520000	277050000	322410000	343570000	304210000	381640000	389580000	502070000	297450000	354150000	386900000	517000000	623220000	414170000	91269000	120490000	119330000	10610000	23188000	19940000	298460000	392790000	331240000	227710000	222940000	250710000	151760000	173090000
O14678	0	0	0	0	0	0	81897000	0	0	0	0	0	0	0	0	0	0	0	0	0	0	0	0	0	0	0	0	0	0	0	0	0	0	0	0	0	0	0	0	0	0	0	0	0	0	0	0	0	0
O14681	0	0	0	0	0	97422000	88822000	0	84319000	51062000	0	0	194510000	72472000	107950000	44910000	38018000	38487000	0	0	64601000	80547000	104780000	73128000	0	0	0	0	0	0	0	0	97617000	118050000	147530000	0	0	0	0	28228000	0	0	0	0	27412000	0	0	0	231770000
O14682	0	0	0	0	178130000	157480000	141820000	0	0	0	30771000	0	0	0	0	41154000	0	0	0	0	0	0	0	41192000	0	0	0	0	0	0	0	0	0	0	0	0	0	0	0	0	0	0	0	0	0	0	0	30035000	0
O14683	0	0	0	0	0	0	0	0	0	0	0	0	0	0	0	0	0	0	0	0	0	0	0	0	0	0	0	0	0	0	0	0	0	0	0	0	0	0	0	0	0	0	0	0	0	0	0	0	10667000
O14684	0	0	0	1182800000	6310000	0	0	1133200000	650360000	0	0	0	128660000	0	251370000	0	0	0	0	0	0	0	0	0	0	0	0	0	0	23840000	0	0	0	0	0	0	0	0	0	0	0	0	0	0	0	0	0	0	0
O14686	0	0	0	0	0	0	0	0	0	0	0	0	0	0	0	0	0	0	0	0	0	0	0	0	0	0	0	0	0	0	0	0	0	0	0	0	0	0	0	0	0	0	0	0	0	0	0	0	0
O14717	0	0	0	0	0	0	0	0	0	0	0	0	0	0	0	0	0	0	0	0	0	0	0	0	0	0	0	0	0	0	0	0	0	0	0	0	0	0	0	0	0	0	0	0	0	0	0	0	0
O14727	0	0	0	0	0	0	55453000	0	0	0	0	0	0	0	68763000	0	0	0	0	100970000	0	0	0	0	0	0	0	0	45192000	46529000	44270000	82599000	0	36903000	18401000	0	81534000	0	0	0	0	0	0	0	24815000	0	0	0	0
O14730	0	73241000	0	0	82593000	75976000	55366000	0	0	0	0	0	0	0	0	0	0	0	0	0	0	0	0	89921000	66388000	82803000	71842000	73128000	53039000	58748000	67963000	76489000	0	0	0	0	0	0	0	0	0	62983000	49326000	52012000	0	31265000	0	53092000	56300000
O14732	95160000	133750000	215650000	49087000	0	0	0	0	0	0	0	0	65932000	62756000	51787000	0	0	0	0	0	0	68626000	59372000	0	0	0	85221000	71551000	0	101330000	35170000	49378000	65762000	93945000	96115000	0	0	0	0	0	0	0	0	0	0	0	0	0	135830000
O14733	0	24768000	0	0	0	40507000	0	0	20205000	0	0	0	6611000	8974200	10010000	0	0	0	0	0	0	30092000	42913000	49621000	0	42253000	0	0	38053000	0	0	0	0	23545000	0	53376000	62262000	40275000	256590000	212050000	212730000	0	0	0	0	37928000	37150000	0	0
O14734	0	0	105570000	204870000	33997000	31350000	0	182160000	123400000	0	0	0	66413000	61194000	71632000	95150000	71353000	91531000	0	124460000	112620000	79381000	67031000	97316000	159460000	118340000	346050000	217620000	234660000	27055000	0	61956000	86813000	95600000	86223000	76691000	109820000	85598000	149780000	134360000	160600000	193950000	142150000	0	158820000	97400000	104220000	99417000	133090000
O14735	48033000	54498000	72271000	103160000	98045000	133340000	201350000	0	65044000	80089000	0	81523000	29631000	23583000	55250000	91242000	98991000	95420000	0	0	0	78204000	82661000	71755000	0	0	73192000	73608000	0	119190000	114710000	147500000	0	0	67892000	0	0	0	91538000	0	0	0	95570000	62618000	0	0	0	89012000	83327000
O14737	694120000	646820000	538420000	342330000	1053400000	1034700000	809780000	483480000	409100000	562890000	430450000	424060000	364030000	396570000	368770000	559870000	443970000	488850000	1186700000	1108800000	1009500000	436610000	425250000	441740000	773860000	839010000	246980000	270610000	278720000	440480000	393260000	381370000	849510000	913960000	847820000	757670000	730130000	691560000	838870000	853770000	1096600000	692530000	767760000	650490000	334220000	383600000	405800000	604240000	669950000
O14744	633440000	1077600000	721840000	606810000	635660000	778860000	804370000	750410000	578690000	675230000	643680000	668670000	759950000	766660000	741280000	841520000	695030000	701570000	577180000	524850000	628130000	411100000	373720000	383600000	579890000	469460000	542580000	531430000	513400000	606410000	630040000	642680000	1038300000	1064700000	1034700000	629380000	454010000	578520000	571710000	593430000	703360000	635510000	666360000	627600000	545450000	457390000	489120000	521310000	466890000
O14745	499940000	816340000	911520000	137900000	329810000	334250000	354720000	139700000	217470000	568260000	558610000	602560000	119310000	122750000	103410000	282180000	206580000	248030000	674170000	766530000	470820000	2657300000	2410600000	2559100000	977720000	991590000	461570000	762420000	614210000	145490000	105620000	203450000	650290000	653240000	670810000	148490000	264810000	346770000	387660000	302640000	310220000	447820000	363670000	379000000	425750000	405380000	379590000	340420000	442340000
O14757	0	0	0	0	0	0	0	0	0	0	0	0	0	0	0	29618000	20109000	23035000	0	42960000	0	0	0	23377000	20080000	0	33690000	41722000	16328000	0	0	0	51727000	8374400	0	80190000	86905000	73658000	242450000	139670000	142710000	0	0	0	0	0	0	74278000	0
O14763	0	0	0	0	0	33420000	0	46296000	72700000	0	0	0	47465000	53012000	53617000	0	0	0	100890000	97990000	75655000	0	0	0	53130000	0	0	38831000	48225000	22770000	0	0	0	27036000	0	36947000	39669000	46669000	0	0	0	0	0	29727000	66108000	32392000	0	36973000	44621000
O14770	0	0	0	0	0	0	0	0	0	0	0	0	0	0	0	0	0	0	0	0	0	0	0	0	0	0	0	0	0	0	0	0	0	0	0	0	0	0	0	0	0	0	0	0	0	0	0	0	0
O14772	0	0	0	63522000	0	0	0	0	0	0	0	0	45123000	30293000	38061000	0	0	0	0	0	0	0	0	0	0	0	0	0	33966000	0	0	0	0	0	0	0	0	0	0	0	0	0	0	0	0	0	0	44585000	64120000
O14773	165070000	344390000	299050000	262990000	155520000	211450000	365860000	428050000	397860000	342890000	283460000	309600000	185100000	255480000	194340000	127490000	109440000	115930000	860440000	818550000	745820000	347000000	309970000	422960000	323580000	307090000	1041900000	607450000	459210000	412010000	331980000	356030000	99586000	74862000	94867000	111810000	103120000	86849000	263350000	269110000	186690000	212630000	234020000	223200000	250200000	237750000	188680000	135520000	154910000
O14775	0	0	0	0	0	0	0	0	0	0	0	0	0	0	0	0	0	0	0	0	0	0	0	0	0	0	0	0	0	0	0	0	0	0	0	0	0	0	0	0	0	0	0	0	0	0	0	0	0
O14776	275910000	235570000	235650000	275970000	214660000	224790000	237330000	269670000	236620000	261590000	241920000	274130000	248270000	282910000	290280000	484300000	549030000	543170000	503270000	284140000	336370000	279850000	209890000	255710000	281760000	316400000	276380000	212560000	200490000	198850000	186380000	152150000	255940000	252380000	234810000	330500000	352630000	360360000	348450000	322330000	451830000	327750000	299690000	289200000	370080000	330480000	361900000	329220000	340240000
O14777	339150000	0	51153000	573390000	105190000	158350000	95644000	634990000	401310000	0	58256000	0	0	0	0	135420000	155700000	130370000	113340000	0	0	149630000	171350000	158680000	284100000	166010000	0	84591000	0	0	0	0	0	0	0	122280000	192570000	157170000	278630000	249540000	499650000	122820000	0	0	0	0	55351000	53710000	0
O14786	0	43781000	0	55963000	4910000	7204600	5647000	193590000	16492000	106950000	49260000	152200000	1052000000	1149100000	1078900000	13466000	0	44697000	0	50428000	0	26827000	29679000	63046000	47051000	19326000	0	10860000	0	238420000	600950000	353540000	46828000	70716000	28688000	11420000	32733000	61033000	10265000	17144000	8015300	6306400	0	69852000	222730000	190390000	184970000	26138000	0
O14787	157780000	71375000	65622000	180490000	140460000	134550000	121840000	244030000	132870000	153720000	188430000	147720000	108320000	148330000	149120000	212760000	83114000	162080000	0	0	63412000	238590000	394590000	335040000	104210000	77976000	142960000	181380000	85647000	202650000	149460000	167860000	110330000	114470000	46755000	126500000	140000000	159070000	145090000	108980000	135460000	125630000	108570000	78879000	100950000	112650000	80673000	201760000	145180000
O14795	0	0	0	0	0	0	0	0	0	0	0	0	0	0	0	0	0	0	0	0	0	158220000	133590000	66756000	0	0	0	0	0	0	0	0	0	0	0	0	0	0	0	0	0	0	0	0	0	0	0	0	0
O14802	0	0	0	0	54588000	45031000	42498000	114200000	0	78762000	42098000	37999000	28960000	31675000	31140000	40389000	37905000	74044000	0	0	0	43657000	12248000	34026000	50975000	78186000	32755000	49036000	33538000	0	0	0	47647000	55783000	51037000	185550000	262930000	196520000	78321000	65554000	82257000	46032000	27046000	63141000	32636000	26472000	26543000	65968000	51512000
O14807	0	0	0	0	0	0	0	0	0	0	0	0	0	0	0	0	0	0	0	0	0	0	0	0	0	0	0	0	0	0	0	0	0	0	0	0	0	0	0	0	0	0	0	0	0	0	0	0	0
O14810	0	0	0	0	0	0	0	0	0	0	0	0	0	0	0	0	0	0	0	0	0	0	0	0	0	0	0	0	0	0	0	0	0	0	0	0	0	0	0	0	0	0	0	0	0	0	0	0	0
O14817	0	0	0	0	0	0	0	0	0	0	0	0	0	0	0	0	0	0	0	0	0	0	0	0	0	0	0	0	0	0	0	0	0	0	0	0	0	0	0	0	0	0	0	0	0	0	0	0	0
O14818	1695100000	1554300000	1401300000	1125600000	1350000000	1355500000	1274400000	1753200000	1837700000	1846000000	2371300000	1903400000	1680600000	1679300000	1467100000	2137600000	2290400000	2094300000	1622300000	1701300000	1501100000	1516500000	1222900000	1297700000	1531800000	1553800000	1690900000	1733100000	1703500000	1624600000	1558700000	1882500000	1492600000	1445100000	1556900000	1676100000	1695600000	1654200000	2336100000	2409600000	2062700000	1328700000	1266100000	1363800000	1092700000	1191800000	1252400000	1278500000	1309200000
O14827	0	0	0	0	0	0	0	0	0	0	0	0	0	0	0	0	0	0	0	0	0	0	0	0	0	0	0	0	0	0	0	0	0	0	0	0	0	0	0	0	0	0	0	0	0	0	0	0	0
O14828	215600000	269360000	262860000	305670000	320570000	288070000	351970000	396200000	408190000	216720000	221860000	176920000	243750000	277570000	262190000	430210000	322780000	420260000	290350000	464880000	484090000	283970000	242330000	225670000	720840000	726970000	671300000	669630000	778590000	163650000	143230000	97325000	450750000	384670000	489290000	812440000	927370000	625350000	419340000	482890000	534520000	646540000	602890000	689710000	664960000	493860000	579520000	371810000	350090000
O14832	0	0	0	0	0	0	0	0	0	0	0	0	0	0	0	0	0	36097000	0	0	0	0	0	0	0	0	0	0	0	0	0	0	0	0	0	0	0	0	0	0	0	0	0	0	0	0	0	0	0
O14836	0	0	0	0	0	0	0	0	0	0	0	0	0	0	0	0	0	0	0	0	0	0	0	0	0	0	0	0	0	0	0	0	0	0	0	0	0	0	0	0	0	0	0	0	0	0	0	0	0
O14841	5729400	11446000	17514000	11521000	83994000	28772000	51263000	11500000	9703700	6381400	21064000	12510000	33968000	32870000	21882000	125090000	131840000	205150000	155690000	117160000	110910000	1995100	4795200	2155200	0	26336000	507200000	173010000	227430000	4809400	2511100	12588000	209800000	149600000	126120000	5549400	19241000	0	9658300	23766000	0	0	32203000	7304500	11310000	12061000	5410400	133590000	169900000
O14863	0	0	0	0	0	0	0	0	0	0	0	0	0	0	0	0	0	0	0	0	0	0	0	0	0	0	0	0	0	0	0	0	0	0	0	0	0	0	0	0	0	0	0	0	0	0	0	0	0
O14867	0	0	0	0	0	0	0	0	0	0	0	0	0	0	0	0	0	0	0	0	0	0	0	0	0	0	0	0	0	0	0	0	0	0	0	0	0	0	0	0	0	0	0	0	0	0	0	0	0
O14874	0	0	0	145490000	83957000	0	37496000	73939000	63687000	0	0	106910000	85961000	100830000	73167000	0	43186000	49457000	0	0	0	90496000	102960000	148980000	0	0	0	48281000	0	146860000	70619000	91493000	78968000	57033000	0	41421000	0	0	87037000	64094000	78608000	104980000	74884000	104590000	0	44433000	35142000	25927000	38756000
O14879	0	35600000	0	5604700	44426000	80542000	81478000	0	0	609390000	795050000	849950000	141670000	95693000	67359000	3688000	0	0	0	0	0	0	0	0	0	0	0	0	2655000	22947000	20620000	15992000	0	0	0	0	3476400	21791000	0	0	1582100	10463000	0	0	239530000	340960000	219990000	0	0
O14880	492670000	515750000	572270000	73732000	561050000	563830000	509310000	221350000	100680000	298960000	214530000	195960000	258740000	241750000	217030000	105220000	90764000	118960000	0	0	0	420330000	550420000	648430000	470990000	303980000	510100000	499330000	590280000	337370000	376950000	471170000	1053900000	983830000	1013500000	169080000	179320000	81308000	181420000	225750000	125670000	748020000	674810000	884740000	321290000	321320000	323680000	395700000	386760000
O14893	0	0	0	0	0	0	52255000	61679000	0	0	54247000	0	61137000	0	83585000	62504000	0	0	0	0	0	61230000	0	0	31999000	0	0	0	0	0	68679000	46064000	43587000	0	0	0	0	31671000	0	0	0	0	0	0	0	0	0	114760000	0
O14896	0	0	0	0	0	0	0	0	0	0	0	0	0	0	0	0	0	0	0	0	0	69846000	65106000	46060000	0	0	0	44156000	0	0	0	0	84516000	115560000	103640000	0	0	0	0	0	0	0	0	0	0	0	0	0	0
O14907	29527000	58741000	69635000	113540000	587740000	543300000	580720000	212090000	158690000	138900000	159100000	116040000	276960000	325150000	365350000	0	0	0	92503000	116990000	85466000	372510000	368700000	322880000	169010000	180050000	156390000	202580000	97011000	245050000	266930000	276880000	81872000	106120000	104580000	126270000	249180000	271500000	40137000	0	0	366120000	404640000	375060000	630860000	781140000	831790000	259280000	256010000
O14908	63686000	140160000	57518000	224240000	351270000	311900000	374460000	264380000	392230000	99092000	50217000	39053000	91112000	101120000	107210000	81043000	51258000	45092000	18306000	79557000	132370000	554630000	601720000	541490000	223940000	152850000	193860000	174030000	238020000	169210000	129550000	147590000	133620000	179340000	140660000	354460000	433230000	430840000	30998000	0	19903000	186560000	285030000	202800000	331510000	275420000	355080000	149160000	115430000
O14910	0	0	0	0	0	0	0	0	0	0	0	0	0	0	0	0	0	0	0	0	0	0	48611000	0	0	0	0	0	0	0	0	0	0	0	0	0	0	0	0	0	0	29420000	0	0	0	0	0	0	0
O14920	0	209870000	151400000	0	245870000	0	0	0	0	0	0	0	429360000	147150000	0	0	0	0	0	0	0	0	0	0	0	0	0	0	0	0	0	332250000	0	0	0	85852000	131820000	0	129590000	123450000	214540000	150840000	141010000	157340000	182340000	180310000	139580000	0	0
O14921	0	0	0	0	0	0	0	0	0	0	0	0	0	0	0	0	0	0	0	0	0	0	0	0	0	0	0	0	0	0	0	0	0	0	0	0	0	0	0	0	0	0	0	0	0	0	0	0	0
O14924	0	0	0	0	0	0	0	0	0	0	0	0	0	0	0	0	0	0	0	0	0	0	0	0	0	0	0	0	0	0	0	0	0	0	0	0	0	0	0	0	0	0	0	0	0	0	0	0	0
O14925	66570000	0	123280000	0	110560000	107700000	127120000	185160000	0	0	0	0	84956000	83533000	78915000	216460000	132310000	165840000	0	0	0	137980000	123260000	141900000	168190000	208460000	0	109680000	153400000	0	0	0	0	196660000	204890000	194330000	268260000	221160000	125040000	0	123700000	69602000	139060000	156260000	121090000	110120000	189230000	183170000	109520000
O14929	709000000	657270000	574320000	627920000	350670000	216260000	272760000	727320000	936040000	790340000	709530000	778430000	335420000	360070000	410550000	972540000	973740000	981120000	205020000	117660000	129820000	381290000	428360000	404770000	493990000	443810000	407060000	440830000	437060000	165580000	147680000	209670000	223870000	255740000	252070000	505860000	680660000	561140000	441240000	393560000	398730000	621650000	525780000	475040000	235630000	231280000	235840000	620670000	496110000
O14933	0	0	0	325910000	171080000	205990000	214850000	512320000	452600000	526100000	580890000	498540000	699930000	998600000	729690000	744390000	684740000	635270000	0	0	0	0	0	0	214110000	288680000	217170000	225910000	239190000	270370000	232360000	276570000	113550000	89956000	127400000	500840000	368750000	426130000	312880000	336020000	523490000	104130000	0	92154000	497440000	637710000	576140000	100640000	94796000
O14936	83207000	83256000	61552000	207360000	164100000	99928000	157750000	222750000	205360000	48717000	57209000	91779000	157670000	177230000	108730000	42114000	44874000	1371500000	71102000	72248000	0	133280000	121340000	112280000	64985000	24545000	499330000	481310000	417140000	735690000	828690000	804310000	167380000	275530000	191000000	30679000	16458000	60859000	46862000	0	54963000	23054000	15284000	40761000	460810000	396100000	381200000	194720000	203070000
O14939	0	0	0	0	0	0	0	0	0	0	0	0	0	0	0	0	0	0	0	0	0	0	0	0	0	0	0	0	0	0	0	0	0	0	0	0	0	0	0	0	0	0	0	0	0	0	0	0	0
O14944	0	0	0	0	0	0	0	0	0	0	0	0	0	0	0	0	0	0	0	0	0	0	0	0	0	0	0	0	0	0	0	0	0	0	0	0	0	0	0	0	0	0	0	0	0	0	0	0	0
O14949	396080000	418250000	528510000	184340000	42216000	35521000	54122000	178540000	209210000	152640000	118490000	98075000	95775000	87437000	96751000	123380000	257810000	176630000	175680000	263970000	196490000	85850000	81110000	101300000	64720000	58873000	44528000	56660000	53383000	0	54611000	0	104260000	133940000	102200000	139440000	73915000	73977000	106000000	180640000	154100000	90581000	180490000	85586000	11990000	24187000	0	45801000	97890000
P19105	2271900000	2471600000	2096700000	1261500000	2202800000	2269900000	2308900000	1725500000	3116700000	3190300000	4163500000	3258600000	2819800000	2937600000	2838200000	1291300000	1345800000	1465100000	240930000	286010000	370690000	1843300000	1828700000	1929600000	2065700000	2051800000	2712300000	2303900000	2164200000	5621800000	4869900000	5307800000	1870400000	1795500000	2034100000	1103800000	898420000	890780000	540470000	577520000	540030000	1358000000	1199900000	1274700000	3136400000	2834100000	3442500000	1610800000	1692000000
O14957	0	0	0	0	0	0	0	0	0	0	0	0	0	0	0	0	0	0	0	0	0	0	0	0	0	0	0	0	0	0	0	0	0	0	0	0	0	0	0	0	0	0	0	0	0	0	0	0	0
O14964	130610000	260650000	210530000	228290000	245000000	449990000	289220000	255860000	219390000	246630000	367730000	238540000	91917000	226250000	166440000	238950000	208890000	186610000	230040000	108520000	249110000	133860000	109780000	125760000	175710000	195790000	201380000	155640000	184870000	254660000	246460000	249450000	203620000	155640000	172370000	214800000	182470000	209640000	0	234070000	174150000	263540000	307410000	194740000	311080000	233680000	242010000	237620000	245340000
O14965	42508000	73923000	0	238490000	52123000	51647000	45104000	457390000	447380000	0	0	0	51571000	61363000	56920000	39955000	47153000	70695000	0	0	0	176690000	189860000	169250000	33805000	29296000	32083000	48055000	43937000	0	0	64583000	0	0	0	60921000	37368000	22008000	63668000	53038000	51073000	38240000	23725000	0	0	0	59978000	29036000	20444000
O14966	0	0	0	0	0	0	0	0	0	0	0	0	0	0	0	0	0	0	0	0	0	0	0	0	0	0	667840000	0	0	749570000	915570000	759290000	0	0	0	0	0	0	0	0	0	0	0	0	0	0	0	0	0
O14967	0	0	47713000	0	0	0	0	0	0	32199000	47621000	46222000	0	0	0	0	0	0	0	0	0	0	0	0	152920000	176320000	0	0	0	0	0	0	0	0	0	0	0	0	0	0	0	0	0	0	0	0	0	22273000	16380000
O14972	0	0	177400000	0	128120000	62410000	89466000	0	0	0	180880000	0	53183000	89001000	71031000	115710000	110160000	104040000	0	0	0	0	0	0	139320000	95765000	0	0	0	120810000	91258000	136810000	0	0	0	90360000	96437000	87412000	53072000	50909000	61466000	139580000	135030000	149730000	41832000	49204000	44156000	27393000	0
O14974	203050000	328970000	305470000	133120000	277660000	258240000	211240000	235770000	159410000	299600000	224890000	263980000	317810000	292310000	279880000	159680000	175230000	170340000	78348000	55292000	74410000	262770000	279310000	241410000	125650000	160340000	151950000	154050000	169340000	284690000	315950000	293510000	76566000	77542000	58441000	194560000	230230000	210020000	194590000	169180000	205520000	223880000	223820000	235930000	265060000	212940000	266200000	76621000	61420000
O14975	154720000	467920000	410530000	114870000	583090000	474530000	392020000	393110000	1408800000	149950000	292850000	0	199580000	132240000	144700000	436860000	431600000	482270000	0	0	64483000	119960000	150540000	205280000	165920000	0	925180000	921700000	986350000	0	0	0	679550000	535300000	720560000	0	0	154640000	83015000	118620000	62340000	0	570500000	0	106590000	83877000	96563000	397520000	415600000
O14976	38783000	217840000	0	65668000	105550000	114010000	114600000	82948000	0	0	63095000	38912000	179300000	113350000	126810000	135370000	100950000	111450000	0	41770000	0	180820000	218050000	196930000	82456000	116930000	151450000	147800000	138950000	85118000	83553000	104690000	61978000	102050000	68740000	141620000	195410000	193910000	96301000	83916000	78263000	99483000	71882000	89115000	69783000	71869000	67449000	49563000	59395000
O14979	603460000	475090000	573820000	678470000	484730000	402830000	468720000	534180000	897600000	532900000	609160000	623200000	524550000	549160000	535050000	843930000	755390000	870810000	1076400000	796520000	1176400000	352750000	367680000	403820000	749900000	536120000	236980000	242980000	307900000	426010000	569080000	426390000	400050000	472810000	336400000	774320000	882970000	910830000	443680000	413640000	481400000	709510000	643180000	652680000	990250000	1062200000	898880000	726540000	745620000
O14980	1770900000	1558400000	1467200000	1059300000	1401300000	1482400000	1562100000	1074500000	1139300000	1904900000	1950500000	1826300000	1244000000	1202900000	1287700000	1699900000	1554500000	1668600000	663500000	794990000	753060000	1169100000	1033100000	1052600000	1868400000	1849500000	1467600000	1155700000	1163200000	1379800000	1371600000	1430600000	1640100000	1876000000	1709600000	1620700000	1766200000	1558000000	1279900000	1302700000	1363100000	1118900000	1033500000	966340000	1622600000	1669900000	1687700000	1787400000	1756700000
O14981	0	61176000	0	0	82658000	78581000	49027000	0	0	61542000	82203000	0	33485000	30470000	50996000	124490000	56929000	87741000	199900000	376690000	290280000	91664000	97550000	75051000	84772000	74965000	47620000	50797000	36032000	117230000	98393000	62698000	29703000	52240000	0	202600000	154180000	124800000	160420000	168040000	185990000	84553000	70840000	72511000	141880000	77596000	168900000	116260000	65383000
O14983	0	0	0	0	0	0	0	0	0	0	0	0	0	0	0	0	0	0	0	0	0	0	0	0	0	0	0	0	0	0	0	0	0	0	0	0	0	0	0	0	0	0	0	0	0	0	0	0	0
O14994	0	0	0	0	0	0	0	0	0	0	0	0	0	0	0	0	0	0	0	0	0	0	0	0	0	0	0	0	0	0	0	0	0	0	0	0	0	0	0	0	0	0	0	0	0	0	0	0	0
O15013	18597000	21789000	12661000	0	0	0	0	12634000	0	0	0	0	7910700	0	0	0	0	0	0	0	0	0	0	0	0	60405000	0	0	20005000	57504000	40308000	47827000	72067000	0	56331000	52717000	40423000	30570000	0	76871000	0	133810000	60909000	68194000	31491000	42974000	40211000	0	0
O15014	0	0	0	0	0	0	0	0	0	0	0	0	0	0	0	0	0	0	0	0	0	0	0	0	0	0	0	0	0	0	0	0	0	0	0	0	0	0	0	0	0	0	0	0	0	0	0	0	0
O15020	45516000	101370000	27857000	50756000	107810000	146320000	75012000	0	86462000	0	28628000	36278000	7819700	220110000	16181000	16819000	47166000	13903000	15496000	28530000	22292000	352110000	300710000	261480000	284820000	253670000	211050000	232850000	99948000	43025000	64748000	0	33833000	66577000	65405000	225010000	379350000	359050000	24047000	34544000	37155000	8585200	35064000	0	391040000	303520000	388350000	20215000	52158000
O15021	0	0	0	0	0	0	0	0	0	0	0	0	0	0	0	0	0	0	0	0	0	0	0	0	0	0	0	0	0	0	0	0	0	0	0	0	0	0	0	0	0	0	0	0	0	0	0	0	0
O15027	203360000	183950000	195220000	161390000	144170000	143790000	170040000	230040000	253860000	229860000	215690000	204280000	108650000	105900000	131260000	122660000	116380000	133410000	132590000	219710000	155040000	352770000	407910000	363780000	279530000	307640000	337880000	272550000	271190000	83247000	102330000	130060000	174030000	188020000	200250000	103770000	162320000	128440000	106620000	117470000	125580000	179220000	179200000	202390000	184230000	148520000	166330000	249100000	251620000
O15031	103670000	259900000	68524000	180380000	497860000	569030000	490160000	288890000	414780000	195210000	224780000	218520000	485910000	463510000	445960000	26641000	9465600	19321000	26704000	90877000	48663000	482980000	531280000	435130000	387820000	405570000	317710000	354930000	306240000	972970000	831600000	900310000	398270000	418340000	305300000	93989000	109810000	99569000	140340000	10083000	67558000	191380000	254130000	164660000	317350000	351970000	341480000	231160000	175170000
O15037	0	0	0	0	0	0	0	0	0	0	0	0	0	0	0	0	0	0	0	0	0	48025000	0	48715000	0	0	0	42204000	38981000	0	0	0	0	40635000	0	0	0	0	0	0	0	0	0	0	0	0	0	0	25968000
O15041	0	0	0	0	0	0	0	0	0	0	0	0	0	0	0	0	0	0	0	0	0	0	0	0	0	0	0	0	0	0	0	0	0	0	0	0	0	0	0	0	0	0	0	0	0	0	0	0	0
O15042	122110000	142210000	71797000	104490000	200550000	217120000	201520000	172720000	186910000	183170000	199860000	154310000	153820000	154120000	129200000	359240000	382430000	312800000	124360000	156590000	194690000	181130000	240900000	186760000	293080000	223280000	133840000	202790000	173570000	106050000	118290000	129580000	250880000	230720000	191090000	244610000	435750000	435050000	255260000	227910000	252130000	235560000	294020000	209990000	174630000	180000000	205370000	204430000	210080000
O15047	0	0	0	0	0	0	0	0	0	0	0	0	26138000	20231000	30078000	0	102140000	50851000	89153000	50369000	0	0	42934000	0	0	34458000	0	0	0	0	0	0	0	0	0	0	0	0	0	52111000	105550000	0	0	0	0	0	0	0	0
O15049	0	0	0	0	0	0	0	0	0	0	0	0	0	0	0	0	0	0	0	0	0	0	0	0	0	0	0	0	0	0	0	0	0	0	0	0	0	0	0	0	0	0	0	0	0	0	0	0	0
O15050	0	0	0	0	0	0	0	0	0	0	0	0	0	0	0	0	0	0	0	0	0	0	0	0	0	0	0	0	0	0	0	0	0	0	0	0	0	0	0	0	0	0	0	0	0	0	0	46404000	0
O15056	0	0	0	0	0	0	0	0	0	0	0	0	0	0	0	0	0	0	0	0	0	0	0	0	0	0	0	0	0	0	0	0	0	0	0	0	0	0	48308000	37231000	0	0	0	0	0	0	0	0	43236000
O15061	0	0	0	0	0	0	0	0	0	0	0	0	0	0	0	0	0	0	0	0	0	0	0	0	0	0	0	0	0	0	0	0	0	0	0	0	0	0	0	0	0	0	0	0	0	0	0	0	0
O15063	0	0	0	0	0	0	0	0	0	0	0	0	0	0	0	0	0	0	0	0	0	0	0	0	0	0	0	0	0	0	0	0	0	0	0	0	0	0	0	0	0	0	0	0	0	18982000	18947000	0	0
O15066	0	127380000	0	0	0	0	0	0	78483000	0	0	0	85943000	0	38530000	0	0	63334000	0	0	0	105330000	0	0	0	91256000	41396000	0	86868000	82808000	128620000	154960000	0	60665000	0	78502000	80576000	55548000	0	0	0	56117000	0	0	87121000	42798000	0	109650000	130720000
O15067	1030400000	938230000	1651200000	347250000	292350000	306480000	296330000	371040000	423860000	639220000	759640000	820640000	1221600000	1320800000	1242700000	749960000	691390000	741090000	1228500000	1173500000	1071400000	262460000	348500000	274100000	231220000	271120000	508460000	354410000	428060000	1035000000	1081100000	1131400000	338350000	374330000	393840000	1094300000	1041000000	1003100000	980550000	1005700000	978860000	1223000000	1217000000	1030200000	383450000	411240000	441630000	524840000	529680000
O15068	0	0	0	0	0	0	0	0	0	0	0	0	0	0	0	0	0	0	0	0	0	0	0	0	0	0	36078000	69422000	0	0	0	0	0	0	0	0	0	0	0	0	0	0	0	0	0	0	0	52953000	51958000
O15075	0	0	0	0	0	92771000	0	0	0	0	0	0	0	0	0	0	0	0	0	0	0	98796000	47572000	65065000	0	52229000	44478000	0	0	0	0	0	0	0	0	0	0	0	0	0	0	0	0	0	0	0	0	0	0
O15078	0	0	0	0	0	0	0	0	0	0	59520000	0	0	0	0	0	0	0	0	0	0	0	0	0	0	0	0	0	0	0	109700000	0	0	0	0	0	0	0	0	0	0	0	0	0	0	0	0	0	0
O15084	41543000	28786000	65047000	127180000	69841000	67869000	116750000	105170000	50452000	130070000	156700000	140810000	63431000	98279000	77587000	138660000	118370000	100870000	148110000	84294000	100300000	106530000	129500000	94994000	265380000	220360000	45048000	62277000	77268000	115080000	102600000	133760000	96504000	68358000	81185000	177970000	166440000	84379000	117070000	102280000	143440000	118300000	165480000	190870000	143250000	141730000	131710000	155120000	152050000
O15085	0	0	0	0	0	0	0	0	0	0	0	0	0	0	0	0	0	0	0	0	0	0	0	0	40160000	0	0	0	0	0	84137000	0	0	0	0	53973000	54658000	52325000	0	0	0	19446000	0	0	0	0	0	30707000	0
O15091	112570000	59245000	80111000	253640000	117000000	97004000	115380000	93230000	114030000	61136000	52603000	0	118360000	97407000	110220000	73878000	75304000	62826000	59696000	0	0	111150000	65557000	100600000	123870000	126630000	0	53192000	105450000	66720000	75212000	83383000	29461000	61631000	59925000	81477000	95055000	49156000	0	0	80919000	110680000	136010000	115240000	66992000	132400000	0	0	46902000
O15111	0	0	104360000	0	0	0	0	0	0	0	55657000	0	0	0	0	0	38672000	32836000	0	0	0	45964000	0	0	0	0	0	43690000	0	0	28656000	0	0	0	0	62614000	75184000	56429000	0	0	0	0	0	164230000	0	0	0	39733000	34321000
O15116	63146000	0	16065000	334440000	197960000	192790000	274480000	269110000	333380000	227780000	319220000	624960000	195390000	0	155620000	0	0	0	240950000	319760000	311390000	111940000	105560000	127160000	180530000	137480000	0	108090000	36099000	250260000	325060000	220890000	143750000	117370000	110990000	92936000	149820000	171030000	108630000	150320000	58784000	207600000	119240000	78653000	286680000	153160000	183650000	57922000	116890000
O15117	0	0	0	0	0	0	0	0	0	188000000	0	0	0	0	0	0	0	0	0	0	0	0	0	0	0	0	0	0	0	0	0	76687000	0	0	0	0	0	0	0	0	0	0	0	0	0	0	0	0	0
O15118	0	70487000	4308600	144830000	208350000	220110000	203130000	154470000	190220000	373780000	398060000	431120000	262510000	254500000	269610000	76768000	55479000	82748000	0	0	0	87759000	68768000	77218000	55809000	53709000	69072000	47626000	47612000	600440000	430780000	490070000	89899000	79846000	90325000	156180000	64638000	71516000	41008000	20940000	32422000	87955000	132050000	154080000	166530000	220900000	195330000	161590000	135450000
O15119	0	0	0	0	0	0	0	0	0	0	0	0	0	0	0	0	0	0	0	0	0	99079000	70955000	85078000	0	0	0	0	0	0	0	0	0	0	0	0	0	0	0	0	0	0	0	0	0	0	0	0	0
O15120	0	0	0	0	0	0	0	0	0	0	0	0	0	0	0	0	0	0	0	0	0	0	0	0	52709000	0	0	0	257280000	0	0	0	0	53127000	0	0	0	0	0	0	0	0	0	0	0	0	0	281630000	265370000
O15121	46667000	0	26497000	0	55051000	88452000	101910000	62223000	115780000	0	0	0	65289000	54494000	49311000	65966000	37907000	68001000	0	0	0	76416000	80892000	58184000	57205000	0	0	0	0	219140000	239810000	220290000	0	0	0	80674000	0	122400000	0	0	0	52695000	0	46102000	62956000	52655000	57144000	0	0
O15123	0	0	0	0	0	0	0	0	0	0	0	0	0	0	0	0	0	0	0	0	0	0	0	0	0	0	0	0	0	0	0	0	0	0	0	0	0	0	0	0	0	0	0	0	0	0	0	0	0
O15126	220730000	111450000	141900000	118640000	179280000	140070000	178940000	105050000	209030000	274290000	161440000	249920000	322220000	243710000	278200000	725240000	632340000	628300000	0	636510000	253270000	328840000	328280000	366920000	508300000	383440000	274020000	380710000	296470000	372330000	330330000	336380000	189360000	372160000	186100000	166490000	317650000	212990000	121010000	122610000	67021000	265520000	274720000	363980000	430130000	457510000	456190000	456520000	380020000
O15127	192090000	123680000	118760000	177010000	537420000	573050000	355140000	296940000	567770000	696870000	571540000	529600000	211630000	275720000	293140000	90691000	359030000	412950000	98542000	47414000	89913000	596920000	349700000	549170000	150610000	31589000	378780000	191640000	517350000	132750000	111470000	199580000	307320000	325680000	289980000	85598000	174550000	85729000	0	0	0	127180000	134530000	133160000	147550000	133100000	140930000	141740000	159740000
O15143	1804800000	1814200000	1417500000	500840000	1714000000	1831500000	1499800000	477710000	479140000	1426700000	1207500000	1360700000	830680000	903890000	848790000	1256700000	1073000000	881260000	997050000	1011300000	955080000	837070000	1142700000	743780000	917100000	1102500000	1301700000	1069400000	987540000	1253900000	1472700000	1449800000	1400600000	1430600000	1389000000	741040000	762340000	603450000	1235700000	1192600000	1198800000	812910000	782840000	880500000	1103900000	1054600000	1157000000	767200000	735270000
O15144	946020000	656850000	702740000	472230000	886280000	1015800000	1042500000	462010000	412040000	1147300000	1251800000	1213100000	459470000	493810000	480750000	547820000	602720000	443040000	237640000	266990000	228980000	894820000	752470000	925390000	679550000	512100000	518500000	414650000	452230000	467200000	525640000	527430000	721820000	845290000	555060000	278570000	254860000	420240000	555620000	443770000	495260000	408930000	414100000	509180000	468680000	431840000	568080000	382730000	425660000
O15145	1455300000	1470200000	1487900000	189130000	558010000	424820000	556150000	140830000	162390000	403200000	491700000	504620000	252310000	207960000	192980000	302640000	265780000	321240000	138480000	664390000	197160000	406910000	558400000	408850000	464430000	522560000	405000000	367410000	532400000	507630000	544850000	543590000	606060000	569710000	532790000	339700000	365110000	366690000	463100000	430610000	482750000	473640000	521000000	530270000	472600000	470030000	470890000	408500000	316230000
O15155	0	0	0	0	0	0	0	0	0	0	0	0	110830000	141450000	0	210940000	328060000	405190000	0	0	0	0	0	0	115880000	101240000	104490000	125160000	0	0	0	0	148120000	144990000	176010000	160650000	108790000	54324000	179980000	141730000	0	0	151390000	119260000	0	0	88605000	116560000	92322000
O15156	0	0	0	0	50650000	0	0	0	0	0	0	0	0	0	0	0	0	0	0	0	0	88910000	115040000	106310000	0	0	0	59250000	0	0	0	0	85079000	73353000	0	0	0	0	0	0	0	0	0	0	0	0	0	0	0
O15160	410550000	158150000	217530000	296520000	328930000	310600000	241030000	290800000	271020000	229830000	274570000	228450000	268750000	196120000	211580000	300900000	263510000	252420000	337370000	305360000	359160000	306940000	241800000	238680000	229750000	227790000	332990000	205690000	259260000	221280000	155710000	161090000	367710000	407420000	403100000	426970000	543140000	693630000	223930000	226510000	219460000	404330000	234010000	452080000	329210000	321760000	332050000	495160000	439060000
O15162	0	0	0	115570000	578310000	400790000	499820000	197360000	370400000	582750000	750920000	626040000	619210000	641910000	595030000	0	0	0	0	0	0	0	0	0	206150000	186940000	159420000	243790000	117330000	0	75449000	51689000	114970000	192790000	165260000	33347000	0	0	49618000	41795000	0	79326000	68386000	79949000	269880000	265320000	266390000	178990000	130940000
O15164	0	0	0	0	63696000	78803000	73527000	0	0	0	0	0	0	0	0	0	19277000	17996000	30602000	0	0	0	32082000	0	41963000	0	0	0	64104000	0	0	0	23271000	0	0	0	0	0	0	0	0	0	0	0	0	0	0	31464000	0
O15173	1770100000	1265100000	1685700000	911000000	506630000	551660000	442180000	1217100000	996160000	627650000	670360000	587790000	594800000	668030000	676810000	445310000	547360000	424740000	413840000	452590000	466630000	400350000	353680000	314450000	475760000	612760000	504560000	453190000	577820000	635130000	589880000	572920000	717980000	650590000	712370000	217240000	238810000	244320000	392230000	275280000	489130000	322320000	328340000	315140000	811980000	700110000	753890000	368260000	502430000
O15178	0	0	0	0	0	0	0	0	0	0	0	0	0	0	0	0	0	0	0	0	0	0	0	0	0	0	0	0	0	0	0	0	0	0	0	0	0	0	0	0	0	0	0	0	0	0	0	0	0
O15182	0	0	0	0	0	0	0	0	0	0	0	0	0	0	0	0	0	0	0	0	0	0	0	0	0	0	0	0	0	0	0	0	0	0	0	46701000	0	0	0	0	0	0	0	0	0	0	0	0	0
O15194	0	0	0	0	0	0	0	0	0	0	0	0	0	0	0	0	0	0	0	0	0	0	0	0	0	0	0	0	0	0	0	0	0	0	0	0	0	0	0	0	0	0	0	0	0	0	0	0	0
O15195	0	0	0	0	0	0	0	0	0	0	0	0	0	0	0	0	0	0	0	0	0	0	0	0	0	0	0	125130000	0	0	0	0	0	0	0	0	0	0	0	0	0	0	0	0	0	0	0	0	0
O15197	0	0	0	0	0	0	0	0	0	0	0	0	0	0	0	0	0	0	0	0	0	0	0	0	0	0	0	0	0	0	0	0	0	0	0	0	0	0	0	0	0	0	0	0	0	0	0	0	0
O15211	0	0	0	0	0	0	0	0	0	0	0	0	0	0	0	0	0	0	0	0	0	80643000	66958000	0	0	0	0	0	0	0	0	0	0	0	0	0	0	0	0	0	0	0	0	0	0	0	0	0	0
O15212	857090000	982410000	677200000	1029800000	466000000	510270000	514700000	638200000	632750000	468730000	544420000	443220000	654410000	677030000	603690000	503210000	694470000	688500000	1116600000	875000000	1071900000	603120000	552080000	618370000	376480000	559200000	358870000	377550000	212330000	426400000	411580000	549940000	467830000	407890000	419080000	900290000	906750000	834090000	829670000	775320000	630890000	363470000	363860000	320390000	403750000	342040000	408450000	433770000	448140000
O15213	0	0	0	0	0	0	0	0	0	0	0	0	0	0	0	0	0	0	0	0	97282000	0	0	0	0	0	0	0	0	0	0	0	0	0	0	0	0	0	0	0	0	0	0	0	0	0	0	0	0
O15226	0	0	0	0	0	64239000	47929000	0	0	0	91956000	113150000	119970000	107530000	174160000	0	69972000	89864000	89246000	0	0	0	27330000	66987000	73859000	41343000	71884000	170850000	0	116090000	97073000	70481000	52686000	0	53577000	153790000	155270000	86539000	41695000	53190000	102800000	0	0	58765000	120640000	91763000	96301000	31891000	68251000
O15228	0	0	0	0	93000000	120760000	115400000	0	0	0	0	33759000	0	57385000	0	0	35738000	43605000	57109000	0	0	47834000	57269000	97960000	65368000	23608000	99178000	83557000	117810000	0	34070000	0	44520000	42404000	89908000	34279000	0	0	53439000	52198000	70246000	50755000	0	0	0	0	0	0	0
O15229	0	0	0	0	0	0	0	0	0	0	0	0	0	0	0	0	0	0	0	0	0	21504000	0	0	0	0	0	0	0	0	0	0	0	0	0	0	0	0	0	0	0	0	0	0	0	0	0	0	0
O15230	150650000	210990000	203970000	343870000	146310000	326620000	204890000	498590000	873730000	12319000	20318000	16699000	170850000	247070000	201290000	36009000	30870000	32335000	30837000	40115000	16078000	49798000	55246000	18640000	895600000	1193400000	0	14053000	11872000	175160000	103480000	161770000	20127000	11852000	50233000	8450300	11089000	0	18742000	13704000	15254000	259610000	240550000	256340000	98195000	47367000	93760000	16569000	14657000
O15231	0	0	0	0	0	113940000	0	105180000	151270000	62277000	65889000	55113000	120050000	157490000	162980000	0	113510000	110130000	0	0	0	92228000	106530000	107800000	78641000	59432000	44526000	57480000	78679000	0	74294000	0	0	0	0	0	0	10323000	0	0	0	122470000	94498000	100470000	635450000	476340000	578990000	0	0
O15232	0	0	0	0	0	0	0	0	0	0	0	0	0	0	0	0	0	0	0	0	0	0	0	0	0	0	0	0	0	0	0	0	0	0	0	0	0	0	0	0	0	0	0	0	0	0	0	0	0
O15234	0	0	0	0	0	0	0	0	0	0	0	0	0	0	0	0	0	0	0	0	0	0	0	0	0	0	0	17666000	0	0	0	0	0	0	0	0	0	0	0	0	0	0	0	0	0	0	0	0	15757000
O15235	0	0	0	0	93289000	0	0	0	0	0	0	0	92980000	114160000	0	179300000	153280000	147400000	208040000	171590000	0	184990000	243270000	185830000	228260000	162530000	236720000	158710000	199980000	0	0	59694000	204280000	197690000	140120000	183910000	171110000	100520000	136360000	152290000	210430000	324720000	276690000	306640000	154070000	162830000	161160000	0	0
O15239	0	0	0	65323000	0	0	30898000	50893000	0	22885000	33350000	0	28849000	45078000	30965000	156630000	152290000	131030000	0	0	58450000	153390000	56842000	136190000	0	0	0	56460000	0	0	0	0	0	79760000	88072000	0	41100000	0	0	0	0	128560000	134590000	125750000	108030000	45667000	0	65097000	55743000
O15240	1917500	0	0	0	1599000	0	0	0	0	0	0	0	0	0	0	0	0	0	0	0	0	300800	0	0	99080	4890300	0	138060	0	0	0	0	0	80564	0	279790	397190	275480	241720	0	0	237780	0	468520	39247	839890	200590	317720	375600
O15247	0	0	0	0	0	0	0	0	0	0	0	0	0	0	0	0	0	0	0	0	0	0	0	0	0	0	0	0	0	0	0	0	0	0	0	0	0	0	0	0	0	0	0	0	0	0	0	0	0
O15254	0	0	0	0	190940000	144130000	139420000	342590000	0	0	0	0	181380000	0	0	90959000	219190000	139270000	0	0	0	146950000	154920000	177970000	0	0	67939000	0	0	0	0	87698000	0	0	0	107210000	138460000	116050000	0	0	0	0	0	333350000	92379000	0	0	0	0
O15258	209050000	119540000	270430000	110120000	166650000	176500000	242550000	107680000	276890000	206170000	271600000	232070000	176740000	163230000	208900000	70264000	283230000	254800000	161310000	64479000	0	226950000	263520000	214140000	274550000	349820000	212650000	631020000	216250000	247810000	336510000	425200000	106740000	137590000	102190000	64796000	82573000	106340000	199610000	129100000	0	43810000	101300000	0	157990000	167390000	170520000	387690000	287700000
O15260	1410100000	1234600000	1464600000	842650000	519910000	277560000	354500000	486160000	551150000	602350000	666220000	601190000	607410000	653270000	512080000	197190000	388210000	352140000	0	0	0	470370000	487740000	491470000	571470000	727810000	1368600000	1754800000	1678800000	468940000	555960000	472060000	980950000	687660000	1010700000	335020000	361280000	332120000	113090000	130720000	87380000	280480000	265080000	273630000	680930000	658820000	652920000	1570100000	1387100000
O15264	0	0	0	187670000	306290000	308790000	356840000	0	106280000	0	0	0	124390000	78096000	113000000	53419000	0	0	0	93603000	0	330830000	184550000	264470000	0	45934000	125790000	0	208060000	229170000	0	0	297140000	266340000	274480000	0	0	0	0	0	0	0	0	45625000	103100000	72610000	149580000	173780000	210960000
O15265	0	0	0	0	0	0	0	0	0	0	0	0	0	0	0	0	0	0	0	0	0	0	0	0	0	0	0	0	0	0	0	0	0	0	0	0	0	0	0	0	0	0	0	0	0	0	0	0	0
O15269	0	33398000	97164000	142860000	248080000	325470000	286300000	151910000	168780000	154940000	124080000	150210000	249630000	242940000	256820000	179020000	176340000	128400000	169260000	123920000	215550000	89047000	164480000	126690000	340110000	286130000	229240000	194140000	184630000	231770000	234980000	217640000	369040000	277980000	381100000	114560000	172690000	183100000	213980000	226060000	240110000	328170000	351080000	426270000	430190000	364190000	345930000	238870000	259040000
O15270	0	36343000	19453000	68529000	349490000	331920000	271550000	122410000	149560000	126800000	165940000	142880000	178340000	138050000	115430000	28082000	38842000	46101000	139750000	144230000	126290000	98987000	75902000	87304000	169850000	131430000	111680000	107280000	101570000	152530000	167250000	152320000	212290000	232700000	159630000	75943000	87726000	74363000	109910000	115900000	121170000	98472000	117540000	103760000	225280000	186730000	215100000	159700000	142080000
O15287	0	0	0	0	0	0	0	0	0	0	0	0	0	0	0	0	0	0	0	0	0	0	0	0	0	0	0	0	0	0	0	0	0	0	0	0	0	0	0	0	0	0	0	0	0	0	0	0	0
O15294	358680000	498680000	426560000	162590000	240020000	218570000	222540000	149640000	189720000	78810000	76360000	49631000	162330000	156950000	146370000	161140000	189450000	165810000	100850000	76400000	110950000	159280000	190580000	174080000	195190000	231500000	104530000	74341000	75544000	107400000	132270000	88081000	53878000	65445000	49059000	233770000	226450000	252280000	194340000	200500000	185780000	168020000	231630000	208470000	165550000	160610000	155130000	158570000	120830000
O15296	0	0	0	0	0	0	0	0	0	0	0	0	0	0	0	0	0	0	0	0	0	143430000	94991000	180400000	0	0	0	0	0	0	0	0	0	0	0	0	0	0	0	0	0	0	0	0	0	0	0	0	0
O15297	0	0	0	0	0	0	0	0	0	0	0	0	0	0	0	0	0	0	0	0	0	0	0	0	0	0	0	0	0	0	0	0	0	0	0	0	0	0	0	0	0	0	0	0	0	0	0	0	0
O15304	0	0	0	0	0	0	0	0	0	0	0	0	0	0	0	0	0	0	0	0	0	0	0	0	0	0	0	0	0	0	0	0	0	0	0	0	0	0	0	0	0	0	0	0	0	0	0	0	0
O15305	271560000	327720000	362420000	152820000	483520000	709150000	494700000	75211000	64689000	198310000	250490000	325060000	238560000	215870000	181700000	110320000	92453000	205920000	0	109970000	42812000	226910000	203290000	222300000	197350000	137140000	170960000	185750000	251720000	187080000	128610000	136080000	37673000	37676000	0	98796000	72226000	80662000	29692000	39108000	90537000	159820000	158030000	219340000	100550000	53833000	112770000	143040000	145360000
O15318	0	0	0	0	0	0	0	0	0	0	0	0	0	0	0	0	0	0	0	0	0	0	0	0	0	0	0	0	0	0	0	0	0	40687000	0	61122000	53798000	60847000	0	0	48271000	0	0	0	0	0	0	0	0
O15321	55066000	51033000	77478000	109970000	146280000	167370000	157330000	128850000	108490000	147640000	225600000	174560000	124620000	78199000	105940000	0	0	51457000	0	0	0	162780000	142880000	88241000	139570000	165160000	305090000	302250000	300800000	72793000	0	29445000	114530000	147770000	166000000	71032000	63399000	80693000	0	0	0	53094000	35594000	0	0	34411000	25642000	81031000	107550000
O15327	0	0	0	261780000	0	0	9408500	393060000	411500000	0	7912700	0	177660000	207030000	186490000	0	0	9584300	7820300	14107000	5761200	845190000	719110000	696320000	0	0	14610000	12797000	18152000	0	3212300	5098600	1500900	1797800	0	5767600	6069300	8648600	0	0	0	0	0	0	1562600000	1484600000	1691800000	46108000	23998000
O15342	0	0	0	0	0	0	0	0	0	0	0	0	0	0	0	0	0	0	0	0	0	0	0	0	0	0	0	0	0	0	0	0	0	0	0	0	0	0	0	0	0	0	0	0	0	0	0	0	0
O15344	0	0	0	121830000	0	0	0	199300000	156510000	223130000	345870000	329710000	0	37892000	41023000	0	0	0	0	0	0	48699000	53675000	58443000	64557000	78574000	0	16228000	0	48319000	31242000	64635000	27337000	29749000	31467000	32932000	27713000	24681000	27478000	0	0	0	0	0	21574000	64926000	11912000	0	58465000
O15347	663730000	472970000	496790000	751040000	803810000	723900000	858540000	714810000	584260000	659130000	858890000	803980000	1493900000	1623300000	1720700000	479460000	397100000	728920000	1030300000	1155200000	1139600000	1109900000	934080000	1243800000	1443500000	1353000000	830890000	648990000	461630000	455790000	394870000	421500000	963450000	1195200000	1160700000	392570000	399510000	423040000	829870000	914960000	733610000	211940000	243020000	198750000	1073300000	792970000	840210000	400090000	320160000
O15355	624370000	470610000	503840000	364440000	424950000	363740000	323020000	570980000	444740000	513100000	494890000	540770000	468630000	450410000	547680000	519300000	472480000	447150000	427000000	377830000	503450000	502170000	493360000	487720000	403170000	447550000	411730000	369550000	370240000	425270000	283530000	329940000	443880000	462830000	472610000	1037900000	1003000000	1051600000	623580000	542280000	623380000	588560000	557880000	540920000	334000000	331190000	322240000	263810000	347280000
O15357	190930000	202250000	190310000	331410000	77037000	72634000	74266000	195670000	197830000	23539000	0	57982000	133830000	141860000	136150000	175690000	171150000	149310000	152020000	148530000	180250000	288770000	296300000	268420000	123610000	98939000	42483000	47323000	62290000	252880000	385330000	242610000	71760000	76851000	73282000	127510000	118000000	154510000	156290000	128610000	180720000	20376000	45413000	53093000	112780000	76589000	110780000	145160000	167130000
O15371	834040000	490600000	920000000	529810000	563960000	556360000	588190000	495590000	523700000	510140000	671060000	559070000	649730000	683650000	646320000	874130000	682580000	817840000	1268800000	1134200000	1104500000	447630000	444450000	419830000	818920000	848740000	750840000	573710000	623580000	608980000	506740000	627280000	626530000	582420000	531710000	1053800000	1281600000	1269700000	746430000	759910000	847350000	776800000	759860000	879820000	804700000	816540000	838990000	649630000	724610000
O15372	380970000	303390000	349470000	378040000	536320000	608100000	484770000	588040000	518130000	408080000	667360000	789480000	460260000	426390000	410710000	523400000	375580000	502510000	530690000	324950000	522230000	304960000	249100000	346580000	528680000	515230000	348840000	345540000	354570000	436810000	394330000	463190000	320400000	381510000	411940000	722060000	723260000	707440000	502160000	575610000	646010000	450440000	555630000	604580000	475170000	451090000	407540000	343470000	381440000
O15374	0	0	0	0	0	0	0	0	0	0	0	0	0	0	0	0	0	0	0	0	0	0	0	0	0	0	0	0	0	0	0	0	0	0	0	0	0	0	0	0	0	0	0	0	0	0	0	0	0
O15379	0	56994000	0	0	0	41281000	54042000	55399000	43049000	0	0	0	0	0	44499000	53551000	65255000	64707000	0	0	0	19137000	19473000	0	0	0	0	0	0	60131000	53400000	32256000	32684000	0	0	61697000	71448000	0	0	0	46302000	0	0	0	0	0	0	27286000	55678000
O15381	0	0	0	0	0	0	0	0	0	0	0	0	0	0	0	0	0	0	0	0	0	0	0	0	0	0	0	0	0	0	0	0	0	0	0	0	0	0	0	0	0	0	0	0	0	0	0	0	0
O15382	250340000	278080000	452450000	354350000	626420000	719790000	797300000	381760000	385330000	244040000	225770000	218430000	221360000	254130000	214920000	351310000	314070000	378230000	534980000	408200000	486980000	584730000	610250000	581920000	298600000	279750000	468750000	553310000	427830000	320450000	251180000	231020000	632630000	644150000	656560000	230720000	195950000	214360000	219560000	205660000	175740000	1290500000	1301300000	1223200000	370350000	336320000	378720000	668480000	704900000
O15393	0	0	0	0	0	0	0	0	0	0	0	0	0	0	0	0	0	0	0	0	0	0	0	0	0	0	0	0	0	0	0	0	0	0	0	0	0	0	0	0	0	0	0	0	0	0	0	0	0
O15394	0	0	0	0	0	0	0	0	0	0	0	0	0	0	0	0	0	0	0	0	0	54895000	63645000	39647000	0	0	0	0	0	0	4374500	0	0	0	0	10174000	2698400	2742900	0	0	0	0	3591000	0	0	0	0	0	0
O15397	611360000	407830000	382050000	86349000	234400000	209970000	213450000	97393000	0	295710000	84369000	0	178680000	396930000	303650000	116860000	288250000	199790000	0	259470000	229640000	204870000	233010000	177240000	610800000	536600000	63277000	107010000	87315000	185420000	295460000	0	116300000	97161000	111000000	816690000	652840000	747980000	522600000	476380000	563840000	290830000	195230000	286740000	235730000	175340000	220280000	187560000	155330000
O15400	104090000	72146000	61492000	151050000	189730000	96512000	97437000	124370000	75007000	117540000	231580000	131200000	173930000	183060000	263810000	469120000	379810000	375650000	467610000	469810000	509280000	602670000	424580000	374590000	145650000	118500000	205360000	188310000	140850000	403400000	307900000	338010000	235990000	230820000	295940000	97131000	95028000	106470000	588360000	529480000	600240000	192590000	215810000	203620000	329020000	300360000	292990000	194470000	216000000
O15403	0	0	0	0	0	0	0	0	0	0	0	0	0	0	0	0	0	0	0	0	0	0	0	0	0	0	0	0	0	0	0	0	0	0	0	0	0	0	0	0	0	0	0	0	0	0	0	0	0
O15405	0	0	0	0	0	0	0	0	0	0	0	0	0	0	0	0	0	0	0	0	0	0	0	0	0	0	0	0	0	0	0	0	0	0	0	0	0	0	0	0	0	0	0	0	0	0	0	0	0
O15417	0	0	0	0	0	0	0	0	0	0	0	0	0	0	0	0	0	0	0	0	0	0	0	0	0	0	0	0	0	0	0	0	0	0	0	0	0	0	0	0	0	0	0	0	0	0	0	0	0
O15427	367280000	237690000	202240000	82702000	37299000	58480000	45485000	24903000	27790000	64672000	75778000	77053000	84296000	60449000	72437000	0	0	0	0	0	0	0	0	0	0	0	40760000	61712000	48113000	79954000	79348000	80578000	0	0	0	0	0	0	0	0	0	21287000	42001000	80938000	101010000	92614000	92084000	33237000	31161000
O15431	166790000	200660000	0	102800000	0	0	0	0	0	0	0	0	0	0	0	136850000	0	0	0	0	0	0	0	0	0	0	0	0	178010000	0	0	0	0	0	0	0	0	0	0	0	0	0	0	0	0	0	0	0	0
O15432	0	0	0	0	0	0	0	0	0	0	0	0	0	0	0	0	0	0	0	0	0	0	0	0	0	0	0	0	0	0	0	0	0	0	0	0	0	0	0	0	0	0	0	0	0	0	0	0	0
O15438	52879000	113740000	72094000	0	0	18495000	0	0	35475000	33136000	55759000	133310000	203470000	155380000	181240000	25604000	0	0	67870000	0	0	142730000	178350000	135980000	11728000	0	1366700000	1682600000	1861600000	114050000	61338000	83510000	565320000	731170000	521700000	0	0	30561000	0	15278000	53703000	131560000	111320000	116500000	194060000	208560000	209540000	93442000	80245000
O15439	57694000	146830000	67795000	0	100400000	0	41984000	0	0	0	0	0	39927000	60261000	48593000	43837000	44211000	47100000	0	0	0	0	0	0	0	0	55100000	0	21497000	146550000	174540000	162380000	68521000	45899000	57118000	85487000	69776000	86508000	0	0	32133000	136430000	136940000	198500000	61333000	38179000	56122000	52131000	53763000
O15440	0	0	0	0	0	0	0	0	0	0	0	0	0	0	0	0	0	0	0	0	0	0	0	0	0	0	0	0	0	0	0	0	76473000	77400000	0	0	0	0	0	0	0	0	0	0	0	0	0	0	0
O15446	0	0	0	0	128630000	97375000	100370000	129700000	98797000	127980000	95192000	107510000	82710000	108540000	113810000	114610000	106380000	87881000	68334000	118870000	0	106260000	115740000	79371000	0	41717000	39360000	76239000	91475000	0	60220000	0	186540000	175580000	186920000	96431000	94779000	183160000	66074000	67131000	65911000	153150000	109310000	123700000	90556000	104740000	133300000	153050000	128650000
O15455	0	0	0	0	0	0	0	0	0	0	0	0	0	0	0	0	0	0	0	0	0	0	0	0	0	0	0	0	0	0	0	0	0	0	0	0	0	0	0	0	0	0	0	0	0	0	0	0	0
O15460	671560000	513420000	580250000	446510000	186250000	268050000	183200000	558180000	544180000	138390000	173650000	203120000	110690000	129640000	96218000	11337000	8847800	0	0	9295100	18023000	0	24044000	29808000	184820000	125450000	0	0	9717000	1059300000	934300000	1238200000	0	0	0	185440000	209380000	161120000	0	52065000	85747000	104690000	28199000	23143000	300500000	242270000	186470000	18279000	17036000
O15479	0	0	0	0	0	39964000	0	0	0	0	0	0	0	0	0	0	0	0	0	0	0	0	0	25767000	13922000	0	0	0	0	0	17480000	0	0	13898000	0	0	0	9180200	0	0	0	0	0	0	0	0	0	0	0
O15484	176860000	42742000	310430000	82195000	0	0	0	12802000	42038000	64319000	46793000	0	0	0	28847000	0	0	0	0	0	0	33263000	0	0	262660000	260150000	481840000	480910000	449520000	595550000	409650000	686410000	190480000	154280000	156070000	123170000	149820000	140250000	0	0	0	0	0	0	0	0	0	470180000	165430000
O15498	99461000	81267000	63807000	180810000	114010000	188400000	150370000	212520000	228010000	171900000	199100000	236260000	220360000	266130000	234810000	122220000	152260000	154000000	99397000	0	0	305570000	441000000	361470000	132190000	136100000	243510000	136460000	145980000	119080000	218750000	272000000	179090000	208440000	253020000	110930000	77828000	102120000	156850000	237710000	126210000	238440000	201720000	211960000	361540000	365940000	377780000	410560000	413770000
O15504	0	0	0	0	0	0	0	0	0	0	0	0	0	0	0	0	0	0	0	0	0	0	0	0	0	0	0	0	0	0	0	0	0	0	0	0	0	0	0	0	0	0	0	0	0	0	0	0	0
O15511	329350000	536380000	410400000	1015600000	948580000	835200000	1028700000	864110000	358800000	760810000	731070000	798800000	342560000	516240000	523750000	727130000	573140000	585740000	329390000	643560000	406290000	433020000	351690000	595180000	893890000	577880000	543930000	700220000	873420000	840620000	810220000	982860000	674580000	501250000	509020000	259080000	680240000	771000000	242550000	233890000	320820000	829840000	864940000	864640000	760990000	525530000	516370000	839730000	643570000
O15514	0	0	0	0	91490000	87304000	0	0	0	0	130630000	0	56296000	56765000	50872000	101410000	93996000	49303000	0	0	0	50606000	54643000	53725000	53619000	66680000	47969000	60198000	60324000	0	0	0	66986000	64515000	84769000	90723000	100910000	105810000	80376000	129980000	78397000	76483000	77444000	65176000	63160000	52234000	89342000	94932000	84602000
O15519	0	0	0	0	0	0	0	0	0	0	0	0	0	0	0	0	0	0	0	0	0	0	0	0	0	0	0	0	0	0	0	0	0	0	0	0	0	0	0	0	0	0	0	0	0	0	0	0	0
O15523	0	0	0	0	0	0	0	0	0	0	0	0	0	0	0	84504000	87773000	112150000	0	0	0	0	0	0	0	0	0	0	0	0	0	0	0	0	0	0	0	0	29088000	54286000	70736000	0	0	0	0	0	0	0	0
O15530	0	27105000	0	74650000	62420000	35375000	67126000	49000000	0	82367000	60972000	48064000	55957000	26140000	35108000	42055000	26437000	41478000	0	0	0	51246000	34545000	60046000	0	27753000	71060000	64234000	50057000	41419000	31772000	0	22431000	30838000	33051000	57550000	81136000	81313000	66502000	0	22635000	27360000	78773000	62507000	46084000	61980000	57879000	0	47057000
O15533	342600000	155930000	237250000	480960000	678600000	639280000	577280000	314790000	430040000	1556500000	977570000	1631900000	446160000	459600000	479270000	557950000	590150000	584060000	520630000	309560000	542660000	296730000	389840000	553820000	83645000	161720000	372280000	840920000	401440000	372520000	698820000	653840000	330150000	352390000	332160000	110170000	78676000	101650000	119200000	0	134430000	0	181440000	151900000	263550000	290760000	333430000	301860000	322960000
O15540	0	0	0	0	0	0	0	0	0	0	0	0	0	0	0	0	0	0	0	0	0	0	0	0	0	0	0	0	0	0	0	0	0	0	0	52915000	0	0	0	0	0	0	0	0	0	0	0	0	0
O15541	0	0	0	0	47118000	56164000	61901000	73100000	71144000	0	0	0	92003000	114400000	113260000	69855000	42764000	0	0	0	0	0	0	44372000	0	0	157140000	184480000	169740000	69446000	63770000	101830000	202500000	246560000	82037000	156340000	104110000	157060000	0	32505000	65818000	0	0	0	92572000	91816000	73236000	91758000	123090000
O15550	0	0	0	0	0	0	0	0	0	0	0	0	0	0	0	0	0	0	0	0	0	0	0	0	0	0	0	0	0	0	0	0	0	0	0	0	0	0	0	0	0	0	0	0	0	0	0	0	0
O15551	0	0	0	0	0	0	0	0	0	0	0	0	0	89488000	82860000	0	0	0	0	0	0	100300000	129880000	120990000	0	242180000	0	0	0	83605000	0	86221000	0	0	102960000	0	0	0	0	0	0	0	0	0	0	0	0	59321000	0
O15554	0	0	0	0	0	0	0	0	0	0	0	0	0	0	0	0	0	0	0	0	0	0	0	0	0	0	0	0	0	0	0	0	0	0	0	0	0	0	0	0	0	0	0	0	0	0	0	0	0
O43143	518040000	535440000	700120000	475230000	652460000	488500000	493000000	435070000	466160000	681060000	843480000	664540000	559590000	503450000	502130000	500410000	470480000	492970000	437220000	435400000	457090000	542500000	668570000	617190000	725940000	786110000	695420000	647110000	767250000	495950000	514470000	566310000	512540000	591260000	568610000	1143500000	1132500000	1165400000	565150000	621800000	655060000	423960000	373580000	452440000	544580000	582430000	533840000	487980000	490020000
O43148	31364000	119990000	168360000	484750000	95811000	129300000	126290000	498900000	567930000	153840000	156590000	160380000	145210000	148320000	80492000	292270000	252710000	334100000	243620000	216970000	210610000	347180000	418560000	419570000	483690000	459350000	150820000	182110000	212940000	358930000	345450000	285730000	242250000	197940000	167410000	339450000	315130000	335560000	215670000	221900000	248340000	262990000	213570000	239350000	203120000	169150000	180060000	426610000	416160000
O43149	48203000	0	0	0	0	0	22062000	0	0	0	0	0	0	0	0	0	0	0	46521000	0	0	53505000	29403000	54514000	0	0	36149000	0	0	28385000	33258000	30097000	0	0	0	0	40495000	27000000	0	0	0	37243000	33486000	0	0	0	0	43103000	0
O43150	0	0	0	48249000	65646000	74011000	42840000	84353000	89337000	58022000	63936000	79869000	0	0	0	68811000	0	0	0	103550000	0	212770000	124930000	138560000	55813000	40835000	26066000	0	49570000	64857000	54977000	29120000	50495000	79712000	100400000	0	0	0	0	0	0	77821000	78417000	58235000	337000000	251230000	185320000	183190000	36524000
O43155	0	0	0	0	0	0	0	0	0	0	0	0	0	0	0	0	0	0	0	0	0	0	0	0	0	0	0	0	0	0	0	0	0	0	0	0	0	0	0	0	0	0	0	0	0	0	0	0	0
O43156	0	0	0	0	0	0	0	0	159320000	0	0	0	100870000	133040000	0	0	60182000	91795000	99380000	0	0	0	0	0	99823000	0	0	86678000	90751000	98062000	112390000	100890000	176740000	71976000	118870000	168530000	167380000	139410000	87874000	84299000	162740000	0	0	107950000	0	0	0	0	0
O43157	0	0	0	0	0	0	0	0	0	0	0	0	0	0	0	0	0	0	0	0	0	0	0	0	116780000	111260000	0	0	0	0	0	0	0	0	0	0	0	0	0	0	0	49061000	30739000	37627000	0	0	0	0	0
O43159	47803000	32098000	50608000	0	0	0	0	0	0	0	0	0	15517000	0	0	0	0	0	91334000	0	86908000	68169000	27968000	0	0	0	75029000	91549000	110960000	59266000	70417000	56668000	0	0	0	0	0	0	0	27805000	0	0	0	0	0	51341000	41394000	22329000	0
O43164	0	0	0	0	0	0	0	0	0	0	0	0	0	0	0	0	0	0	0	0	0	0	0	0	0	0	81674000	0	0	0	0	0	0	0	0	0	0	0	0	0	0	0	0	0	0	0	0	65756000	41636000
O43166	0	0	0	0	0	0	0	0	0	0	0	0	0	0	0	0	0	0	0	0	0	0	0	0	0	0	0	0	0	0	0	0	0	0	0	0	0	0	0	0	0	0	0	0	0	0	0	0	0
O43167	0	0	0	0	0	0	0	0	0	0	0	0	0	0	0	0	0	0	0	0	0	0	0	0	0	0	0	0	0	0	0	0	0	0	0	0	0	0	0	0	0	0	0	0	0	0	0	0	0
O43169	753880000	490760000	554920000	671420000	1204100000	1679600000	1667300000	2196200000	2222800000	2044000000	2458600000	2744700000	2468500000	1791700000	2310600000	3270800000	3555400000	4714300000	1806400000	1775400000	2071500000	759220000	926660000	879210000	942770000	1346300000	3467400000	3101100000	3212100000	2159600000	2341000000	1471000000	2656900000	2100500000	2344500000	906460000	991550000	983620000	3121300000	2656200000	2852700000	3971500000	3744100000	3710500000	1127300000	1155200000	976740000	3292100000	3467800000
O43172	134040000	180130000	167410000	219000000	204150000	230210000	210490000	377130000	290310000	247800000	220800000	298420000	252310000	218660000	229080000	194970000	191010000	173590000	368200000	371750000	384790000	176100000	180040000	169540000	253100000	275680000	246140000	188970000	199180000	76304000	94722000	79041000	243650000	260260000	271560000	589140000	594690000	610410000	256840000	299900000	333350000	237500000	318170000	278130000	241910000	229940000	210140000	179240000	163150000
O43175	3721900000	6202700000	6001600000	105640000	5043200	4910800	5141600	57701000	40792000	2096300000	2367200000	2611400000	744050000	712870000	695730000	2211300000	2190900000	1997300000	7143400000	6466900000	5745200000	1642300000	1292500000	1072000000	4199600000	4685700000	2669400000	2272000000	2318400000	444530000	263130000	394650000	2734900000	3138400000	2749900000	1950500000	1313600000	1351200000	688560000	607040000	593030000	1858600000	2093700000	1950000000	1313800000	1200300000	1165600000	1267200000	1207700000
O43181	0	0	0	0	0	155350000	0	0	0	0	0	0	79756000	89002000	67133000	111130000	106310000	391380000	0	0	0	98241000	93605000	104570000	0	0	162710000	0	0	80427000	0	0	24487000	41319000	53651000	0	139890000	97580000	0	120970000	145480000	281020000	208490000	150590000	122530000	142630000	90870000	162690000	256520000
O43182	0	0	0	0	0	0	0	0	0	0	0	0	0	0	0	0	0	0	0	0	0	0	0	0	0	0	0	0	0	0	0	0	0	0	0	0	0	0	0	0	0	0	0	0	0	0	0	0	0
O43184	0	558780000	0	0	0	211720000	221670000	0	0	0	319970000	0	74826000	104550000	305790000	103560000	120430000	162330000	0	0	0	98080000	103100000	122540000	100160000	75584000	0	98976000	68373000	224080000	205900000	0	0	0	0	58669000	0	98103000	260390000	0	0	129210000	109600000	0	0	0	0	52426000	25762000
O43194	0	0	0	0	0	0	0	0	0	0	0	0	0	0	0	0	0	0	0	0	0	0	0	0	0	0	0	0	0	0	0	0	0	0	0	0	0	0	0	0	0	0	0	0	0	0	0	0	0
O43236	0	0	0	0	0	0	0	0	0	0	0	0	0	0	0	0	0	0	0	0	0	0	0	0	0	0	0	0	0	0	0	0	0	0	0	0	0	0	0	0	0	0	0	0	0	0	0	0	0
O43237	162030000	185300000	127730000	256440000	376750000	303610000	356030000	243300000	187000000	213750000	328390000	284640000	479500000	477670000	488360000	43399000	48706000	59902000	97901000	109680000	79554000	304760000	356860000	325330000	414670000	457310000	154050000	158880000	120620000	685860000	663800000	604820000	395000000	416200000	475960000	124950000	135180000	136790000	23423000	25350000	45749000	246060000	168900000	285120000	243970000	302520000	273960000	325360000	321110000
O43242	853940000	372120000	426390000	885620000	497190000	534620000	527570000	827360000	817030000	465530000	554800000	484420000	645760000	665610000	540320000	812020000	633690000	760710000	415160000	331280000	323590000	729510000	773800000	858050000	541690000	585460000	449790000	472140000	533640000	555700000	613570000	672720000	575390000	618110000	651080000	700370000	754140000	889650000	422450000	456170000	486760000	579100000	528650000	630190000	567950000	540410000	543490000	611350000	567480000
O43251	0	66638000	0	0	60448000	67548000	0	0	0	65766000	83098000	60828000	0	0	69621000	0	0	0	0	0	0	0	0	84542000	0	65155000	0	0	0	73525000	0	55649000	61305000	27347000	0	0	79589000	0	0	0	0	135100000	107830000	120220000	123520000	78527000	0	121170000	147500000
O43252	374430000	396900000	279890000	264460000	608070000	938730000	686500000	264300000	469130000	221210000	220180000	227110000	442790000	501050000	415930000	364090000	275950000	278560000	736440000	665440000	734280000	388210000	433090000	429290000	611150000	644910000	419320000	460720000	542530000	566640000	582070000	544500000	338530000	361730000	326840000	684290000	792610000	833120000	889750000	941050000	1025800000	608270000	682090000	605150000	667360000	669100000	706190000	806200000	715650000
O43255	0	0	0	0	0	0	0	0	0	0	0	0	0	0	0	0	0	0	0	0	0	0	0	0	0	0	0	0	0	0	0	0	0	0	0	0	0	0	0	0	0	0	0	0	0	0	0	0	0
O43257	0	0	0	0	0	0	0	0	0	0	0	0	0	0	0	0	0	0	0	0	0	0	0	0	0	0	0	0	0	0	0	0	0	0	0	0	0	0	0	0	0	0	0	0	0	0	0	0	0
O43264	48148000	83516000	66138000	162930000	247660000	241360000	245590000	213730000	200170000	212770000	218960000	184230000	210150000	272460000	236140000	270600000	189650000	240900000	167840000	157330000	92822000	257830000	250950000	268210000	221590000	161260000	193550000	180030000	216320000	134460000	128880000	92740000	241880000	215960000	196810000	308610000	274520000	333960000	324240000	288840000	350190000	214330000	225360000	225270000	193780000	195420000	194400000	158770000	207390000
O43272	6333000	8213900	0	3361600	1125300	3512500	1653400	0	0	0	0	0	861810000	1262700000	883680000	0	0	0	0	0	5201600	108860000	107090000	102040000	0	0	11129000	3808600	0	1516800000	1198000000	904310000	2389400	17666000	2492000	0	0	0	2298400	0	0	1805300000	657480000	1137500000	0	4108600	0	5713100	0
O43278	0	26655000	0	424980000	157020000	187110000	183800000	510820000	519570000	33468000	102290000	26742000	161460000	184660000	166260000	23229000	31620000	44501000	23034000	0	0	299870000	224390000	249930000	150890000	178300000	203360000	244050000	220940000	18281000	19107000	15265000	89688000	108910000	104600000	16238000	106730000	23935000	49658000	0	54427000	0	0	0	295510000	269040000	280040000	169470000	140470000
O43286	195460000	0	0	0	0	0	0	0	0	0	0	0	0	0	0	0	0	0	0	0	0	0	0	0	0	0	127420000	0	0	0	0	0	0	91270000	0	0	0	0	0	0	0	0	0	0	0	0	0	0	0
O43290	23306000	48266000	11406000	70430000	86606000	65353000	88584000	113410000	117540000	159000000	190370000	217430000	115780000	116280000	93859000	113910000	85828000	101430000	105940000	117380000	118400000	91846000	91896000	67681000	130320000	147780000	112450000	71685000	90217000	123930000	56545000	100670000	86459000	101780000	97416000	199510000	261830000	273460000	151670000	163740000	144750000	184330000	171410000	167250000	192320000	228060000	196460000	154920000	185730000
O43291	0	0	0	268810000	598810000	584570000	449030000	270280000	509230000	0	0	0	66294000	82836000	67761000	0	0	0	0	0	0	390240000	378370000	290260000	664320000	539560000	160720000	142250000	150050000	0	0	37033000	72096000	46067000	61977000	0	0	0	0	0	0	80224000	35569000	53490000	85079000	76790000	92007000	72510000	87136000
O43292	82172000	106290000	112210000	80151000	55704000	0	55107000	0	37340000	73329000	231480000	78024000	0	28855000	49229000	58752000	35172000	52960000	0	0	0	68475000	74513000	68978000	101980000	87254000	86756000	106760000	0	0	80142000	0	55241000	0	36026000	75249000	131580000	155560000	0	0	0	117450000	42717000	0	57039000	0	0	0	68603000
O43293	0	0	0	0	27481000	15641000	32654000	0	0	0	0	0	0	31414000	12336000	0	43823000	0	0	0	0	30438000	0	0	0	0	0	0	0	0	0	25422000	0	0	0	30929000	27266000	0	0	0	0	15427000	0	0	76411000	72738000	57078000	55921000	0
O43294	0	0	0	0	0	0	0	0	0	60075000	0	76961000	0	0	0	0	0	0	0	0	0	0	0	0	0	0	0	0	0	0	0	0	0	0	0	0	29947000	37085000	0	0	0	68674000	69358000	69804000	44849000	43849000	24564000	0	0
O43295	0	0	0	0	0	0	0	0	0	0	0	0	0	0	0	0	0	0	0	0	0	0	0	0	0	0	0	0	0	0	0	0	0	0	0	0	0	0	0	0	0	0	0	0	0	0	0	0	0
O43299	0	0	0	72639000	0	0	0	0	0	0	0	43269000	0	23363000	0	0	0	0	0	0	0	0	0	0	0	0	0	31258000	0	0	0	0	0	0	0	0	0	40257000	0	0	0	43069000	0	0	0	59667000	67017000	0	0
O43301	0	32178000	0	0	0	0	0	0	0	0	0	32307000	0	0	0	0	0	0	0	0	0	0	0	0	0	0	1907700000	1291900000	1255700000	162270000	120010000	151360000	0	0	0	12997000	0	391510000	0	0	0	62312000	0	0	0	0	0	9030200	0
O43303	0	0	0	0	0	0	0	0	0	0	0	0	0	0	0	0	0	0	0	0	0	0	0	0	0	0	0	0	0	0	0	0	0	0	0	0	0	0	0	0	0	0	0	0	0	0	0	0	0
O43306	0	0	0	0	0	0	0	0	0	0	0	0	0	0	0	0	28270000	0	0	0	0	0	0	0	0	0	0	0	0	0	0	0	0	0	0	0	0	0	0	0	0	0	0	0	0	0	0	0	0
O43310	0	0	0	0	0	0	0	0	0	0	0	0	0	0	0	0	0	0	0	0	0	0	0	0	0	0	0	0	0	0	0	0	0	0	0	0	0	0	0	0	0	0	0	0	0	0	0	0	0
O43312	0	0	0	0	0	0	0	0	0	0	0	0	0	0	0	0	0	0	0	0	0	0	0	0	0	0	0	0	0	0	0	0	0	0	0	0	0	0	0	0	0	0	0	0	0	0	0	0	0
O43314	0	53635000	0	81844000	40203000	24065000	43919000	21650000	0	0	28156000	0	30731000	95826000	73022000	87061000	72809000	88060000	0	0	0	0	40103000	27405000	86479000	48570000	38008000	54303000	52918000	68009000	50375000	0	0	0	0	72134000	35946000	104850000	75950000	151920000	120570000	0	0	0	0	0	0	94768000	78670000
O43318	0	0	0	0	46496000	0	0	0	0	0	0	0	23451000	0	27167000	24214000	0	27790000	39426000	0	0	40988000	0	31292000	30023000	0	0	0	0	0	0	0	0	0	0	40072000	39818000	38617000	32194000	0	0	0	0	0	51305000	59191000	36194000	0	0
O43324	637010000	542080000	1015800000	1106000000	1280200000	1154300000	919710000	460820000	600750000	1203500000	779970000	1081400000	569620000	567200000	520130000	937300000	883920000	980150000	884460000	751440000	904050000	747410000	707780000	839270000	782270000	584820000	983850000	824710000	829520000	1090300000	735350000	811310000	1349100000	950260000	1117300000	699010000	880860000	692620000	755450000	807850000	820250000	1100100000	1248100000	1193600000	633840000	684800000	781150000	796260000	794660000
O43325	0	0	0	0	0	0	0	0	0	0	0	0	0	0	0	0	0	0	0	0	0	0	0	0	0	0	0	0	0	0	0	0	0	0	0	0	0	0	0	0	0	0	0	0	0	0	0	0	0
O43347	0	0	0	0	0	0	0	0	0	0	0	26218000	0	0	0	0	0	0	0	0	0	0	77849000	0	58116000	50608000	0	0	0	0	0	0	0	0	0	0	0	0	0	0	0	0	0	0	0	0	0	0	0
O43353	0	0	0	0	0	17300000	15440000	57986000	44056000	13667000	0	0	59540000	59864000	78269000	93064000	82606000	69130000	31703000	0	0	45383000	14222000	48587000	48491000	0	21826000	14985000	39708000	109500000	0	62440000	23737000	0	0	36901000	0	0	46645000	42236000	50457000	45268000	40862000	22811000	41628000	60658000	27685000	0	0
O43379	0	0	0	75822000	0	0	27720000	46477000	87945000	51426000	0	0	0	0	0	0	34588000	0	0	0	0	0	0	0	87950000	29089000	0	0	0	0	0	0	0	0	0	0	0	0	0	0	0	0	0	0	0	0	0	0	0
O43390	499200000	382300000	455440000	535610000	436800000	396990000	455650000	513700000	401680000	782220000	865170000	735340000	570360000	559230000	583420000	831400000	943000000	849360000	1171000000	846230000	869450000	469340000	435340000	471800000	579120000	622240000	758590000	632270000	614510000	663570000	648490000	685020000	886940000	730370000	793680000	1261300000	1365700000	1205300000	787990000	797520000	857470000	893990000	764300000	766090000	849690000	879050000	900000000	1511100000	1391100000
O43395	130090000	75100000	57182000	133690000	262460000	242020000	204890000	144990000	110190000	282570000	151850000	138160000	225410000	234070000	231160000	192050000	187170000	157340000	215900000	323250000	300150000	174040000	171350000	146460000	193790000	175590000	224210000	229660000	195710000	66650000	73574000	63526000	247530000	295020000	229080000	372760000	411010000	367580000	243940000	239530000	218280000	238610000	242610000	212100000	244250000	193580000	206980000	157960000	156090000
O43396	520370000	339290000	491040000	604520000	386580000	451970000	464020000	982470000	786600000	749590000	721630000	1232400000	379350000	413770000	397970000	560170000	458800000	509960000	1793000000	2182000000	2543100000	986370000	1013300000	1046400000	580650000	592900000	445230000	463770000	557250000	431800000	437570000	372760000	400850000	506200000	608350000	432550000	395450000	370410000	609360000	643130000	558250000	414520000	407990000	364790000	349610000	365740000	392850000	177190000	201900000
O43399	711770000	688480000	758560000	3036200000	606430000	602040000	606610000	1647200000	1637500000	1487000000	991750000	984470000	1252900000	1130400000	1026900000	482940000	478020000	528880000	1825800000	1675700000	2339900000	1091000000	1007500000	1108300000	1366800000	1322600000	892490000	1147000000	976620000	1354300000	1482900000	1312500000	1207300000	1078900000	891040000	802240000	980330000	1045800000	585100000	554170000	510590000	1284500000	1080400000	1211900000	1888200000	1803200000	1664800000	1478600000	1531400000
O43402	71140000	0	0	0	85949000	99001000	59804000	0	78676000	134970000	147350000	404260000	134260000	129480000	163940000	134830000	77233000	124780000	0	0	0	95967000	115000000	109190000	100200000	187790000	184640000	193180000	171070000	89837000	104780000	92656000	122630000	105230000	160490000	147240000	153180000	144300000	60743000	57437000	101360000	136500000	213520000	135710000	169060000	171550000	227110000	169980000	126080000
O43414	0	0	0	0	118070000	105540000	129150000	83017000	0	310890000	194720000	292710000	78796000	102370000	74305000	145530000	101230000	112020000	0	0	0	194940000	86523000	99217000	97650000	84178000	95948000	113190000	106870000	88516000	81859000	110680000	149160000	118440000	76621000	89817000	144210000	58882000	210260000	218960000	107970000	167210000	281790000	0	61035000	52426000	47400000	170970000	133100000
O43422	0	0	0	0	0	0	0	0	0	0	0	0	0	0	0	0	0	0	0	0	0	32678000	26748000	24929000	0	0	0	0	0	0	0	0	22145000	26402000	0	29161000	0	0	17415000	0	31865000	0	0	0	0	0	0	27907000	27502000
O43426	0	0	0	0	0	0	0	0	0	0	0	0	0	0	0	0	0	0	0	0	0	0	0	0	0	0	0	0	0	0	0	0	0	0	0	0	0	0	0	0	0	0	0	0	0	0	0	0	0
O43427	226910000	120900000	84807000	0	62152000	58104000	51849000	174900000	282550000	137520000	146500000	185730000	81699000	130530000	110760000	129630000	127870000	160600000	0	0	0	93929000	122460000	165160000	188270000	190760000	130390000	186590000	141650000	48053000	96325000	43800000	82514000	157690000	112720000	185440000	159320000	215270000	287320000	251060000	308180000	179670000	102330000	117730000	118340000	127100000	143250000	185760000	190680000
O43432	125130000	0	125140000	137170000	101380000	83569000	121040000	0	139440000	52419000	0	71494000	44529000	55354000	54322000	99922000	70386000	125490000	0	0	0	40881000	34450000	34513000	85892000	61093000	63730000	50048000	53132000	65549000	184010000	89752000	109550000	75838000	101310000	271780000	263120000	210670000	112660000	105260000	99179000	292890000	264950000	244900000	49927000	75145000	0	125990000	136280000
O43435	0	0	0	0	0	0	0	0	0	0	0	0	0	0	0	0	0	0	0	0	0	0	0	0	0	0	0	0	0	0	0	0	0	0	0	0	0	0	0	0	0	0	0	0	0	0	0	0	0
O43447	207650000	187320000	162290000	88118000	98090000	86113000	104090000	114960000	116450000	154020000	160020000	135690000	243340000	263120000	224290000	215580000	174370000	284510000	459240000	238620000	307670000	99042000	100320000	101820000	175930000	206070000	166160000	117830000	159190000	108580000	77088000	73844000	214270000	236430000	241790000	359920000	320920000	314030000	235310000	223140000	222570000	220470000	213250000	189370000	201810000	228820000	226530000	263700000	251500000
O43462	0	0	0	0	0	0	0	0	0	0	0	0	0	0	0	0	0	0	0	0	0	0	0	0	0	0	0	0	0	0	0	0	0	0	0	0	0	0	0	0	0	0	0	0	0	0	0	0	0
O43464	130580000	67065000	155890000	164200000	0	98420000	288520000	106280000	215410000	88230000	88995000	0	147840000	138170000	116030000	0	168400000	0	258630000	198680000	253460000	119170000	197760000	109760000	78866000	87447000	240000000	151010000	139720000	267880000	224010000	259750000	115250000	98814000	113100000	166650000	199160000	206020000	166080000	129150000	174040000	228260000	240370000	240230000	277440000	240070000	233310000	110200000	89574000
O43474	0	0	0	0	0	0	0	0	0	0	0	0	0	0	0	0	0	0	0	0	49390000	0	0	0	0	0	0	0	0	0	0	0	0	0	0	0	0	0	0	0	0	0	0	0	0	0	0	0	0
O43488	369270000	405400000	448850000	523050000	244800000	283060000	247950000	531890000	506670000	533460000	586510000	578830000	220840000	240390000	222970000	434560000	389300000	430160000	426220000	435120000	482420000	437720000	458220000	465560000	215850000	202660000	636180000	706930000	556230000	606530000	671050000	565740000	736730000	854650000	795550000	351120000	466710000	518620000	423680000	441670000	428380000	711040000	719910000	730380000	350560000	335990000	347270000	598150000	472570000
O43490	0	0	0	0	0	0	0	0	0	0	0	0	0	0	0	0	0	0	0	0	0	0	0	0	0	0	0	0	0	0	0	0	11927000	90792000	17359000	0	0	0	0	0	0	0	0	0	8212800	35375000	31040000	0	0
O43491	113200000	336730000	172450000	306260000	300880000	343840000	340440000	567020000	566070000	224890000	144280000	238990000	122460000	139730000	144660000	63456000	58835000	113410000	152530000	204980000	182740000	15071000	5270600	5099000	297780000	273160000	12095000	0	5443700	213780000	226910000	212600000	319240000	376270000	373960000	292300000	414190000	525580000	32979000	5948900	18838000	474500000	477260000	534570000	390030000	387270000	510500000	776980000	709620000
O43493	0	0	0	0	0	43581000	28855000	0	0	34688000	17802000	32299000	0	0	35530000	0	0	0	0	0	0	0	0	0	0	0	20451000	19284000	0	0	0	0	0	0	0	0	0	24778000	0	0	0	0	0	0	0	0	0	0	17484000
O43502	0	0	0	0	0	0	0	0	0	0	0	0	0	0	0	0	0	0	0	0	0	39844000	36125000	34716000	0	0	0	0	0	0	0	0	0	0	0	0	0	0	101770000	97717000	103260000	0	0	0	0	0	0	0	0
O43504	213610000	116690000	124850000	114230000	314580000	309930000	426140000	308700000	246820000	127270000	180230000	72878000	375550000	448480000	381190000	365930000	336710000	351670000	660570000	355470000	415320000	243030000	271750000	163470000	244210000	244290000	377310000	388100000	451040000	258330000	229160000	271930000	273510000	223580000	194580000	518830000	286810000	251080000	307640000	314390000	330960000	401990000	473970000	484790000	408500000	358850000	369380000	255240000	227970000
O43505	0	0	0	0	0	0	0	84581000	0	0	0	0	0	0	0	0	52545000	0	0	0	0	0	30007000	29898000	45590000	0	0	0	54406000	0	0	0	94511000	158180000	89103000	59030000	0	0	0	0	0	57158000	84347000	0	0	0	0	107400000	94221000
O43513	0	0	0	0	0	0	0	0	0	0	0	0	0	0	0	0	0	0	0	0	0	0	0	0	0	0	0	0	0	0	0	0	0	0	0	0	0	0	0	0	0	0	0	0	0	0	0	0	0
O43516	21481000	8424800	24639000	0	0	0	0	0	0	0	25312000	0	0	0	0	340470000	320030000	280290000	0	0	0	0	0	0	0	0	0	0	0	28798000	20101000	0	0	0	0	65037000	22943000	27032000	67291000	31144000	58214000	0	0	0	0	0	0	0	0
O43520	0	0	0	0	0	0	0	0	0	0	0	0	0	0	0	0	0	0	0	0	0	189340000	185620000	192400000	0	0	0	87750000	0	0	0	0	105320000	97097000	107980000	0	0	0	0	0	0	0	0	0	0	0	0	0	0
O43521	0	0	0	0	0	0	0	0	0	0	0	0	0	0	0	458740000	196800000	238410000	0	0	0	0	0	0	0	0	0	0	0	0	0	0	0	0	0	0	0	0	0	0	35998000	0	0	0	0	0	0	0	0
O43524	0	0	0	0	0	0	0	0	0	0	0	0	0	0	0	0	0	0	0	0	0	54800000	43415000	66638000	0	0	0	31582000	38664000	0	0	0	0	0	0	0	0	0	0	0	0	0	0	0	0	0	0	0	0
O43542	0	0	0	0	0	0	0	0	0	0	0	0	0	0	0	0	0	0	0	0	0	0	0	0	0	0	0	0	0	0	0	0	0	0	0	0	0	0	58523000	99226000	0	0	0	0	0	0	0	0	0
O43556	0	0	0	0	0	0	0	0	0	0	0	0	0	0	0	0	0	0	0	0	0	0	0	0	0	0	0	0	0	0	0	0	0	0	0	0	0	0	0	0	0	0	0	0	0	0	0	0	0
O43561	0	0	0	0	0	0	0	0	0	0	0	0	0	0	0	0	0	0	0	0	0	0	0	0	0	0	0	0	0	0	0	0	0	0	0	0	0	0	0	0	0	0	0	0	0	0	0	0	0
O43566	0	0	0	0	0	0	0	0	0	0	0	0	0	0	0	0	0	0	0	0	0	0	0	0	0	0	0	62765000	0	0	0	0	0	0	0	0	0	0	0	0	0	0	0	53460000	0	0	0	0	0
O43567	0	0	0	0	0	0	0	146650000	0	0	0	0	0	0	0	0	49499000	62722000	74954000	0	0	0	0	0	0	0	68064000	72500000	47251000	0	72958000	0	0	0	0	0	54353000	0	0	0	59017000	0	0	0	0	0	58348000	166410000	129560000
O43570	0	14510000	0	0	0	0	0	0	0	0	0	0	0	0	0	0	0	0	0	0	0	56358000	65938000	43961000	0	0	0	0	0	218680000	180390000	243070000	200130000	249330000	270090000	0	0	0	0	0	38827000	513090000	474750000	498110000	0	0	0	99716000	70007000
O43572	0	0	0	0	0	0	0	40954000	62426000	0	0	0	0	65255000	35322000	0	36516000	28561000	0	0	0	0	70183000	45214000	0	28581000	92265000	47354000	38610000	0	0	67793000	0	0	0	0	41974000	0	0	0	0	38101000	0	0	0	0	0	0	0
O43581	0	0	0	0	0	0	0	0	0	0	0	0	0	0	0	0	0	0	0	0	0	0	0	55887000	0	0	0	61055000	0	0	0	0	0	0	63015000	0	0	0	0	0	0	0	0	0	0	31565000	0	0	0
O43583	352220000	0	144220000	123820000	188860000	262910000	265200000	189070000	280630000	141260000	187650000	168980000	354800000	411920000	397170000	172850000	176210000	172950000	211290000	170770000	183580000	142320000	120490000	152550000	267910000	245310000	361320000	287210000	277990000	167080000	210820000	185070000	230140000	242170000	270810000	291160000	229920000	254750000	238050000	240260000	318190000	132870000	117620000	141220000	266560000	263420000	308160000	284090000	243570000
O43586	0	0	0	0	0	0	0	0	0	0	0	0	0	0	0	0	0	0	0	0	0	0	0	0	0	0	0	0	0	0	0	0	0	0	0	0	0	0	0	0	0	0	0	0	0	0	0	0	0
O43592	244670000	266600000	247200000	49006000	54686000	79133000	92993000	35176000	46272000	172360000	208820000	194810000	138380000	147500000	165320000	183200000	138410000	186260000	95191000	77244000	132720000	154480000	159220000	163000000	219290000	207420000	314920000	225620000	256790000	176500000	188670000	155280000	162140000	184160000	183380000	298720000	340350000	276570000	146860000	144150000	188740000	351960000	322920000	368760000	163190000	178930000	194860000	512950000	387390000
O43593	0	0	0	0	0	0	0	0	0	0	0	0	0	0	0	0	0	0	0	0	0	0	0	0	0	0	0	0	0	0	0	0	0	0	0	0	0	0	0	0	0	0	0	0	0	0	0	0	0
O43597	0	0	0	0	0	0	0	0	0	0	0	0	0	0	0	0	0	0	105100000	112460000	143790000	0	0	0	0	0	0	0	0	0	0	0	0	0	0	0	0	0	0	0	0	0	0	0	0	0	0	0	0
O43598	365340000	291570000	309440000	577090000	298220000	311880000	432940000	530550000	422670000	367910000	358250000	421970000	362500000	421450000	388600000	1146600000	977210000	1011900000	546460000	1122500000	637350000	388140000	461710000	415520000	405290000	436980000	393050000	334440000	294450000	453050000	200480000	303290000	415920000	466530000	556980000	360250000	402950000	430850000	908940000	919180000	1022700000	1668200000	1705500000	1369500000	522640000	670510000	573490000	478010000	524010000
O43609	0	0	0	0	0	0	0	0	0	0	0	0	0	0	0	0	0	0	294440000	312930000	151240000	0	0	0	0	0	0	0	0	0	0	0	0	0	0	0	0	0	0	0	0	0	0	0	0	0	0	0	0
O43615	209380000	213020000	244820000	270400000	227270000	216670000	237370000	238990000	304850000	232800000	283720000	248150000	343540000	284270000	407820000	338160000	346320000	366000000	306650000	399430000	283230000	206020000	230360000	232040000	180590000	138490000	578490000	603270000	719020000	157420000	182560000	151010000	520000000	581970000	615530000	391170000	364450000	351500000	624560000	587020000	589420000	402090000	384350000	352580000	353140000	326510000	377400000	350130000	351140000
O43617	102400000	101410000	169710000	243450000	96678000	0	119220000	211240000	143240000	158700000	178310000	184700000	186210000	91787000	64392000	106470000	177800000	76435000	131260000	195260000	132660000	148800000	162800000	141770000	131360000	118800000	89147000	159360000	120170000	77528000	63759000	121050000	93701000	97447000	97237000	116000000	61532000	208720000	167550000	166830000	135180000	65171000	113170000	92708000	144900000	74858000	115890000	161560000	159160000
O43633	178590000	316800000	190710000	0	146070000	160450000	0	0	0	0	0	0	72438000	147690000	113590000	0	74587000	57486000	127160000	0	0	59410000	112690000	107880000	0	163710000	119440000	104740000	163060000	0	0	0	0	69207000	70327000	97919000	152280000	189940000	74902000	54303000	71686000	179560000	240260000	222470000	97362000	84713000	102810000	123420000	139520000
O43639	0	0	0	0	0	0	0	0	0	0	0	0	0	0	0	0	0	0	0	0	0	0	45195000	0	0	0	0	0	75023000	0	0	0	0	0	0	0	0	0	0	0	0	0	0	0	0	0	0	0	0
O43657	0	0	0	108320000	217790000	261440000	260810000	178980000	105350000	29210000	0	22983000	257010000	328990000	440940000	0	45166000	0	0	21482000	0	0	0	0	0	0	97815000	117020000	32965000	49137000	67911000	0	103970000	133590000	89364000	0	0	0	0	0	0	0	0	0	0	25451000	0	38261000	0
O43660	127620000	169830000	181920000	351360000	249970000	237060000	299420000	308260000	266360000	300670000	219680000	325020000	209500000	205580000	212890000	242050000	282720000	309760000	344920000	447000000	457390000	117720000	200280000	189990000	181930000	144610000	185800000	189770000	210090000	127680000	110660000	122570000	181940000	221560000	173960000	252100000	184750000	244670000	410120000	262940000	283170000	215440000	210520000	151660000	281410000	232560000	262270000	147650000	349880000
O43663	78108000	0	0	0	0	0	105250000	0	157620000	0	0	0	110440000	118580000	133930000	0	90507000	0	0	0	0	93738000	134790000	82690000	82785000	80001000	0	109160000	108260000	0	0	0	54504000	98924000	113600000	166560000	163350000	199290000	152650000	154070000	172570000	104840000	133390000	130770000	0	0	0	173620000	171790000
O43665	49769000	51869000	39399000	119000000	90866000	38329000	88245000	159990000	128790000	92444000	68850000	102540000	87126000	36595000	89394000	93841000	92718000	88183000	97383000	99917000	99688000	50137000	51148000	41661000	174720000	229820000	37157000	0	0	75863000	104020000	103690000	69520000	67575000	64948000	80360000	48710000	85406000	251650000	275300000	261840000	177330000	176040000	167320000	146090000	278520000	178210000	0	132640000
O43670	153800000	205550000	250660000	191630000	478400000	390470000	644970000	274100000	364090000	465710000	390230000	391040000	356370000	396590000	397860000	544230000	569860000	611520000	398180000	235190000	585580000	905880000	834750000	707790000	338110000	323760000	558260000	603450000	624110000	417840000	439540000	339560000	793850000	533210000	686210000	352630000	252560000	198210000	494750000	560850000	539760000	354560000	498090000	451620000	632170000	548200000	613610000	864040000	1166300000
O43674	430590000	386360000	240170000	269280000	124090000	65217000	77926000	217450000	397090000	157980000	156890000	192810000	93304000	58681000	83914000	238490000	348590000	354540000	187300000	168420000	196750000	151630000	134250000	102290000	108470000	126280000	198360000	99373000	59078000	33460000	0	0	128830000	131040000	278860000	245190000	159990000	156850000	222950000	186310000	192520000	197220000	136580000	128520000	126470000	124800000	157090000	133870000	101060000
O43676	0	61241000	103110000	0	0	101550000	0	0	0	0	0	0	0	0	0	0	165050000	0	0	0	0	0	0	0	0	0	0	0	0	0	0	32496000	0	0	0	0	0	0	0	69250000	0	0	0	68431000	0	0	0	0	64293000
O43678	91917000	69579000	70033000	130450000	91359000	92889000	93471000	144490000	164400000	170340000	145940000	140740000	89276000	242870000	111780000	235160000	178210000	193230000	352190000	401200000	313800000	221160000	142960000	154810000	221180000	187460000	144260000	148260000	156620000	152030000	158690000	149950000	165980000	163750000	190260000	172140000	225080000	173430000	102360000	92542000	122640000	151660000	147790000	142790000	123670000	154110000	157380000	164400000	152530000
O43681	367440000	340480000	284080000	266090000	320070000	291670000	313130000	321860000	319410000	451850000	520350000	500300000	30524000	24569000	0	297570000	307780000	293860000	265110000	270630000	379190000	440450000	356020000	427770000	221680000	179530000	359690000	333020000	311620000	282030000	278840000	286710000	215960000	185550000	179280000	478480000	405470000	418180000	305940000	253750000	289050000	497780000	391310000	405750000	361960000	436580000	401190000	276120000	315260000
O43683	0	0	0	0	0	49105000	0	0	0	0	0	0	0	0	0	0	0	0	0	0	0	0	0	0	0	0	0	0	0	0	0	0	0	0	0	0	0	0	0	0	0	0	0	0	0	0	0	0	0
O43684	801330000	741870000	908620000	354930000	589600000	723320000	614010000	441360000	634780000	594920000	514540000	532070000	445820000	457440000	464940000	839230000	808540000	604400000	436560000	554190000	586140000	889960000	714110000	757450000	506970000	472310000	848050000	786380000	673820000	395800000	342260000	466330000	678570000	739710000	682140000	845490000	696730000	605900000	860830000	913590000	1007500000	683190000	639510000	655240000	669160000	649930000	605330000	1134500000	1227000000
O43687	0	0	0	0	0	0	0	0	0	0	0	0	0	0	0	0	0	0	0	0	0	0	0	0	0	0	0	0	0	0	0	0	0	0	0	0	0	0	0	0	0	0	0	0	0	0	0	0	0
O43688	0	0	0	0	0	0	0	0	0	0	0	0	0	0	0	0	0	0	0	0	0	0	0	0	0	0	0	0	0	0	0	0	0	0	0	0	0	0	0	0	0	0	0	0	0	0	0	0	0
O43699	0	0	0	0	0	0	0	0	0	0	0	0	0	0	0	0	0	0	0	0	0	0	0	0	0	0	0	0	0	0	0	0	0	0	0	0	0	0	0	0	0	0	0	0	0	0	0	0	0
O43707	4791100000	4353600000	4874400000	5779700000	8296600000	8827600000	9266200000	6293400000	5977600000	6823500000	6474700000	5871500000	5941500000	5352600000	5787800000	1746900000	1653400000	1525600000	1805600000	1740700000	1497100000	3100900000	3226500000	3183600000	9250200000	9165800000	7571000000	7225800000	7158900000	6189800000	6190500000	6499100000	5815000000	6233000000	6029700000	6517700000	7058600000	7448100000	1351100000	1429300000	1497900000	8685900000	8312000000	8347700000	9324600000	9054500000	8896900000	5979400000	5991400000
O43708	0	23730000	48239000	87056000	57247000	0	0	74616000	68597000	114180000	126670000	83375000	142590000	120780000	127940000	96940000	122190000	99363000	300270000	140390000	200270000	216310000	233150000	268900000	119310000	103380000	219970000	161060000	132570000	146300000	156750000	104540000	124040000	82817000	128020000	0	0	0	72000000	60491000	0	28629000	0	52762000	257660000	249460000	219860000	0	0
O43709	0	119060000	111150000	0	0	0	0	0	0	0	0	0	0	0	0	98977000	91892000	0	0	0	0	155330000	128620000	167250000	0	0	99617000	105400000	46674000	0	0	0	123030000	115940000	100220000	165600000	155260000	149600000	0	102240000	74347000	176070000	89907000	89082000	121990000	0	0	0	0
O43715	0	0	0	0	47413000	0	28670000	0	0	60888000	43646000	46236000	0	0	0	71093000	74784000	89330000	0	0	0	0	0	29794000	0	31672000	0	99598000	0	0	0	0	0	66735000	28100000	59442000	46266000	49280000	93916000	86346000	85568000	61104000	67259000	71848000	53263000	51619000	26963000	35292000	26463000
O43716	0	0	0	0	78540000	112240000	49251000	0	0	0	0	0	154640000	63641000	91489000	113170000	87173000	46572000	166690000	0	106760000	75896000	109740000	103030000	0	0	42714000	52533000	46944000	0	0	0	0	40015000	51473000	21205000	17873000	36407000	83012000	84547000	87779000	112120000	64991000	56260000	0	0	48904000	58852000	0
O43719	121550000	172530000	135340000	64927000	75938000	112260000	93865000	50963000	106290000	97745000	96519000	88149000	134210000	120100000	116580000	104500000	90586000	100890000	210900000	234590000	341040000	125370000	116260000	102650000	154880000	135370000	216390000	148080000	198630000	137270000	164090000	120070000	139060000	131490000	139000000	94848000	149330000	155410000	60145000	54237000	45293000	114390000	144130000	112520000	306570000	333110000	320890000	155470000	146330000
O43734	0	0	0	0	0	0	0	0	0	0	0	0	0	0	0	0	0	0	0	0	0	0	27071000	26757000	0	0	0	0	0	0	0	0	0	0	0	0	0	0	0	0	0	0	0	0	0	0	0	0	0
O43736	0	0	0	0	0	0	0	0	0	0	0	0	0	0	0	0	0	0	0	0	0	0	0	0	0	0	0	0	0	0	0	0	0	0	0	0	0	0	0	0	0	0	0	0	0	0	0	0	0
O43739	0	0	0	0	0	0	0	0	0	0	0	0	0	0	0	0	0	0	0	0	0	0	0	0	0	0	0	0	0	0	0	0	0	0	0	0	0	0	0	0	0	0	0	0	0	0	0	0	0
O43741	0	0	0	0	0	0	0	0	0	0	0	0	35141000	0	42098000	0	0	0	0	0	0	0	0	0	0	0	0	38735000	0	0	0	48049000	0	0	0	0	0	0	0	0	0	0	69328000	0	71547000	0	0	0	0
O43747	113950000	179460000	144420000	290770000	303390000	298160000	273320000	344760000	235630000	296060000	306420000	260790000	299730000	264440000	236390000	295600000	299880000	313480000	66097000	117040000	54090000	379180000	363630000	364610000	167460000	155870000	279210000	246520000	263350000	332950000	316060000	314480000	281420000	343400000	364590000	187060000	180950000	189470000	112330000	115870000	87583000	245150000	192670000	208000000	180060000	198240000	193580000	215130000	213940000
O43752	0	113380000	92397000	0	466460000	564680000	217700000	126000000	131740000	0	0	0	292530000	283490000	284250000	159530000	140040000	127360000	203980000	66215000	240570000	207610000	213800000	181290000	126710000	215850000	261620000	333820000	204980000	229200000	243020000	174800000	187670000	247940000	259650000	169600000	154230000	189960000	208910000	275380000	254220000	342830000	143950000	144380000	259210000	233000000	257220000	292360000	287660000
O43759	0	0	0	0	0	0	0	0	0	0	0	0	0	0	0	0	0	0	0	0	0	0	0	0	0	0	0	0	0	0	0	0	0	0	0	0	0	0	0	0	0	0	0	0	0	0	0	0	0
O43760	89287000	103710000	128270000	0	284100000	198000000	292110000	0	242570000	83768000	23840000	0	76889000	77432000	99789000	89333000	227750000	279190000	0	14215000	0	102780000	0	71827000	48136000	69475000	64994000	86661000	85361000	30413000	31290000	30468000	70918000	58433000	93335000	17784000	14563000	15771000	92760000	74499000	98769000	47495000	35954000	92614000	0	39323000	8296900	30627000	13474000
O43765	118520000	201770000	809650000	737440000	372590000	390970000	445470000	617290000	765510000	622010000	537980000	330500000	226050000	253850000	223720000	624330000	488070000	479380000	710100000	661280000	861070000	663020000	584200000	810960000	482720000	338610000	288890000	277950000	257430000	379610000	491530000	301020000	607240000	651660000	555320000	490240000	768340000	1039300000	1145200000	841710000	1043700000	446500000	412370000	388100000	368160000	337570000	186260000	574030000	450230000
O43766	0	0	0	0	0	0	0	0	0	0	0	0	42144000	0	43535000	0	0	0	0	0	0	0	0	0	0	0	0	0	0	0	0	0	0	0	0	0	0	0	0	0	0	0	0	0	0	0	0	0	0
O43768	848100000	499340000	772880000	238680000	308440000	240970000	380010000	292600000	382660000	313360000	386490000	461690000	239350000	224690000	207010000	322320000	437560000	358420000	57853000	216930000	56909000	504080000	398960000	410140000	511360000	472960000	200320000	225020000	199110000	130460000	150770000	154510000	136660000	145540000	239990000	308950000	263370000	298350000	312370000	267310000	266370000	97036000	166290000	126580000	421420000	429190000	473610000	408520000	552490000
O43772	195990000	238570000	226840000	209110000	0	0	149060000	296530000	169150000	140280000	0	0	0	0	0	353410000	402670000	302040000	0	0	0	0	0	0	0	0	63478000	145880000	107150000	76503000	170880000	71684000	161770000	142080000	0	41148000	0	0	61386000	70992000	69705000	83455000	77768000	79126000	27390000	21446000	29076000	180880000	116890000
O43776	916360000	803160000	863350000	562880000	509850000	502720000	506360000	719550000	648700000	729700000	858370000	811070000	829350000	842500000	750940000	719010000	727990000	712760000	974200000	1015400000	807180000	1260200000	1360200000	1199400000	1237400000	1312700000	1298200000	1137200000	1446900000	716980000	601690000	611330000	1498000000	1287700000	1545300000	1333500000	1297300000	1440200000	729430000	776890000	798600000	2264600000	2202600000	2236300000	1154500000	1138200000	1215500000	1332400000	1398500000
O43795	31385000	18415000	16085000	205640000	223970000	233490000	207630000	200730000	194510000	427500000	482210000	475940000	457870000	443570000	414150000	10093000	0	12075000	9527700	54285000	0	411360000	426550000	503010000	166890000	171310000	120300000	109760000	95441000	712330000	744530000	804810000	173650000	229200000	234390000	130210000	159800000	149850000	0	0	0	32132000	5655900	17612000	330060000	358190000	336210000	134410000	107650000
O43805	68934000	136270000	143870000	50531000	0	0	47133000	0	0	0	0	0	60176000	85284000	71333000	0	23546000	0	0	0	0	0	0	0	127160000	83272000	42215000	123950000	0	0	0	0	0	0	0	63730000	71960000	97996000	153970000	169890000	164620000	43540000	31014000	48807000	37710000	33476000	0	0	0
O43808	0	0	0	0	0	0	32714000	0	0	50445000	59005000	52443000	0	0	0	93329000	76346000	98227000	0	0	0	0	0	0	0	0	0	23760000	0	0	0	0	49058000	59421000	54207000	0	0	0	0	0	0	0	0	0	23478000	0	0	0	43321000
O43809	1021600000	1167900000	818120000	825810000	1012700000	1125500000	931110000	448870000	758250000	1251700000	1092800000	1202200000	841350000	888400000	843700000	1130000000	1105200000	1258000000	918430000	892270000	318820000	977490000	1098600000	1219800000	814760000	1021100000	991200000	1072600000	800980000	727200000	681650000	731060000	1026100000	904570000	931720000	847860000	784800000	880390000	581690000	605010000	626650000	702400000	822630000	740300000	698350000	1047800000	728200000	1442200000	1369800000
O43813	763550000	751200000	746970000	294580000	151500000	166200000	146210000	313990000	358660000	123490000	279750000	167220000	91066000	146750000	102660000	296290000	249220000	223910000	0	0	0	676580000	395850000	628640000	345430000	474690000	233370000	255000000	320920000	272940000	454350000	271040000	377290000	400260000	401190000	109930000	182910000	161900000	182210000	130740000	188660000	396510000	356840000	405880000	345880000	313630000	273700000	286630000	357820000
O43815	0	70422000	46823000	171920000	227600000	202740000	208240000	190250000	181700000	133720000	130880000	123390000	89920000	165890000	120990000	236190000	205770000	219140000	284790000	510030000	292310000	239430000	176790000	215310000	301990000	319780000	206010000	198200000	221870000	260480000	203740000	180760000	273120000	289580000	276990000	382790000	408800000	353030000	229350000	257380000	241300000	178100000	120510000	201600000	239520000	275260000	215300000	123900000	115140000
O43818	0	0	0	101940000	0	100410000	0	378950000	139110000	150550000	213770000	302510000	80465000	106110000	119410000	168980000	259060000	202530000	0	0	0	0	0	0	0	0	129490000	0	0	197140000	112560000	117020000	154980000	188830000	358180000	115530000	230610000	141640000	238470000	182850000	184570000	135400000	175800000	147020000	156200000	214810000	196560000	200860000	172440000
O43819	0	43831000	88480000	0	53286000	70693000	0	0	51100000	65675000	0	0	121450000	136050000	114060000	60926000	77607000	88028000	190090000	192530000	116380000	45139000	102670000	91665000	0	0	98771000	86043000	57307000	109060000	97504000	103420000	0	43995000	73506000	0	0	0	0	27265000	34710000	0	23529000	0	0	0	0	0	0
O43823	0	78732000	0	79029000	151210000	86387000	161550000	101580000	161170000	172250000	88698000	117960000	139560000	117400000	194870000	159170000	176540000	122570000	300160000	199520000	186880000	262540000	292660000	262170000	64946000	74339000	132670000	206160000	156110000	228860000	134320000	99326000	319720000	183560000	157150000	144240000	278600000	162270000	185170000	167010000	141150000	91836000	83953000	113920000	116660000	142350000	107620000	190360000	130550000
O43824	0	0	0	0	0	0	30796000	0	0	0	0	0	0	38965000	42949000	0	0	0	0	0	0	0	0	0	0	0	0	22596000	0	0	0	0	0	0	0	0	0	0	0	0	0	0	0	0	0	0	0	0	0
O43826	0	0	0	0	0	0	0	0	0	0	0	0	0	0	0	0	0	0	0	0	0	0	0	0	0	0	0	0	0	0	0	0	0	0	0	0	0	0	0	0	0	0	0	0	0	0	0	0	0
O43837	316940000	311970000	304700000	347170000	320360000	293840000	338500000	527570000	563070000	323780000	430750000	402260000	148400000	165740000	184540000	585750000	501720000	573450000	856570000	817300000	878990000	429450000	371480000	292360000	177960000	162290000	627350000	815220000	696200000	231000000	250740000	221740000	492780000	525530000	494410000	423210000	429440000	326690000	304660000	245960000	285390000	425090000	271870000	333280000	365870000	263220000	343050000	337210000	348640000
O43847	280150000	227440000	254140000	294010000	209050000	208210000	186520000	211190000	263880000	264840000	245580000	219080000	355630000	410600000	412920000	318840000	297060000	312800000	225930000	60039000	131880000	195060000	237470000	228070000	136830000	126040000	188910000	172470000	196650000	193010000	129930000	169400000	181810000	182210000	151990000	313790000	271400000	250020000	274410000	252390000	229890000	66142000	78449000	74582000	170280000	199830000	181540000	237540000	171960000
O43852	927100000	1033800000	880660000	1114700000	721040000	520440000	618010000	1365100000	1035600000	1490100000	1614200000	1586900000	1094800000	1133100000	1112900000	1014600000	895990000	731470000	771380000	595030000	672780000	1541100000	1341000000	1498600000	849740000	836830000	655720000	521670000	600290000	2164200000	1774300000	1879800000	1027500000	1095900000	1247500000	1598700000	1845400000	1871000000	623510000	585880000	701910000	1874300000	1843900000	1794000000	1282600000	1108600000	1050900000	630700000	605500000
O43854	129000000	146840000	197800000	24068000	0	0	0	0	0	0	10553000	18248000	234440000	117730000	86428000	0	0	0	0	0	0	0	0	0	0	0	0	0	0	0	5377800	0	0	0	0	0	0	0	0	0	0	0	0	0	31138000	0	0	0	0
O43861	0	0	0	0	0	0	0	0	0	0	0	0	0	0	0	0	0	0	0	0	0	0	0	0	0	0	0	0	0	0	0	0	0	0	0	0	0	0	0	0	0	0	0	0	0	0	0	0	0
O43865	1354100000	1071100000	1128200000	161070000	618600000	726570000	969790000	397500000	578400000	1101400000	1035600000	1381800000	1641100000	2177500000	1819400000	317810000	564230000	599550000	464180000	941390000	837450000	784420000	869350000	1007000000	915610000	898810000	377400000	291600000	468260000	1103700000	1337600000	1247500000	366690000	355000000	355530000	656820000	783270000	842330000	576240000	772150000	886040000	2133400000	2083400000	2120500000	1219700000	1004600000	1069700000	914810000	918530000
O43896	0	0	0	0	0	0	0	0	0	0	0	0	0	50480000	53837000	0	0	0	0	0	0	0	0	56677000	0	0	0	0	0	48445000	0	0	61567000	0	0	0	0	0	0	0	0	87211000	62581000	0	0	0	0	0	0
O43903	0	0	0	0	0	0	0	0	0	0	0	0	0	0	0	0	0	0	0	0	0	0	0	0	0	0	105080000	64238000	56216000	0	0	0	0	50659000	41919000	0	0	0	0	0	0	0	0	0	0	0	0	0	0
O43909	0	0	0	0	0	0	0	0	0	0	0	0	0	0	0	0	0	0	0	0	0	0	0	0	0	0	0	0	0	0	0	0	0	0	0	0	0	0	0	0	0	0	0	0	0	0	0	0	0
O43913	0	0	0	65405000	121260000	101740000	155970000	0	0	182690000	193260000	0	0	0	0	95219000	75143000	92704000	0	0	0	58299000	56581000	82079000	141720000	132870000	84869000	66970000	49743000	0	0	0	0	0	63713000	64669000	0	0	0	63376000	58869000	88547000	95947000	77062000	32353000	123670000	95583000	80626000	78572000
O43920	932550000	1170700000	1121300000	126640000	145410000	355180000	289280000	130480000	886910000	492960000	421920000	704340000	139790000	0	95867000	224960000	197010000	258170000	537880000	547060000	437000000	250480000	267560000	0	136850000	125820000	242970000	139720000	155180000	136350000	156310000	94108000	222530000	184690000	171860000	209900000	128030000	110580000	346840000	301160000	268080000	148010000	170710000	152880000	350110000	290650000	284680000	370250000	490360000
O43924	71324000	0	29171000	88206000	0	0	0	57741000	70220000	132140000	210510000	162870000	0	88090000	102800000	89249000	56216000	88091000	103120000	0	0	159470000	168980000	119480000	0	0	97909000	148540000	166420000	49127000	82479000	88623000	62415000	81356000	95653000	74245000	92401000	0	106760000	109200000	0	104550000	0	94681000	123510000	81436000	129450000	0	38568000
O43929	0	0	0	0	51812000	59610000	31791000	54912000	33739000	0	0	106850000	0	26381000	16086000	0	32912000	42460000	38250000	0	0	96099000	41962000	64736000	109890000	98801000	0	55075000	0	107780000	63597000	69705000	24727000	41643000	27080000	107100000	30468000	0	0	0	28641000	37420000	37196000	90580000	54916000	37169000	43311000	36181000	42587000
O43933	0	0	0	0	0	0	0	0	0	0	0	0	0	0	0	0	0	0	0	0	0	37475000	31266000	37418000	0	0	0	0	0	0	0	0	0	0	0	0	0	0	0	0	0	0	0	0	0	0	0	0	0
O60216	74426000	56977000	94151000	100280000	63516000	57386000	87568000	60423000	51099000	85079000	117990000	122390000	60762000	67458000	69013000	135090000	96571000	128980000	180340000	164340000	235230000	108170000	100230000	94980000	169110000	183350000	91831000	99124000	97848000	73319000	113750000	73351000	121090000	92684000	95793000	118780000	149580000	145170000	148440000	180500000	143380000	188370000	138500000	133880000	146380000	120700000	153180000	135000000	109360000
O60218	0	0	0	980170	195380	376900	0	1527100	111750	239660	2424100	1758400	1415900	2533200	599860	266100	1719900	0	0	0	0	1230900	540870	0	8794700	0	14087000	15270000	30050000	0	1092900	0	10579000000	9351300000	9683800000	1651100	2531300	1179700	623020	19008000	0	0	0	0	1718600	3917400	2110400	58910000	46565000
O60220	249060000	436130000	155790000	233180000	147150000	240410000	287940000	257860000	343880000	289830000	580130000	350760000	707280000	470440000	687620000	297650000	239080000	256050000	229820000	246300000	272400000	197710000	239650000	177290000	659290000	731240000	304670000	370380000	387580000	217830000	238550000	219870000	264040000	247270000	249080000	293830000	345930000	455540000	202770000	238650000	210510000	238080000	229360000	220340000	337930000	371580000	399320000	246790000	265500000
O60229	0	0	0	0	0	0	0	0	0	0	0	0	0	0	0	0	0	0	0	0	0	0	0	0	0	0	0	0	36990000	0	0	0	0	0	0	0	0	0	0	0	0	0	0	0	0	0	0	0	0
O60231	0	32747000	0	119960000	131150000	94601000	95081000	134280000	243390000	150990000	192440000	145120000	63719000	66204000	56732000	93555000	114970000	103940000	110290000	160880000	130570000	95151000	88991000	104900000	71506000	72716000	78034000	87418000	109590000	46032000	68393000	156270000	107380000	102520000	98546000	138160000	175520000	87036000	100640000	58813000	77823000	92418000	56462000	89925000	59011000	54623000	53260000	176700000	152500000
O60232	52478000	84519000	96040000	261500000	194370000	193260000	124680000	247680000	284320000	406400000	350980000	400170000	314300000	411090000	449920000	169020000	277990000	130170000	332700000	108550000	164580000	372310000	549650000	446360000	516130000	499060000	205690000	180820000	123420000	193290000	214730000	181860000	173460000	185750000	207610000	389290000	441390000	521740000	214740000	151230000	243580000	251120000	202130000	196100000	396180000	378690000	365610000	369240000	245690000
O60234	0	0	0	0	0	0	0	0	0	0	0	0	0	0	0	0	0	0	0	0	0	0	0	0	0	0	54500000	0	0	0	556210000	77904000	0	0	0	0	0	0	0	0	0	0	0	0	0	0	0	0	0
O60237	0	0	0	0	0	0	0	0	0	0	0	0	0	0	0	0	0	0	0	0	0	0	0	0	0	0	0	0	0	0	0	0	0	0	0	0	0	0	0	0	0	0	0	0	0	0	0	0	0
O60238	0	0	0	0	0	0	0	0	0	0	0	0	0	0	0	0	0	0	0	0	0	0	0	0	0	0	0	0	0	0	0	0	0	0	0	0	0	0	0	0	0	0	0	0	0	0	0	0	0
O60243	0	0	0	0	0	0	0	0	0	0	0	0	0	0	0	0	0	0	0	0	0	0	0	0	0	0	0	0	0	0	0	0	0	0	0	0	0	0	0	0	0	0	0	0	0	0	0	0	0
O60244	0	0	0	0	0	59566000	70520000	0	0	94806000	0	0	0	55436000	0	81636000	87340000	84038000	0	0	0	75338000	124380000	0	111620000	87679000	0	0	0	0	0	0	0	75329000	82924000	64400000	98346000	100680000	0	0	0	68157000	0	0	95812000	0	118480000	80237000	71776000
O60245	0	0	0	0	92193000	91985000	85270000	0	0	0	0	0	81583000	0	0	0	0	0	0	0	0	0	0	0	0	0	0	0	0	0	0	0	0	0	0	0	0	0	0	0	0	0	0	0	0	0	0	0	0
O60248	0	0	0	0	0	0	0	0	0	0	0	0	0	0	0	0	0	0	0	0	0	565990000	0	0	0	0	0	0	0	0	0	0	0	0	0	0	0	165660000	0	0	0	0	0	0	0	0	0	0	0
O60256	319360000	405070000	228210000	260590000	296440000	310980000	322100000	377360000	324960000	418720000	407350000	416610000	396510000	409920000	342800000	517990000	451280000	629120000	344490000	369860000	283500000	260110000	226440000	238320000	216800000	259040000	289780000	260200000	246370000	272640000	368040000	271900000	262100000	262590000	341820000	262820000	210850000	235850000	372240000	403470000	358000000	255780000	230610000	208840000	218780000	239710000	200060000	612220000	539000000
O60259	0	0	0	0	0	0	0	0	0	0	0	0	0	0	0	0	0	0	0	0	0	0	0	0	0	0	0	0	0	0	0	0	0	0	0	0	0	0	0	0	0	0	0	0	0	0	0	0	0
O60262	0	0	0	0	0	0	0	0	0	0	0	0	0	0	0	0	0	0	0	0	0	0	0	0	0	0	0	0	0	0	0	0	0	0	0	0	0	0	0	0	0	0	0	0	0	0	0	0	0
O60264	35691000	72236000	54134000	81501000	152910000	184450000	161960000	65369000	54188000	97106000	123390000	139390000	112510000	124000000	124480000	271030000	219760000	215010000	74498000	57446000	61451000	142860000	139860000	122620000	160400000	167100000	115190000	97487000	115360000	37421000	91688000	57307000	144060000	177240000	175860000	178470000	196470000	213190000	81007000	96510000	104520000	90323000	118370000	120140000	84409000	91771000	84142000	185780000	181180000
O60268	0	0	0	0	0	0	0	0	0	0	84075000	0	0	44344000	0	0	0	0	0	0	0	0	0	0	0	0	0	0	0	218060000	227150000	171600000	0	0	0	0	0	0	0	0	0	0	0	0	0	0	0	0	0
O60271	36944000	29932000	85767000	63802000	335730000	408030000	395960000	157700000	171610000	350190000	426900000	381700000	279530000	267010000	264910000	364030000	342080000	362680000	200920000	177500000	178750000	157020000	177040000	170020000	122080000	114050000	205250000	150360000	160590000	419050000	405300000	419740000	148840000	147390000	151120000	216880000	249210000	247210000	216020000	229450000	239690000	349190000	298030000	318800000	289820000	298220000	290170000	271520000	243640000
O60279	0	0	0	0	0	0	0	0	0	0	0	0	0	0	0	0	0	0	0	0	0	0	0	0	0	0	0	0	0	0	0	0	0	0	0	0	0	0	0	0	0	0	0	0	0	0	0	0	0
O60282	0	0	0	0	0	0	0	0	0	0	0	0	0	0	0	0	0	0	0	0	0	0	0	0	0	66773000	0	0	0	0	0	0	0	0	0	0	0	0	18771000	0	0	0	0	0	0	0	0	0	0
O60287	0	0	0	0	0	0	0	0	0	0	0	0	0	0	0	0	0	0	0	0	0	0	0	0	0	0	0	0	0	0	0	0	0	0	0	22177000	0	0	0	0	0	0	0	0	0	0	0	0	0
O60291	0	0	0	0	0	0	0	0	0	0	0	0	0	0	0	0	0	0	0	0	0	0	0	0	0	0	0	0	0	0	0	0	0	0	0	0	0	0	0	0	0	0	0	0	0	0	0	0	0
O60292	0	481230000	0	0	454110000	649610000	928900000	660160000	524080000	0	0	0	0	168040000	347550000	780190000	340900000	883050000	0	0	0	476940000	742840000	302690000	0	0	434250000	855950000	0	305730000	726630000	368050000	643880000	0	251730000	0	0	0	584180000	0	678640000	0	242640000	661470000	1105700000	970000000	1007600000	447850000	989930000
O60293	0	0	0	0	0	0	0	0	0	0	0	0	0	0	0	0	51236000	0	0	39747000	0	0	0	0	0	0	0	0	0	0	0	0	0	0	0	47965000	43843000	62016000	37455000	0	0	0	0	0	0	47983000	36670000	41278000	39000000
O60294	0	0	0	0	0	0	0	0	0	0	0	0	0	0	0	0	0	0	0	0	0	0	0	44875000	0	0	0	60797000	0	0	0	0	42833000	0	0	0	0	0	0	0	0	0	0	0	0	0	0	0	0
O60306	87560000	46963000	74261000	119390000	68236000	87246000	145870000	145530000	120390000	79104000	80986000	100050000	60920000	72738000	85837000	149700000	124810000	135090000	29421000	25823000	21567000	135990000	130280000	105400000	88566000	92956000	129620000	133040000	114880000	0	0	0	81848000	65895000	55911000	289090000	300630000	256560000	156980000	198850000	157690000	189880000	188250000	157530000	104970000	102170000	94061000	146730000	96926000
O60307	0	0	0	0	0	0	0	0	0	0	0	0	0	0	0	0	0	0	0	0	0	0	0	0	0	0	0	0	0	0	0	0	0	38808000	0	0	0	0	0	0	0	0	0	0	0	0	0	0	0
O60313	167850000	178640000	144400000	247950000	289460000	358000000	297350000	224010000	213230000	216020000	274890000	296370000	322780000	351210000	359670000	259830000	217150000	237770000	590600000	742640000	568210000	505380000	555180000	604660000	468920000	506110000	473090000	449500000	445380000	168760000	168900000	194090000	294610000	328880000	281760000	177520000	196480000	190690000	249560000	241670000	241700000	695440000	726840000	748780000	357840000	390640000	388030000	592090000	556170000
O60315	0	0	0	0	0	0	0	0	0	0	0	0	0	0	0	0	0	0	0	0	0	0	0	0	0	0	0	0	0	0	0	0	0	0	0	0	0	0	0	0	0	0	0	0	0	0	0	0	0
O60331	0	0	0	0	0	0	0	0	0	0	0	0	0	0	0	0	0	0	0	0	0	0	0	0	0	0	0	0	0	0	0	0	0	0	0	0	0	0	0	0	0	0	0	0	0	0	0	0	0
O60333	12942000	0	0	0	128330000	183200000	84080000	31296000	61131000	0	0	0	0	151680000	80170000	0	0	0	0	0	0	0	0	0	874680000	402770000	0	41107000	15974000	148730000	169160000	0	0	80254000	0	109870000	18138000	121900000	0	0	51673000	150900000	79927000	0	65692000	91066000	52405000	130120000	59374000
O60337	0	0	0	0	0	0	0	0	0	0	0	0	0	0	0	0	0	0	0	0	0	0	0	0	0	0	0	0	0	0	0	0	0	0	0	0	0	0	0	0	0	0	0	0	0	0	0	0	0
O60341	85992000	156530000	70378000	169660000	310790000	260940000	353300000	210550000	190860000	101810000	98154000	147990000	233310000	281320000	233340000	299350000	268050000	305470000	566450000	618920000	580730000	425510000	493080000	438840000	526010000	469360000	210900000	209330000	298840000	152630000	157590000	130530000	339920000	348870000	404280000	394830000	496100000	418550000	195490000	184470000	190320000	371700000	326880000	307260000	226090000	158470000	239250000	468200000	405940000
O60343	0	0	24798000	0	302100000	311330000	462990000	7496000	7067300	26015000	11134000	3366900	33323000	27923000	30041000	5385400	7443500	0	24224000	0	0	50108000	73170000	69343000	3584700	0	99875000	55135000	125490000	19653000	20181000	20318000	6082500	9989400	8392700	53809000	55223000	83945000	24156000	0	34375000	0	0	0	85855000	83456000	55402000	205350000	196330000
O60346	0	0	0	0	0	0	0	0	0	0	0	0	0	0	0	0	0	0	0	0	0	0	0	0	0	0	0	0	0	0	0	0	0	0	0	0	0	0	0	0	0	0	0	0	0	0	0	0	0
O60353	0	0	0	0	0	0	0	0	0	0	0	0	0	0	0	0	0	0	0	0	0	0	0	0	0	0	0	0	0	0	0	0	0	0	0	0	0	0	0	0	0	0	0	0	0	0	0	0	0
O60361	0	0	0	0	0	0	0	0	0	0	0	0	0	0	0	0	0	0	0	0	0	0	0	0	0	0	0	0	0	0	0	0	0	0	0	0	0	0	0	0	0	0	0	0	0	0	0	0	0
O60427	283960000	194300000	216350000	0	0	102740000	0	0	63008000	52946000	0	0	78340000	126870000	105860000	0	50247000	32925000	99625000	100670000	57368000	45195000	27158000	38002000	21053000	19927000	0	0	0	0	0	0	0	0	0	109160000	77278000	67773000	0	0	0	0	0	0	0	0	0	0	0
O60437	57175000	70730000	65364000	18531000	608850000	494200000	469880000	33789000	27400000	18151000	15770000	0	19969000	33206000	57102000	12887000	11105000	51418000	16376000	22198000	22108000	233030000	176280000	118480000	1250600000	966070000	15434000	20339000	28071000	14501000	0	10509000	12407000	0	26981000	0	0	0	0	0	0	324750000	356130000	406040000	430820000	388410000	398020000	31362000	13885000
O60443	133730000	128630000	75862000	60554000	16579000	0	13757000	69368000	50479000	178560000	225500000	127720000	28175000	0	21001000	0	0	31151000	132140000	114100000	0	0	14747000	10806000	78385000	63266000	62132000	0	43447000	219350000	302710000	277600000	15570000	15770000	9608300	20707000	16164000	0	0	0	0	0	0	0	135140000	141430000	110440000	0	0
O60447	0	0	0	0	0	0	0	0	0	0	0	0	0	0	0	0	0	0	0	0	0	0	0	0	0	0	0	0	0	0	0	0	0	0	0	0	0	0	0	0	0	0	0	0	0	0	0	0	0
O60449	8842700	12340000	0	9835500	28941000	0	0	12605000	8778600	15873000	25208000	22363000	0	12737000	0	1442700000	1256300000	1307900000	14318000	6264900	15639000	0	0	0	0	0	385690000	242550000	384390000	10876000	0	9325900	18757000	0	0	0	0	0	8657800	16892000	0	4347500	0	0	8366100	41861000	7249000	9798700	6639300
O60462	0	0	0	0	0	0	0	0	0	0	4089000	0	35397000	41484000	19610000	0	0	0	0	0	0	0	0	0	0	0	0	0	0	20608000	24430000	0	0	0	0	12840000	27852000	12178000	0	0	0	0	0	0	0	14834000	0	0	0
O60476	0	0	0	0	0	23457000	0	0	0	0	0	0	107360000	25164000	56093000	76615000	73419000	89998000	58042000	0	65747000	59143000	46722000	81235000	55680000	0	68121000	61504000	66432000	0	59318000	0	73283000	47147000	66182000	50399000	42876000	0	47888000	0	51496000	106230000	128990000	0	58751000	48429000	35984000	0	0
O60479	0	0	0	0	0	0	0	0	0	0	0	0	0	0	0	0	0	0	0	0	0	0	0	0	0	0	0	0	0	0	0	0	0	0	0	0	0	0	0	0	0	0	0	0	0	0	0	0	0
O60487	0	0	0	437230000	0	0	0	83188000	119960000	0	0	0	0	0	0	0	0	0	0	0	0	0	0	0	0	0	0	0	0	0	0	0	0	0	0	0	0	0	0	0	0	0	0	0	0	0	0	84161000	142390000
O60488	172230000	150410000	245580000	198880000	331350000	295660000	293420000	306060000	323570000	463510000	463720000	464010000	1364500000	1453100000	1465000000	293630000	241860000	270980000	208110000	283640000	149100000	3538000	18118000	2645400	198390000	179590000	520560000	461790000	379220000	1350000000	1031800000	1275100000	215920000	310510000	265050000	199940000	224140000	207920000	112330000	151790000	166720000	66048000	56715000	26223000	432230000	403330000	377150000	710710000	749060000
O60493	426690000	343950000	302610000	202460000	280350000	300840000	317860000	232830000	209590000	176690000	227120000	209950000	189150000	168260000	139160000	201880000	198850000	220360000	287850000	334890000	298990000	276390000	247510000	205320000	190320000	214230000	158990000	129050000	177420000	241460000	235350000	205250000	77155000	92034000	99947000	297570000	348820000	235860000	377380000	334610000	303960000	382190000	392300000	459650000	188460000	136380000	171370000	190050000	111100000
O60499	0	0	0	0	0	69624000	121020000	0	0	92168000	73854000	0	0	101530000	65884000	117370000	0	55746000	0	0	0	133330000	145300000	146110000	190590000	73470000	97973000	148550000	0	0	0	93001000	109870000	111740000	122830000	194470000	206090000	253310000	95510000	0	0	137680000	166540000	104010000	226920000	175990000	168700000	263230000	285400000
O60502	30932000	34936000	40298000	178250000	167590000	180340000	209750000	169580000	170360000	345670000	429390000	444070000	213850000	232630000	234230000	128180000	110020000	115910000	500450000	418720000	348970000	289080000	296990000	282960000	330430000	285660000	213400000	159750000	195560000	339420000	261670000	269540000	154770000	180340000	180050000	368120000	499970000	336850000	222340000	249180000	188580000	278870000	276330000	236890000	220200000	233110000	203220000	222730000	190820000
O60503	0	0	0	0	0	0	0	0	0	0	0	0	0	0	0	0	0	0	0	0	0	0	0	0	0	0	0	0	0	0	0	0	0	0	0	0	0	0	0	0	0	0	0	0	0	0	0	0	0
O60504	0	67739000	34702000	0	0	0	0	0	49534000	0	148860000	0	0	0	0	0	0	50470000	265600000	360840000	0	0	28941000	0	252030000	132080000	0	0	0	214600000	187060000	173260000	0	0	0	25303000	106110000	76786000	0	0	0	232590000	190760000	180330000	0	0	0	0	0
O60506	879640000	1187200000	873050000	1029700000	1187200000	1304800000	1178900000	896910000	801980000	1531400000	1422700000	1385500000	1411500000	1328700000	1305600000	1600400000	1594200000	1571600000	1332300000	1176200000	1238800000	1514900000	1601300000	1487000000	1514100000	1460000000	780410000	736760000	812220000	1054200000	982800000	1167500000	1460100000	1566500000	1758700000	1540100000	1770400000	1637900000	1750400000	1769600000	1722600000	2316600000	2568100000	2191700000	1404500000	1507200000	1420900000	1502300000	1511400000
O60507	0	0	0	0	0	0	0	0	0	0	0	0	0	0	0	0	0	0	0	0	0	0	0	0	0	0	0	0	0	0	0	0	0	0	0	0	0	0	0	0	0	0	0	0	0	0	0	0	0
O60508	0	0	0	0	0	0	0	0	0	0	0	0	0	0	0	74074000	56787000	64024000	86264000	48211000	42209000	0	0	18863000	0	59410000	0	0	0	0	0	0	0	0	0	53361000	43935000	31578000	37458000	0	81404000	0	0	82911000	0	0	0	81605000	0
O60512	0	0	0	0	0	0	0	0	0	0	0	0	0	0	0	0	0	0	0	0	0	33578000	17780000	16937000	0	0	0	0	0	0	0	0	14119000	0	16020000	0	0	0	0	0	0	0	0	0	0	0	0	0	0
O60513	0	0	0	0	0	0	0	0	0	0	0	0	0	0	0	0	0	0	0	0	0	0	0	0	0	0	0	0	0	0	0	0	0	0	0	0	0	0	0	0	0	0	0	0	0	0	0	0	0
O60516	0	0	0	0	0	0	0	0	0	0	0	0	0	0	0	0	0	0	0	0	0	0	0	0	0	0	0	0	0	0	0	0	0	0	0	0	0	0	0	0	0	0	0	0	0	0	0	0	0
O60518	0	0	0	0	0	0	0	0	0	0	88182000	0	48006000	0	68827000	0	0	0	0	0	0	0	0	0	0	0	0	0	0	0	0	0	0	0	0	0	0	0	0	0	0	0	43367000	45090000	48457000	48511000	59686000	0	0
O60524	106550000	248210000	260420000	244930000	168710000	126530000	183350000	236400000	246340000	283340000	211370000	237660000	172650000	218670000	175090000	157570000	192170000	228780000	0	0	784850000	355040000	312970000	343120000	259880000	294780000	412210000	171690000	309430000	122480000	130880000	435550000	220420000	309260000	276620000	170410000	125230000	211990000	209240000	157580000	140470000	280090000	345790000	290010000	202470000	212140000	206910000	537140000	540440000
O60547	126780000	103110000	126880000	262930000	429950000	430790000	404070000	231780000	239540000	221230000	277400000	200170000	211030000	170320000	174480000	190630000	229450000	178790000	85428000	90947000	76366000	358950000	440270000	396420000	185070000	231130000	1682100000	1644900000	1506300000	264010000	187800000	213580000	1322700000	1606200000	1414900000	67996000	97468000	121800000	164130000	142490000	143030000	231940000	270640000	235930000	150370000	146690000	143230000	1393300000	1422000000
O60551	0	0	0	46330000	0	0	62813000	48724000	0	49868000	79834000	85522000	0	87040000	40338000	75836000	0	0	0	0	0	0	50779000	0	0	0	0	0	0	151090000	94876000	112290000	0	69097000	73936000	0	0	0	0	0	0	52676000	0	0	0	0	0	0	0
O60563	153760000	0	0	0	43373000	68107000	43883000	0	0	108940000	87953000	37013000	153140000	85295000	86887000	81151000	91474000	96545000	126140000	135370000	141530000	40434000	0	0	0	0	58787000	0	0	65213000	0	91087000	54589000	68517000	92373000	140490000	180340000	175100000	78209000	0	111040000	50406000	74930000	64037000	90721000	100390000	85164000	110930000	133360000
O60566	153310000	0	0	65224000	37914000	44643000	51897000	148180000	90237000	151700000	0	0	100970000	99086000	152370000	0	48906000	67334000	0	0	0	190010000	145010000	129100000	107250000	146870000	0	42516000	114900000	0	226230000	0	0	0	0	89655000	151210000	84175000	152770000	142820000	206080000	71296000	120340000	88450000	0	0	0	0	0
O60568	462980000	470970000	575030000	210830000	199310000	254890000	371410000	212660000	218090000	451840000	444840000	430070000	184220000	147650000	177650000	32872000	17303000	5071500	197380000	187350000	131920000	67883000	79257000	72647000	108490000	114250000	21115000	16328000	11195000	285400000	282580000	249570000	572810000	498240000	579790000	822170000	888120000	960250000	12554000	5378100	8926800	315230000	387560000	317220000	211840000	208900000	161980000	130350000	122710000
O60573	60970000	88281000	138120000	143230000	125560000	125700000	145920000	0	68812000	107360000	133410000	101130000	101890000	99301000	110870000	95915000	64125000	129820000	56183000	123330000	122840000	122100000	132100000	108680000	104430000	46202000	86977000	61779000	83523000	43031000	40235000	0	130140000	112300000	100100000	153110000	191270000	227480000	133700000	130470000	118990000	0	0	0	74522000	68899000	94179000	50962000	75589000
O60610	370990000	428750000	400240000	381250000	463970000	461420000	462270000	334260000	336970000	553350000	581620000	502210000	300900000	320190000	310760000	108170000	65951000	120280000	66598000	113930000	67927000	264100000	238260000	235170000	231330000	214230000	545900000	427680000	429540000	250640000	263430000	248540000	329030000	376230000	390430000	413400000	506910000	471200000	204910000	198400000	218770000	201780000	271220000	285760000	500240000	508790000	563380000	378710000	389300000
O60613	0	110790000	0	0	121540000	98597000	0	0	0	0	73855000	105370000	109950000	61307000	84853000	91751000	56998000	111470000	0	127120000	0	81966000	68718000	74138000	165700000	136730000	92248000	0	84550000	39543000	102050000	0	119110000	137030000	114150000	95710000	22710000	64920000	0	74565000	103000000	214290000	201470000	188630000	0	71216000	52555000	132380000	124620000
O60635	0	0	0	0	0	0	0	0	0	0	0	0	0	0	0	0	0	0	0	0	0	334080000	0	0	0	0	0	0	0	0	0	0	0	0	0	0	0	0	0	0	0	0	0	0	0	0	0	0	0
O60637	0	0	0	0	0	0	0	0	0	0	0	0	0	0	0	0	0	0	0	0	0	0	0	0	0	0	84566000	86897000	0	0	0	0	71851000	0	0	32177000	0	0	0	0	0	0	0	0	0	0	0	0	0
O60645	42749000	49450000	39849000	0	96057000	82403000	36805000	46009000	26046000	83322000	0	0	121800000	90448000	89449000	128980000	52388000	0	48822000	99218000	41430000	65535000	97765000	77710000	129130000	94199000	129750000	131110000	138550000	117220000	86386000	80975000	111730000	45510000	72982000	112940000	93889000	105720000	83498000	75372000	105280000	72638000	46703000	62076000	120300000	113270000	88058000	88414000	56985000
O60662	0	0	0	0	0	0	0	0	0	0	0	0	0	0	0	0	0	0	0	0	0	0	0	0	0	0	0	0	0	0	0	0	0	0	0	0	0	0	0	0	0	0	0	0	0	0	0	0	0
O60664	566470000	491310000	666620000	1857600000	922270000	1163900000	1139600000	2073800000	2116000000	1225200000	1443800000	1383200000	1306100000	1342500000	1286900000	1006700000	1016600000	855040000	666550000	532650000	607620000	524760000	554430000	556840000	605570000	602200000	672680000	591540000	658540000	1400900000	1351300000	1438400000	454910000	510770000	478020000	611010000	785190000	760210000	234610000	240610000	245630000	1739600000	1726900000	1483500000	1558200000	1603300000	1598100000	1122600000	1216400000
O60669	0	0	0	0	0	0	0	0	0	0	0	0	0	0	0	0	0	0	0	0	0	0	0	0	0	0	0	0	0	0	0	0	0	0	0	0	0	0	0	0	0	0	0	0	0	0	0	0	0
O60671	0	0	0	0	0	0	0	0	0	0	0	0	0	0	0	0	0	0	0	0	0	130180000	127540000	124560000	0	0	0	0	0	0	0	0	0	0	0	0	0	0	0	0	0	0	0	0	0	0	0	0	0
O60678	130540000	138840000	34366000	75342000	66980000	46844000	63897000	36281000	0	106190000	102460000	93081000	51527000	47090000	48767000	93308000	106880000	100790000	0	0	36358000	61902000	56010000	35627000	112770000	143790000	65793000	53931000	54430000	23197000	6027200	42613000	52723000	59518000	61322000	126080000	194490000	130960000	77896000	77226000	79687000	35853000	51875000	56779000	41946000	35713000	40905000	0	0
O60683	0	0	0	0	0	0	0	0	0	0	0	0	0	0	0	0	0	0	0	0	0	0	0	0	0	0	0	0	0	0	0	0	0	0	0	0	0	0	0	0	0	0	0	0	0	0	0	0	0
O60684	349710000	206920000	358070000	290780000	405850000	428470000	444340000	526330000	588370000	443130000	487110000	558850000	303160000	288640000	199900000	182090000	185500000	274990000	304770000	285020000	298260000	334760000	410920000	298430000	477770000	464850000	207990000	45261000	95472000	361210000	298180000	459190000	274310000	375310000	362880000	328120000	510360000	591610000	145340000	174130000	192100000	294690000	304870000	334140000	313360000	339710000	276090000	339800000	267910000
O60701	776690000	806760000	714980000	208950000	1392100000	1478600000	1605500000	321000000	329540000	1819600000	1661600000	1775200000	2958300000	3158800000	2950100000	143480000	115990000	200120000	1213800000	1249600000	1026300000	1179200000	1120200000	1128600000	2491700000	2201200000	2273100000	1931000000	2403900000	6454300000	6202500000	5428400000	8484700000	8306200000	7071200000	508630000	588910000	528470000	155680000	180400000	245080000	613610000	599340000	730080000	649270000	741070000	647790000	3386200000	3086900000
O60711	0	0	162460000	0	69863000	0	17072000	0	0	0	0	0	0	0	0	357420000	181450000	234330000	0	0	0	0	0	0	0	0	706000000	688820000	1009500000	0	0	0	0	0	0	79538000	147860000	81514000	49513000	45753000	35634000	0	32073000	0	55204000	30289000	0	0	0
O60716	157110000	95971000	136230000	431190000	1017700000	1117500000	919570000	636550000	625040000	274110000	276310000	352290000	1280500000	1395600000	1226600000	7889700	10124000	11693000	166470000	167320000	131590000	856500000	835400000	881070000	785670000	776650000	1141100000	964050000	1119400000	279830000	308270000	304270000	815910000	871040000	835290000	349830000	345260000	296600000	17045000	20289000	47496000	267850000	240730000	265210000	1834400000	1831900000	1845000000	1206400000	1254700000
O60725	0	84049000	46180000	0	0	0	0	0	0	0	0	37788000	0	0	0	26779000	0	0	0	0	0	0	46437000	0	77774000	48362000	0	41879000	0	0	76099000	72764000	0	0	0	0	0	0	39220000	86765000	51857000	0	0	0	73082000	42181000	56763000	109140000	83573000
O60732	0	0	0	0	0	0	0	181640000	0	0	0	0	0	0	0	0	0	0	162200000	262730000	205450000	61965000	0	57154000	0	0	0	61488000	54298000	0	0	0	34364000	65518000	61222000	0	60834000	0	36222000	0	73604000	57808000	0	0	43941000	0	0	0	0
O60739	0	0	0	0	162470000	0	0	0	0	0	0	0	0	0	0	261580000	0	179450000	0	0	0	0	0	0	161970000	118080000	0	0	0	0	0	0	0	113030000	145920000	360340000	235090000	228700000	414490000	595800000	761500000	97756000	0	145040000	0	0	0	0	0
O60749	202490000	288800000	191250000	341220000	315120000	303530000	376970000	375290000	364470000	256300000	212290000	179850000	247850000	227190000	218840000	498800000	359650000	434150000	296420000	309140000	389740000	184630000	196080000	199860000	328700000	384610000	335360000	323630000	267600000	388020000	453300000	329290000	107100000	184770000	142530000	116970000	240060000	136580000	282180000	308580000	314490000	250150000	266130000	251460000	246130000	224990000	229840000	192270000	225920000
O60759	0	0	0	0	0	0	0	0	0	0	0	0	0	0	0	0	0	0	0	0	0	0	0	0	0	0	0	0	0	0	0	0	0	0	0	0	0	0	0	0	0	0	0	0	0	0	0	0	0
O60760	0	0	0	0	0	0	0	0	0	0	0	0	0	0	0	0	0	0	0	0	0	0	0	0	0	0	0	0	0	0	0	0	0	0	0	0	0	0	0	0	0	0	0	0	0	0	0	0	0
O60762	582950000	752160000	509710000	259610000	155950000	166230000	166850000	181740000	318410000	340650000	365300000	334360000	258340000	309930000	277800000	180350000	158280000	183110000	121720000	189410000	122540000	322520000	349990000	358520000	701740000	718270000	604380000	489450000	534470000	256270000	254720000	251430000	553360000	528510000	621830000	608100000	530440000	402750000	94133000	130670000	112840000	267310000	278730000	205120000	318060000	356710000	352200000	219590000	186750000
O60763	385390000	265710000	220540000	128580000	249460000	352140000	310180000	212200000	193320000	198340000	186560000	179380000	265040000	309640000	310930000	365870000	396710000	387690000	853120000	746310000	614850000	707570000	738410000	702240000	293290000	309290000	439900000	281860000	376150000	302530000	325170000	319500000	340520000	272660000	298760000	221140000	245450000	218410000	243240000	289720000	261440000	274420000	250200000	245560000	319220000	319150000	318380000	331970000	306760000
O60765	0	0	0	0	0	0	0	0	0	0	0	0	0	0	0	0	0	0	0	0	0	0	0	0	0	0	0	0	0	0	0	0	0	0	0	0	0	0	0	0	0	0	0	0	0	0	0	0	0
O60779	0	0	0	0	0	0	0	0	0	0	0	0	0	0	0	0	0	0	0	0	0	0	0	0	0	0	0	0	0	0	0	0	0	0	0	0	0	0	0	0	0	0	0	0	0	0	0	0	0
O60783	0	0	76235000	0	0	0	0	0	0	0	0	0	0	0	0	0	0	0	359180000	0	0	0	0	0	0	0	106500000	0	0	0	0	0	0	0	0	0	0	0	0	0	0	122560000	133560000	231530000	0	0	0	0	0
O60784	74490000	198120000	65348000	67460000	60697000	70133000	0	43475000	83678000	67569000	65488000	72410000	101710000	73298000	100010000	55778000	27419000	55243000	152000000	113630000	69784000	192350000	179740000	123220000	0	34874000	501330000	333390000	313670000	143970000	148510000	142630000	24018000	46967000	42947000	56934000	61593000	77149000	56493000	56534000	44995000	97796000	68191000	116020000	142040000	146320000	189930000	56312000	73578000
O60814	2451200000	2736500000	2991900000	841030000	748290000	1259600000	379430000	663900000	651040000	2292400000	2749000000	2507800000	1672300000	1241700000	1291400000	10574000000	9133300000	10206000000	4715500000	4811800000	5898500000	684850000	787430000	805210000	1379100000	1661000000	6406100000	8010600000	6769000000	912130000	938910000	1036500000	30067000000	29599000000	40871000000	976700000	1017600000	1067000000	7729100000	6965700000	7643200000	871260000	903030000	978930000	715480000	953450000	854330000	1054900000	1534900000
O60825	49514000	20039000	21582000	69464000	126610000	107450000	190670000	26101000	49692000	0	0	0	50458000	69505000	60888000	0	42687000	42091000	0	0	0	92010000	48060000	38697000	96176000	64765000	345910000	226880000	214590000	16396000	0	0	25799000	16120000	8023900	0	0	16422000	0	0	0	126560000	107580000	109720000	123150000	122310000	114150000	249090000	263030000
O60826	145180000	141180000	88214000	222040000	77752000	64238000	71448000	105070000	212510000	78338000	44285000	104150000	127640000	127200000	115460000	158690000	163350000	150480000	72242000	131370000	136620000	72217000	66470000	79243000	209760000	157830000	118360000	92929000	115660000	193160000	199210000	203970000	98361000	100370000	99010000	153530000	150130000	103460000	149410000	132750000	169560000	234210000	194300000	268010000	120720000	227660000	203830000	160940000	138260000
O60828	242470000	104380000	113940000	72818000	50107000	80874000	79276000	73520000	206920000	156660000	0	262500000	93530000	82474000	78616000	82396000	83125000	144990000	0	0	0	147480000	162050000	129920000	88837000	113500000	68105000	78222000	120710000	54611000	63608000	84048000	49874000	95427000	71882000	265590000	267260000	243550000	98429000	140320000	163320000	78846000	81516000	77977000	171810000	200770000	172840000	175520000	262310000
O60829	0	0	0	0	0	0	0	0	0	0	0	0	0	0	0	0	0	0	0	0	0	0	0	0	0	0	0	0	0	0	0	0	0	0	0	0	0	0	0	0	0	0	0	0	0	0	0	0	0
O60830	0	0	0	0	0	0	0	106990000	101180000	173610000	0	0	0	0	97509000	460650000	198620000	0	0	0	0	202530000	199770000	123080000	85744000	0	210420000	101290000	128330000	0	0	0	114050000	104330000	108850000	0	100710000	0	79692000	64872000	88508000	74370000	0	0	141180000	288600000	269670000	91176000	0
O60831	0	0	0	0	0	0	0	0	0	0	0	0	0	0	0	143080000	125060000	0	0	0	0	0	0	0	0	0	0	0	0	0	0	0	0	0	0	66258000	0	0	0	0	0	0	0	0	0	0	0	0	0
O60832	97353000	69145000	100750000	199600000	114150000	103870000	119640000	195060000	147320000	120300000	123270000	98815000	124240000	120990000	116650000	286530000	263400000	275270000	0	41130000	17105000	161730000	142720000	153140000	185150000	216230000	185080000	216680000	259470000	9932500	36825000	18052000	422680000	402340000	435260000	311640000	324260000	293840000	99625000	88110000	75279000	50579000	43087000	48762000	209570000	224470000	183730000	95030000	92011000
O60841	496510000	453570000	459970000	571060000	654120000	840680000	771370000	699450000	621480000	845890000	967690000	949690000	663960000	664060000	631630000	826060000	787360000	901250000	808930000	687290000	1082900000	681200000	680280000	757110000	813340000	951280000	459050000	479810000	504080000	691700000	651950000	645740000	1075900000	986210000	1064700000	809660000	1014000000	1001400000	203600000	249590000	236120000	1124300000	1079700000	1252200000	915210000	860180000	839540000	971990000	850980000
O60861	0	0	0	0	0	0	0	0	0	0	0	0	0	0	0	0	0	0	0	0	0	0	0	0	0	0	0	0	0	0	0	0	0	0	0	0	0	0	0	0	0	0	0	0	0	0	0	0	0
O60869	1282400000	840630000	1194300000	415910000	514530000	341000000	344790000	547600000	622460000	465880000	398890000	433840000	378070000	420460000	378720000	224610000	489310000	566400000	533850000	249710000	171310000	593510000	427910000	458650000	589620000	385650000	430280000	454950000	249840000	283670000	381390000	310040000	149110000	202970000	128780000	229960000	181260000	263800000	768310000	815740000	723470000	133300000	180180000	124420000	235260000	167070000	208710000	391600000	297520000
O60870	0	0	0	0	70154000	56344000	41064000	0	0	0	0	0	0	0	0	37513000	0	0	0	0	0	0	0	0	0	0	0	0	0	0	0	0	0	0	0	0	0	0	0	0	0	85269000	0	0	0	0	0	0	0
O60879	0	0	52606000	0	38159000	35167000	65315000	0	57199000	0	0	0	0	0	12021000	40424000	32013000	45145000	75027000	42038000	86512000	0	60694000	0	0	51226000	123520000	66879000	83589000	15285000	13869000	10611000	207170000	240230000	243580000	59874000	14875000	18558000	0	0	0	65812000	67760000	65234000	47280000	62629000	66186000	137090000	117850000
O60880	0	0	0	0	0	0	0	0	0	0	0	0	0	0	0	0	0	0	0	0	0	0	0	0	0	0	0	0	0	0	0	0	0	0	0	0	0	0	0	0	0	0	0	0	0	0	0	0	0
O60884	124810000	109290000	95633000	365430000	305890000	262750000	287310000	329610000	369720000	202400000	189150000	217740000	508240000	522030000	514790000	1082800000	1080400000	983270000	427840000	615860000	796680000	373040000	336100000	349190000	442900000	489400000	290920000	320200000	266630000	290580000	358790000	296470000	574320000	483810000	420420000	462940000	590090000	548270000	143090000	160050000	136620000	556970000	520380000	590810000	171670000	184620000	165000000	782630000	714510000
O60885	89542000	178270000	97874000	141340000	130060000	172050000	127340000	160170000	128050000	175960000	173080000	217440000	107840000	100050000	131190000	214900000	153490000	130260000	125140000	44430000	0	250040000	244470000	291710000	165590000	107950000	156740000	141470000	158450000	121540000	116860000	106090000	112080000	111380000	107050000	209610000	224380000	216500000	258750000	184600000	303630000	91390000	126280000	130910000	138430000	208290000	117860000	255760000	231350000
O60888	297600000	349820000	97886000	380580000	216000000	0	242490000	572080000	733160000	950890000	697160000	1256600000	309410000	316920000	310420000	390440000	372920000	456650000	1001000000	783270000	704490000	135920000	249820000	149040000	670090000	637900000	544940000	236580000	282290000	389360000	358430000	391310000	363000000	335490000	520740000	0	430250000	495640000	327060000	520030000	360590000	814530000	762060000	870980000	302850000	643590000	550530000	121980000	120240000
O60890	0	0	0	0	0	0	0	0	0	0	0	0	0	0	0	0	0	0	0	0	0	0	0	0	99455000	102050000	0	0	0	0	0	0	0	0	0	0	0	0	0	0	0	0	0	0	0	0	0	0	0
O60906	0	0	0	0	0	0	0	0	0	0	0	0	0	0	0	0	0	0	0	0	0	0	0	0	0	0	0	0	0	0	0	0	0	0	0	0	0	0	0	0	0	0	0	0	0	0	0	0	0
O60907	0	0	0	0	0	0	115230000	154990000	0	120250000	228280000	173250000	199040000	253890000	238580000	0	0	0	174240000	0	0	257520000	233840000	209060000	0	0	0	0	0	246830000	125720000	0	0	0	267200000	276920000	240100000	208650000	0	0	0	0	216130000	0	0	0	0	121160000	0
O60911	0	0	0	0	0	0	31606000	0	0	0	0	0	35034000	44633000	51945000	0	0	0	0	0	0	0	0	0	0	0	0	0	0	0	0	0	0	0	0	0	0	0	0	0	0	0	0	0	0	0	0	0	0
O60921	0	0	0	0	0	0	0	0	0	0	0	0	0	0	0	0	0	0	0	0	0	53694000	0	74612000	0	0	0	33058000	0	0	0	0	0	0	0	34040000	0	33237000	59462000	0	50650000	0	0	0	0	0	0	42455000	42562000
O60925	321450000	214970000	342030000	312200000	215900000	158580000	212860000	296790000	425340000	205520000	173260000	190780000	334390000	300750000	337700000	266000000	391520000	328860000	502340000	480410000	380030000	191350000	208650000	252640000	386580000	524710000	276340000	251690000	342420000	379820000	337090000	277630000	230960000	225030000	218690000	305540000	397780000	351020000	522360000	442310000	399150000	232090000	244400000	258650000	338220000	340540000	312980000	340270000	345170000
O60927	0	0	109450000	81821000	118840000	108190000	108400000	66449000	81692000	118500000	76703000	0	48003000	65129000	49669000	40406000	0	0	53415000	89817000	0	46902000	56188000	61597000	37186000	0	73008000	99927000	0	77552000	0	28761000	79475000	0	0	0	127910000	115970000	42950000	0	0	0	0	0	0	0	0	33403000	0
O60930	0	0	0	0	0	0	0	0	0	0	0	0	0	0	0	0	0	0	0	0	0	0	0	0	0	0	0	0	0	0	0	0	0	0	0	0	0	0	0	0	0	0	0	0	0	0	0	0	0
O60934	0	87311000	59063000	286430000	66000000	111730000	52070000	156740000	242660000	61703000	48763000	175900000	54717000	55519000	73344000	256740000	230390000	238400000	232250000	267330000	213560000	156230000	166720000	167980000	122270000	155100000	163900000	207510000	199490000	72012000	132330000	83608000	111630000	127680000	120830000	88958000	117600000	92462000	168840000	141240000	232520000	60058000	47483000	37704000	116550000	159380000	120070000	105590000	93658000
O60936	217490000	216700000	146310000	165850000	55001000	36136000	43818000	157850000	139020000	67601000	63364000	80922000	43396000	97107000	100980000	0	0	0	70668000	174830000	68107000	410840000	592030000	372390000	0	0	71546000	81864000	83129000	191330000	114040000	204970000	160580000	130200000	202960000	59313000	105690000	64989000	0	0	40420000	87624000	117340000	171730000	130940000	112820000	187610000	64643000	0
O60941	0	0	0	0	0	0	0	0	0	0	0	0	0	0	0	0	0	0	0	0	217870000	0	0	0	0	0	0	0	0	0	0	0	0	0	0	0	0	0	0	0	0	0	0	0	0	0	0	0	0
O60942	0	0	54926000	97465000	96130000	58454000	0	83345000	0	113390000	0	102500000	49728000	25535000	38906000	45431000	83595000	32668000	200780000	169830000	139590000	44210000	64092000	57689000	120570000	70393000	0	0	0	0	0	0	0	0	42134000	49531000	71849000	45759000	65708000	89402000	97258000	97895000	107210000	124490000	0	0	0	0	0
O75027	113660000	256900000	54699000	0	132760000	65390000	53602000	139860000	156450000	199560000	99857000	93606000	50059000	60474000	61744000	129210000	124670000	147160000	0	0	0	62234000	39874000	47290000	159210000	145080000	107010000	122930000	137810000	29872000	36518000	0	87138000	125750000	104190000	0	42879000	51860000	62074000	102890000	95812000	89937000	41294000	60863000	77844000	59251000	0	77667000	83566000
O75037	0	0	0	0	0	0	0	0	0	0	0	0	0	0	0	0	0	0	0	0	0	0	0	0	0	0	0	0	0	0	0	0	24221000	0	47610000	0	0	0	0	0	0	0	0	0	0	0	0	0	0
O75038	0	0	0	0	0	0	0	0	0	0	0	0	0	0	0	0	0	0	0	0	0	0	0	0	0	0	0	0	0	0	0	0	0	0	0	0	0	0	0	0	0	0	0	0	0	0	0	0	0
O75044	27186000	0	0	71047000	49186000	76524000	59765000	102050000	88506000	42140000	63611000	0	42380000	39018000	49627000	0	29964000	0	0	52730000	0	0	0	0	65139000	74130000	74106000	32559000	41267000	68311000	43044000	0	0	0	0	203970000	226710000	280780000	0	0	0	225150000	267990000	234320000	69156000	132820000	0	0	0
O75051	0	0	0	0	0	0	0	0	0	0	0	0	0	0	0	0	0	0	0	0	0	0	0	0	0	0	0	0	0	0	0	0	41995000	50932000	43361000	0	0	0	0	0	0	0	0	0	0	0	0	0	0
O75052	0	0	0	0	0	0	0	0	0	0	0	0	0	0	0	0	0	0	0	0	0	0	0	0	0	0	0	0	0	0	0	0	0	0	0	0	0	0	0	0	0	0	0	0	0	0	0	0	0
O75054	0	0	56430000	0	0	0	0	0	0	0	0	0	64985000	48581000	52916000	0	0	0	0	0	112100000	85718000	96684000	79428000	0	0	0	0	0	0	69197000	0	0	0	34441000	38164000	52820000	0	0	0	48011000	0	0	0	0	0	0	0	0
O75056	0	0	0	0	0	0	0	0	0	0	0	0	0	0	0	0	0	0	0	0	0	0	0	0	0	0	0	0	0	0	0	0	0	0	0	0	0	0	0	0	0	0	0	0	0	0	0	0	0
O75061	0	0	0	0	0	0	0	0	0	0	0	0	0	0	0	0	0	0	0	0	0	0	0	0	0	0	0	0	0	0	0	0	0	0	0	0	0	0	0	0	0	0	0	0	0	0	0	0	0
O75063	0	0	0	0	0	0	0	0	0	0	19513000	0	26823000	0	23210000	33476000	0	0	0	0	0	28625000	0	0	47391000	53928000	61087000	63226000	69354000	0	0	0	0	51007000	54725000	0	52639000	53663000	0	0	0	63357000	0	0	0	64410000	39413000	0	0
O75064	0	0	0	0	0	0	0	0	0	0	0	0	0	0	0	0	0	0	0	0	0	0	0	0	0	0	0	0	0	0	0	0	0	0	0	0	0	0	0	0	0	0	0	0	0	0	0	0	0
O75071	0	0	0	0	0	0	0	0	0	0	0	0	0	0	0	0	0	0	0	0	0	0	40126000	0	0	0	0	0	0	0	0	0	0	0	0	0	0	0	0	0	0	0	0	0	0	0	0	0	0
O75077	0	0	0	0	0	0	0	0	0	0	0	0	0	0	0	0	0	0	0	0	0	0	0	0	0	0	0	0	0	0	0	0	0	0	0	0	0	0	0	0	0	0	0	0	0	0	0	0	0
O75081	0	0	0	0	0	0	0	0	0	0	0	0	0	0	0	0	0	0	0	0	0	0	0	0	0	0	0	0	0	0	0	0	0	0	0	0	0	0	0	0	0	0	0	0	0	0	0	0	0
O75083	944750000	901810000	806300000	515170000	1371600000	1558700000	1712400000	724170000	672330000	925460000	998650000	1083600000	2143600000	2209400000	2061900000	948370000	831670000	848540000	1646300000	1240700000	1297200000	1008500000	971330000	1070000000	2291800000	2305000000	2153700000	1763900000	2125100000	2121900000	2257800000	2197100000	720740000	759800000	776020000	1312900000	1385200000	1512600000	834690000	885710000	921200000	935620000	862940000	903930000	1020200000	1183000000	1050900000	913230000	817980000
O75084	0	0	0	0	0	0	0	0	0	0	0	0	0	0	0	0	0	0	0	0	0	0	0	0	0	0	0	0	0	0	0	0	0	0	0	0	0	0	0	0	0	0	0	0	0	0	0	0	0
O75093	0	0	0	0	0	0	0	0	0	0	0	0	0	0	0	0	0	0	0	0	0	0	0	0	0	0	0	0	0	0	0	0	0	0	0	0	0	0	0	0	0	0	0	0	0	0	0	0	0
O75095	0	0	0	0	0	0	0	0	0	0	0	0	0	0	0	0	0	0	0	0	0	0	0	0	0	0	0	0	0	0	0	0	0	0	0	0	0	0	0	0	0	0	0	0	0	0	0	0	0
O75110	0	0	0	0	133010000	141900000	115960000	0	0	0	0	0	59347000	55153000	83077000	0	0	0	0	0	0	204270000	236110000	233460000	0	0	151790000	127230000	98787000	88367000	0	0	54220000	39130000	77716000	0	0	0	0	0	0	0	0	0	107890000	69037000	130180000	143350000	154230000
O75113	0	0	0	0	0	0	0	0	0	0	0	0	0	0	0	0	0	0	0	0	0	0	0	0	0	0	0	0	0	0	0	0	0	0	0	0	0	0	0	0	0	0	0	0	0	0	0	0	0
O75116	293740000	240880000	276180000	150110000	172430000	153480000	233540000	177620000	171410000	146520000	137240000	190060000	111820000	114650000	104170000	29670000	33486000	33911000	156990000	146850000	162060000	122350000	159560000	131930000	143040000	120320000	195310000	250400000	341410000	344990000	290720000	270750000	175320000	133470000	143790000	307670000	314600000	366250000	130030000	83754000	51050000	232020000	185730000	214310000	218440000	225380000	224420000	135510000	112850000
O75122	48277000	0	0	44930000	85984000	87638000	109190000	57749000	69747000	98476000	80247000	151480000	82820000	49131000	45410000	277940000	267550000	263260000	100170000	122080000	111470000	47522000	58295000	44805000	127710000	101440000	55413000	60334000	57608000	55970000	0	64773000	0	32061000	70349000	51859000	112610000	133170000	116860000	106260000	95393000	176110000	180090000	124580000	92081000	112070000	80409000	204610000	147410000
O75127	0	0	0	0	22722000	0	0	37169000	0	0	0	0	29781000	29210000	28778000	0	32268000	0	0	0	0	52485000	67932000	57095000	0	0	0	27658000	29413000	0	0	0	60570000	38761000	50184000	39250000	50196000	31082000	51233000	55271000	0	38659000	46002000	50313000	30688000	28798000	40871000	0	0
O75128	0	0	0	0	0	0	0	0	0	0	0	0	0	0	0	0	0	0	0	0	0	0	0	0	0	0	0	0	0	0	0	0	0	0	0	0	0	0	0	0	0	0	0	0	0	0	0	0	0
O75131	318760000	310670000	306100000	718930000	671950000	739550000	792560000	695720000	887210000	472960000	479170000	450400000	374930000	358640000	364760000	852030000	863180000	888180000	449430000	456970000	488450000	1453900000	1338900000	1196400000	779830000	580840000	233480000	250090000	250300000	502450000	527700000	553740000	591250000	546030000	587700000	657100000	621840000	748150000	390360000	382240000	332880000	363700000	453370000	456240000	458640000	512590000	480450000	257440000	323360000
O75143	0	0	0	0	0	0	0	0	0	0	0	0	0	0	0	0	0	0	0	0	0	0	0	0	0	0	0	0	0	0	0	0	0	0	0	0	0	0	0	0	0	0	0	0	0	0	0	0	0
O75144	0	0	0	0	0	0	0	0	0	0	0	0	0	0	0	0	0	0	0	0	0	0	0	0	0	0	0	0	0	0	0	0	0	0	0	0	0	0	0	0	0	0	0	0	0	0	0	0	0
O75145	0	0	0	0	0	0	0	0	0	0	0	0	0	0	0	0	0	0	0	0	0	0	0	0	0	0	0	0	0	0	0	0	0	0	0	0	0	0	0	0	0	0	0	0	0	0	0	0	0
O75146	0	0	49312000	186800000	129660000	197100000	191820000	108100000	96030000	23430000	0	35946000	125920000	112360000	176600000	34401000	0	54346000	56583000	46114000	69701000	196850000	217790000	200350000	138590000	106240000	280420000	161420000	232770000	37745000	81262000	76940000	114520000	99663000	105680000	38832000	44569000	42616000	128340000	139050000	107780000	29991000	66971000	49748000	93065000	96857000	92783000	184480000	231430000
O75147	0	0	0	0	0	0	0	0	0	0	0	0	0	0	0	0	0	0	0	0	0	0	0	0	0	0	0	0	0	0	0	32043000	0	0	0	0	86688000	101190000	0	0	0	44828000	0	0	0	0	0	0	33989000
O75150	133660000	139660000	179310000	130930000	205560000	218070000	271020000	99898000	79304000	113600000	138090000	84791000	147170000	114560000	127460000	123850000	211250000	131840000	299330000	334160000	193620000	215260000	213560000	185340000	179130000	145860000	100830000	107950000	126970000	57913000	63536000	69047000	40095000	43417000	65430000	186000000	291580000	199100000	129070000	179800000	139240000	267190000	325690000	220800000	98202000	166280000	95140000	237340000	230030000
O75151	0	0	0	0	0	0	0	0	0	0	0	0	0	0	0	0	0	0	0	0	0	0	0	0	0	0	0	0	0	0	0	0	0	0	0	0	0	0	0	0	0	0	0	0	0	0	0	0	0
O75152	24180000	22531000	0	0	80634000	35046000	29975000	0	0	61869000	59840000	85195000	15443000	35001000	24548000	104320000	74601000	90922000	234760000	242230000	245820000	61178000	60028000	44611000	62971000	52464000	41644000	23366000	50419000	46713000	24134000	44856000	0	28184000	0	103450000	97189000	118770000	0	0	39187000	20259000	0	0	58190000	81429000	124220000	59918000	48349000
O75153	152010000	192920000	176070000	296580000	281940000	336930000	332540000	272690000	251820000	154570000	124780000	94181000	390310000	460210000	431020000	208460000	186140000	189590000	260500000	212030000	241710000	370870000	375140000	350980000	189620000	182140000	225860000	195400000	179840000	236820000	221890000	185640000	228220000	205370000	194370000	295200000	382330000	343340000	279550000	297190000	303140000	360260000	303920000	298010000	190000000	178030000	173260000	336910000	306600000
O75155	0	0	0	0	0	0	0	0	0	0	0	0	0	0	0	0	0	0	0	0	0	0	0	0	0	0	0	0	0	0	0	0	0	0	0	0	0	0	0	0	0	0	0	0	0	0	0	0	0
O75157	0	0	0	0	0	0	0	58584000	0	0	0	0	57773000	95461000	119700000	0	0	0	0	0	0	0	0	0	0	0	0	174440000	0	0	0	0	0	0	0	72409000	0	0	0	0	0	0	0	0	0	0	0	67052000	0
O75164	0	0	0	0	0	0	0	0	0	0	0	0	0	0	0	0	0	0	0	0	0	0	0	0	0	0	0	0	0	0	0	0	0	0	0	0	0	0	0	0	0	0	0	0	0	0	0	0	0
O75165	103880000	146280000	428030000	151260000	96553000	106980000	146720000	209430000	164260000	167380000	245140000	234460000	222370000	265250000	204370000	207310000	189470000	185790000	183350000	170720000	140350000	419780000	532460000	496460000	442460000	428090000	220440000	190320000	209750000	189170000	161600000	112390000	137080000	96412000	118330000	257760000	228450000	223520000	156760000	154700000	122040000	601990000	703350000	662680000	335110000	457120000	445150000	235770000	231840000
O75167	0	0	0	0	0	0	0	0	0	0	0	0	0	0	0	0	0	0	0	0	0	0	0	0	0	0	0	0	0	0	0	0	0	0	0	0	0	0	0	0	0	0	0	0	0	0	0	0	0
O75170	0	31665000	0	0	0	0	0	0	0	0	37066000	18309000	0	70978000	0	34683000	0	0	0	73371000	69697000	143520000	97230000	106650000	0	0	0	0	17753000	0	0	0	0	0	0	0	0	0	0	0	0	0	0	0	63892000	70809000	82466000	36026000	43962000
O75175	0	47119000	47881000	0	100950000	96344000	102250000	0	130540000	64274000	52205000	79846000	0	60789000	0	93305000	120790000	105620000	0	131020000	0	131210000	129600000	133640000	219380000	270960000	91866000	74769000	0	72210000	0	36087000	0	110640000	103100000	98191000	103290000	121460000	89148000	97270000	100380000	139040000	121850000	69579000	102660000	100120000	80502000	124740000	0
O75177	0	0	0	0	0	0	0	0	0	0	0	0	0	0	0	0	0	0	0	0	0	0	0	0	0	0	0	0	0	0	0	0	0	0	0	0	0	0	0	0	0	0	0	0	0	0	0	0	0
O75179	42370000	65943000	13646000	26266000	216770000	178200000	162980000	98270000	48745000	93450000	100140000	86109000	128140000	133230000	131800000	96241000	94136000	91407000	141560000	62951000	83834000	52001000	52283000	78879000	106990000	101830000	115230000	89639000	91982000	57364000	50427000	26972000	39105000	36453000	54563000	195970000	172200000	184320000	82635000	136160000	65833000	0	70128000	0	94572000	81212000	66289000	32965000	33126000
O75182	0	0	0	0	0	0	0	0	0	0	0	0	0	0	0	0	0	0	0	0	0	0	0	0	0	0	0	0	0	0	0	0	0	0	0	0	0	0	0	0	0	0	0	0	0	0	0	0	0
O75185	0	0	0	0	0	0	0	0	0	0	0	0	0	0	0	0	0	0	0	0	0	0	0	0	0	0	0	0	0	0	0	0	0	0	0	0	0	0	0	0	0	0	0	0	0	0	0	0	61080000
O75190	0	0	0	119410000	86415000	105150000	131010000	80770000	82772000	0	0	0	37549000	42760000	32128000	155260000	153350000	151210000	63067000	0	0	76558000	87549000	95495000	106850000	109840000	44206000	177080000	0	74746000	32079000	68852000	62983000	126620000	0	140000000	148990000	180400000	88627000	78173000	108380000	107600000	0	0	74082000	137290000	120160000	0	0
O75191	0	0	134340000	0	0	0	21225000	0	0	0	0	0	0	27234000	0	44444000	0	0	0	0	0	33927000	0	0	24556000	0	22427000	0	26911000	0	0	0	150710000	153440000	133760000	122310000	230140000	263710000	0	52341000	57882000	0	45434000	0	0	29468000	0	0	42167000
O75192	0	0	0	0	0	0	0	0	0	0	0	0	0	0	0	0	0	0	0	0	0	0	0	0	0	0	0	0	0	0	0	0	0	0	0	0	0	0	0	0	0	0	0	0	0	0	0	0	0
O75204	0	0	0	0	0	0	0	0	0	0	0	0	0	0	0	0	0	0	0	0	0	0	0	0	0	0	0	0	0	0	0	0	0	0	0	0	0	0	0	0	0	0	0	0	0	0	0	0	0
O75208	235200000	259970000	182570000	97286000	106300000	75228000	203310000	129940000	68892000	136060000	153990000	158690000	259650000	361310000	367410000	560730000	527960000	605420000	174930000	131620000	84167000	229200000	223270000	212660000	92735000	114680000	854750000	668790000	509310000	170050000	198420000	196340000	400460000	464910000	381260000	179380000	134980000	122950000	0	131160000	102920000	127730000	206490000	291940000	85574000	115020000	70254000	156510000	169590000
O75223	572270000	228540000	433950000	492250000	555980000	631430000	704370000	766340000	723700000	513730000	391130000	431100000	486420000	441000000	467930000	404370000	473250000	213220000	545660000	302640000	322290000	2417600000	2069300000	2724000000	528780000	618810000	689020000	685620000	783090000	180960000	251280000	225020000	1384100000	1152500000	1298600000	382170000	748620000	689660000	347270000	326930000	428180000	275840000	326290000	249760000	332740000	564800000	614590000	1120300000	878110000
O75251	260840000	121220000	203990000	234440000	201860000	153380000	176420000	153880000	76135000	0	162530000	0	0	132570000	147550000	434580000	476310000	370750000	451340000	398760000	462950000	141500000	291780000	155510000	282700000	271620000	218240000	147030000	433320000	310540000	278470000	246730000	411570000	477090000	372010000	256700000	147960000	140850000	336680000	317780000	314570000	487950000	0	155080000	83872000	130420000	147200000	363850000	231390000
O75264	0	0	0	0	0	0	0	0	0	0	0	0	0	0	0	0	0	0	0	0	0	0	0	0	0	0	0	0	0	0	0	0	0	0	0	0	0	0	0	0	0	0	0	0	0	0	0	0	0
O75298	0	0	0	0	0	0	0	0	0	0	0	0	0	0	0	0	0	0	0	0	0	0	0	0	0	0	0	0	0	0	0	0	0	0	0	0	0	0	0	0	0	0	0	0	0	0	0	0	0
O75306	253410000	239340000	238970000	302030000	315220000	243050000	282570000	439560000	347590000	354700000	365650000	307470000	181800000	139190000	155980000	527150000	553030000	509090000	323610000	360610000	379620000	433680000	485830000	390820000	432150000	452670000	301930000	276800000	318420000	323830000	216900000	210350000	407040000	426160000	411490000	355330000	499310000	393230000	365390000	370210000	394640000	559970000	555420000	544950000	427210000	399640000	425340000	394420000	367420000
O75309	0	0	0	0	0	0	0	0	0	0	0	0	0	0	0	0	0	0	0	0	0	0	0	0	0	0	0	0	0	0	0	0	0	0	0	0	0	0	0	0	0	0	0	0	0	0	0	0	0
O75312	57763000	106620000	64490000	174660000	133680000	87726000	118440000	347830000	298450000	107480000	102750000	137540000	90248000	124740000	131800000	219400000	170620000	191680000	300300000	310080000	260590000	80786000	83688000	82333000	107490000	116900000	116800000	99753000	83447000	86423000	67606000	82482000	136350000	154800000	127760000	261540000	259000000	224870000	254570000	236790000	240720000	57114000	126270000	114120000	189100000	268710000	207110000	274800000	236450000
O75319	0	0	0	0	0	0	0	0	0	0	0	0	0	0	0	0	0	0	0	0	0	0	0	0	0	0	0	0	0	0	0	0	0	0	0	0	0	0	0	0	0	0	0	0	0	0	0	0	0
O75323	187080000	263970000	136310000	251550000	163880000	165020000	202910000	222350000	362080000	95817000	67885000	18721000	836610000	893630000	904540000	467870000	370600000	326350000	155490000	223710000	164440000	941770000	1148600000	1028400000	242910000	240710000	369750000	335380000	434890000	344090000	305730000	348900000	224320000	194560000	202200000	160050000	115550000	87571000	227890000	272610000	250150000	218930000	205910000	205520000	316310000	278890000	275860000	520340000	541460000
O75326	0	0	0	0	0	0	0	0	0	0	0	0	0	0	0	0	0	0	0	0	0	0	0	0	0	0	0	0	0	0	0	0	0	0	0	0	0	0	0	44296000	0	0	0	0	96779000	185830000	175990000	0	0
O75330	0	0	0	51488000	0	0	16127000	75144000	62283000	74798000	64857000	54596000	0	25560000	0	108470000	100270000	143000000	0	0	0	0	0	0	0	0	0	0	0	0	0	0	0	0	0	28097000	0	0	33438000	0	25964000	0	0	0	0	0	0	0	53383000
O75340	2293700000	2091000000	1899700000	445380000	364570000	416090000	403400000	363500000	364250000	448700000	565790000	502550000	313610000	551030000	552610000	751980000	697960000	905230000	126100000	67710000	77277000	1418700000	1622600000	1731600000	591080000	470320000	1004400000	1060000000	1025300000	423270000	455590000	449190000	921790000	886950000	929810000	952860000	915700000	857600000	583300000	679010000	737570000	819520000	880820000	976680000	636470000	587460000	694900000	884940000	882220000
O75347	863250000	1141900000	998910000	1015300000	1207100000	1522000000	1777500000	2489000000	3193000000	1269300000	1286900000	1421900000	1185200000	1143300000	1322200000	2533900000	2851700000	2231100000	4285600000	4091700000	3078100000	1376300000	1300700000	1324100000	1275800000	1744500000	830490000	1211000000	1072900000	1016700000	954520000	867540000	1355200000	1069000000	932870000	1209700000	757510000	1160800000	1290200000	1202200000	1488700000	1673300000	1567800000	1432200000	1824200000	1374500000	1520900000	1711500000	1598800000
O75348	284440000	270350000	213470000	394730000	392660000	247370000	265230000	459280000	389270000	408360000	341840000	313320000	288880000	293300000	247390000	298720000	253910000	237380000	915130000	723330000	889270000	371710000	384440000	326230000	696030000	540090000	479710000	293930000	377040000	382990000	351870000	458400000	239270000	171610000	143450000	316260000	401920000	380950000	123470000	131940000	140120000	419180000	466990000	409040000	337780000	363630000	391080000	444070000	404640000
O75351	107390000	132930000	47259000	312940000	207330000	218690000	196560000	369020000	345520000	223190000	280200000	221200000	271830000	233720000	243910000	286180000	240020000	245050000	296600000	200370000	276190000	507170000	477530000	476860000	362580000	333750000	345540000	233610000	308290000	245250000	213800000	233900000	236480000	262290000	245970000	231290000	319330000	275010000	257880000	227100000	240130000	406070000	360410000	316250000	318030000	300740000	253490000	160370000	173150000
O75352	109100000	0	0	0	105910000	104010000	130950000	0	0	126450000	0	138160000	214870000	254970000	197130000	87016000	67960000	70750000	0	0	0	105680000	87799000	84313000	0	30627000	213610000	190700000	172900000	118820000	136850000	124930000	56790000	58254000	70886000	111730000	147480000	111430000	169160000	203700000	192470000	0	107100000	77218000	0	114330000	101660000	188680000	194300000
O75354	0	0	0	0	0	0	0	0	0	0	0	0	0	0	0	0	0	0	0	0	0	0	0	0	0	0	0	0	0	0	0	0	0	0	0	0	0	0	0	0	0	0	0	0	0	0	0	0	0
O75356	0	0	0	61950000	0	0	0	0	0	0	0	0	0	71702000	74784000	0	0	0	0	0	0	0	0	37123000	47295000	0	111470000	93794000	92371000	0	0	0	194540000	195390000	214500000	0	0	0	0	0	0	0	87489000	98580000	0	0	0	339040000	436830000
O75362	0	0	0	0	0	73601000	111150000	87952000	0	0	0	0	96003000	0	47914000	161830000	131910000	107570000	263830000	265400000	108080000	283570000	256090000	358540000	125310000	46162000	0	0	0	0	0	0	40858000	59989000	53466000	140310000	157790000	194270000	131340000	0	100160000	115560000	0	64536000	0	144740000	0	0	122750000
O75363	0	0	0	0	0	0	0	0	0	0	0	0	0	0	0	4452500	10188000	10107000	0	0	0	1642700000	1059400000	1609600000	0	546490	0	35498000	28563000	0	6382000	0	69922000	56363000	72877000	0	0	0	0	0	0	0	0	0	0	0	0	0	0
O75365	0	0	0	0	0	0	0	0	0	0	0	0	0	0	0	0	0	0	0	0	0	0	0	0	0	0	0	0	0	0	0	0	0	0	0	0	0	0	0	0	0	0	0	0	0	0	0	0	0
O75367	69659000	72144000	44424000	0	65099000	0	0	0	0	35658000	0	10115000	0	41293000	0	983280000	696630000	819430000	0	0	61993000	22749000	48736000	0	0	0	468440000	295480000	380910000	0	0	0	412840000	466020000	551820000	0	0	0	0	28552000	56183000	0	0	0	0	13814000	19510000	28305000	44560000
O75368	189180000	336060000	217730000	0	99930000	69854000	90611000	0	67158000	260480000	261440000	344830000	517860000	462580000	597540000	677510000	506010000	570010000	0	0	100430000	231670000	237560000	233580000	323670000	327360000	268130000	216140000	223310000	621800000	611000000	575480000	0	0	0	166010000	147880000	195940000	741300000	828660000	993200000	296510000	215710000	283370000	304440000	322500000	326470000	266120000	225460000
O75369	2702700000	2387700000	2293900000	4226800000	3908500000	3903900000	3856200000	5154400000	4860300000	3104800000	3067300000	3161100000	1420500000	1444100000	1449200000	277320000	271920000	282820000	4748100000	4989700000	4856700000	1265600000	1307800000	1303400000	1907600000	2047900000	837240000	742290000	799460000	1949800000	1925800000	1906000000	2182200000	2181600000	2261600000	858360000	880500000	870240000	594270000	594140000	633360000	889590000	905520000	895160000	11366000000	11292000000	11353000000	5421700000	5165200000
O75376	33015000	47048000	0	58648000	83605000	0	0	0	0	0	61847000	0	45706000	0	63594000	35931000	28267000	0	45204000	45867000	39353000	51669000	43943000	34807000	87648000	80051000	47357000	41859000	64715000	35855000	37170000	0	56559000	44299000	48623000	51169000	81061000	34144000	56114000	57546000	47737000	34518000	49690000	0	62342000	31025000	71444000	125080000	95840000
O75379	0	0	0	0	0	0	0	0	0	0	0	0	0	0	0	0	0	0	0	0	0	0	0	0	0	0	0	0	0	0	0	0	0	0	0	0	0	0	0	0	0	0	0	0	0	0	0	0	0
O75380	0	382500000	0	207970000	192630000	173850000	81370000	201970000	794770000	438280000	155080000	186660000	133690000	86133000	86685000	230980000	497440000	300670000	695340000	554280000	716930000	253140000	215880000	230230000	0	0	332970000	397720000	93124000	0	0	546600000	490390000	606500000	385300000	115390000	0	0	233990000	297660000	317850000	69198000	179940000	68339000	184690000	180850000	211640000	171330000	128490000
O75381	107100000	106020000	123760000	0	145130000	78720000	54430000	31943000	52940000	89800000	81117000	82233000	53778000	53756000	58458000	113360000	116490000	116710000	0	0	0	66528000	64074000	63032000	154210000	183680000	64392000	96413000	65343000	79587000	43020000	39346000	129620000	70032000	80630000	173440000	76476000	124410000	116800000	73450000	84164000	96535000	0	67317000	61855000	64590000	68099000	63306000	60490000
O75382	0	0	0	0	0	0	0	10250000	0	0	0	0	0	9188700	0	0	10934000	17419000	0	0	0	513630000	518710000	810270000	0	0	24317000	29744000	0	0	0	0	0	16363000	13521000	0	0	0	16388000	0	0	0	0	14011000	0	0	0	23788000	0
O75386	0	0	0	0	0	0	0	0	0	0	0	0	0	0	0	0	0	0	0	0	0	0	0	0	0	0	0	0	0	0	0	0	0	0	0	0	0	0	0	0	0	0	0	0	0	0	0	0	0
O75387	0	0	0	0	0	0	0	0	0	0	0	0	0	0	0	0	0	0	0	0	0	0	0	0	0	0	0	0	0	0	0	0	0	0	0	0	0	0	0	0	0	0	0	0	0	0	0	0	70103000
O75390	5880900000	2308500000	6103100000	1576400000	3366200000	3694800000	3877500000	1823700000	2007200000	2929500000	2888200000	2889000000	5332900000	4618500000	5125700000	3681800000	3494500000	3851000000	2486700000	2492400000	2726400000	5032800000	4954900000	5149300000	3244900000	2974800000	5917000000	5233700000	6095700000	2162400000	2719200000	2596100000	5622900000	5364700000	6240400000	3386600000	3092300000	2754400000	9723800000	10742000000	9224000000	2789600000	2503200000	2606000000	3632300000	3599600000	3590300000	3859500000	3264500000
O75391	0	0	91079000	0	66213000	0	96252000	0	0	0	0	0	104640000	98543000	111170000	0	24256000	0	101550000	60139000	0	307860000	204260000	230250000	0	55097000	52915000	55532000	49802000	38900000	65463000	46048000	0	0	0	54116000	0	117610000	133310000	218540000	255580000	28235000	51182000	113650000	41516000	67410000	73993000	94817000	97428000
O75394	0	0	0	0	0	0	0	0	0	0	0	0	98694000	97459000	102770000	70579000	54531000	22118000	0	153330000	132840000	97513000	127680000	109920000	0	0	95995000	92697000	106460000	35013000	42342000	43980000	53811000	44153000	55226000	48494000	0	0	46143000	42468000	49925000	63712000	83402000	79600000	154420000	156690000	130870000	21877000	0
O75396	1194200000	870370000	1124700000	757100000	332650000	317010000	340490000	702290000	668600000	1159000000	1253600000	1239800000	554840000	614410000	550660000	337810000	463580000	337680000	425800000	413690000	499840000	594760000	570310000	614410000	892260000	784780000	724220000	515590000	677370000	288310000	392160000	482510000	808850000	809440000	696440000	469510000	560040000	555280000	519270000	453840000	474600000	386590000	415130000	425110000	469390000	542420000	573900000	493810000	387110000
O75400	133940000	193900000	161050000	326180000	359030000	378960000	371330000	214490000	277410000	224790000	258660000	220320000	218730000	222490000	293160000	364140000	374520000	349590000	118790000	178630000	170860000	333370000	323960000	322300000	285480000	262150000	156570000	206480000	220140000	98331000	107450000	90802000	391890000	358030000	419890000	299410000	321590000	346970000	248840000	214610000	193320000	347760000	351630000	269830000	325540000	310680000	321820000	282550000	328660000
O75410	23969000	0	38674000	113670000	67509000	52457000	51317000	149640000	99434000	64636000	0	32749000	0	0	0	52962000	35584000	52072000	0	53417000	0	0	0	0	0	0	28943000	0	0	55781000	80486000	70622000	0	0	0	0	37705000	37665000	25517000	0	0	35155000	0	0	42377000	48765000	50307000	36193000	0
O75414	0	0	0	0	0	0	0	0	0	0	0	0	0	0	0	0	0	0	0	0	0	0	0	0	0	0	0	0	0	0	0	0	0	0	0	0	0	0	0	0	0	0	0	0	0	0	0	0	0
O75419	0	0	0	0	0	0	0	0	0	0	0	0	0	0	0	0	0	20948000	0	0	0	0	0	0	0	54479000	0	0	0	0	0	0	0	0	0	0	0	0	0	0	0	0	0	0	0	0	0	0	0
O75420	0	0	0	0	0	0	0	0	0	0	0	0	0	0	0	0	0	0	0	0	0	39186000	47814000	52472000	0	0	0	0	0	0	0	0	0	0	0	0	86640000	63760000	0	0	0	0	0	0	0	0	0	0	0
O75427	0	91591000	0	0	132250000	177220000	159900000	0	235380000	0	179150000	239700000	0	0	0	0	0	76130000	0	0	0	55343000	86824000	73572000	0	0	0	51374000	96114000	0	0	0	92555000	132120000	92907000	73714000	0	140640000	319020000	318790000	247910000	0	0	126560000	0	77386000	84342000	70072000	66222000
O75431	402530000	0	216780000	388610000	258620000	212120000	246780000	421470000	129750000	236470000	451460000	346150000	199980000	237470000	148730000	551540000	606120000	425080000	477570000	416150000	571620000	84144000	79987000	99600000	330500000	220830000	145480000	96753000	0	431400000	234220000	0	295290000	257700000	415280000	247830000	274740000	251570000	317810000	352000000	448040000	457350000	418460000	366460000	361740000	342680000	434500000	352150000	339980000
O75436	248600000	304000000	296450000	274160000	386000000	321640000	260100000	401490000	344410000	183820000	199330000	213390000	364720000	381170000	348350000	254080000	320650000	286620000	177730000	168710000	167860000	521160000	731850000	577400000	403390000	357860000	361530000	427690000	350820000	640480000	635340000	629690000	415180000	366510000	330820000	221860000	166340000	262330000	331390000	311190000	312230000	769680000	681510000	744510000	381140000	298350000	306800000	361770000	339540000
O75438	198820000	210720000	193740000	118820000	184060000	135050000	191130000	87490000	142440000	121300000	82759000	179100000	68645000	28518000	39860000	306870000	257110000	350680000	265610000	255430000	221940000	74422000	171600000	165350000	115720000	118740000	86166000	111800000	57953000	128060000	205680000	93773000	85142000	113970000	86345000	0	36594000	99361000	211040000	214170000	185830000	0	69895000	94501000	0	0	0	0	0
O75439	276320000	370520000	361010000	471160000	234410000	198690000	216560000	289680000	325930000	247640000	353070000	299070000	250570000	284780000	249980000	351670000	377660000	429040000	565480000	567060000	707350000	245120000	200570000	301660000	323620000	269880000	425700000	349410000	354520000	169830000	187480000	184720000	313720000	287470000	279440000	404690000	322130000	347980000	194740000	233860000	250610000	458270000	503220000	495070000	207240000	285270000	252060000	279790000	257090000
O75446	0	0	0	0	0	0	0	0	0	0	0	0	0	0	0	0	0	0	0	0	0	0	0	0	0	0	0	0	0	0	0	0	0	0	38920000	0	71494000	80968000	0	0	0	0	0	0	0	0	0	0	0
O75448	0	0	0	66298000	55356000	0	0	42339000	0	0	0	0	24448000	23338000	20973000	44984000	42872000	41287000	0	0	0	130390000	119400000	94217000	45552000	42599000	35468000	40839000	34453000	0	0	0	33546000	48374000	25335000	90929000	50499000	56660000	56175000	37007000	49854000	40272000	0	54183000	0	0	0	55242000	0
O75449	0	0	0	0	0	0	0	0	0	0	0	0	26719000	30167000	39845000	0	35167000	0	0	0	0	0	0	21272000	45862000	0	0	0	0	0	0	0	28749000	32437000	39819000	43974000	51214000	0	0	30203000	0	0	23867000	0	31630000	0	0	0	0
O75452	0	0	0	0	0	0	0	0	0	0	0	0	0	0	0	0	0	0	0	0	0	0	0	0	0	0	0	0	0	0	0	0	0	0	0	0	0	0	0	0	0	0	0	0	0	0	0	0	0
O75459	0	0	0	0	0	0	0	0	0	0	0	0	0	0	0	0	0	0	0	0	0	0	0	0	0	0	0	0	0	0	0	0	0	0	0	0	0	0	0	0	0	0	0	0	0	0	0	0	0
O75460	0	0	0	0	0	0	0	0	0	0	0	0	0	0	0	0	0	0	0	0	0	0	0	0	0	0	110430000	0	0	0	0	0	0	0	0	0	0	0	0	0	64928000	0	0	0	82581000	62302000	47467000	0	0
O75462	108590000	110370000	141730000	0	0	0	0	0	0	0	0	0	0	0	0	0	0	0	0	0	0	0	0	0	0	0	0	0	0	0	0	0	0	0	0	0	0	0	0	0	0	0	0	0	0	0	0	0	0
O75473	0	0	0	0	0	0	93196000	0	0	0	0	0	0	0	0	0	0	0	0	0	0	0	0	0	0	0	0	0	0	0	0	0	0	0	0	0	0	0	0	0	0	0	0	0	0	0	0	0	0
O75475	621670000	635480000	768570000	260600000	355690000	214250000	282410000	216160000	194240000	581160000	733750000	614570000	305050000	320210000	318830000	996170000	891060000	946000000	2227800000	2181700000	1847600000	167550000	55537000	179170000	966970000	848080000	234660000	202170000	204190000	467790000	467760000	308810000	286720000	255290000	193040000	1081000000	1065300000	1146900000	720970000	755740000	658830000	1055600000	1037200000	1247000000	408560000	356050000	459390000	412390000	435210000
O75477	140940000	202810000	168920000	82273000	98591000	179350000	117180000	122860000	149390000	259760000	281220000	283000000	35982000	32753000	49705000	0	0	0	126810000	121220000	171590000	0	26639000	0	46309000	61529000	0	93506000	60613000	241750000	321110000	253240000	91643000	75512000	102000000	87854000	138680000	125240000	95713000	0	0	135330000	135610000	116060000	209400000	214150000	185320000	146000000	115360000
O75487	0	39844000	96990000	0	89545000	91786000	0	0	0	140800000	0	23729000	24432000	0	49501000	59453000	0	0	0	0	0	0	83928000	0	50412000	65093000	15918000	41155000	110500000	59981000	149800000	179480000	0	0	0	0	32944000	0	0	0	0	102970000	0	172420000	393570000	355470000	307420000	100800000	74701000
O75489	373760000	319300000	327220000	349880000	334770000	316800000	324110000	417770000	508230000	329460000	497670000	335250000	113240000	126390000	139570000	482990000	376640000	422000000	205930000	146690000	225320000	297220000	288450000	199690000	293020000	333740000	248450000	168930000	192340000	247270000	252860000	185720000	326000000	329700000	297280000	328000000	370910000	332830000	596570000	591140000	604010000	509380000	470960000	401490000	346110000	374510000	370610000	393750000	359120000
O75493	0	0	0	0	0	0	0	0	0	0	0	0	0	0	0	0	0	0	0	0	0	0	0	0	0	0	0	0	0	0	0	0	0	0	0	0	0	0	0	0	0	0	0	0	0	0	0	0	0
O75494	110690000	284820000	271610000	217240000	1056300000	106560000	1051700000	231490000	202880000	363710000	94005000	232270000	0	0	0	780210000	844940000	848710000	406840000	624340000	1078700000	110370000	313280000	152550000	126740000	146840000	0	250400000	0	126070000	637980000	145970000	166810000	374510000	190930000	822460000	463660000	292510000	238760000	313010000	235580000	205070000	389990000	382940000	401220000	309410000	322220000	211660000	98881000
O75496	0	0	0	0	0	0	0	0	0	0	0	0	44605000	43306000	42873000	87851000	96162000	91089000	0	0	0	0	0	0	0	0	0	0	0	0	0	0	0	0	0	0	0	0	107200000	0	0	0	0	0	0	0	0	0	0
O75503	0	0	0	0	0	0	23029000	0	0	0	0	0	0	0	0	0	0	0	0	0	0	0	0	0	0	0	651420000	191050000	240240000	0	0	25974000	0	0	0	0	71579000	27606000	0	0	0	114140000	82138000	80011000	0	55329000	53817000	51355000	26527000
O75506	0	84557000	330310000	136140000	401600000	659990000	530860000	183420000	142070000	216640000	256400000	192910000	471750000	539580000	464700000	468110000	374120000	338930000	0	0	0	491880000	532260000	898370000	225870000	179280000	196650000	0	67748000	494000000	206560000	440590000	166520000	0	76236000	1007000000	1076300000	1184400000	171050000	0	259400000	239690000	0	566620000	0	0	0	184690000	152580000
O75509	0	0	0	70972000	0	0	0	61082000	66725000	0	0	0	0	0	0	0	0	0	0	0	0	0	0	0	0	0	0	0	0	0	0	0	0	0	0	0	0	0	0	0	0	0	0	0	42739000	36097000	41229000	36004000	26856000
O75521	158820000	197490000	94814000	97811000	134120000	105350000	86712000	156430000	176630000	285160000	273350000	301430000	112870000	111510000	130870000	266460000	222300000	228000000	504720000	501880000	339460000	806890000	719630000	879020000	18973000	30122000	214770000	161390000	167050000	398050000	310650000	367320000	61438000	58806000	31240000	151880000	143450000	123640000	57989000	41426000	39001000	321640000	278200000	321280000	175420000	145280000	147760000	219390000	260090000
O75525	0	0	0	0	0	58379000	64069000	0	0	0	0	0	0	0	0	0	0	133290000	0	0	0	0	0	0	0	0	0	0	0	0	0	0	0	0	0	0	0	0	0	0	0	0	0	0	0	0	0	0	198520000
O75528	0	0	0	0	0	0	0	0	0	0	0	0	0	0	0	0	0	0	0	0	0	0	60883000	57818000	0	0	0	0	0	0	0	0	0	0	45858000	88894000	0	0	0	0	0	0	38574000	0	0	0	0	0	0
O75529	0	0	0	0	0	0	0	0	0	0	0	0	0	0	0	0	0	0	0	0	0	0	0	0	0	0	0	0	0	0	0	0	0	0	0	0	0	0	0	0	0	0	0	0	0	0	0	0	0
O75530	0	65849000	0	0	48963000	59914000	92759000	69603000	74220000	0	36186000	46480000	20172000	48346000	0	51941000	46182000	51937000	0	0	0	31214000	25142000	33723000	0	0	0	15211000	30183000	0	0	68753000	0	59323000	75488000	113020000	125940000	128090000	93791000	98607000	156720000	0	0	32843000	48090000	0	38506000	49978000	48402000
O75531	842350000	1094100000	1120500000	948000000	1105000000	927160000	1109800000	1357700000	1389400000	3016300000	3281400000	3336300000	1799100000	1538800000	1632600000	1495000000	1361200000	1581400000	113580000	319880000	114450000	1996400000	1902300000	1869600000	1875000000	1669600000	2032900000	1737100000	2014600000	1611600000	1492900000	1460000000	2026200000	1596500000	1950300000	2220200000	2174800000	1999600000	3992300000	3993500000	3389500000	1613000000	1767000000	1843900000	1729400000	1769600000	1878500000	1962000000	1890200000
O75533	392430000	487590000	478180000	453470000	431730000	451100000	475370000	369470000	338810000	373070000	410540000	426520000	390350000	380860000	421280000	589790000	522090000	551140000	651710000	599510000	561910000	423070000	481970000	480220000	498190000	445230000	464370000	428620000	425640000	365990000	374070000	359450000	497810000	564690000	501900000	537770000	566660000	608440000	400070000	338130000	345480000	398800000	424980000	431010000	514750000	461650000	367080000	493410000	515900000
O75534	691200000	505270000	281450000	308230000	443520000	439990000	480170000	370770000	330390000	423670000	378860000	351910000	523020000	602330000	532080000	583660000	500300000	548700000	493330000	410780000	432230000	493570000	499700000	512150000	585560000	558220000	271380000	289940000	333110000	391760000	384150000	279040000	276870000	269860000	207210000	811910000	833450000	957680000	498480000	558170000	544400000	408200000	340470000	361700000	479680000	437970000	476940000	285570000	280990000
O75554	0	0	0	0	0	0	0	0	0	0	0	0	0	0	0	0	0	82111000	265700000	91765000	307810000	0	0	0	0	0	78026000	121760000	98056000	0	0	0	0	86639000	184470000	0	0	0	133650000	0	0	0	0	0	109960000	119540000	127370000	204480000	284200000
O75563	0	0	0	0	0	0	0	0	0	0	0	0	0	0	0	0	0	0	0	0	0	0	0	0	0	0	0	0	0	0	0	0	0	0	0	0	0	0	0	0	0	0	0	0	0	0	0	0	0
O75569	94766000	109870000	114560000	221250000	178480000	195750000	207890000	256490000	301960000	134970000	235500000	211030000	68906000	105440000	103260000	78237000	113600000	111430000	201140000	256100000	232220000	271030000	238420000	334220000	116470000	153230000	61060000	105250000	128320000	215720000	291380000	231180000	83957000	143480000	82976000	83337000	92703000	94921000	47007000	115020000	83870000	70198000	67132000	73317000	93446000	151260000	93898000	98024000	134410000
O75570	0	0	0	0	0	0	0	0	0	0	0	0	0	0	0	0	0	0	0	0	0	65990000	0	0	209290000	0	0	0	0	0	0	0	0	0	0	0	213450000	196410000	0	0	0	0	0	154220000	0	177250000	0	0	0
O75575	0	0	0	0	0	0	0	0	0	0	0	0	0	0	0	0	0	0	0	0	0	0	0	0	0	0	0	0	0	0	0	0	0	0	0	0	0	0	0	0	0	0	0	0	0	0	0	0	0
O75578	0	0	0	0	0	0	0	0	0	0	0	0	0	0	0	0	0	0	0	0	0	0	0	0	0	0	0	0	0	0	0	0	0	0	0	0	0	0	0	0	0	0	0	0	0	0	0	0	0
O75582	0	0	0	0	0	0	0	0	59901000	0	80904000	103680000	107190000	98663000	91927000	0	0	0	291530000	256890000	284740000	154040000	209840000	85904000	0	0	0	0	0	0	0	0	0	36237000	0	48008000	84792000	0	0	0	0	53508000	0	58099000	138520000	156320000	215780000	0	0
O75586	0	0	0	0	0	65787000	0	0	0	0	0	0	0	0	0	45369000	34100000	58703000	0	0	0	57163000	64343000	88593000	0	0	0	0	0	0	0	0	0	0	0	0	0	0	0	38155000	66626000	0	0	0	0	0	0	0	0
O75592	0	0	0	0	147020000	0	103010000	0	5773500	60153000	0	0	12490000	0	0	69102000	20855000	32359000	0	58953000	106270000	39904000	0	20251000	0	0	68038000	92488000	113000000	0	0	0	13892000	13918000	24465000	113090000	27722000	88761000	0	0	36937000	79874000	84290000	68590000	17376000	39968000	28137000	57103000	68600000
O75600	40189000	0	33335000	0	0	0	0	0	0	0	0	0	0	0	0	121650000	122620000	148920000	0	0	0	32516000	40984000	64332000	0	0	0	89631000	0	104000000	40004000	0	89926000	134040000	122950000	22566000	20062000	17713000	0	0	0	40913000	46908000	36258000	0	0	0	0	0
O75607	343730000	0	385010000	0	637630000	728550000	637540000	0	605210000	428640000	1217300000	1028800000	267700000	240750000	257650000	233050000	1033800000	853060000	809460000	917150000	1766900000	690450000	240510000	285970000	401720000	167860000	323370000	731270000	533170000	0	0	256100000	286830000	258150000	250130000	393970000	521620000	332710000	778950000	963830000	933210000	629520000	587230000	646780000	526800000	528210000	540540000	833750000	637920000
O75608	1251900000	761900000	1475000000	1351000000	466530000	556630000	584400000	889090000	853510000	400490000	273160000	326990000	622260000	664800000	785420000	1903900000	1709800000	1525800000	830980000	627260000	851870000	996440000	632310000	767590000	731130000	678730000	972750000	585770000	692360000	1055500000	907300000	663390000	823930000	757090000	793920000	555800000	527440000	499790000	1361700000	1677000000	1597300000	420200000	422600000	486170000	1543000000	1444900000	1260200000	429090000	435130000
O75616	50191000	35889000	62644000	46802000	0	71340000	31011000	23874000	0	0	0	65973000	87377000	84571000	33962000	96206000	91826000	95754000	0	0	0	99780000	73443000	77279000	154030000	189910000	47433000	40741000	61255000	46064000	37452000	39024000	44180000	23589000	40766000	103840000	103950000	97352000	57271000	51232000	58913000	87339000	113370000	151200000	145010000	146250000	115310000	71587000	87435000
O75629	0	0	0	207320000	478760000	469890000	644440000	580550000	492710000	0	0	0	96897000	46445000	0	822540000	1103300000	1020600000	119980000	0	150660000	581340000	523410000	488490000	368260000	262100000	1090800000	346070000	595880000	374810000	214540000	414620000	118310000	103160000	95732000	360940000	273350000	229150000	303250000	227170000	390310000	151070000	154870000	228150000	185080000	267280000	318580000	219240000	292080000
O75635	0	0	0	0	0	0	0	0	0	0	0	0	0	0	0	0	0	0	0	0	0	0	0	0	0	0	0	0	0	0	0	0	0	0	0	0	0	0	0	0	0	0	0	0	0	0	0	0	0
O75638	0	0	0	0	0	0	0	0	0	0	0	0	0	0	0	0	0	0	0	0	0	0	0	0	0	0	0	0	0	0	0	0	0	0	0	0	0	0	0	0	0	0	0	0	0	0	0	0	0
O75643	845040000	792540000	804360000	486940000	716310000	721930000	784780000	566320000	500060000	814470000	977810000	819230000	731000000	772930000	755850000	680580000	576090000	621660000	704360000	703230000	688230000	639670000	620640000	594020000	868750000	861050000	705880000	717380000	745120000	655720000	638000000	615260000	840710000	844400000	849500000	1313900000	1379800000	1351800000	1101200000	1052600000	1102000000	1055100000	997730000	938700000	792820000	771640000	777520000	1008200000	933310000
O75648	68029000	40993000	0	0	0	0	0	0	0	0	0	0	0	0	0	0	0	0	0	0	0	0	36861000	46386000	26215000	40584000	0	0	0	0	0	27317000	67947000	55205000	57041000	29538000	36215000	56128000	0	0	0	0	0	0	0	0	0	0	0
O75663	166930000	109210000	104420000	224790000	369400000	318810000	300780000	237430000	268670000	395200000	390180000	500900000	322160000	262420000	280060000	429720000	420100000	370200000	316020000	305710000	234810000	329970000	308700000	269910000	433010000	466310000	300740000	335500000	305670000	250710000	225310000	229210000	188450000	221830000	226930000	612090000	603880000	592910000	197100000	215230000	231680000	386070000	428400000	329020000	476180000	484690000	516370000	373270000	352160000
O75665	0	0	0	0	0	0	0	0	0	0	0	0	0	0	0	0	0	0	0	0	0	0	0	0	0	0	0	0	0	0	0	0	0	0	0	0	0	0	0	0	0	0	0	0	0	0	0	0	0
O75674	337440000	189760000	177330000	0	129720000	117200000	133670000	67043000	0	40840000	0	108860000	184830000	227770000	165490000	0	24486000	0	122890000	0	181050000	1076900000	1240900000	1152200000	0	159070000	259820000	296080000	257120000	298820000	310110000	258410000	220290000	233150000	217320000	0	86763000	0	0	0	0	508340000	283660000	354800000	364910000	442030000	418830000	252510000	248920000
O75676	0	43111000	0	0	60662000	57530000	80556000	0	57238000	0	0	0	55174000	59259000	32028000	0	67955000	36887000	51386000	44294000	0	47313000	50145000	57512000	0	29307000	34814000	0	0	0	0	0	37436000	24525000	26871000	0	45624000	0	0	33551000	0	0	0	0	96253000	59919000	120500000	0	22354000
O75683	0	0	0	0	86604000	106500000	103420000	0	0	111460000	106710000	80207000	25813000	0	0	0	0	0	0	0	0	0	0	0	46465000	34674000	202040000	184690000	283790000	0	0	0	28910000	0	0	124580000	113490000	94531000	0	0	0	0	0	0	95852000	57024000	0	200740000	0
O75688	76099000	68806000	97300000	192930000	135200000	123720000	120680000	151740000	187040000	163330000	94429000	142190000	107900000	116430000	113070000	123880000	149820000	139970000	218380000	155940000	150540000	92881000	126700000	84733000	126750000	158300000	157040000	87106000	158160000	202730000	168490000	208710000	101670000	115620000	133340000	126680000	65815000	95054000	116700000	114690000	111140000	191580000	224310000	172420000	172950000	183470000	146240000	116840000	134710000
O75689	0	0	0	0	59968000	0	0	0	0	0	0	0	0	45562000	0	0	0	0	0	0	0	60798000	59441000	73268000	0	0	76034000	97369000	65877000	62762000	0	42053000	43416000	0	0	0	0	0	0	0	0	0	0	0	97899000	77339000	102480000	70569000	41769000
O75691	0	133210000	82308000	0	27985000	43835000	47467000	0	0	48710000	117340000	49486000	0	0	40238000	48756000	66933000	65730000	0	0	0	0	66280000	119180000	0	0	0	0	0	0	0	0	0	0	0	283040000	140940000	80558000	91494000	47122000	63525000	59144000	34054000	39943000	0	0	0	0	0
O75694	237310000	365040000	303640000	175210000	153230000	150880000	162760000	135660000	159470000	310040000	343730000	318130000	308860000	351350000	291780000	241930000	218350000	264790000	205080000	273860000	314810000	139650000	178900000	176330000	197740000	227320000	198320000	221030000	241640000	78217000	83011000	140910000	332210000	384370000	382290000	302210000	393710000	380990000	150150000	142650000	153240000	263000000	290090000	309650000	188830000	197180000	156320000	213050000	206090000
O75695	0	141350000	36099000	0	63942000	119320000	71532000	0	0	53643000	0	53728000	29965000	0	0	0	0	38300000	0	0	0	0	0	0	0	0	91423000	51281000	48568000	58985000	59621000	41540000	0	0	0	0	39889000	0	35861000	45599000	37957000	0	0	0	38851000	36992000	0	43391000	42866000
O75717	84577000	55055000	79657000	48357000	140530000	145690000	183970000	81121000	111560000	385790000	389030000	459710000	409050000	430050000	381170000	300970000	254420000	228190000	67537000	125800000	131420000	108120000	127170000	154020000	189560000	162400000	62131000	65175000	58474000	14443000	0	20419000	90363000	103530000	108660000	13185000	18513000	15722000	156700000	163230000	162510000	52876000	37857000	39242000	65803000	74751000	66607000	109200000	102620000
O75718	400240000	439010000	701910000	160760000	303130000	241980000	321190000	164470000	147860000	1319000000	1369700000	1117900000	228870000	230790000	219340000	305820000	262880000	125980000	44632000	79589000	119710000	143990000	243990000	0	135660000	80809000	9089300	0	75104000	350390000	476960000	466840000	239210000	185590000	70200000	417980000	340570000	262160000	52158000	67020000	14849000	257640000	368410000	288000000	17677000	24763000	66450000	79783000	87156000
O75746	245900000	184800000	220720000	255940000	108930000	51152000	43104000	397510000	335460000	150010000	137420000	145750000	71854000	60320000	65577000	652070000	698520000	821890000	140840000	116450000	89759000	54162000	62922000	57811000	163090000	157630000	207310000	175240000	159440000	218130000	169750000	146300000	124850000	162130000	133040000	66470000	70250000	51701000	121540000	89605000	117700000	237060000	211340000	175040000	131310000	134580000	134370000	155190000	177940000
O75751	0	0	0	0	0	0	0	0	0	0	0	0	0	0	0	0	0	0	0	0	0	0	0	0	0	0	0	0	0	0	0	0	0	0	0	0	0	0	0	0	0	0	0	0	0	0	0	0	0
O75752	0	0	0	0	0	0	0	0	0	0	0	0	0	0	0	0	0	0	0	0	0	0	0	0	0	0	0	0	0	0	0	0	0	0	0	0	0	0	0	0	0	0	0	0	0	0	0	0	0
O75762	0	0	0	0	0	0	0	0	0	0	0	0	0	0	0	0	0	0	0	0	0	0	0	0	0	0	0	0	0	0	0	0	0	0	0	0	0	0	0	0	0	0	0	0	0	0	0	0	0
O75764	0	0	0	0	0	0	0	0	0	0	0	0	0	0	0	0	0	0	0	0	60194000	0	0	0	0	0	0	0	0	0	0	0	127360000	196940000	141150000	0	0	0	44945000	0	0	0	0	0	0	0	0	16532000	0
O75781	0	0	0	0	55576000	0	0	0	0	0	61571000	62408000	0	0	0	0	0	0	0	0	0	38955000	46782000	69128000	113370000	122190000	0	0	0	0	0	0	0	0	0	0	0	0	0	0	0	0	0	0	0	0	0	0	0
O75787	48741000	72326000	94678000	0	128000000	95592000	138440000	71093000	71975000	100280000	123500000	174910000	49810000	49190000	65981000	80833000	82930000	103070000	130710000	0	0	47988000	51276000	34008000	110630000	114960000	88144000	70022000	64449000	84830000	75946000	103670000	58410000	42244000	50590000	161800000	131880000	130790000	45372000	32456000	96105000	47010000	51757000	0	59475000	91595000	68756000	81126000	0
O75791	0	0	0	0	0	0	0	0	0	0	0	0	0	0	0	0	0	0	0	0	0	0	0	0	0	0	0	0	0	0	0	0	0	0	23072000	0	0	0	0	0	0	0	0	0	0	0	0	0	0
O75792	80477000	60081000	76013000	108820000	0	30474000	21578000	102540000	147500000	62516000	89104000	13593000	0	0	0	158710000	143840000	129050000	178560000	88083000	128030000	94757000	62872000	80079000	106520000	52316000	160530000	189780000	163090000	28664000	25028000	66426000	0	0	0	153500000	101070000	106350000	138320000	155380000	209790000	98110000	83895000	0	148850000	150310000	141410000	216860000	223980000
O75794	114970000	41999000	875400000	0	298720000	271640000	302290000	113440000	149140000	133720000	0	0	113160000	89344000	145310000	277450000	147040000	275610000	51481000	138210000	156790000	206960000	133440000	151230000	218370000	107740000	179420000	82352000	101490000	229010000	124660000	267560000	113740000	112040000	133370000	859780000	1480500000	1221500000	143090000	168480000	200780000	104880000	144040000	129370000	63485000	53950000	47340000	190500000	341030000
O75808	0	0	0	0	0	0	0	0	0	0	0	0	0	0	0	0	0	0	0	0	0	0	0	0	0	0	0	0	0	0	0	0	0	0	0	0	0	0	0	0	0	0	0	0	0	0	0	0	0
O75815	0	54329000	87337000	0	0	0	0	20739000	56997000	0	0	0	17313000	180580000	0	38614000	0	0	0	0	0	0	0	0	0	0	0	23704000	0	59382000	46689000	0	0	79767000	0	116500000	171730000	150450000	0	0	0	563350000	462590000	516620000	74103000	108770000	120650000	19575000	0
O75817	0	0	0	0	0	258970000	0	0	0	0	0	147960000	48295000	68015000	0	0	0	0	113400000	168030000	0	0	63885000	0	50936000	59738000	0	0	0	0	0	0	118550000	112970000	95433000	94569000	136990000	102350000	72843000	0	0	86043000	61178000	81451000	142840000	69638000	48400000	0	95310000
O75818	0	0	0	49576000	111100000	116400000	52438000	48608000	92586000	32740000	61198000	82628000	83113000	69281000	85066000	105480000	0	54917000	0	0	0	0	0	0	0	0	0	72108000	81136000	0	0	0	0	73066000	73045000	0	0	0	0	132470000	0	0	0	0	137030000	88413000	119900000	93171000	107250000
O75820	0	0	0	0	0	0	0	0	0	0	0	0	0	0	0	0	0	0	0	0	0	0	0	0	0	0	0	0	0	0	0	0	0	0	0	0	0	0	0	0	0	0	0	0	0	0	0	0	0
O75821	748160000	658160000	862330000	926220000	898370000	1119500000	883890000	761000000	675290000	651620000	761610000	747410000	1179900000	1156700000	1063900000	982590000	825350000	843160000	342480000	505040000	646710000	619390000	588950000	662200000	551270000	599740000	625930000	488860000	558340000	561740000	705580000	503660000	480220000	442800000	470000000	1096000000	1009700000	936010000	1318600000	1393900000	1347900000	572420000	624920000	744080000	743540000	896360000	749710000	723950000	787330000
O75822	412990000	736590000	594570000	810730000	593530000	418090000	627080000	651100000	805440000	466650000	396260000	465110000	291650000	247100000	280680000	282000000	334700000	340830000	378870000	556280000	403480000	325850000	359680000	363740000	469770000	582620000	677600000	444370000	393750000	349630000	304610000	228200000	711350000	723540000	709410000	702990000	722620000	703420000	435320000	452580000	396190000	720880000	523270000	599350000	395190000	463730000	438410000	330660000	289250000
O75828	116870000	250680000	230260000	215710000	177770000	105200000	129470000	162470000	202690000	691530000	511270000	534680000	75551000	88708000	60556000	0	83354000	91239000	52869000	56758000	64501000	161460000	198830000	171090000	0	264060000	22978000	51942000	64595000	0	88116000	0	229260000	257040000	238810000	137380000	134110000	144340000	155240000	0	22533000	0	0	0	826660000	657910000	714010000	71163000	33732000
O75832	159080000	79034000	110930000	157550000	200390000	190160000	249770000	152730000	172100000	275940000	284450000	212440000	400320000	402860000	405630000	416960000	427780000	418460000	519270000	370880000	305950000	271100000	277530000	253810000	626500000	591000000	258640000	276400000	316010000	575970000	617660000	495230000	219500000	381300000	323680000	347480000	381860000	396950000	290320000	327970000	380070000	217190000	207800000	278370000	260490000	228830000	241430000	273110000	206580000
O75841	0	0	0	0	0	0	0	0	0	0	0	0	0	0	0	0	0	0	0	0	0	0	0	0	260050000	177010000	0	0	0	83246000	87717000	57432000	0	0	0	0	0	0	0	0	0	0	0	0	0	0	0	632830000	580660000
O75843	0	0	0	0	242370000	254340000	184990000	61230000	49742000	89879000	98352000	122290000	37149000	78857000	99990000	81515000	40061000	107220000	0	49476000	0	213780000	195070000	155020000	117840000	66359000	265180000	216690000	186450000	88828000	83465000	78007000	26575000	0	127200000	45554000	82558000	0	37269000	0	126860000	0	44774000	86066000	212100000	112770000	97116000	0	50110000
O75844	194110000	146540000	144040000	206640000	274290000	232680000	221000000	202970000	170070000	357090000	343080000	337830000	303190000	282220000	321570000	314700000	361540000	324180000	162830000	139730000	118510000	271420000	301090000	266850000	344550000	401690000	265330000	360120000	535520000	178320000	157610000	180170000	402970000	427550000	459000000	267370000	246320000	269480000	100220000	121660000	112860000	127940000	113290000	137030000	257070000	329360000	325260000	668050000	650320000
O75864	0	0	0	0	0	0	0	0	0	0	0	0	0	0	0	0	0	0	0	0	0	50234000	0	74312000	0	0	0	0	0	0	0	0	0	0	0	0	0	0	0	0	0	0	0	0	0	0	0	0	0
O75865	0	0	0	0	0	0	0	0	0	0	0	0	0	0	0	0	0	0	0	0	24205000	0	0	0	0	0	0	0	0	0	0	0	0	0	0	0	0	0	0	0	0	0	0	0	0	0	0	0	0
O75874	1625100000	1548600000	1742800000	822150000	2106100000	1985500000	2128300000	840080000	769540000	651570000	663010000	628940000	2108100000	2335000000	2235400000	541880000	490650000	519720000	868510000	1041800000	1129600000	2505600000	2658500000	2389300000	3167200000	2838900000	6623400000	6580000000	6462000000	1104900000	1147100000	1068800000	8709800000	8201300000	8094100000	1326500000	1336900000	1126900000	175260000	166950000	206740000	1066200000	1031000000	980490000	1200900000	1111600000	1097500000	2500300000	2441000000
O75879	0	0	0	112390000	104620000	67294000	160610000	72751000	122010000	45309000	0	52156000	97830000	106070000	111150000	78906000	118340000	92474000	0	23054000	0	156330000	155970000	136810000	67260000	136980000	162760000	142970000	93354000	60922000	97427000	67399000	59259000	81518000	59708000	150580000	101710000	125210000	172370000	150560000	196180000	91313000	161480000	110700000	0	50304000	0	0	0
O75880	160610000	233740000	252860000	225150000	307380000	230380000	203970000	543050000	515770000	439680000	455110000	424280000	395470000	352280000	394750000	78068000	93082000	66877000	590490000	482990000	624850000	314190000	202020000	192650000	199820000	125780000	118900000	124910000	86548000	75967000	93798000	114040000	201810000	96294000	146840000	203690000	89295000	77080000	114510000	67066000	95910000	314590000	233800000	238090000	74945000	97439000	107290000	112100000	127090000
O75881	0	0	0	0	0	0	0	0	0	0	0	0	0	0	0	0	0	0	0	0	0	0	0	0	0	0	0	0	0	0	0	0	0	0	0	0	0	0	0	0	0	0	0	0	0	0	0	0	0
O75882	0	0	0	79263000	59689000	52578000	0	0	0	0	0	0	0	36519000	23016000	0	0	0	0	0	0	99518000	64595000	66355000	0	0	19788000	26262000	0	0	0	0	0	0	33337000	15083000	0	0	0	0	0	15775000	16828000	0	0	0	0	0	0
O75884	111380000	0	137040000	345950000	122300000	158790000	95216000	350860000	411420000	317640000	362310000	377070000	302740000	319290000	275740000	218480000	161920000	129120000	81280000	97614000	88276000	135750000	171100000	143590000	294180000	330200000	372130000	224380000	332880000	263440000	222190000	166530000	107160000	152910000	138820000	144340000	206510000	233970000	85782000	54150000	44353000	157520000	172160000	165590000	150650000	245100000	195260000	147420000	108740000
O75886	73291000	0	0	0	51605000	0	37390000	65209000	0	66232000	138680000	51252000	52032000	53767000	62134000	78385000	70138000	92530000	0	0	0	90539000	71830000	84640000	99431000	0	84618000	94993000	98008000	112850000	110040000	87711000	109370000	116520000	107710000	82222000	0	0	0	0	0	0	0	0	65874000	79851000	82062000	90308000	0
O75891	0	0	0	0	0	0	8611000	0	0	0	0	0	0	0	0	0	0	0	0	0	0	0	0	0	0	0	0	0	29828000	0	0	0	224990000	255090000	273620000	0	0	0	0	0	0	0	0	0	89248000	68838000	22355000	0	0
O75896	0	0	0	0	0	0	0	0	0	0	0	0	0	0	0	0	0	0	0	0	0	0	0	0	0	0	0	0	0	0	0	0	0	0	0	0	0	0	0	0	0	0	0	0	0	0	0	0	0
O75897	0	0	0	0	0	0	0	0	0	0	0	0	0	0	0	0	0	0	0	0	0	0	0	0	0	0	0	0	0	0	84657000	36539000	0	0	0	0	0	0	0	0	0	0	0	0	0	0	0	0	0
O75907	0	0	0	0	73227000	69803000	0	0	0	0	0	0	0	57702000	0	0	79802000	44293000	0	0	0	0	148370000	57323000	0	0	117780000	182370000	0	0	0	0	0	110110000	84550000	0	0	0	0	54192000	58446000	0	0	0	55428000	39756000	0	0	0
O75908	0	0	0	0	0	0	0	0	0	0	0	0	0	0	0	0	0	0	0	0	0	0	0	0	0	0	0	0	0	0	0	0	0	0	0	0	0	0	0	0	0	0	0	0	0	0	0	0	0
O75909	0	0	0	32515000	76548000	64536000	100500000	66187000	0	36483000	42172000	54276000	73235000	63652000	57019000	57700000	96065000	113990000	0	0	0	179690000	186300000	204650000	59396000	54485000	71541000	98842000	63291000	40222000	0	56884000	100860000	82862000	58096000	66221000	104620000	84836000	0	40007000	64738000	36415000	0	78162000	80564000	67694000	62362000	100670000	94124000
O75911	0	0	0	0	0	0	0	0	0	0	0	0	126780000	67498000	104510000	0	0	0	0	0	0	0	0	0	0	0	111670000	171050000	92210000	193470000	114740000	199450000	80248000	48326000	51382000	50205000	0	67008000	0	0	0	42286000	29535000	0	87277000	153200000	65346000	0	28833000
O75912	0	0	0	0	0	0	0	0	0	0	0	0	0	0	0	0	0	0	0	0	0	0	0	0	0	0	0	0	0	0	0	0	0	0	0	0	0	0	0	0	0	0	0	0	0	0	0	0	0
O75914	0	0	0	0	0	0	0	0	0	0	0	0	0	0	0	0	0	0	0	0	0	0	0	0	0	0	0	0	0	0	0	0	0	0	0	0	0	0	0	0	0	0	0	0	0	0	0	0	0
O75915	807100000	406300000	701180000	372210000	209530000	179770000	183820000	336140000	267780000	174090000	257100000	284680000	878340000	794400000	692730000	369260000	255230000	282700000	0	131440000	0	497170000	587910000	495040000	520800000	546060000	263710000	287110000	311520000	370870000	452380000	469370000	444380000	416100000	340160000	314370000	422010000	417380000	786800000	713520000	597960000	238450000	316940000	268250000	293980000	298970000	278800000	373350000	382960000
O75923	0	0	0	27089000	0	0	0	123700000	109640000	13592000	29976000	14292000	0	0	0	0	0	0	0	0	0	0	0	0	0	0	0	0	0	0	0	0	0	0	0	0	0	0	0	0	0	0	0	0	115220000	119730000	144780000	45941000	0
O75925	0	0	0	0	0	0	0	0	0	0	0	0	0	0	0	0	0	0	0	0	0	0	0	0	0	0	0	0	0	0	0	0	0	0	0	0	0	0	0	0	0	0	0	0	0	0	0	0	0
O75928	0	0	0	0	0	0	0	0	0	0	0	0	0	0	0	0	0	0	0	0	0	0	0	0	0	0	0	0	0	0	0	0	0	0	0	0	0	0	0	0	0	0	0	0	0	0	0	0	0
O75934	129840000	88390000	243060000	184520000	136730000	133090000	172660000	290520000	251270000	158100000	172230000	174060000	320460000	255940000	290660000	370920000	332240000	368350000	213240000	179210000	167190000	203140000	202090000	182360000	231010000	266760000	192000000	166860000	208760000	242290000	144150000	174520000	182970000	240410000	202500000	377590000	475040000	341090000	374250000	354680000	370930000	340140000	369130000	377420000	377710000	365230000	337880000	521960000	545060000
O75935	458880000	113820000	94520000	198760000	43583000	152040000	213300000	230100000	243250000	360950000	280900000	120870000	157620000	59005000	99423000	152950000	295680000	255400000	0	69084000	55813000	311950000	528540000	388060000	209350000	217670000	185200000	149480000	0	400140000	394180000	449340000	0	0	0	125580000	242100000	43244000	140660000	212390000	133480000	100730000	107010000	94083000	117180000	91965000	0	91253000	95482000
O75936	0	0	0	6026800	0	0	0	0	0	0	0	0	0	0	0	0	0	0	0	0	0	0	0	0	0	0	0	0	0	0	0	0	0	0	0	0	0	0	366760000	633880000	559660000	0	0	0	0	0	0	0	0
O75937	376970000	330270000	426780000	270330000	580480000	434800000	516200000	458150000	385070000	675280000	454660000	571050000	448670000	407870000	418260000	604680000	630010000	541350000	285550000	330300000	307270000	194710000	263200000	227560000	216450000	149000000	295890000	442990000	237550000	263020000	229080000	251650000	486810000	397900000	517450000	409580000	526600000	602280000	734750000	764920000	883800000	533920000	586240000	611990000	253130000	378510000	304300000	380400000	421850000
O75940	84937000	49592000	142330000	113250000	210670000	147260000	150860000	105600000	87411000	188050000	210150000	200710000	133530000	124900000	101200000	196550000	169460000	201270000	219580000	194770000	325500000	88684000	105870000	108140000	0	86313000	118770000	137430000	182240000	199620000	147410000	131690000	125810000	160680000	192980000	287020000	246300000	262800000	168710000	226180000	184820000	213550000	167600000	224410000	247670000	217430000	417420000	159190000	409310000
O75943	0	0	0	0	0	0	0	0	0	0	0	0	0	0	0	0	71817000	0	0	0	0	0	0	0	0	0	0	0	0	0	0	0	0	0	0	0	0	0	0	0	0	0	0	0	0	0	34706000	0	0
O75947	1973100000	2290000000	4999900000	458790000	620910000	768830000	643940000	663940000	961310000	435490000	772500000	597490000	1017500000	864970000	993280000	2127500000	2118000000	1796100000	2534600000	1845400000	1029300000	1216500000	1207700000	1046300000	1024200000	890610000	1487900000	1399300000	1479300000	883120000	945150000	1052800000	1758600000	1526700000	1698400000	762890000	737970000	809530000	1114200000	1326800000	1404400000	1341100000	1217500000	1415800000	802700000	1026500000	1043900000	1047000000	977160000
O75954	0	0	0	0	0	0	0	0	0	0	0	0	0	0	14187000	0	0	0	0	0	0	0	0	0	0	0	0	0	0	0	24411000	0	0	0	0	0	0	0	0	0	0	0	0	0	0	0	0	0	0
O75955	83360000	130100000	97842000	71117000	316590000	279170000	171180000	124520000	68986000	239230000	282290000	209000000	142360000	164200000	122320000	477700000	407190000	379730000	565780000	276960000	577070000	143070000	168850000	141040000	106830000	181160000	202470000	247730000	194960000	367140000	363320000	317260000	112350000	86564000	77580000	148850000	107080000	140310000	161590000	198570000	343440000	478990000	368480000	346350000	267660000	260250000	198560000	74470000	44074000
O75962	161450000	955270000	52763000	57631000	56102000	56133000	98966000	184300000	232680000	863870000	817080000	770780000	371050000	421880000	358240000	29809000	190990000	249030000	261980000	88779000	152410000	64545000	188300000	162280000	255570000	1225000000	67416000	197050000	66673000	175190000	542740000	95446000	18358000	71767000	61700000	160240000	221510000	68370000	651420000	299490000	220080000	33932000	0	50520000	1307900000	1586100000	1482800000	67723000	71606000
O75964	688770000	667450000	737300000	234140000	180590000	206040000	209670000	251920000	257000000	302140000	271880000	284680000	245140000	197980000	218620000	838940000	703400000	710800000	574140000	368740000	486550000	665430000	645830000	618170000	505530000	486770000	497550000	497810000	482580000	429370000	337390000	322480000	653580000	789450000	657170000	267900000	167610000	494630000	309420000	425240000	493630000	473480000	495300000	433660000	249570000	277910000	235170000	436250000	432090000
O75970	0	0	0	0	0	0	0	0	0	0	0	0	38873000	41348000	0	0	0	0	0	0	0	0	0	0	54927000	67691000	0	0	0	0	0	0	0	33310000	0	34681000	39713000	72751000	0	0	0	0	0	0	0	0	0	0	0
O75973	0	0	0	0	0	0	0	0	0	0	0	0	0	0	0	0	0	0	0	0	0	0	0	0	0	0	0	0	0	0	0	0	0	0	0	0	0	0	0	0	0	0	0	0	0	0	0	0	0
O75976	53722000	68678000	13023000	58629000	164450000	119420000	128490000	114460000	72345000	157090000	115950000	112970000	266750000	236120000	331100000	11896000	12303000	46181000	31805000	142250000	169090000	152070000	148490000	181280000	152330000	110080000	399250000	278560000	329810000	1103100000	831520000	1048400000	447910000	599610000	528750000	274820000	269060000	228810000	15030000	5730400	20285000	182640000	140940000	137920000	171310000	161600000	100980000	237800000	344230000
O75995	0	0	0	59778000	0	0	0	0	0	0	0	0	0	0	0	271010000	432470000	374240000	0	26910000	0	0	0	0	116150000	37379000	0	0	0	37292000	0	15390000	38400000	0	0	0	0	79032000	1238200000	1001600000	1744100000	0	55775000	52961000	0	0	0	0	0
O76003	602460000	395160000	571560000	510890000	1015400000	876400000	1047700000	462720000	507780000	803220000	871130000	862430000	879320000	839580000	727070000	953070000	938350000	949770000	2026400000	1064500000	653180000	289240000	297860000	346670000	855830000	975170000	568410000	629820000	645690000	1145400000	1182000000	1209200000	685950000	621220000	625380000	1433100000	1732200000	1744400000	839160000	977730000	913260000	1180400000	1105400000	1036800000	834700000	846550000	827970000	1388200000	1241000000
O76021	325000000	368400000	277200000	112440000	49064000	29496000	47930000	128220000	86157000	411460000	410340000	486090000	230360000	228530000	194260000	258030000	192930000	199750000	218790000	90179000	240980000	101360000	152340000	115520000	104840000	147100000	174620000	236910000	199920000	206660000	185370000	210320000	468360000	556370000	467470000	642460000	716480000	779670000	54859000	48123000	86343000	279860000	266360000	319100000	265950000	238390000	279870000	474200000	424960000
O76024	13145000	3848000	3798700	41667000	24313000	11088000	38672000	10917000	13691000	4981000	0	0	15283000	8981900	19316000	0	0	0	26221000	0	4600100	9846600	43197000	10285000	523460	0	664290000	493220000	598800000	41673000	50360000	39603000	10382000	24459000	3179300	0	6954000	7281600	10893000	15254000	0	19331000	2316900	0	0	18757000	4005100	0	0
O76027	0	0	0	0	0	0	0	0	0	0	0	0	0	0	0	0	0	0	0	0	0	0	0	0	0	0	0	0	0	0	0	0	0	0	0	0	0	0	0	41268000	43452000	0	0	0	0	0	0	0	0
O76031	163720000	208400000	139830000	98756000	357690000	379120000	390920000	96086000	219290000	93249000	91445000	103720000	312440000	227080000	260400000	405870000	304760000	329640000	285150000	327550000	272840000	282240000	252530000	211300000	193590000	192220000	250980000	280650000	302320000	149390000	219850000	126000000	216750000	168620000	196130000	332390000	374290000	354540000	207310000	169770000	198560000	261080000	261900000	263440000	275610000	182050000	264550000	262950000	226170000
O76038	0	0	0	0	0	0	0	0	0	0	0	0	0	0	0	0	0	0	0	0	0	0	0	0	0	0	0	0	0	0	0	0	13774000	0	0	6093300	0	2833600	0	0	0	0	0	0	0	0	0	0	0
O76041	0	0	0	0	0	0	0	0	0	0	0	0	0	0	0	0	0	0	0	0	0	77855000	53045000	50190000	0	0	99239000	99934000	106290000	0	0	0	0	0	0	0	0	0	0	0	0	0	0	0	0	0	0	0	0
O76054	0	0	0	77568000	0	0	0	92191000	0	76927000	107270000	76353000	85048000	79650000	77025000	31682000	41090000	0	184080000	149300000	138660000	0	0	37829000	76142000	0	71506000	69884000	54791000	337850000	419530000	223580000	0	0	0	79307000	115510000	97184000	0	0	0	0	0	0	99631000	102390000	71711000	39758000	55041000
O76061	0	0	0	0	0	0	0	0	0	0	0	0	0	0	0	0	0	0	0	0	0	0	0	0	0	0	0	0	0	0	0	0	0	0	0	0	0	0	0	0	0	0	0	0	0	0	0	0	0
O76062	0	0	0	0	0	0	0	0	0	0	0	0	0	0	0	122790000	0	0	0	0	0	213690000	224910000	302730000	87854000	120710000	0	0	0	0	0	0	0	0	0	0	0	0	0	21844000	0	0	0	0	0	0	57607000	76694000	0
O76070	121130000	109820000	180040000	0	0	0	0	0	0	0	0	0	0	0	0	0	0	0	0	0	0	0	0	0	259920000	391410000	0	62418000	0	0	0	0	0	0	0	0	0	0	0	0	33555000	186360000	254720000	188650000	0	0	0	0	0
O76071	51615000	61058000	49084000	117710000	128480000	94878000	137910000	162920000	133230000	179080000	92729000	166760000	148800000	116950000	145520000	237690000	206760000	223810000	132680000	110480000	104550000	183300000	232000000	200130000	270070000	332090000	216830000	169970000	153070000	268100000	274470000	225330000	144120000	160820000	172050000	298320000	344720000	354510000	136600000	112760000	166630000	308020000	213750000	207670000	187260000	200510000	180070000	214420000	184260000
O76074	0	0	0	0	0	0	0	0	0	0	0	0	0	0	0	0	0	0	0	0	0	0	0	0	2166600	0	0	0	0	0	0	8045400	0	0	0	0	0	0	0	0	0	0	0	0	22615000	48043000	32276000	4538500	0
O76075	0	0	0	0	0	0	0	0	0	0	0	0	79319000	0	0	105500000	0	0	0	0	0	0	0	0	107350000	0	108560000	34121000	55531000	0	0	0	59447000	39322000	0	0	0	0	112380000	0	36809000	0	0	0	0	0	0	101670000	86365000
O76080	0	0	0	0	0	0	0	0	0	0	0	0	42901000	49402000	36184000	0	0	0	0	0	0	0	0	0	32009000	0	0	0	0	0	0	0	0	0	0	41320000	44776000	72394000	0	0	0	0	0	0	0	0	15660000	0	0
P0DTW1	0	0	0	0	0	0	0	0	0	0	0	0	0	0	0	0	0	0	0	0	0	0	0	0	0	0	0	0	0	0	0	0	0	0	0	149020000	0	129910000	0	0	0	0	0	0	0	0	0	0	0
O76094	413500000	431710000	311290000	360190000	415320000	410780000	344500000	304830000	437290000	441340000	402610000	449270000	406540000	450500000	433300000	354130000	282530000	365470000	380810000	329570000	468060000	424970000	407350000	446280000	455480000	393080000	434980000	447590000	446010000	522060000	552170000	464020000	412620000	376530000	411370000	481470000	480110000	381700000	434010000	461300000	395320000	371240000	419880000	391680000	443070000	481110000	488740000	343130000	306740000
O76095	0	0	0	0	0	0	0	0	0	0	0	0	0	0	0	0	0	0	0	0	0	0	0	0	0	0	0	0	0	0	0	0	0	0	0	0	0	0	0	0	0	0	0	0	0	0	0	0	0
O76096	0	0	0	0	0	0	0	0	0	0	0	0	0	0	0	0	0	0	0	0	0	0	0	0	0	0	0	0	0	0	0	0	0	0	0	0	0	0	0	0	0	0	0	0	0	0	0	0	0
O77932	0	0	0	0	0	0	0	0	0	0	0	0	0	0	0	0	0	0	0	0	0	0	0	0	0	0	0	0	0	0	0	0	0	0	0	0	0	0	0	0	0	0	0	0	0	0	0	0	0
O94760	208680000	162860000	184430000	229290000	524400000	455420000	368480000	334070000	250560000	246930000	214180000	168390000	761040000	1058000000	1019000000	54398000	43174000	48731000	607830000	701240000	448230000	177470000	228760000	210900000	653790000	690410000	1108100000	805750000	669380000	286910000	458240000	311000000	1317200000	1266900000	1344700000	34819000	44733000	35125000	67686000	14645000	16702000	805330000	674950000	720090000	446210000	468230000	506310000	903720000	778610000
O94761	0	0	0	0	0	0	0	0	0	0	0	0	0	0	0	0	0	0	0	0	0	0	0	0	0	0	0	0	0	0	0	0	0	0	0	0	0	0	0	0	0	0	0	0	0	0	0	0	0
O94762	0	0	0	0	0	0	296170000	0	0	1344100000	0	921970000	557750000	1066500000	986150000	553510000	1088500000	986790000	314480000	0	0	117440000	0	0	558150000	66480000	483270000	193350000	0	0	121150000	444680000	0	0	0	0	0	592270000	159910000	859040000	374440000	0	0	0	0	0	0	0	0
O94763	0	0	0	106230000	32151000	95099000	114140000	106290000	96390000	110410000	55851000	80104000	0	79515000	45994000	61401000	62505000	59324000	0	0	165470000	38215000	51562000	39410000	112320000	98369000	47618000	49541000	38321000	0	0	0	51879000	62703000	58753000	76783000	60942000	65735000	56446000	90007000	63868000	122420000	143260000	133680000	58691000	54718000	66732000	63047000	93530000
O94766	44495000	0	0	0	20723000	66539000	26880000	0	0	56591000	0	0	66224000	82484000	60512000	49599000	55196000	82901000	0	0	0	25153000	24240000	24034000	71204000	84086000	14847000	25257000	41724000	60778000	22872000	22877000	27372000	36433000	34593000	152460000	138290000	137050000	23058000	30803000	27530000	81635000	63966000	0	0	57389000	76546000	0	0
O94768	0	0	0	0	0	0	0	0	0	0	0	0	0	0	0	0	0	0	0	0	0	0	0	0	53629000	51272000	0	0	0	0	0	0	0	0	0	0	0	0	0	0	0	0	0	0	0	0	0	0	0
O94776	306580000	429620000	475000000	176620000	496150000	481680000	414590000	202190000	289220000	335630000	449430000	436880000	147200000	190320000	161840000	489050000	471440000	509940000	553950000	353750000	377280000	368320000	423670000	384400000	261040000	257250000	305450000	280740000	292480000	87347000	81911000	141420000	338740000	322490000	339110000	662150000	710890000	736390000	408780000	497210000	436000000	302520000	265340000	346690000	262400000	254740000	275710000	242360000	215580000
O94777	0	0	0	0	0	0	0	0	0	0	0	0	0	0	0	0	0	0	0	0	0	0	0	0	0	0	0	0	0	0	0	0	0	0	0	0	0	0	0	0	0	0	0	0	0	0	0	0	0
O94782	0	0	0	0	0	0	0	0	0	0	0	0	0	0	0	0	0	0	0	0	0	0	0	0	0	0	0	0	0	0	0	0	0	0	0	0	0	0	0	0	0	0	0	0	0	0	0	0	0
O94788	0	0	0	0	0	0	0	0	0	0	0	0	0	0	0	0	0	0	0	0	0	0	0	13152000	0	0	0	6089900	27721000	0	0	0	0	0	0	7238400	0	0	0	0	15931000	0	0	0	5968700	10162000	0	0	0
O94804	0	0	0	62159000	42423000	13762000	45196000	38034000	38130000	67310000	65859000	60903000	17159000	25841000	41207000	892180000	641410000	954740000	0	0	0	116960000	71751000	122760000	50788000	0	80857000	60718000	72518000	76066000	48216000	31433000	32751000	32179000	34799000	124180000	225420000	209110000	77916000	115960000	114440000	91375000	0	123380000	124330000	138450000	127810000	27285000	47886000
O94805	0	0	0	0	0	0	0	0	0	0	0	0	0	0	0	0	0	0	0	0	0	0	0	0	0	0	0	0	0	0	0	0	0	0	0	0	0	0	0	0	0	0	0	0	0	0	0	0	0
O94806	0	0	0	0	0	0	0	0	0	0	0	0	0	0	0	0	0	0	0	0	0	0	0	0	0	0	0	0	0	0	0	0	0	0	0	0	0	0	0	0	0	0	0	0	0	0	0	0	0
O94808	0	6924100	0	0	0	15061000	0	0	12740000	39538000	43073000	41586000	6986200	2857300	6453500	0	6352200	0	830420	0	0	0	0	0	0	0	0	0	1254900	3215700	0	0	0	0	0	19022000	26127000	29734000	0	0	0	0	0	0	0	0	10899000	0	0
O94811	0	0	0	0	0	0	0	0	0	0	0	0	0	0	0	0	0	0	0	0	0	0	0	0	0	0	0	0	0	0	0	0	0	0	0	0	0	0	0	0	0	0	0	0	0	0	0	0	0
O94813	0	0	0	0	0	0	0	0	0	0	0	0	0	0	0	0	0	0	0	0	0	0	0	0	0	0	0	0	0	0	0	0	0	0	0	0	0	0	0	0	0	0	0	0	0	0	0	0	0
O94818	0	0	0	0	0	0	0	0	0	0	0	0	0	0	0	0	0	0	0	0	0	0	0	0	0	0	0	0	0	0	0	0	0	0	0	0	0	0	0	0	0	0	0	0	0	0	0	0	0
O94819	0	0	0	0	0	0	0	0	0	0	0	0	0	0	0	0	0	0	0	0	0	0	0	0	0	0	71475000	0	55292000	0	0	0	0	0	0	0	0	0	0	0	0	0	0	0	0	0	0	0	0
O94822	0	115050000	0	0	48167000	45011000	47562000	55918000	0	66139000	108400000	84428000	29209000	59025000	38860000	70895000	34474000	73759000	134630000	63087000	0	53024000	38594000	74699000	98638000	140970000	48080000	74909000	51352000	60353000	91482000	57869000	0	0	36317000	73535000	88557000	97021000	53553000	44462000	63213000	0	0	35361000	61969000	64157000	64989000	40257000	65964000
O94826	354570000	303500000	273130000	424100000	285840000	297640000	256460000	536800000	683100000	348480000	351920000	314980000	441150000	433810000	395910000	379880000	334300000	344420000	735830000	859140000	734790000	418620000	466920000	430340000	779390000	722870000	816470000	753050000	1002800000	271230000	308840000	276500000	644640000	661070000	674990000	596180000	760700000	632260000	461970000	441090000	497440000	618940000	660250000	619420000	627900000	712980000	712080000	846450000	791730000
O94829	0	0	0	0	0	0	0	0	0	0	0	0	0	0	0	0	0	0	0	0	0	0	0	0	0	0	0	0	0	0	50446000	0	0	0	0	0	0	0	0	0	0	0	0	0	0	67301000	0	0	0
O94830	0	0	0	0	0	0	0	0	0	0	0	0	0	0	0	0	0	0	0	0	0	0	0	0	0	0	0	0	0	0	0	0	0	0	0	0	0	32882000	0	0	0	0	0	0	0	0	0	34154000	0
O94832	28555000	15309000	27878000	47028000	372940000	521870000	434940000	111460000	109520000	0	10297000	0	42282000	19748000	30524000	1257700000	1181900000	1242300000	40058000	0	0	245450000	364630000	287990000	11328000	159850000	266920000	310620000	414660000	43846000	0	0	290430000	347240000	349140000	8768000	14046000	0	11373000	0	7571100	55661000	163290000	146480000	351710000	435480000	282660000	104780000	97526000
O94842	19076000	21758000	0	0	67118000	57929000	51061000	0	0	45463000	59399000	57858000	58546000	59526000	54656000	120380000	157650000	86111000	87200000	197930000	115980000	91846000	73011000	68573000	112970000	62379000	48309000	59747000	154990000	0	0	63278000	73047000	74696000	101670000	55525000	134940000	111940000	68720000	45885000	50074000	52912000	45686000	69356000	0	0	0	97982000	83414000
O94851	0	0	60776000	108700000	101030000	131930000	110570000	99706000	133870000	71823000	0	77187000	0	0	0	0	0	0	136700000	112630000	113510000	0	0	0	73301000	130510000	135460000	46451000	52058000	97876000	72539000	160240000	0	0	0	0	0	0	0	0	0	0	0	0	141460000	130580000	137420000	0	0
O94854	0	0	0	0	0	0	0	0	0	0	0	0	0	0	0	0	0	0	0	0	0	0	0	0	0	0	0	0	25781000	29752000	0	0	0	0	0	0	0	0	0	0	0	21551000	51074000	0	51267000	29584000	23550000	0	30873000
O94855	170250000	297110000	278380000	94213000	85004000	175720000	134490000	208840000	172120000	356310000	414590000	468570000	121190000	205440000	162670000	142960000	100410000	98267000	116490000	164820000	279440000	199370000	196050000	152210000	104320000	143360000	388920000	290580000	364320000	161640000	176890000	189980000	236220000	317310000	275790000	149500000	138930000	128250000	82730000	31333000	77758000	105910000	118070000	67048000	85034000	88743000	141910000	193000000	175050000
O94864	0	0	0	0	0	0	0	0	0	0	0	0	0	0	0	0	0	0	0	0	0	0	0	0	0	0	0	0	0	0	0	0	0	0	0	0	0	0	0	0	0	0	0	0	0	0	0	0	0
O94868	0	0	0	0	0	0	0	86091000	0	0	0	0	0	0	0	66320000	89690000	57536000	0	0	0	0	0	0	0	0	0	0	0	0	0	0	0	0	0	0	0	0	84071000	54844000	75164000	0	0	0	0	0	0	0	0
O94874	442760000	378950000	321170000	137450000	564500000	621880000	589320000	249160000	282010000	372790000	424770000	341080000	313680000	299700000	309050000	778180000	673240000	740280000	230760000	142960000	243830000	330880000	351810000	278210000	541250000	514710000	517850000	503680000	454310000	311800000	297590000	286270000	544550000	443480000	504390000	222380000	159130000	156840000	557470000	586580000	660530000	309590000	263630000	314720000	235090000	246740000	254520000	244250000	269820000
O94875	285750000	166930000	237020000	0	0	0	0	302300000	112420000	0	0	0	0	0	0	0	0	0	0	0	0	0	0	0	0	105160000	75449000	29224000	32965000	274090000	254590000	362620000	0	0	0	40434000	55924000	46718000	0	0	0	45337000	63183000	47214000	311750000	298340000	353350000	0	0
O94876	0	0	0	0	0	0	0	0	0	0	0	0	0	0	0	43978000	47172000	0	0	0	0	0	0	0	46514000	56109000	0	0	0	0	0	0	0	0	0	0	0	0	0	0	0	0	0	0	0	0	29854000	0	0
O94880	0	0	0	0	0	0	0	0	0	0	0	0	0	0	0	0	0	0	0	0	0	0	0	0	0	0	0	0	0	0	0	0	0	0	0	0	0	0	0	0	0	0	0	0	0	0	0	0	0
O94885	0	0	0	0	0	0	0	0	0	0	0	0	0	0	0	0	0	0	0	0	0	0	0	0	0	0	0	0	0	0	0	0	0	0	0	0	0	0	0	0	0	0	0	0	0	0	0	0	0
O94886	0	0	0	339810000	545610000	441120000	171980000	173000000	267840000	460950000	937610000	213820000	151280000	246790000	156910000	0	0	0	0	0	0	335010000	350380000	291040000	0	0	602530000	555460000	797230000	1283500000	0	0	0	0	0	392040000	0	422750000	0	0	0	0	542500000	0	306650000	0	284980000	346710000	418880000
O94887	0	0	0	0	0	0	0	0	0	0	0	0	0	0	0	0	0	0	0	0	0	0	0	0	0	0	0	0	30065000	0	0	0	0	28209000	0	0	0	0	0	0	0	0	0	0	0	0	0	0	0
O94888	91507000	78579000	0	94692000	78515000	67268000	93336000	90441000	87678000	246890000	247130000	277290000	91813000	93489000	116910000	150790000	126600000	157550000	57288000	112530000	102500000	87095000	92865000	79624000	130360000	120450000	120390000	65964000	95069000	73197000	76974000	71250000	91464000	64427000	91252000	171940000	143770000	133470000	161970000	171300000	190750000	143880000	192700000	157200000	106450000	130490000	113790000	160160000	193530000
O94889	0	0	0	0	0	0	0	0	0	0	0	0	0	0	0	0	0	0	0	0	0	0	0	0	0	0	0	0	0	0	0	0	0	0	0	0	0	0	0	0	0	0	0	0	0	0	0	0	0
O94898	0	0	0	0	0	0	0	0	0	0	0	0	0	0	0	0	0	0	0	0	0	0	0	0	0	0	0	0	0	0	0	0	0	0	0	0	0	0	0	0	0	0	0	0	0	0	0	0	0
O94900	0	0	0	0	0	0	0	0	0	0	0	0	0	0	0	0	0	0	0	0	0	0	0	0	0	0	0	0	0	0	0	0	0	0	0	0	0	0	0	0	0	0	0	0	0	0	0	0	0
O94901	0	0	0	0	0	0	0	0	0	0	0	0	0	0	0	0	0	0	0	0	0	0	0	0	0	0	0	0	0	0	0	0	0	0	0	0	0	0	0	0	0	0	0	0	97556000	0	0	0	0
O94903	171730000	98390000	57511000	148980000	353540000	359770000	433770000	184890000	187700000	378560000	372710000	326920000	145680000	233010000	160740000	159870000	111660000	172510000	248490000	343710000	415510000	268430000	323140000	282130000	202510000	325840000	273030000	284100000	346230000	396810000	379500000	429790000	265100000	317200000	320550000	117780000	131440000	52834000	180420000	162900000	186770000	387580000	413970000	443880000	362020000	208560000	233780000	192000000	156430000
O94905	409150000	276670000	278680000	262650000	160900000	188300000	409130000	230740000	197110000	445860000	340190000	389730000	97298000	100980000	107290000	93999000	64092000	79425000	290030000	237300000	440130000	50013000	51293000	64433000	294040000	278840000	211770000	189660000	197120000	321760000	303180000	268680000	303640000	241460000	213300000	146070000	166030000	111290000	84850000	48853000	88260000	371720000	423570000	449130000	362890000	438040000	381410000	111230000	133180000
O94906	221860000	309550000	235410000	304030000	347320000	225940000	236020000	281720000	246430000	284220000	305590000	359600000	238290000	242860000	213900000	240430000	278160000	244500000	431450000	377260000	424510000	249270000	260980000	291180000	346120000	281230000	270970000	275790000	267750000	240890000	213640000	189200000	264440000	206620000	209260000	341360000	348130000	415290000	400020000	432200000	334670000	269730000	260480000	284800000	267030000	272470000	281850000	247830000	309520000
O94907	0	0	0	0	0	0	0	0	0	0	0	0	0	0	0	0	0	0	0	0	0	0	0	0	0	0	0	0	0	0	0	0	0	0	0	0	0	0	0	0	0	0	0	0	0	0	0	0	0
O94910	0	0	0	0	0	0	0	0	0	0	0	0	0	0	0	0	0	0	0	0	0	0	0	0	0	0	0	0	0	0	0	0	0	0	0	0	0	0	0	0	0	0	0	0	0	0	0	0	0
O94911	0	0	0	0	0	0	0	0	0	0	0	0	0	0	0	0	0	0	0	0	0	0	0	0	0	0	0	0	0	0	0	0	0	0	0	0	0	0	0	0	0	0	0	0	0	0	0	0	0
O94913	0	37953000	0	0	0	43929000	35000000	0	43811000	0	0	41212000	29922000	0	0	93380000	76086000	84332000	91266000	50134000	0	62756000	0	0	0	0	31825000	47993000	0	0	22981000	60014000	46104000	0	76462000	0	56903000	50617000	107460000	92347000	86568000	54214000	57679000	67213000	26440000	41699000	35061000	0	0
O94915	0	0	31460000	0	29185000	33194000	0	0	31593000	33483000	53369000	48373000	45827000	71993000	46673000	44106000	48565000	41548000	0	0	0	0	19402000	12020000	0	30864000	28016000	25852000	56867000	61792000	85869000	85273000	0	22142000	43745000	76025000	0	59290000	30033000	0	0	71868000	46712000	0	34946000	36694000	47313000	0	30595000
O94916	0	0	0	0	0	0	0	0	0	0	0	0	0	0	0	0	0	0	0	0	0	0	0	0	0	0	0	0	0	0	0	0	0	0	0	0	0	0	0	0	0	0	0	0	0	0	0	0	0
O94919	32728000	76762000	51817000	102230000	48404000	42356000	41491000	0	35656000	16954000	0	0	151580000	151810000	145970000	42431000	33994000	12738000	80709000	131730000	145530000	65780000	110880000	83020000	83486000	87748000	223520000	206770000	196720000	258060000	207230000	181980000	89361000	81424000	38876000	155520000	122210000	61188000	104250000	85514000	104240000	110770000	100860000	119750000	72215000	58323000	57959000	346090000	288820000
O94921	0	0	0	0	0	0	0	0	0	0	0	0	0	0	0	0	0	0	0	0	0	0	0	0	0	0	0	0	0	0	0	0	0	0	0	0	0	0	0	0	0	0	0	0	0	0	0	0	0
O94923	0	0	0	0	0	0	0	0	0	0	67557000	70862000	0	0	0	0	0	0	0	0	0	0	0	80144000	0	0	160270000	62777000	52858000	0	0	0	62002000	54950000	77201000	0	31105000	0	0	0	0	0	0	0	0	41785000	0	0	0
O94925	197200000	401490000	359550000	1229600000	267710000	283440000	200760000	1647900000	1641900000	451190000	375590000	399660000	1203500000	1229000000	1279600000	488250000	472940000	563950000	554390000	701240000	739230000	256200000	299260000	282000000	168940000	108070000	277000000	244390000	295360000	4503400000	4523300000	5204200000	349020000	340370000	356690000	356340000	456960000	434270000	289940000	212290000	231730000	2564200000	2299100000	2416500000	402890000	422730000	381670000	201040000	208700000
O94927	0	0	0	0	0	0	0	27591000	31668000	0	0	0	25280000	29036000	0	0	0	31889000	0	0	0	0	0	0	50475000	0	0	0	0	0	42808000	0	0	0	0	44126000	0	40593000	0	0	0	59203000	0	29920000	0	0	0	0	0
O94929	0	0	0	0	0	0	0	0	0	0	0	0	0	0	0	0	0	0	0	0	0	0	0	0	0	0	0	0	0	0	0	0	0	0	0	0	0	0	0	0	0	0	0	0	0	47440000	51804000	0	0
O94952	0	0	0	0	0	0	0	0	0	0	0	0	0	0	0	0	0	0	0	0	0	0	0	0	0	0	65753000	0	0	0	0	0	0	0	0	0	0	0	0	0	0	0	0	0	0	0	0	0	0
O94953	0	0	0	0	0	0	0	0	0	0	0	0	0	0	0	0	41595000	39798000	0	0	39542000	0	0	0	44110000	0	0	0	0	0	0	0	0	0	0	0	0	0	70861000	42136000	64594000	0	0	0	0	0	0	0	0
O94955	0	0	0	0	71041000	51836000	0	0	0	0	0	0	0	0	0	0	0	0	0	0	0	0	0	0	0	0	0	0	0	0	0	0	0	0	0	0	0	0	0	0	0	0	0	0	0	0	0	0	0
O94964	0	0	0	0	0	0	0	0	0	0	0	0	0	0	0	0	0	0	0	82155000	0	0	0	0	49165000	72059000	0	0	0	0	0	0	0	0	0	134010000	91228000	118500000	0	0	0	0	0	0	0	0	0	0	0
O94966	69763000	35882000	35690000	69160000	0	40587000	73379000	64550000	86134000	23185000	0	35045000	0	24292000	16023000	111050000	108580000	119200000	157380000	134270000	104780000	34155000	56002000	42711000	92630000	81662000	0	71045000	33349000	22998000	0	56376000	64320000	51431000	68410000	350020000	361480000	447700000	122990000	126630000	101510000	114730000	175280000	130580000	97427000	99636000	117930000	47423000	74060000
O94967	0	0	49409000	0	0	0	0	0	0	0	0	0	0	0	0	0	0	0	0	0	0	0	0	0	0	0	0	0	0	0	0	0	0	0	0	0	0	0	0	0	0	0	0	0	0	0	0	0	0
O94972	0	0	0	0	0	0	0	0	0	0	0	0	0	0	0	0	0	0	0	0	0	0	0	0	0	0	0	0	0	0	0	0	0	0	0	0	0	0	0	0	0	0	0	0	0	0	0	0	0
O94973	147310000	73555000	85525000	707350000	402260000	447370000	317590000	667550000	810460000	315010000	223510000	338250000	392590000	309710000	333660000	388750000	312120000	312840000	400960000	396950000	241620000	440990000	353070000	385850000	277470000	263400000	742530000	769320000	568930000	1269200000	1501200000	1136500000	374290000	456180000	492450000	264020000	187840000	248650000	204750000	230250000	319910000	957900000	929580000	900540000	614050000	752390000	641510000	159360000	141400000
O94979	705610000	671040000	560760000	444410000	730390000	884660000	771260000	535930000	534150000	1013700000	879620000	779090000	360670000	432100000	342880000	630120000	656670000	615810000	33544000	41758000	27094000	650090000	693650000	686540000	467580000	611960000	665750000	600180000	709900000	481330000	490930000	540840000	417860000	468400000	459730000	430930000	506420000	433080000	526620000	534180000	591080000	280100000	389020000	328410000	529620000	462930000	508050000	547850000	569100000
O94985	0	0	0	0	0	0	0	0	0	0	0	0	0	0	0	88847000	119360000	75862000	0	0	0	0	0	0	85087000	89453000	0	0	0	0	0	76493000	0	0	0	0	0	0	0	0	0	39853000	72220000	0	85964000	57034000	80141000	47781000	0
O94992	205310000	134990000	188550000	0	158110000	161410000	158600000	154020000	132030000	87257000	125400000	132870000	116720000	73329000	107030000	113380000	87855000	95837000	324820000	264580000	255260000	228350000	252370000	243860000	301070000	322870000	82054000	134940000	0	85241000	191240000	160600000	125200000	161910000	92419000	374530000	316380000	501660000	99974000	138940000	81720000	776300000	489940000	390520000	151740000	239030000	261060000	325140000	187580000
O95049	155400000	0	0	0	80191000	70083000	233900000	0	0	0	0	0	117570000	123670000	147990000	0	0	0	0	0	0	168700000	230510000	181100000	87159000	87714000	189660000	164260000	172680000	0	0	292300000	154980000	143780000	90650000	0	0	0	0	0	0	0	0	0	0	0	0	201390000	145530000
O95059	0	0	0	0	0	0	0	0	0	0	0	0	0	0	0	0	0	0	0	0	0	0	0	0	0	0	0	0	0	0	0	0	0	0	0	0	0	0	0	0	0	0	0	0	0	0	0	27387000	0
O95067	0	0	0	0	0	0	0	0	0	0	0	0	0	0	0	0	0	0	0	0	0	0	0	0	0	0	0	0	0	0	0	0	0	0	0	0	0	0	0	0	0	0	0	0	0	0	0	0	0
O95070	23433000	137690000	137940000	199460000	0	0	0	162890000	332570000	239980000	130180000	114490000	90892000	90052000	147260000	68650000	0	79304000	0	95240000	0	0	0	0	0	0	0	0	50836000	63296000	114890000	0	0	0	0	0	0	0	0	0	0	0	0	0	0	147430000	102860000	0	0
O95071	54209000	0	38024000	41466000	128650000	91299000	104710000	103190000	77542000	42124000	37670000	0	154600000	189950000	141720000	364140000	349910000	410110000	102700000	97745000	210240000	107610000	170520000	121300000	146120000	118410000	90911000	107740000	84003000	113960000	105640000	69190000	129240000	127780000	127910000	190520000	218170000	177840000	189540000	184440000	205740000	95822000	86725000	131490000	131280000	104090000	128920000	132080000	105740000
O95081	0	0	0	0	0	0	0	103130000	150790000	0	0	0	0	0	0	0	0	0	0	0	0	0	0	0	0	0	137220000	95025000	143990000	123890000	126210000	104400000	79939000	106370000	62607000	0	0	0	0	0	0	0	101790000	0	0	0	0	0	0
O95084	0	0	0	0	0	0	0	0	0	0	0	0	0	51421000	0	0	0	0	0	0	0	0	0	0	0	0	0	0	0	0	0	0	0	0	0	0	0	0	0	0	0	0	0	0	86613000	51921000	74361000	0	0
O95104	0	107220000	0	0	104610000	88106000	99145000	0	40036000	106670000	41961000	60901000	47676000	47101000	57215000	165040000	124210000	154550000	0	24681000	0	87044000	96337000	70538000	185250000	197870000	96295000	83560000	71729000	55958000	32024000	0	129430000	113200000	116110000	73992000	139190000	108840000	139250000	133950000	148770000	169820000	218860000	138160000	107270000	91759000	106930000	145080000	175630000
O95139	234190000	137680000	107520000	0	109120000	0	72871000	0	0	146050000	0	196500000	0	95411000	70462000	108350000	169580000	150710000	0	0	0	0	71525000	50721000	72041000	115450000	0	60272000	81880000	71278000	0	0	129280000	130430000	122730000	163910000	174560000	137390000	136350000	149670000	190650000	101260000	123050000	121510000	115340000	105220000	96260000	106860000	114040000
O95140	53422000	31228000	69548000	98335000	66947000	45887000	62233000	126990000	0	48019000	38950000	0	43743000	70566000	64337000	86922000	61965000	72455000	134220000	0	70811000	69957000	121460000	93638000	262910000	238900000	94151000	77211000	99323000	77362000	74419000	75286000	81058000	79992000	74164000	40893000	91098000	54371000	98152000	121470000	70632000	103570000	91633000	72748000	64304000	73507000	75835000	97308000	134120000
O95149	0	0	0	0	0	0	0	0	0	0	0	0	0	0	0	0	0	0	0	0	0	0	0	0	0	0	0	0	0	0	0	0	0	0	0	0	0	0	0	0	0	0	0	0	0	0	0	0	0
O95154	0	44928000	0	95054000	0	0	0	0	175260000	146310000	0	0	0	0	0	0	34088000	0	0	0	0	73422000	0	0	0	0	1047400000	582360000	605960000	0	0	0	675120000	629540000	792510000	0	187010000	0	0	0	0	0	0	0	18062000	32191000	0	469940000	576400000
O95155	75041000	42806000	84902000	103700000	34544000	52702000	83210000	136410000	112580000	59682000	69677000	65282000	72550000	70327000	87577000	98121000	77703000	98076000	57989000	0	85166000	60838000	127500000	102720000	386600000	421360000	53623000	53909000	69749000	76138000	67816000	61099000	64333000	39412000	79584000	195370000	278470000	252150000	90249000	99497000	112660000	115470000	149730000	91663000	61308000	94396000	68088000	58948000	40375000
O95159	0	0	0	0	137010000	119930000	135500000	216230000	146430000	131310000	103360000	106340000	44392000	59726000	112200000	144260000	175950000	92093000	0	51198000	0	192340000	240780000	232270000	117250000	101570000	193560000	182550000	167240000	114500000	0	97689000	111940000	124830000	95300000	81634000	59611000	0	92191000	97571000	76846000	66209000	0	0	66382000	109110000	93022000	59624000	51650000
O95163	217800000	255090000	162010000	132620000	96415000	99902000	75454000	67615000	101750000	86067000	149350000	124860000	129020000	134260000	120590000	110150000	75808000	79813000	51291000	12323000	121420000	94585000	115320000	88409000	120770000	112670000	121260000	129780000	125740000	62255000	54053000	88447000	146530000	187140000	164470000	167580000	233840000	256050000	128900000	164080000	133130000	283410000	223240000	237290000	97886000	73480000	74592000	107330000	114310000
O95164	0	0	0	0	0	0	0	0	0	0	0	0	0	0	0	0	0	0	0	0	0	22047000	28872000	66206000	0	0	0	0	0	0	0	0	0	0	0	0	0	0	0	0	0	0	0	0	0	0	0	0	0
O95166	0	0	0	0	0	0	0	0	0	0	0	0	0	0	0	0	0	0	0	0	0	0	0	0	0	0	0	0	0	0	0	0	0	0	0	0	0	0	0	0	0	0	0	0	0	0	0	0	0
O95167	464120000	0	0	0	169180000	125210000	232280000	0	0	0	0	0	63053000	53815000	0	240190000	203620000	237420000	199180000	212170000	251510000	191500000	132340000	182540000	347730000	420400000	0	161400000	0	0	0	0	0	326180000	365260000	0	312710000	0	166630000	0	0	321630000	0	380640000	0	0	0	0	0
O95168	216870000	303500000	255570000	127530000	123290000	171060000	207710000	234000000	561880000	438680000	567830000	553820000	82855000	77294000	118570000	319270000	324800000	331160000	368950000	336180000	413360000	414770000	266100000	323780000	191590000	281880000	232260000	102110000	177120000	154600000	169170000	208330000	288960000	204790000	258250000	93170000	119710000	87389000	471000000	346300000	342470000	340570000	282920000	352110000	167770000	147500000	152840000	146550000	117090000
O95169	82856000	89477000	96924000	144310000	121850000	68316000	87592000	117970000	134830000	123180000	103530000	99533000	69402000	36579000	49965000	227400000	209990000	220750000	229680000	242490000	220080000	107570000	86913000	104340000	91543000	0	112090000	92717000	104590000	164930000	68171000	130070000	149080000	146680000	178160000	91597000	114790000	117360000	136990000	152940000	142940000	270650000	202760000	153110000	175040000	162540000	155750000	160200000	150290000
O95171	0	130510000	65778000	0	55162000	0	0	0	0	0	0	0	71868000	107330000	116820000	0	0	0	0	53878000	0	0	0	0	0	47651000	0	0	0	21884000	0	40886000	0	0	0	0	0	0	0	0	0	181610000	141600000	142670000	77490000	110400000	103580000	0	0
O95182	52447000	0	55166000	0	32990000	28412000	24910000	0	25406000	0	45125000	64847000	0	0	0	89062000	40165000	84571000	31961000	57966000	49152000	0	0	0	0	0	19646000	0	0	27817000	0	0	21692000	0	0	27365000	24720000	75153000	30860000	21096000	41365000	0	27679000	54274000	27345000	0	0	0	51466000
O95183	0	0	0	0	0	0	0	0	0	0	0	0	0	73624000	0	0	0	0	0	0	0	0	0	0	0	0	0	0	0	0	0	0	0	0	0	0	0	0	0	0	0	0	0	0	0	0	0	0	0
O95185	0	0	0	0	0	0	0	0	0	0	0	0	0	0	0	0	0	0	0	0	0	0	0	0	0	0	0	0	0	0	0	0	0	0	0	0	0	0	0	0	0	0	0	0	0	0	0	0	0
O95196	0	0	0	0	0	0	0	0	0	0	0	0	0	0	0	0	0	0	0	0	0	0	0	0	0	0	0	0	0	0	0	0	0	0	0	0	0	0	0	0	0	0	0	0	0	0	0	0	0
O95197	1265100000	1523800000	984540000	283920000	923190000	1001600000	739980000	342010000	733770000	532150000	388740000	389830000	359310000	301990000	355110000	40013000	62000000	58968000	274170000	189180000	295500000	641270000	492180000	375210000	269200000	332370000	290510000	400330000	409250000	128110000	98269000	214300000	187500000	239680000	229320000	88273000	123150000	134910000	86809000	41050000	52705000	286390000	151250000	87435000	241860000	255680000	227450000	326780000	323310000
O95202	355370000	338670000	397230000	306250000	380340000	366230000	404870000	276550000	222730000	128070000	218870000	132000000	459660000	414650000	427600000	835820000	619340000	779520000	311660000	250000000	283690000	498490000	467110000	447720000	355050000	371070000	547790000	463200000	488900000	284100000	249960000	275480000	351670000	434060000	403420000	497520000	531890000	513830000	334500000	408440000	426190000	626140000	550750000	537140000	386670000	380450000	345070000	508980000	521560000
O95208	0	0	0	0	0	0	16251000	0	0	0	0	28118000	70120000	54848000	79733000	0	0	0	0	0	0	79390000	57569000	0	216110000	251100000	0	0	0	99030000	0	111460000	0	0	0	0	0	0	0	0	0	0	0	0	0	0	0	0	0
O95210	0	0	0	0	60599000	74292000	64438000	37088000	0	0	0	0	175600000	146160000	134260000	0	0	0	90049000	50690000	56707000	118040000	153280000	128290000	0	0	0	73582000	84068000	59022000	85105000	54353000	70665000	48918000	76633000	0	0	0	0	0	0	0	0	0	0	0	0	33362000	0
O95218	0	299330000	221320000	126700000	59762000	57857000	35719000	81918000	44739000	208430000	94983000	76893000	158720000	189970000	147490000	109480000	136920000	96970000	247040000	109190000	111840000	34558000	155490000	181700000	121170000	104650000	85849000	191830000	142180000	71151000	34813000	72567000	57249000	29908000	61018000	181120000	83877000	88807000	152200000	144400000	118240000	166200000	141480000	114330000	75183000	84936000	71570000	186440000	130420000
O95219	49923000	73625000	94956000	66942000	110690000	123640000	103000000	31434000	53806000	56842000	54358000	38375000	72026000	73629000	70811000	0	0	22054000	0	35765000	116810000	29317000	20979000	0	27651000	67302000	85814000	84068000	89256000	76453000	84095000	94426000	68729000	81801000	72919000	53320000	104490000	65292000	0	27966000	0	204630000	223150000	244870000	90974000	73577000	71718000	80462000	79950000
O95229	0	0	0	0	0	0	0	0	0	0	0	0	0	0	0	0	0	0	0	0	0	0	0	0	0	0	0	0	0	0	0	0	0	0	0	0	0	0	0	0	0	0	0	0	0	0	0	0	0
O95232	235560000	294640000	327820000	239050000	395140000	387670000	348930000	243260000	303630000	609660000	541260000	541250000	271090000	402250000	364140000	522700000	500020000	396710000	219850000	161940000	218150000	415480000	510120000	485950000	413660000	458970000	474420000	338360000	410470000	175120000	174990000	162670000	485140000	444920000	554570000	560190000	568600000	349190000	584780000	615940000	568740000	405130000	444530000	352830000	387850000	330280000	345330000	407580000	299860000
O95235	0	0	0	0	0	0	0	0	0	0	0	0	0	0	0	0	0	0	0	0	0	0	0	0	0	0	0	0	0	0	0	0	0	0	0	0	0	0	0	0	0	0	0	0	0	0	0	0	0
O95236	0	0	0	0	0	0	0	0	0	0	0	0	0	0	0	0	0	0	0	0	0	0	0	0	0	0	0	0	0	0	0	0	0	0	0	0	0	0	0	0	0	0	0	0	0	0	0	0	0
O95238	0	0	0	0	0	0	0	0	0	0	0	0	0	0	0	0	0	0	0	0	0	0	41648000	42321000	0	0	0	0	0	0	0	0	0	0	0	0	0	0	0	0	0	0	0	0	0	0	0	0	0
O95239	38292000	16606000	41219000	127440000	102430000	62989000	61322000	143070000	74896000	141710000	126220000	123840000	91911000	116620000	120740000	62107000	122380000	75380000	33700000	0	35164000	68436000	67604000	56351000	93639000	104360000	0	0	118360000	0	0	0	0	0	0	102810000	112840000	108750000	108610000	109400000	170880000	34161000	42493000	40704000	0	0	23921000	65304000	54896000
O95243	0	0	0	0	0	0	0	0	0	0	0	0	0	0	0	0	0	0	0	0	0	0	0	0	0	0	0	0	0	0	0	0	0	0	0	0	0	0	0	0	0	0	0	0	0	0	0	0	0
O95248	0	0	0	0	0	0	0	0	0	43978000	0	0	0	0	18361000	0	0	76640000	0	0	0	40859000	0	35896000	0	0	171490000	240030000	159440000	0	0	0	0	27217000	0	62935000	35411000	31428000	0	44923000	47022000	0	0	0	0	0	0	36494000	0
O95249	0	47353000	38348000	0	122440000	125050000	120230000	107780000	52337000	72444000	119920000	103470000	80091000	86468000	81721000	185220000	146410000	121420000	106210000	159840000	134740000	166140000	194600000	198550000	0	84830000	538530000	521930000	502410000	83383000	70033000	80199000	142380000	139590000	152980000	120440000	168820000	190230000	36593000	41221000	59319000	165440000	151700000	209100000	216380000	192560000	151310000	179640000	159120000
O95251	0	0	21774000	0	48224000	0	0	0	0	0	0	55939000	27720000	42177000	30481000	0	0	77601000	0	0	0	83834000	85212000	98865000	19711000	0	0	0	0	0	0	0	0	0	0	0	0	0	41432000	42921000	41435000	62499000	0	21900000	0	0	0	0	0
O95260	0	0	0	0	0	0	67255000	0	0	0	0	0	0	56704000	0	0	62124000	0	0	0	0	0	0	0	0	0	108040000	140420000	115770000	0	0	0	0	0	0	60286000	123740000	52916000	0	118570000	0	116360000	112290000	90382000	0	62108000	59370000	49294000	97119000
O95271	0	0	0	0	0	0	0	0	0	0	0	0	0	0	0	0	0	0	0	0	0	0	0	0	0	0	0	0	0	0	0	0	0	0	0	0	0	0	0	0	0	0	0	0	0	0	0	0	0
O95273	0	0	0	0	0	0	0	0	0	0	0	0	0	0	0	0	0	0	0	0	0	0	0	0	0	0	0	0	21050000	0	0	0	0	0	0	0	0	0	47105000	0	0	0	0	0	0	0	0	0	0
O95274	0	0	0	0	0	0	0	0	0	0	0	0	0	0	0	0	0	0	0	0	0	0	0	0	0	0	0	0	0	0	0	0	0	0	0	0	0	0	0	0	0	0	0	0	0	0	0	0	0
O95278	0	0	0	0	0	0	0	0	0	0	0	0	0	0	0	0	0	0	0	0	0	0	0	0	0	0	0	0	0	0	0	0	0	0	0	0	0	0	0	0	0	0	0	0	0	0	0	0	0
O95292	550870000	496800000	488290000	716580000	239330000	370750000	553190000	542540000	662160000	332980000	253940000	135510000	527480000	564390000	536190000	158540000	156350000	155880000	423460000	613130000	441510000	1692400000	2010200000	2005100000	566610000	472600000	509950000	590650000	694810000	409250000	517550000	431640000	379380000	438150000	440580000	231580000	303770000	419820000	149150000	139210000	113330000	532460000	314990000	465510000	422900000	426180000	532620000	507560000	439970000
O95294	0	0	0	0	0	0	0	0	0	0	0	34045000	138190000	0	0	131070000	120290000	160180000	0	0	0	0	0	0	66259000	57609000	0	0	0	0	0	0	51344000	0	0	0	0	0	0	0	0	0	0	0	0	0	0	0	0
O95295	80071000	99461000	94669000	64731000	68050000	81081000	99960000	0	0	112000000	74499000	119230000	0	99582000	110310000	171280000	116810000	147750000	0	147760000	151410000	141690000	159080000	126940000	133660000	123590000	230810000	164610000	153430000	69697000	71929000	64824000	107240000	77512000	74233000	77472000	93530000	100740000	75140000	83607000	84417000	119390000	111100000	145870000	219630000	177140000	203790000	196830000	173660000
O95297	152560000	54944000	92584000	139710000	164300000	235880000	283430000	146410000	220350000	168910000	172960000	178020000	179010000	139920000	121570000	0	102930000	78576000	0	0	0	361170000	237990000	267160000	0	0	58341000	74106000	0	191860000	187370000	178070000	19819000	36749000	28817000	0	0	0	0	0	0	0	0	0	0	0	0	0	0
O95298	65843000	30266000	0	0	0	0	0	0	0	0	0	0	0	0	0	0	18181000	0	0	0	0	0	0	0	0	13924000	0	0	0	0	0	0	0	21256000	0	17609000	0	0	33036000	0	0	25510000	0	0	0	0	0	19538000	0
O95299	322410000	516430000	183620000	495870000	365380000	444730000	329350000	398290000	618580000	305060000	481550000	360420000	169020000	152130000	166770000	556590000	612370000	368490000	653680000	754370000	644520000	441240000	452160000	355980000	355220000	385680000	307290000	232580000	230530000	293140000	316480000	349620000	513190000	640550000	524990000	303490000	376110000	347560000	497920000	477110000	351950000	492020000	614710000	503830000	416130000	491210000	473680000	297950000	408330000
O95302	378430000	224700000	171350000	248000000	127440000	166590000	128740000	222850000	195840000	60157000	166170000	201240000	110620000	117300000	111280000	0	0	0	64635000	0	70649000	167770000	200210000	235300000	140450000	222150000	124480000	113610000	54970000	345200000	256390000	249170000	272320000	222150000	265120000	111470000	157410000	182470000	36681000	0	0	336440000	288210000	137810000	147140000	158400000	136790000	252420000	324040000
O95319	0	0	0	0	0	0	0	0	0	0	0	0	0	0	0	0	0	0	0	0	0	0	0	0	0	0	0	0	0	0	0	0	0	0	0	0	0	0	292630000	259580000	258110000	0	0	0	0	0	0	0	0
O95336	1237200000	960570000	1468700000	1362800000	666310000	710010000	946690000	1631200000	1499900000	1700300000	1737100000	1797900000	1502400000	1327100000	1383800000	1313200000	1159100000	1172900000	764820000	759730000	678600000	1205200000	1342900000	1221100000	971860000	985170000	1733000000	1722400000	1696000000	1362300000	1452400000	1435800000	1469800000	1676800000	1952700000	1099300000	1828700000	1726200000	1422200000	1322000000	1326900000	1173800000	1110000000	1143200000	1815400000	1945500000	1811400000	1892000000	1830100000
O95340	37066000	45389000	77942000	9369800	0	0	6941600	13265000	68850000	807410000	1287600000	1133600000	564900000	582530000	590440000	18008000	15383000	17639000	18317000	0	0	3745000	82260000	4771200	9541400	9741700	0	4703700	17804000	1959300000	1711800000	1867900000	72636000	99014000	99514000	166740000	111020000	60861000	0	4788500	3775400	0	6167300	3109900	151700000	139460000	190900000	7479100	8230500
O95342	0	0	0	0	0	0	0	0	0	0	0	0	0	0	0	0	0	0	0	0	0	0	0	0	0	0	0	0	0	0	0	0	0	0	0	0	0	0	73715000	0	82765000	0	0	0	0	40807000	0	0	0
O95347	443880000	315740000	320560000	270480000	473560000	385610000	455620000	312730000	286910000	685740000	742260000	686530000	270870000	259230000	270580000	470430000	434730000	430780000	318790000	377500000	415580000	202690000	248950000	190050000	372400000	381180000	128410000	124500000	142970000	161860000	135570000	126510000	193100000	221970000	212430000	414550000	511930000	505170000	652700000	735490000	763030000	221610000	229190000	205460000	168930000	143470000	183870000	144980000	128440000
O95352	30068000	30725000	70412000	276460000	52032000	83222000	44879000	237680000	210360000	386380000	419520000	353930000	119060000	90102000	134790000	78031000	125580000	78563000	42264000	101950000	104000000	90310000	66726000	84784000	96578000	92044000	120540000	55404000	73127000	388070000	461930000	424680000	52996000	86505000	88778000	73946000	115730000	153310000	60638000	76671000	54495000	392240000	344770000	322170000	199490000	187410000	192710000	125890000	137350000
O95359	91138000	0	18463000	210740000	0	75033000	0	0	0	0	0	0	54259000	18884000	0	0	0	0	252020000	140530000	204490000	45608000	20417000	47010000	124670000	150020000	186640000	129820000	152260000	0	69480000	48301000	109350000	79348000	95514000	92510000	76873000	85829000	0	0	0	72178000	90457000	98044000	98059000	56450000	48196000	133860000	159250000
O95361	175490000	473840000	310910000	61457000	400440000	552320000	652150000	72276000	72483000	115370000	86335000	106670000	34284000	14855000	59755000	0	0	0	56803000	27185000	97954000	16134000	19588000	31240000	132550000	152230000	129000000	109430000	88187000	300210000	260160000	474450000	72075000	46647000	34109000	0	10590000	0	0	0	14373000	0	0	0	474870000	674020000	559040000	20200000	52744000
O95363	0	0	0	0	0	0	0	0	0	0	0	0	0	0	0	0	0	44291000	0	0	0	0	0	0	0	0	0	0	0	0	0	0	0	0	0	0	0	0	0	0	0	0	0	0	0	0	0	0	0
O95365	0	0	0	0	0	0	0	0	0	0	0	0	0	0	0	0	0	0	0	0	0	0	108300000	87867000	0	27566000	0	0	0	0	0	0	0	0	0	0	0	0	0	88733000	0	0	0	0	0	0	68382000	69647000	0
O95372	306190000	246790000	457400000	792760000	879620000	785230000	1179800000	971260000	716080000	398790000	436350000	555300000	922890000	717050000	969410000	335280000	693240000	659910000	188170000	439630000	255980000	887590000	745850000	892160000	526760000	518950000	1009700000	1072800000	1382300000	848340000	922860000	757930000	1520100000	2093100000	1815300000	1282600000	1163500000	972220000	571230000	971530000	603440000	661020000	626670000	525210000	664600000	958700000	914940000	847220000	920870000
O95373	775940000	667640000	716650000	1024100000	696000000	711640000	731690000	1091600000	979450000	729300000	800310000	897490000	594790000	542160000	497920000	690400000	681210000	770050000	117770000	122400000	58132000	762670000	685030000	738990000	963690000	1074100000	508120000	375680000	522870000	832920000	697240000	846180000	604510000	588190000	575460000	799330000	727910000	693740000	519390000	491990000	550930000	800830000	726260000	755990000	711670000	692270000	759660000	522410000	561100000
O95376	159780000	82674000	190370000	0	0	0	72192000	160490000	0	0	0	82159000	127500000	82561000	93089000	94099000	70228000	65561000	225240000	0	0	0	93779000	44704000	229010000	118220000	87726000	93633000	130330000	199150000	71521000	66481000	112940000	126320000	89594000	176230000	160230000	174780000	92249000	69313000	85020000	197350000	187810000	116920000	65533000	79830000	0	95695000	113150000
O95379	0	0	0	0	298340000	134020000	214160000	129190000	182430000	0	0	0	0	0	0	0	0	0	0	0	0	0	0	0	0	94790000	0	0	105710000	84493000	85905000	73526000	0	0	0	0	0	0	308300000	573820000	299490000	0	0	0	77674000	0	0	38719000	86532000
O95391	0	0	0	0	0	0	0	0	0	0	93101000	0	0	0	0	0	82538000	0	0	0	0	58921000	0	0	0	0	0	62542000	0	0	0	0	0	0	0	75668000	102340000	112510000	0	0	43163000	0	0	0	0	46011000	43811000	0	0
O95393	0	0	0	0	0	0	0	0	0	0	0	0	0	0	0	0	0	0	147090000	141740000	166230000	0	0	0	0	0	0	0	0	0	0	0	0	0	0	0	0	0	0	0	0	0	0	0	0	0	0	0	0
O95394	444500000	335230000	305030000	198600000	334760000	361460000	254980000	429840000	351770000	805260000	618300000	729850000	208930000	197230000	195590000	206100000	174480000	195440000	318060000	223030000	194240000	463740000	363260000	400310000	284520000	317730000	243190000	190850000	203010000	526200000	513290000	512720000	409750000	390320000	410790000	203620000	182660000	158220000	152870000	150700000	198320000	254080000	220750000	233590000	176800000	163970000	171920000	266390000	264040000
O95395	0	0	0	0	0	0	0	0	0	0	0	0	0	0	0	0	0	0	0	0	0	0	0	0	76294000	0	0	33554000	77482000	0	0	0	43778000	65132000	59659000	0	0	0	0	104560000	0	0	0	0	0	0	0	0	0
O95396	0	0	0	186490000	137850000	150670000	136770000	122490000	185470000	242980000	136150000	0	70101000	77877000	101710000	0	0	0	0	0	0	361750000	320590000	351960000	243750000	282220000	148020000	126340000	196200000	0	0	0	69695000	0	45357000	243470000	218980000	238680000	0	0	0	306140000	230380000	111560000	0	0	0	74618000	112320000
O95398	0	0	0	0	0	0	0	0	0	0	0	0	0	0	0	0	0	0	0	0	0	0	0	0	0	0	0	0	0	0	0	0	0	0	0	0	0	0	0	0	0	0	0	0	0	0	0	0	0
O95399	0	0	0	0	0	0	0	0	0	0	0	0	0	0	0	0	0	0	0	0	0	0	0	0	0	0	0	0	0	0	0	0	0	0	0	0	0	0	0	0	0	0	0	0	0	0	0	0	0
O95400	277920000	85263000	324680000	0	218320000	179750000	259550000	113860000	0	202230000	198890000	232810000	125810000	126910000	95724000	184090000	174440000	164930000	118940000	121360000	0	138630000	160180000	116630000	123180000	102880000	151990000	123440000	117000000	121360000	127880000	138630000	0	0	0	314190000	326440000	351270000	279440000	300220000	401860000	190720000	154000000	138240000	115790000	184370000	89879000	139190000	110050000
O95402	0	0	0	0	0	0	0	0	0	0	0	0	0	0	0	0	0	0	0	0	0	0	0	0	0	0	0	0	0	0	0	0	0	0	0	0	0	0	0	0	0	0	0	0	0	0	0	0	0
O95405	0	0	0	0	0	0	0	0	0	0	0	0	0	0	0	0	0	0	0	0	0	0	0	0	0	0	0	0	0	0	0	0	0	0	0	0	0	0	0	0	0	0	0	0	0	0	0	0	0
O95406	0	0	0	0	0	0	0	0	0	0	0	0	0	0	0	0	0	0	0	0	0	0	0	0	0	0	0	0	0	0	0	0	0	0	0	0	0	0	0	0	0	0	0	0	0	0	0	0	0
O95407	0	0	0	0	0	0	0	0	0	0	0	0	0	0	0	0	0	0	0	0	0	0	0	0	0	0	0	0	0	0	0	0	0	0	0	0	0	0	0	0	0	0	0	0	0	0	0	0	0
O95415	0	0	0	0	0	0	0	0	0	0	0	0	0	0	0	0	0	0	0	0	0	0	0	0	0	0	0	0	0	0	0	0	0	0	0	0	0	0	0	0	0	0	0	0	0	0	0	0	0
O95425	0	0	0	0	0	0	0	0	0	0	0	0	52102000	51614000	40534000	0	0	0	0	0	0	0	0	0	0	0	0	0	0	67217000	78807000	83285000	0	54502000	49991000	60692000	0	0	0	0	0	73805000	107210000	100290000	0	44894000	34383000	0	0
O95428	0	0	0	0	0	0	0	0	0	0	0	0	0	0	0	0	0	0	0	0	0	0	0	0	0	0	0	0	0	0	0	0	0	0	0	0	0	0	0	0	0	0	0	0	0	0	0	0	0
O95429	0	0	0	0	19651000	0	0	0	0	0	0	0	0	0	0	99853000	0	0	0	0	0	0	0	0	56719000	98331000	0	0	0	49373000	0	0	0	0	0	0	0	61874000	0	0	0	54503000	0	0	0	89044000	68296000	0	0
O95433	990650000	819990000	1057900000	1584000000	1893900000	2134500000	2139600000	1594500000	1632800000	1546300000	1978500000	1815600000	1805000000	2051600000	2451200000	1899900000	1765400000	2034400000	574570000	817790000	651880000	1495700000	1490300000	1428400000	2383400000	2290800000	1004900000	624120000	591020000	1720300000	1742300000	1497200000	1802700000	2181500000	1749500000	1902200000	2266800000	2237100000	2286400000	2572700000	2698000000	460600000	541710000	398980000	1458300000	1509600000	1553400000	1926400000	1903300000
O95436	0	0	0	12823000	0	0	0	0	0	0	0	0	105310000	101410000	0	13505000	12041000	44274000	0	0	0	39233000	0	0	1474300000	1325400000	63235000	0	0	151880000	143420000	137750000	0	0	24313000	0	14604000	71240000	18281000	0	0	0	0	0	23423000	0	19659000	0	0
O95453	94400000	99019000	107940000	89569000	120390000	116330000	102530000	0	126170000	174800000	158770000	204560000	0	0	32137000	199700000	141480000	144570000	161480000	195910000	230170000	102030000	112530000	85917000	0	0	106970000	178130000	155830000	70739000	25955000	0	96146000	73557000	0	176670000	200240000	198320000	131800000	182040000	146710000	0	0	77947000	78622000	0	0	93253000	161090000
O95456	220980000	166010000	135740000	230140000	254860000	262630000	269150000	135660000	146970000	293690000	206900000	248980000	107790000	110110000	112110000	327670000	255500000	280970000	155840000	170070000	172250000	82381000	80036000	68885000	205160000	245140000	171530000	115730000	139200000	135480000	143810000	148330000	244840000	347240000	370330000	181130000	199230000	165340000	273370000	320810000	285670000	187450000	247140000	202790000	211350000	194180000	205200000	170840000	196030000
O95466	32561000	23124000	50205000	90444000	56120000	55732000	24595000	0	28435000	53380000	43387000	23199000	0	0	19745000	195600000	196450000	220740000	0	70287000	0	29951000	33424000	30865000	27568000	31247000	0	42389000	18290000	19775000	98657000	0	0	118850000	53720000	49797000	196180000	0	92926000	47863000	125500000	10429000	0	0	220020000	292990000	126660000	39925000	0
O95470	117190000	137830000	62406000	49165000	963740000	717100000	660510000	93394000	108110000	422540000	404530000	368390000	99665000	141630000	188700000	62345000	79825000	71508000	93785000	85550000	141570000	409720000	502260000	529340000	1018000000	746060000	443870000	522530000	396300000	168810000	166160000	133090000	554240000	463410000	407770000	30883000	27519000	92506000	75904000	36802000	80471000	155580000	122140000	119280000	347070000	420870000	456340000	368820000	289320000
O95471	0	0	0	0	0	55414000	57876000	83141000	82482000	0	0	0	126470000	153370000	151740000	0	0	0	0	0	0	98962000	114730000	99592000	0	0	0	433230000	385000000	0	0	0	0	256660000	351370000	0	0	0	0	0	0	0	0	0	0	0	0	0	0
O95475	0	0	0	0	0	0	0	0	0	0	0	0	0	0	0	0	0	0	0	0	0	0	0	0	0	0	0	0	0	0	0	0	0	0	0	0	0	0	0	0	0	0	0	0	0	0	0	0	0
O95476	0	0	0	0	0	0	0	0	0	0	0	0	0	0	0	0	0	0	0	0	0	0	0	0	0	0	0	0	0	0	0	0	0	0	0	0	0	0	0	0	0	0	0	0	0	0	0	0	0
O95477	0	0	0	0	0	0	0	0	0	0	0	0	0	0	0	0	0	0	0	0	0	0	0	0	0	0	0	0	0	0	0	0	0	0	0	0	0	0	0	0	0	0	0	0	0	0	0	0	0
O95478	0	0	0	0	0	0	0	0	0	0	0	0	0	0	0	0	0	0	0	0	0	0	0	0	0	0	0	0	0	0	0	0	0	0	0	76418000	50417000	91757000	0	0	0	0	0	0	0	0	0	0	0
O95479	8816400	0	36942000	17299000	7024500	14405000	14844000	27656000	32807000	19111000	18162000	27030000	149510000	171100000	141960000	8707600	8419900	10484000	28798000	95734000	24017000	33698000	45009000	41525000	112930000	117750000	383720000	370980000	500130000	162120000	226210000	194430000	237780000	242660000	266610000	70399000	31892000	19790000	60414000	59983000	72975000	13117000	30516000	21953000	39418000	42926000	67324000	11420000	15073000
O95486	121310000	59793000	37932000	156750000	133140000	154730000	171080000	144830000	165540000	144280000	166290000	224890000	84105000	83428000	100660000	591890000	610540000	580070000	106720000	99249000	129140000	155350000	124410000	150100000	102050000	115420000	170920000	165140000	147060000	108100000	93195000	112840000	81404000	95825000	76472000	201850000	210100000	218210000	116280000	130940000	118180000	98476000	82222000	103030000	123160000	116840000	131100000	144980000	144850000
O95487	49153000	77148000	102140000	236280000	203970000	181080000	199610000	211060000	210700000	108410000	180030000	171830000	184360000	186340000	171360000	125570000	99823000	132090000	172660000	189820000	103980000	127030000	147510000	133250000	121580000	154110000	96981000	82502000	115540000	97298000	92787000	93118000	109130000	101420000	94058000	137410000	166150000	156060000	135640000	137170000	120550000	47882000	17826000	39400000	152110000	180920000	169190000	161550000	143270000
O95490	0	0	0	0	0	0	0	0	0	0	0	113040000	35743000	0	0	0	0	0	0	0	29288000	0	0	0	54284000	76137000	0	0	21015000	71570000	64357000	57999000	0	100160000	0	0	0	47078000	20441000	0	0	127510000	116750000	112470000	147760000	73508000	57220000	0	0
O95497	0	0	0	0	111220000	0	0	0	0	0	0	0	0	0	0	0	0	0	0	0	0	333800000	0	0	0	0	0	0	0	88609000	76452000	0	0	0	0	0	0	0	0	0	0	0	372470000	224330000	0	0	0	0	0
O95498	0	0	0	0	0	0	0	0	0	0	0	0	0	0	0	0	0	0	0	0	0	0	0	0	0	0	0	0	0	0	0	0	0	0	0	0	0	0	0	0	0	0	0	0	0	0	0	0	0
O95502	0	0	0	0	0	0	0	0	0	0	0	0	0	0	0	0	0	0	0	0	0	0	0	0	0	0	0	0	0	0	0	0	0	0	0	0	0	0	0	0	0	0	0	0	0	0	0	0	0
O95503	0	0	0	0	0	0	0	0	0	0	0	0	0	0	0	0	0	0	0	0	0	0	0	0	0	0	0	0	0	0	0	0	0	0	0	0	0	0	0	0	0	0	0	0	0	0	0	0	0
O95528	0	0	0	0	0	0	0	0	0	0	0	0	0	0	0	0	0	0	0	0	0	0	48621000	40507000	0	0	0	0	0	0	0	0	0	0	0	0	0	0	0	0	0	0	0	0	0	0	0	0	0
O95544	0	0	0	0	0	0	0	0	0	0	0	0	0	0	0	0	0	0	0	0	0	0	0	56294000	0	0	41307000	0	72149000	0	0	0	0	0	0	0	0	0	113140000	133050000	68837000	0	0	0	0	0	0	0	0
O95551	695170000	0	0	0	349890000	0	733280000	0	0	655730000	631270000	525070000	327750000	0	0	399190000	611470000	678600000	0	0	0	517620000	0	573700000	0	0	0	273020000	0	0	0	348900000	887390000	736000000	759010000	240150000	0	368910000	767690000	836940000	730600000	0	0	0	0	0	0	554870000	305250000
O95562	0	0	0	0	0	0	0	0	0	0	0	0	0	0	0	0	0	0	0	0	0	0	15565000	0	0	33255000	0	0	36880000	0	0	0	0	0	0	44302000	0	0	0	0	0	0	0	0	0	0	0	0	0
O95563	0	0	44757000	0	48470000	57239000	64821000	0	56361000	24381000	0	0	0	9018800	0	106560000	124920000	96176000	0	0	0	67217000	75534000	50100000	31464000	56159000	144930000	113220000	101300000	49865000	38851000	50645000	225840000	251960000	149140000	79581000	61622000	13604000	74098000	92661000	77343000	57219000	45607000	47898000	30384000	0	0	36070000	93821000
O95568	0	0	0	0	0	0	0	0	0	0	0	0	0	0	0	0	0	0	0	0	0	0	0	0	0	0	0	0	0	0	0	0	0	0	0	0	0	0	0	0	0	0	0	0	0	0	0	0	0
O95571	175010000	94428000	126530000	392180000	694480000	685320000	564850000	407910000	419640000	170570000	423770000	275720000	568400000	739670000	630030000	83290000	38087000	29113000	456830000	246810000	580930000	565300000	735050000	695810000	326340000	379440000	1530900000	1332600000	1438300000	808530000	603930000	633780000	2170800000	2033500000	1922000000	476530000	613680000	511220000	70270000	28853000	81544000	2597900000	2526900000	2393700000	1450100000	1200200000	1286700000	1788800000	1864000000
O95573	1243800000	1223200000	934770000	989190000	867810000	875030000	944450000	908450000	1072300000	1036700000	982050000	999700000	756730000	764810000	763820000	258410000	294850000	275420000	725330000	682140000	634410000	460270000	542230000	496270000	597790000	559590000	1607900000	1254900000	1258600000	459970000	487990000	536870000	1072200000	1050000000	1162300000	1043900000	1157100000	1163100000	357780000	380610000	358580000	632940000	677720000	609150000	826590000	895380000	873340000	1889100000	1878300000
O95602	0	46228000	0	40815000	105510000	118890000	143480000	38441000	65129000	85843000	59994000	64260000	102780000	114540000	109370000	86458000	110340000	95665000	143620000	96389000	148660000	124660000	178550000	189340000	72875000	59993000	86196000	99783000	96542000	0	18442000	0	284060000	272050000	299990000	324360000	289710000	361160000	93508000	35594000	85318000	98509000	113400000	76517000	213580000	225700000	174350000	325710000	217640000
O95613	0	0	0	0	0	0	0	0	0	0	0	0	0	0	0	0	0	0	0	0	0	0	0	0	0	0	0	0	0	0	0	0	0	0	0	0	0	0	0	0	0	0	0	0	0	0	0	0	0
O95619	0	0	0	0	0	41796000	32705000	0	0	38883000	36410000	42023000	0	0	0	67624000	0	0	0	0	0	56420000	26506000	66770000	0	0	0	50072000	0	0	0	0	0	0	0	44156000	0	20472000	74488000	50774000	74717000	56015000	69602000	0	0	0	0	0	0
O95625	0	0	0	0	0	0	0	0	0	0	0	0	0	0	0	0	0	0	0	0	0	0	0	0	0	0	0	0	0	0	0	0	0	0	0	0	0	0	0	0	0	0	0	0	0	0	0	0	0
O95628	0	0	0	0	0	0	0	0	0	0	0	0	0	0	0	0	0	0	0	0	0	0	0	0	0	0	0	0	0	0	0	0	0	0	0	0	30285000	34905000	0	0	0	110950000	0	0	0	0	30670000	0	0
O95630	65605000	91233000	141840000	157450000	64126000	64765000	59802000	152780000	157560000	222430000	184060000	191960000	92722000	84053000	71096000	111540000	81859000	101550000	184740000	98367000	141160000	128840000	89059000	87486000	151430000	147280000	97577000	123640000	103030000	79037000	81860000	66811000	113550000	125040000	124980000	219930000	180180000	198110000	77533000	105810000	77444000	91988000	83071000	82153000	119260000	124850000	115150000	169970000	126680000
O95631	0	0	0	0	0	0	0	0	0	0	0	0	0	0	0	0	0	0	0	0	0	0	0	0	0	0	0	0	0	0	0	0	0	0	0	0	0	0	0	0	0	0	0	0	0	0	0	0	0
O95633	0	0	0	0	46746000	36866000	0	0	0	0	0	0	0	0	0	0	0	0	0	0	0	0	0	0	0	0	0	0	0	0	0	0	0	0	0	0	0	0	0	0	0	0	0	0	0	0	0	0	0
O95639	0	0	0	0	42623000	27746000	0	193970000	71335000	168500000	67904000	169410000	53937000	61517000	68888000	103710000	96896000	71475000	0	67794000	0	54124000	102260000	55132000	0	0	53945000	42736000	79539000	57663000	63894000	86390000	82565000	78063000	56167000	0	245810000	214690000	95661000	44106000	94060000	50047000	0	82879000	68906000	66932000	99636000	79657000	89633000
O95644	0	0	0	0	0	0	0	0	0	0	0	0	0	0	0	0	0	0	0	0	0	0	0	0	0	0	0	0	0	0	0	0	0	0	0	0	0	0	319190000	234580000	254650000	0	0	0	0	0	0	0	0
O95671	69386000	133780000	107030000	42033000	45592000	34701000	105930000	33329000	67143000	258500000	290210000	218280000	133270000	125430000	109370000	340500000	203540000	360230000	264710000	231710000	252870000	131730000	155680000	148270000	294740000	271680000	54143000	60781000	37156000	217450000	178790000	262920000	82881000	96640000	113420000	90355000	66490000	44783000	354040000	212660000	260430000	75166000	83453000	71252000	55410000	41013000	50366000	127440000	212550000
O95674	0	34104000	0	110550000	190390000	211820000	208930000	158450000	216070000	91321000	130140000	129520000	118690000	104190000	117570000	143400000	133170000	137080000	0	0	0	172320000	182440000	133760000	0	0	243710000	122300000	213530000	243920000	183110000	246440000	273830000	311620000	217830000	79816000	115740000	97038000	128160000	113480000	124270000	192900000	230680000	167770000	127170000	116290000	131440000	172580000	135860000
O95677	0	0	0	0	0	0	0	0	0	0	0	0	0	0	0	0	0	0	0	0	0	0	0	0	0	0	0	0	0	0	0	0	0	0	0	32479000	0	30544000	0	0	0	0	0	0	0	0	0	0	0
O95684	0	0	0	0	86044000	90042000	98651000	0	0	0	0	0	0	0	0	74366000	62554000	26984000	0	0	0	0	0	0	0	0	0	36397000	0	0	0	31882000	49420000	0	48595000	0	0	76951000	97501000	114260000	81675000	24982000	0	0	0	0	0	0	0
O95685	0	0	0	0	0	0	0	0	0	0	0	0	27552000	0	27093000	0	0	0	0	46376000	0	42879000	37137000	36339000	35494000	39807000	48616000	35963000	24757000	37953000	32930000	47989000	61419000	45255000	51797000	45606000	0	0	0	0	0	0	0	0	0	0	0	0	0
O95707	0	0	0	0	0	37774000	0	0	0	0	0	0	0	0	0	0	0	0	0	0	0	29395000	0	39389000	0	0	0	0	0	0	0	0	47843000	43642000	53071000	0	0	48403000	19273000	0	0	33537000	0	0	0	29402000	0	34427000	0
O95711	0	0	0	0	0	0	0	0	0	0	0	0	0	0	0	0	0	0	0	0	0	0	0	0	0	0	0	0	0	0	0	0	0	0	0	0	0	0	183300000	207060000	193060000	0	0	0	0	0	0	0	0
O95714	0	0	0	0	104710000	115770000	102760000	0	0	0	0	0	64624000	94442000	89798000	72726000	0	0	0	0	0	82066000	71220000	75707000	0	56530000	0	65967000	92195000	0	0	0	66056000	66715000	77349000	91110000	91115000	112320000	83432000	92928000	95028000	64942000	68182000	0	102320000	93079000	93127000	110600000	115110000
O95716	69662000	115290000	57076000	79762000	58779000	68520000	72880000	38594000	145180000	103850000	0	67575000	140880000	123060000	171510000	0	0	0	59048000	0	0	578530000	443870000	474360000	169220000	170310000	119030000	133790000	174950000	41276000	0	26232000	291890000	369070000	308950000	122640000	0	58675000	0	0	0	112630000	112740000	102910000	47632000	30008000	0	146070000	128560000
O95721	144060000	112640000	57867000	194290000	84421000	81738000	200530000	228810000	122510000	81289000	62807000	116190000	39280000	9516100	18663000	118450000	66284000	81835000	160750000	76592000	0	88252000	94791000	79962000	37475000	13695000	126920000	91137000	107030000	31567000	52305000	3989700	31420000	48140000	50081000	40752000	75183000	58134000	99404000	108820000	101270000	119880000	65032000	73674000	103540000	54206000	0	0	0
O95747	212820000	266660000	311530000	341680000	170370000	249750000	186510000	293750000	334140000	163370000	150650000	176060000	130380000	124760000	150250000	184900000	153620000	171190000	68099000	69996000	88373000	83308000	75486000	79784000	209600000	171720000	140640000	115670000	124370000	216790000	157490000	188470000	150720000	146530000	134260000	209990000	242820000	267200000	235510000	281400000	326620000	437980000	445270000	375160000	201200000	179880000	175100000	207660000	216910000
O95749	13816000	0	47775000	0	32528000	84435000	66435000	60768000	0	50304000	0	60632000	76214000	31473000	0	74222000	39669000	50275000	40807000	0	0	267700000	221080000	232110000	0	0	149940000	75255000	104240000	37976000	27930000	62712000	81756000	82546000	103510000	12538000	0	0	60272000	0	28924000	93147000	0	0	84598000	46177000	88072000	0	31374000
O95750	0	0	0	0	0	0	0	0	0	0	0	0	0	0	0	0	0	0	0	0	0	0	0	0	0	0	64771000	74442000	73571000	0	0	0	0	0	0	0	0	0	0	0	0	0	0	0	0	0	0	0	0
O95751	0	0	0	0	0	0	0	0	0	0	0	0	0	0	0	0	0	0	0	0	0	0	0	0	0	0	0	0	0	0	0	0	0	0	0	0	0	0	0	0	0	0	0	0	0	0	0	0	0
O95755	0	0	0	0	0	0	0	0	0	0	0	0	0	0	0	0	0	0	0	0	0	0	0	0	0	0	0	0	0	0	0	0	0	0	0	0	0	0	0	0	0	0	0	0	0	0	0	0	0
O95757	413800000	353200000	349130000	271360000	220130000	248710000	265010000	259040000	236650000	128090000	170690000	162210000	824080000	899710000	883260000	105100000	158940000	125660000	1878600000	1995700000	1954000000	12308000	11350000	0	240000000	227690000	342310000	305250000	255580000	381180000	401280000	404390000	229900000	303000000	301400000	138950000	140210000	159450000	47322000	60251000	44748000	98812000	125460000	125100000	249320000	301250000	224560000	615650000	574140000
O95758	0	0	0	294490000	223080000	236850000	210940000	126140000	162040000	90252000	76684000	0	225380000	220200000	227460000	178430000	133700000	123720000	205950000	0	0	88295000	96182000	107910000	142610000	115380000	454650000	354090000	281930000	190790000	159690000	135120000	208460000	183600000	212180000	50322000	0	0	87941000	93665000	88245000	67803000	12940000	87735000	153800000	214210000	212070000	111530000	101540000
O95759	0	0	0	0	0	0	0	0	0	0	0	0	0	0	0	0	0	0	0	0	0	0	0	0	0	0	0	0	0	0	0	0	4522300000	0	0	0	0	0	7143900000	0	0	0	0	0	0	0	0	0	0
O95772	0	0	0	0	0	0	0	0	0	0	0	0	0	0	0	0	0	0	0	0	0	0	0	0	0	0	0	0	0	0	0	0	0	0	0	0	0	0	0	0	0	0	0	0	0	0	0	0	0
O95777	185870000	206410000	245100000	261990000	278950000	210840000	262350000	278960000	251520000	411590000	484160000	470810000	127320000	163910000	157300000	521820000	485810000	564790000	221090000	0	88458000	230410000	227480000	281200000	192910000	188320000	543930000	429670000	449670000	224310000	250940000	196950000	497890000	470790000	498120000	292430000	393790000	362850000	702810000	881760000	869660000	319550000	319260000	351770000	246440000	297120000	252640000	664760000	551550000
O95782	312090000	309870000	288140000	309400000	392010000	491360000	447890000	311850000	360270000	471750000	546200000	544540000	235270000	270890000	191770000	353200000	280890000	350770000	133070000	68180000	109100000	349500000	379500000	371510000	272690000	244760000	447660000	376710000	428410000	420090000	423950000	396470000	295930000	267590000	262910000	462500000	478650000	463280000	190930000	92008000	184450000	555860000	534160000	551450000	358370000	424660000	412890000	274680000	270110000
O95785	0	0	0	0	0	0	0	0	0	653270000	0	851350000	0	0	0	0	0	241190000	2521900000	0	659970000	1451800000	1015100000	895150000	0	589140000	0	0	0	0	0	0	0	0	0	0	394220000	249540000	199630000	146730000	215550000	0	0	0	0	506480000	0	0	0
O95786	0	0	0	0	138760000	197870000	217760000	198790000	57722000	677920000	483470000	811040000	232600000	267810000	224570000	20905000	0	0	0	0	0	0	0	0	150990000	198090000	61443000	0	204390000	244280000	267680000	280600000	0	0	0	0	0	0	0	0	34197000	0	0	0	427200000	747250000	672390000	0	0
O95793	12342000	45277000	17696000	448730000	392690000	293900000	305280000	557620000	761530000	186280000	225660000	199720000	145590000	147380000	170440000	183640000	130560000	138800000	275910000	185230000	192670000	765140000	711100000	887870000	294850000	331730000	230120000	245190000	291650000	192910000	218350000	191640000	201280000	164110000	247870000	402030000	517820000	627800000	160430000	144290000	171910000	216110000	226160000	198180000	233170000	232060000	268000000	208360000	210970000
O95801	73680000	49328000	0	312710000	166730000	135890000	175980000	262700000	244900000	175040000	163630000	271080000	161060000	166540000	170990000	152900000	128140000	169950000	98065000	0	0	30115000	0	55355000	77655000	70473000	91246000	79739000	69377000	0	0	201780000	50063000	55693000	66213000	135260000	124760000	117750000	246870000	191480000	276360000	167850000	155310000	164610000	76346000	77484000	101910000	178130000	83206000
O95807	0	0	0	0	0	0	0	0	0	0	0	0	0	0	0	0	0	0	0	0	0	0	0	0	0	0	0	0	0	0	0	0	0	0	0	0	0	0	0	0	0	0	0	0	0	0	0	0	0
O95810	0	0	0	0	0	0	0	0	0	39451000	0	0	73651000	0	25799000	101520000	69325000	77309000	1479100000	1475800000	1436100000	0	0	0	0	0	70940000	0	65800000	127160000	141100000	140440000	0	0	0	0	0	0	0	0	0	380860000	324920000	316700000	0	16404000	0	0	0
O95816	618760000	399210000	677420000	207100000	213540000	278860000	305060000	232650000	215770000	143910000	153100000	210870000	194780000	220240000	206880000	220340000	294930000	296930000	562430000	435440000	199110000	32823000	139580000	0	226840000	238320000	233640000	367820000	203290000	616120000	636540000	530060000	308210000	343270000	330060000	241780000	320180000	286140000	130680000	185040000	113680000	0	0	24689000	153090000	218660000	162820000	250750000	293490000
O95817	175940000	138830000	142230000	74875000	194880000	182450000	169090000	100680000	59842000	173420000	113030000	133980000	101690000	148820000	160750000	24023000	24192000	29277000	108820000	139900000	137660000	82628000	102750000	81857000	113740000	87748000	46324000	66318000	71555000	202180000	182530000	197870000	38930000	23351000	12941000	356480000	467820000	491900000	117320000	17345000	0	74872000	44639000	39285000	169230000	216990000	171870000	7003200	43631000
O95819	23045000	142040000	35957000	137670000	432170000	534280000	377600000	166050000	175190000	131000000	164410000	143180000	218850000	132870000	255610000	57599000	60208000	17571000	77007000	143640000	158600000	65468000	107890000	100030000	57076000	73932000	211120000	164030000	160460000	248180000	212470000	212700000	40753000	99515000	88232000	170120000	151760000	148210000	360890000	373030000	371970000	208900000	234960000	149090000	77068000	66911000	105760000	195570000	109530000
O95822	0	0	0	0	0	0	0	0	0	0	0	0	0	66018000	107540000	103140000	114820000	101120000	0	0	0	42647000	30584000	36820000	0	0	124340000	90161000	121620000	0	0	51792000	65679000	39509000	72889000	51310000	59192000	48166000	0	24641000	0	0	0	69621000	0	40559000	0	0	0
O95825	0	36067000	0	0	49395000	58921000	49762000	0	50571000	117950000	85701000	55595000	42893000	0	0	98786000	85477000	84906000	154060000	109840000	114020000	73851000	58658000	45136000	98165000	96768000	0	42644000	58115000	188740000	92082000	121580000	51287000	44556000	47960000	63586000	59965000	0	95315000	108120000	124500000	87483000	92017000	97165000	89918000	92748000	117480000	56913000	57102000
O95831	496900000	402500000	672520000	400790000	273560000	301850000	325840000	367590000	395600000	363290000	355270000	365060000	849500000	836550000	809660000	1266700000	1155700000	1188100000	1413300000	1083500000	1209000000	749980000	711650000	734970000	736000000	727910000	1109400000	842150000	1169600000	446360000	409880000	403230000	879710000	948760000	995230000	750290000	835660000	838230000	480680000	620160000	645270000	591180000	619560000	636170000	951560000	954620000	922750000	848770000	810170000
O95832	0	0	0	0	0	0	0	0	0	0	0	0	0	0	0	0	0	0	0	0	0	0	0	0	0	0	0	0	0	0	0	0	0	0	0	0	0	0	0	0	0	124540000	116270000	111030000	0	0	0	0	127610000
O95833	55006000	48190000	22119000	47476000	409230000	227110000	381170000	59538000	78389000	0	3283300	0	0	0	0	0	0	0	0	0	0	0	0	7414500	10261000	0	0	0	0	0	0	0	0	0	0	0	0	0	0	0	0	6312800	0	0	0	10702000	11209000	0	0
O95834	61012000	90498000	179720000	262000000	254220000	327420000	238860000	137850000	169520000	17880000	0	14630000	109820000	169600000	101080000	392970000	307560000	265440000	51835000	51493000	85952000	69892000	83190000	80352000	99841000	125440000	355120000	366840000	555010000	200260000	182650000	210330000	409050000	355140000	353870000	136360000	176070000	166840000	22739000	0	15753000	376370000	375900000	392270000	344420000	298270000	377030000	299200000	293560000
O95835	0	0	0	0	0	0	0	0	0	0	0	0	0	0	0	0	0	0	0	0	0	0	0	0	0	0	0	0	0	0	0	0	0	0	0	0	0	0	0	0	0	0	0	0	0	0	0	0	0
O95837	0	0	0	0	0	0	0	0	0	0	0	0	0	0	0	0	0	0	0	0	0	0	0	0	0	0	0	0	0	0	0	0	0	0	0	0	0	0	0	0	0	0	0	0	0	0	0	0	0
O95848	0	0	0	0	0	0	53162000	0	0	0	0	0	65833000	61749000	67946000	0	0	0	0	0	0	87561000	0	0	0	0	0	0	0	0	0	0	0	0	0	0	0	0	0	0	0	0	0	0	0	54858000	92745000	0	0
O95857	0	0	0	0	0	0	0	0	0	0	0	0	0	93843000	64986000	0	0	0	0	0	0	93181000	0	204620000	0	0	0	0	0	0	0	0	97780000	132270000	119410000	0	0	0	0	0	0	0	0	0	0	0	0	144750000	0
O95858	0	0	0	0	28260000	0	0	0	0	0	0	0	0	0	0	27443000	0	26757000	0	0	0	108000000	133580000	137650000	0	49877000	0	0	118930000	0	0	0	309570000	212380000	181040000	0	0	0	0	0	0	0	0	0	0	0	0	118020000	101990000
O95861	330450000	450920000	200720000	157840000	364850000	374940000	291830000	175020000	311030000	423730000	261470000	503130000	410600000	380570000	385460000	565690000	479980000	566670000	274130000	331570000	302260000	224870000	203220000	218880000	518650000	485740000	485260000	513060000	453080000	288130000	274300000	319440000	896960000	856100000	834510000	463120000	345460000	443800000	223470000	205540000	204580000	470230000	457430000	458380000	372150000	297020000	421940000	310090000	372020000
O95864	174720000	194270000	150240000	0	0	0	0	0	0	0	0	0	0	0	50778000	267420000	152880000	226720000	0	0	0	271260000	345440000	366170000	235430000	207550000	0	0	0	0	41214000	0	0	0	0	0	0	0	0	0	37141000	0	0	0	0	0	0	60357000	75474000
O95865	0	52850000	103930000	200060000	527290000	524660000	536770000	71165000	134710000	269290000	268680000	345550000	71947000	77316000	82400000	0	29854000	41541000	0	357910000	0	1189400000	1027900000	1062700000	546730000	797550000	170270000	163050000	180650000	199420000	212150000	192830000	335050000	343100000	363520000	0	311320000	49363000	280890000	262770000	363490000	372020000	341110000	263870000	422250000	407010000	428970000	1761800000	2006500000
O95870	84333000	34120000	56852000	0	70267000	87544000	68069000	40803000	68287000	58855000	116050000	95820000	60731000	0	58115000	54952000	78472000	62273000	18104000	0	22544000	123700000	136900000	99592000	0	0	147060000	124310000	187360000	54770000	48245000	54853000	100560000	89816000	142880000	0	0	0	22724000	0	34817000	192950000	192680000	227140000	0	0	43772000	223050000	84647000
O95873	0	0	0	0	0	0	0	0	0	0	0	0	0	0	0	0	0	0	0	0	0	0	0	0	0	0	37667000	0	0	0	0	0	0	0	0	0	0	0	0	0	0	0	0	0	0	0	0	0	0
O95881	660650000	642130000	676360000	392510000	330940000	280080000	323100000	324640000	332230000	429840000	479980000	444410000	828320000	871590000	839470000	538560000	500200000	481160000	353200000	239610000	377920000	226670000	206120000	182800000	434640000	407970000	433230000	473660000	302260000	642920000	539860000	662820000	914990000	894890000	952220000	769290000	631160000	708950000	425270000	348330000	392400000	847840000	746210000	776200000	312770000	333570000	311260000	867760000	828780000
O95900	0	0	0	0	0	476920000	0	0	0	0	0	0	0	0	0	396880000	333640000	0	0	430100000	0	308330000	301460000	0	0	0	0	162760000	0	0	0	0	0	104930000	107940000	0	0	462760000	102560000	316510000	0	0	0	0	0	149300000	0	0	0
O95905	0	0	0	0	49294000	0	0	0	0	0	0	0	17869000	31741000	23595000	26351000	0	29813000	0	0	0	28000000	0	34610000	0	0	0	0	15044000	0	0	0	0	0	0	92740000	70791000	71091000	40924000	43230000	44887000	0	0	28366000	0	0	32150000	0	0
O95926	0	0	0	0	0	0	0	0	0	0	0	0	0	0	0	0	0	0	0	0	0	0	0	0	0	0	0	0	0	0	0	0	0	0	0	0	0	0	0	0	0	0	0	0	0	0	0	0	0
O95948	0	0	0	0	0	0	0	0	0	0	0	0	0	0	0	0	0	0	0	0	0	0	0	0	0	0	0	0	0	0	0	0	0	0	0	0	0	0	0	0	0	0	0	0	0	0	0	0	0
O95954	0	0	0	0	0	0	0	0	0	0	0	0	0	0	0	0	0	0	0	0	0	0	0	0	0	0	0	0	0	0	0	0	0	0	0	0	0	0	0	0	0	0	0	0	0	0	0	0	0
O95965	0	0	0	0	0	0	0	0	0	0	0	0	0	0	0	0	0	0	0	0	0	0	0	0	0	0	0	0	0	0	0	0	0	0	0	0	0	0	0	0	0	0	0	0	0	0	0	0	0
O95980	0	0	0	0	0	0	0	0	0	0	0	0	0	0	0	0	0	0	0	0	0	0	0	0	0	0	0	0	0	0	0	0	0	0	0	0	0	0	0	0	0	0	0	0	0	0	0	0	0
O95983	38577000	0	0	100500000	170650000	135180000	144530000	87832000	89461000	146080000	92928000	118250000	75291000	80835000	92011000	128960000	138790000	166160000	104840000	86376000	130840000	72704000	66953000	57801000	74553000	92839000	56970000	0	0	24296000	0	0	45594000	61066000	42663000	204160000	246160000	245190000	154150000	162830000	207900000	58159000	89316000	73188000	0	219690000	0	189310000	111420000
O95985	0	0	0	0	0	0	0	0	0	0	0	0	0	0	0	0	0	0	0	0	0	51166000	0	65746000	0	0	0	82227000	104140000	0	0	0	482660000	70433000	97941000	91163000	70152000	0	0	0	0	0	61189000	0	0	0	0	0	0
O95989	0	0	44621000	69005000	102490000	77424000	171620000	153000000	84028000	212970000	270350000	217310000	81352000	0	94221000	280970000	155190000	217280000	0	130750000	0	109930000	128130000	106750000	125800000	142040000	41192000	72175000	113150000	78532000	43766000	70391000	113770000	129080000	141260000	108580000	71005000	91841000	95817000	89980000	110100000	212000000	224160000	206060000	113760000	105380000	148120000	199940000	254630000
O95994	6673900	2486700	7073600	21735000	16995000	17511000	28175000	1809400	3251000	7241100	0	2356800	1463800000	1604700000	1857100000	516810	129930	1932700	297580000	329210000	464000000	4458600000	4367600000	3347000000	5778800	8754300	7967800000	5129100000	7485900000	503680	651560	0	40744000000	43924000000	45230000000	3031300	4990800	812660	1988000	0	4212400	4364000	7870400	2355700	907180000	866840000	1009500000	32107000000	33118000000
O95997	0	0	0	0	0	0	0	0	0	0	0	0	0	0	0	0	0	0	0	0	0	0	0	0	0	0	0	0	0	0	0	0	0	0	0	0	0	0	0	0	0	0	0	0	0	0	0	0	0
O95999	0	0	0	0	47377000	55285000	55640000	82061000	0	83619000	71443000	72111000	87982000	82997000	103060000	57869000	71414000	64499000	0	0	0	35307000	38122000	36579000	63513000	60432000	0	54104000	0	66864000	61442000	102670000	72530000	64787000	95505000	64453000	76984000	64230000	0	0	55843000	0	0	0	107970000	89636000	105770000	72227000	57023000
O96000	899960000	663490000	845570000	283770000	279410000	299540000	189740000	276360000	374050000	255530000	441930000	474590000	306000000	351070000	316510000	590380000	454040000	651100000	678320000	874120000	783770000	428230000	399290000	438690000	442940000	391630000	369110000	344410000	534080000	221600000	250930000	341220000	441820000	434760000	385350000	428720000	307100000	396550000	525890000	609720000	628010000	498400000	512930000	522970000	393340000	386850000	456800000	225690000	348600000
O96005	76881000	91991000	263640000	113930000	544300000	692930000	637370000	220020000	216740000	158110000	160300000	243050000	98345000	179300000	115610000	666790000	465710000	506050000	120290000	0	168900000	257430000	307020000	268560000	166310000	180850000	186830000	155870000	266520000	98175000	100720000	85880000	119310000	101730000	92308000	185570000	189680000	200980000	91554000	71664000	86731000	119340000	137120000	123880000	94333000	108480000	98531000	108630000	101370000
O96006	0	0	0	0	0	0	0	0	0	0	0	0	0	0	0	0	0	0	0	0	0	259160000	180300000	242950000	0	184750000	0	0	0	0	0	0	0	0	0	0	0	0	0	0	0	0	0	0	0	0	0	0	0
O96007	0	0	0	56573000	0	0	0	0	0	0	125940000	111170000	56043000	30837000	46599000	0	114090000	68076000	0	0	0	0	37672000	20136000	101630000	34145000	98734000	54505000	81686000	134110000	148610000	0	0	0	0	130600000	213580000	183440000	59241000	66717000	0	81203000	62942000	80882000	67516000	69011000	77726000	0	0
O96008	445710000	628690000	429390000	602170000	884880000	758270000	798200000	635330000	490610000	458530000	687100000	509340000	921130000	970160000	898810000	2621800000	1855800000	2138500000	1222000000	1334300000	1084700000	668990000	647260000	582530000	589730000	577640000	429670000	308470000	435260000	887460000	872180000	810100000	1258800000	1397000000	1468100000	1134900000	1543800000	1400900000	1203600000	1333800000	1275300000	1056300000	972690000	1073200000	1213400000	1171100000	1257400000	1498300000	1231400000
O96009	0	0	0	0	0	0	0	0	0	0	0	0	297190000	113880000	206620000	0	0	25576000	0	0	0	0	0	0	0	0	0	0	0	0	0	0	0	0	0	0	0	0	0	0	0	0	0	0	0	0	0	0	0
O96011	0	61668000	0	0	86865000	145250000	135010000	0	0	100580000	145570000	0	58225000	137520000	188190000	155440000	105070000	165950000	257070000	165680000	203460000	64728000	78815000	131250000	67716000	43872000	255300000	292100000	201630000	86060000	0	42182000	87211000	97145000	94495000	76116000	36379000	84485000	49807000	0	77857000	144470000	96241000	115360000	89053000	86640000	101790000	184900000	168540000
O96013	0	0	16724000	74383000	104890000	153280000	153180000	30840000	26288000	76851000	67761000	33890000	80217000	60940000	49223000	19264000	20860000	16534000	100650000	39859000	22585000	421330000	330200000	318580000	948990000	1220500000	60718000	78347000	67376000	63948000	82411000	88008000	117430000	133550000	108080000	68279000	76156000	139540000	27328000	0	9805600	157880000	184570000	192460000	140690000	102780000	132130000	146970000	129900000
O96014	0	0	0	0	0	0	0	0	0	0	0	0	0	0	0	0	0	0	0	0	0	0	0	0	0	0	0	0	0	0	0	0	0	0	0	0	0	0	0	0	0	0	0	0	0	0	0	0	0
O96015	0	0	0	0	0	0	0	0	0	0	0	0	0	0	0	0	0	0	0	0	0	0	0	0	0	0	0	0	0	0	0	0	0	0	0	0	0	0	0	0	0	0	0	0	0	0	0	0	0
O96017	0	0	0	0	0	0	26350000	0	0	0	0	0	0	0	0	946610000	884470000	601860000	13541000	0	0	48841000	49439000	44456000	0	17644000	4949100	0	0	0	0	0	67410000	0	0	0	0	0	125100000	0	85283000	0	0	0	0	0	0	0	0
O96018	0	0	0	0	0	0	0	0	0	0	0	0	0	0	0	0	0	0	0	0	0	0	0	0	0	0	0	0	0	0	0	0	0	0	0	0	0	0	0	0	0	0	0	0	0	0	0	0	0
O96019	332070000	349030000	380000000	276700000	528610000	482550000	485610000	405890000	326950000	567600000	649000000	651200000	394900000	399300000	520130000	1111100000	873220000	857640000	562610000	556670000	453880000	573350000	554930000	500320000	812440000	822380000	622960000	540270000	531540000	339970000	282100000	283590000	472790000	385320000	431500000	585790000	638030000	657130000	495650000	614740000	696530000	785930000	880080000	762710000	567680000	697790000	713260000	738000000	697390000
O96028	0	0	0	0	41754000	0	0	0	0	0	0	0	0	0	0	0	0	0	0	0	0	0	0	0	0	0	0	0	0	0	0	0	0	0	0	97627000	0	0	0	0	0	0	0	0	0	0	0	0	0
O96033	0	0	0	0	0	0	0	0	0	0	0	0	0	0	0	0	0	0	0	0	0	0	0	0	0	0	0	0	0	0	0	0	0	0	0	0	0	0	0	0	0	0	0	0	0	0	0	0	0
P00156	67989000	0	0	0	0	0	0	0	0	0	0	0	0	0	0	0	0	0	0	0	0	0	0	0	0	0	0	0	0	0	0	0	0	0	0	0	0	0	0	0	0	0	0	0	0	0	0	0	0
P00167	59134000	97356000	120290000	77447000	262030000	236550000	303310000	103410000	142880000	263080000	269600000	285390000	1511000000	1738000000	2104300000	67743000	140770000	164020000	0	0	0	1244400000	823280000	1173600000	18972000	31120000	486370000	1348900000	320830000	129370000	255950000	224470000	260080000	392350000	369230000	9334900	11986000	20247000	16419000	27908000	0	59534000	50708000	53636000	78833000	112360000	98126000	255480000	138650000
P00326	0	0	0	0	0	0	0	0	0	0	0	0	0	0	0	0	0	0	0	0	0	0	0	0	0	0	0	0	0	0	0	0	0	0	0	0	0	0	0	0	0	0	0	0	0	0	0	594510000	588200000
P00338	11947000000	10774000000	8652300000	14784000000	5838000000	4757600000	5705300000	14384000000	16704000000	5918900000	6078600000	7104500000	11313000000	10571000000	9931900000	7626500000	8713900000	8790900000	5417500000	4992400000	6831500000	4455300000	4496300000	4188600000	11554000000	10381000000	6186900000	5832900000	5769800000	31316000000	28751000000	27364000000	5872400000	6719100000	7010500000	9332100000	7721800000	7903100000	7973800000	8064700000	8114000000	6441700000	6558400000	6639900000	10009000000	10349000000	8842700000	5422800000	5156600000
P00352	1622600	4268400	54802000	1918100	7598300	746210	17021000	2571800	1483000	322230	1059300	1304300	13906000	27092000	13600000	2980400	2374900	404340	1429900	3512500	474990	62926000	200090000	52617000	203800000	83260000	8717500000	7751200000	8542700000	18504000	18180000	39422000	7923400000	8755800000	7717000000	2216900	2192600	1763300	280570	2882000	729840	78273000	95229000	166640000	1761100	2249600	3747500	233510000	261830000
P00367	885890000	787930000	980170000	506370000	550490000	530180000	538980000	539350000	580650000	699410000	611530000	747910000	1596900000	1744300000	1627400000	1361600000	1419700000	1309700000	1135100000	960220000	898830000	2204400000	2210100000	2261400000	1427000000	1688600000	1301500000	1385400000	1512700000	3446900000	3315500000	3216800000	1637900000	1518500000	1574100000	1095600000	1384600000	1427100000	1316000000	1440100000	1371500000	3735700000	3686500000	3638800000	1527500000	1621600000	1562400000	1701900000	1663100000
P00374	139630000	153230000	293520000	0	90402000	94528000	111480000	108140000	82034000	279760000	0	141750000	99609000	89501000	83348000	290930000	261450000	328770000	106300000	159290000	0	211970000	231480000	207300000	205520000	207710000	191210000	202790000	240520000	0	0	0	36308000	55540000	40354000	313330000	305380000	229850000	298490000	224460000	281180000	277970000	325820000	257400000	0	0	0	22405000	0
P00387	771740000	708410000	805350000	260680000	512270000	577050000	566600000	507760000	467460000	1187200000	1035800000	1323700000	581180000	586840000	593120000	1056600000	1008000000	1121700000	190200000	337050000	274580000	638550000	562330000	608870000	527320000	511830000	781380000	595530000	581090000	1183300000	1107300000	1115300000	614560000	727900000	780860000	484380000	466540000	441730000	188620000	242360000	247280000	995950000	982490000	916550000	544290000	630580000	513100000	393260000	343480000
P00390	77696000	167100000	148280000	234720000	690280000	729600000	662200000	340990000	295000000	404240000	323230000	291590000	1018800000	1045200000	1068400000	660060000	604370000	719050000	946430000	770680000	1060100000	1606900000	1527400000	1464500000	726660000	706980000	1748500000	1427900000	1601200000	2721000000	2605800000	2568100000	2147700000	1981300000	1973700000	438010000	484260000	451080000	257560000	333720000	289490000	1260600000	1339700000	1393800000	541010000	594940000	610120000	1143000000	973960000
P00395	0	933950000	0	0	374200000	488860000	0	0	0	0	0	0	1331800000	0	535910000	1523700000	1845700000	1403900000	0	0	0	491920000	255700000	238210000	508260000	479720000	0	0	0	548520000	0	0	694420000	556320000	834500000	576020000	584290000	586020000	439450000	0	508880000	959010000	565830000	1018000000	486360000	773680000	638300000	660040000	612270000
P00403	1351600000	851740000	969560000	969160000	990220000	1013000000	894810000	812810000	702400000	848010000	707680000	756330000	1088400000	1259700000	1174400000	2022500000	2031600000	1971100000	275820000	272140000	401110000	705440000	670000000	886760000	463290000	455030000	1293100000	923370000	1114700000	695800000	640870000	760290000	1471700000	2089400000	1868800000	1116100000	840280000	1091800000	1684500000	1687700000	1549400000	1117000000	1236300000	1186900000	1845700000	1848700000	1270300000	1061100000	1069500000
P00414	0	0	0	0	0	0	0	0	0	0	0	0	0	0	0	0	0	0	0	0	0	0	0	0	0	0	0	0	0	0	0	0	0	0	0	0	0	0	0	0	0	0	0	0	0	0	0	0	0
P00439	0	0	0	0	0	0	0	0	0	0	0	0	0	0	0	0	0	0	0	0	0	0	0	0	0	0	0	0	0	0	0	0	0	0	0	0	0	0	0	0	0	0	0	0	0	0	0	0	0
P00441	153460000	70654000	134500000	2261000000	3988600000	3238300000	4410800000	3010300000	3950300000	3700200000	4143000000	3793800000	2435100000	3203300000	2665900000	12384000000	12307000000	12211000000	7180700000	5765100000	5013200000	6941100000	7706900000	8136800000	7524800000	6595300000	4472200000	5503300000	5506900000	7126000000	7324100000	6121300000	11056000000	10116000000	12407000000	5149700000	5577500000	5552600000	11980000000	10950000000	15867000000	4569600000	6434100000	5853300000	3584400000	3709000000	3826800000	9564200000	9687500000
P00450	0	14278000	140890000	0	0	14881000	0	0	0	5393800	6362900	2696700	48452000	56779000	48856000	0	0	0	0	0	0	23598000	0	0	694370000	473520000	0	0	0	1409300000	2121800000	1614000000	0	4263800	0	4510900	0	0	0	11387000	19778000	0	0	0	25098000	0	0	3796800	0
P00488	0	0	0	0	0	0	0	0	0	0	0	0	0	0	0	0	0	0	0	0	0	0	0	0	0	0	0	0	0	0	0	0	0	0	0	0	0	0	0	0	0	0	0	0	0	0	0	0	0
P00491	1406100000	1449600000	1381600000	950650000	1276300000	1111000000	1168500000	941010000	999210000	811780000	838080000	901530000	1367200000	1580800000	1439600000	1304300000	1197500000	1144500000	434030000	432360000	520730000	602110000	657390000	622140000	2342700000	2154100000	1410400000	1095100000	1188700000	1575200000	1416000000	1432700000	2943600000	3031900000	3045400000	802680000	724820000	746150000	826300000	874580000	899050000	1786200000	1672000000	1522400000	675260000	655470000	733860000	1877000000	1686300000
P00492	1521100000	1508900000	1317900000	1089200000	647780000	665570000	675510000	1193200000	1284000000	1675700000	1614400000	1783800000	1680400000	1585600000	1381200000	1391300000	1253100000	1329300000	318310000	386330000	511060000	219060000	265350000	248770000	1133300000	1102600000	455620000	270210000	416970000	2173800000	2098500000	1889300000	1134300000	1080400000	1244300000	968180000	888610000	917720000	1586800000	1517600000	1471000000	556540000	564820000	526500000	2073000000	1968500000	1969300000	1510500000	1213500000
P00505	1608300000	1692600000	1621600000	1654200000	1735700000	1579400000	1359300000	1777200000	1927600000	2002400000	1790100000	2047200000	3311300000	3233600000	3198500000	9902500000	11430000000	10372000000	2142500000	2116800000	1987900000	2777500000	2574000000	2642600000	1154100000	1010000000	2383400000	2767400000	3218900000	1469100000	1145000000	1343500000	2931100000	2986000000	2930300000	1483400000	1476600000	1691600000	955230000	874920000	1026800000	1921900000	1999800000	2242900000	1425000000	1445100000	1540000000	2428300000	2220800000
P00519	0	0	0	0	0	0	0	35247000	0	0	0	0	0	0	0	0	0	0	0	0	0	33712000	32080000	46589000	0	0	0	0	0	0	0	0	0	0	0	0	0	29448000	0	0	0	0	0	0	0	0	0	0	0
P00533	188150000	253710000	437470000	820020000	306380000	287620000	215750000	1033200000	763090000	252730000	243850000	247990000	5763000000	6392100000	6419800000	199240000	92523000	121200000	1233800000	1596800000	1057500000	300870000	422910000	289440000	796890000	808290000	19398000	166580000	57197000	831660000	898510000	888930000	253030000	252090000	285740000	163410000	7658000	116310000	10168000	0	0	497570000	472040000	521660000	3747900000	3521600000	3329300000	395550000	305670000
P00558	9003600000	8779000000	8632400000	8535800000	4516800000	4296000000	4698300000	8350000000	8555700000	6070000000	6994800000	6473200000	14998000000	15565000000	14996000000	5262500000	5000000000	5346600000	9932000000	9892900000	10865000000	7598600000	7761300000	7468200000	9531200000	9214800000	11492000000	12901000000	12373000000	24182000000	23376000000	23683000000	9153700000	9197100000	8440000000	10031000000	9625100000	9447900000	6947800000	6615400000	6738800000	3576700000	4061100000	3987000000	10711000000	9588700000	9841800000	8100700000	7783000000
P00568	972130000	717870000	727700000	713610000	373440000	409590000	300510000	672770000	798610000	581780000	729750000	1099800000	609030000	750630000	612500000	37335000	15107000	25744000	623530000	690890000	693310000	896340000	682700000	764060000	605020000	594430000	1112600000	1105000000	1172200000	199490000	123640000	134040000	234900000	179490000	184650000	402720000	434660000	449220000	24100000	454650000	68435000	203810000	141330000	158600000	322040000	446410000	293380000	851410000	949400000
P00734	0	0	0	0	0	0	0	0	0	0	0	0	0	0	0	0	0	0	23226000	0	0	0	0	0	0	0	0	0	0	0	0	0	0	0	0	0	0	0	0	0	0	0	0	0	0	0	0	0	0
P00738	0	0	0	0	0	0	0	0	0	0	0	0	0	0	0	0	0	0	0	0	0	0	0	0	0	0	0	0	0	0	0	0	0	0	0	0	0	0	0	0	0	0	0	0	0	0	0	0	0
P00740	0	0	0	0	0	0	0	0	0	0	0	0	0	0	0	0	0	0	0	0	0	0	0	0	0	0	0	0	0	0	0	0	0	0	0	0	0	0	0	0	0	0	0	0	0	0	0	0	0
P00742	0	0	0	0	0	0	0	0	0	0	0	0	33350000	0	0	0	0	0	0	0	0	0	0	0	0	0	0	0	0	0	0	0	0	0	0	0	0	0	790900000	345330000	1122900000	0	0	0	0	0	0	0	0
P00746	0	0	0	0	0	0	0	0	0	0	0	0	0	0	0	0	0	0	0	0	0	0	0	0	0	0	0	0	0	0	0	0	0	0	0	0	0	0	0	0	0	0	0	0	0	0	0	0	0
P00747	0	0	0	0	0	0	0	0	0	0	0	0	0	0	0	0	0	0	0	0	0	0	0	0	0	0	0	0	0	0	0	0	0	0	0	0	0	0	0	0	0	0	0	0	0	0	0	0	0
P00749	0	0	0	86878000	0	0	0	22538000	0	0	0	0	28213000	22012000	27809000	0	0	0	0	0	0	0	0	0	0	0	0	0	0	93490000	125420000	103400000	0	0	0	0	0	0	0	0	0	83026000	66111000	59587000	264660000	281590000	253220000	0	0
P00750	0	0	0	0	0	0	0	0	0	0	0	0	0	0	0	0	0	0	0	0	0	0	41312000	43274000	73106000	0	45021000	0	0	0	0	0	0	0	0	0	0	19375000	0	0	0	0	0	0	0	0	0	0	0
P00751	0	0	0	0	0	0	0	0	0	0	0	0	71147000	132700000	54855000	0	0	0	0	0	0	0	0	0	0	0	0	0	0	0	0	0	0	0	32504000	0	0	0	0	0	0	0	0	0	0	0	0	0	0
P00813	3940000	1601000	2305700	188830000	17277000	16533000	15247000	154400000	141460000	25015000	25289000	22117000	43088000	47163000	40863000	633770	0	2417900	21747000	58989000	55738000	1799600	1550000	282260	416470	4996800	676590000	328830000	196840000	144270000	83370000	116410000	493650	379990	190860	29360000	19696000	27370000	588140	542350	1251500	12980000	12387000	8706400	696210	363380	647840	54287000	43650000
P00846	326590000	396090000	0	0	0	0	0	0	0	0	0	0	130660000	125940000	0	0	0	179310000	0	0	0	0	171180000	0	125870000	0	0	182350000	0	233980000	155960000	0	238470000	222310000	209440000	0	0	182450000	0	0	0	246170000	214010000	193230000	0	0	0	0	0
P00918	106970000	74698000	55518000	22473000	16813000	7524600	0	57172000	9019100	8256300	10457000	19319000	6589200	8305900	7036100	129310000	133000000	121320000	1769500	0	0	0	0	8275700	11763000000	11261000000	2689000	0	4974500	6863100000	7597500000	6651300000	113810000	159680000	134750000	0	53799000	58366000	83652000	74519000	76137000	676440000	902110000	662640000	19849000	27615000	50556000	299360000	418740000
P00966	1597300000	788280000	690960000	144280000	8112900	11812000	5320500	321910000	324420000	11110000	4611800	998800	271160000	323290000	252980000	18854000	1560300	16147000	6580000	6208300	8409800	1606500	1662200	3193700	5123500000	5431000000	2486600000	1801600000	2013500000	11292000	9375700	6738000	81656000	102340000	82814000	4992200	3627100	5644200	7002100	3406900	11820000	1150800	328840	4661000	323240000	258640000	337490000	254650000	261090000
P00973	31235000	0	0	0	210220000	363110000	263600000	0	0	0	0	0	21296000	65633000	54492000	0	0	0	0	0	0	0	0	0	0	0	0	0	0	0	0	0	114800000	214590000	244510000	0	0	0	0	0	0	0	0	0	119340000	126910000	147580000	0	0
P00995	0	0	0	0	0	0	0	0	0	0	0	0	0	0	0	0	0	0	0	0	0	0	0	0	0	0	0	0	0	0	0	0	0	0	0	0	0	0	0	0	0	0	0	0	0	0	0	0	0
P01008	0	0	0	0	0	0	0	0	0	0	0	0	0	0	0	0	0	0	0	0	0	0	0	0	0	0	0	0	0	0	0	0	0	0	0	0	0	0	0	0	0	0	0	0	0	0	0	0	0
P01009	0	0	0	22326000	26927000	0	0	0	0	0	0	0	10979000	0	0	0	0	0	0	0	0	55666000	0	0	0	76834000	0	0	13547000	41848000	0	0	0	0	0	74706000	43092000	0	0	0	0	32637000	0	0	108720000	105850000	57119000	0	0
P01011	0	0	0	0	0	0	0	0	0	0	0	35482000	0	0	0	0	0	0	0	0	0	0	0	0	20133000	0	0	0	0	0	0	0	0	0	0	150040000	150290000	386500000	0	0	0	0	0	0	0	0	0	0	0
P01019	0	0	0	0	0	0	0	0	0	0	0	0	0	0	0	0	0	0	0	0	0	0	0	0	0	0	0	0	0	0	0	0	0	0	0	0	0	0	0	0	0	0	0	0	0	0	0	0	0
P01023	0	0	0	0	0	0	16966000	16954000	0	0	0	0	0	0	0	0	0	0	8728200	0	4301500	0	0	0	0	9872400	0	0	0	0	0	0	0	0	0	0	0	0	0	0	0	0	0	10644000	0	0	0	0	0
P01024	12154000	5995400	10603000	1008600000	8550100	0	21109000	1596900000	1103500000	5236600	7343000	7596300	0	3835500	10009000	6105500	15895000	5371800	12945000	4579400	12117000	12332000	10094000	8162400	328920000	382100000	5955900	6476500	37476000	1497600000	1738100000	1640200000	13284000	4245300	4900100	7260900	10326000	67130000	14329000	15337000	0	0	0	16987000	81723000	155060000	89311000	35839000	28687000
P01031	0	0	0	0	0	0	0	0	0	0	0	0	0	0	0	0	0	0	0	0	0	0	0	0	0	0	0	0	0	0	0	0	0	0	0	0	0	0	0	0	0	0	0	0	0	0	0	0	0
P01033	303790000	145030000	166260000	0	110890000	111400000	117580000	89285000	0	0	0	0	73973000	0	0	0	0	0	156050000	102270000	164260000	0	0	0	0	0	365990000	249340000	478280000	0	0	95588000	0	0	0	174590000	157790000	102130000	0	0	71077000	0	0	0	155440000	196410000	158910000	185220000	0
P01034	0	0	0	192270000	266230000	310820000	322850000	181280000	163450000	57083000	23093000	0	133700000	112220000	88281000	0	0	0	113370000	16469000	76141000	550370000	530000000	566760000	7290500	0	964960000	1586500000	2030700000	125270000	80199000	130350000	128390000	162430000	97549000	19070000	0	0	12130000	30297000	13149000	7378400	26034000	41156000	44157000	98957000	40381000	50950000	82417000
P01036	0	0	0	0	0	0	0	0	0	0	0	0	0	0	0	0	0	0	0	0	0	0	0	0	0	0	0	0	0	0	0	0	0	0	0	0	0	0	0	0	0	0	0	0	0	0	0	0	0
P01037	0	0	0	0	734490000	595310000	659820000	0	0	0	0	0	0	0	15283000	0	0	0	0	0	0	147750000	81892000	63949000	0	0	0	0	0	0	0	0	0	0	0	0	0	0	0	0	0	0	0	0	0	0	0	0	0
P01040	0	0	0	0	0	0	0	0	0	0	0	0	0	0	0	0	0	0	0	0	0	0	0	0	0	0	0	0	0	0	0	0	0	0	0	0	0	0	0	0	0	0	0	0	0	0	0	0	0
P01111	491330000	575990000	527200000	424420000	336390000	396970000	374620000	420230000	641730000	431290000	632750000	761050000	350730000	400350000	412020000	326900000	271490000	271890000	483180000	608070000	547540000	247320000	206280000	209480000	549080000	485130000	285420000	228510000	196450000	466210000	515190000	435470000	376940000	368270000	408100000	336870000	338840000	247160000	307790000	357170000	371920000	583920000	538840000	525100000	449600000	504150000	472690000	177750000	326740000
P01112	0	0	0	0	0	0	216700000	0	0	0	0	0	247060000	267810000	331400000	98279000	0	0	0	0	0	0	0	0	0	0	0	0	0	0	0	0	0	0	0	0	0	0	0	0	0	0	0	0	0	0	0	0	0
P01116	0	0	0	0	0	146150000	0	0	0	0	0	0	160230000	143560000	142580000	0	60170000	0	0	0	0	0	69541000	0	0	0	0	0	0	0	0	0	0	0	0	0	0	0	0	0	0	35915000	0	0	0	0	102600000	111360000	108310000
P01127	0	0	0	0	0	0	0	0	0	0	0	0	0	0	0	0	0	0	0	0	0	0	0	0	0	0	0	0	0	0	0	0	0	0	0	0	0	0	0	0	0	0	0	0	0	0	0	0	0
P01130	54698000	0	0	191860000	71542000	82993000	74281000	180500000	244170000	49707000	97370000	69393000	102440000	87333000	113710000	0	44121000	18239000	174700000	200840000	180830000	85311000	99288000	115290000	61489000	76773000	25247000	27104000	25236000	41730000	25526000	53143000	36496000	0	0	136710000	153280000	116670000	0	0	0	47102000	46547000	30820000	461040000	289450000	213460000	107170000	102600000
P01135	0	0	0	0	0	0	0	0	0	0	0	0	0	0	0	0	0	0	0	0	0	0	0	0	0	0	0	0	0	0	0	0	0	0	0	0	0	0	0	0	0	0	0	0	0	0	0	0	0
P01137	0	0	0	72752000	0	0	0	0	0	0	0	0	0	0	0	57013000	60771000	46090000	0	0	0	0	0	0	0	0	0	0	0	0	0	0	0	0	0	0	0	0	0	0	0	0	0	0	0	0	0	0	0
P01258	0	0	0	0	0	0	0	0	0	0	0	0	0	0	0	0	0	0	0	0	0	0	0	0	0	0	0	0	0	0	0	0	0	0	0	0	0	0	0	0	0	0	0	0	0	0	0	0	0
P01282	0	0	0	0	0	0	0	0	0	0	0	0	0	0	0	0	0	0	0	0	0	0	0	0	0	0	0	0	0	0	0	0	0	0	0	0	0	0	0	0	0	0	0	0	0	0	0	0	0
P01344	0	0	0	0	0	0	0	0	0	0	0	0	0	0	0	0	0	0	0	0	0	0	0	0	0	0	0	0	0	0	0	0	0	0	0	0	0	0	0	0	0	0	0	0	0	0	0	0	0
P01583	0	0	0	7105400	0	0	0	0	0	0	0	3409900	0	0	0	0	2890700	0	0	0	0	0	0	0	0	0	0	0	0	0	0	0	0	0	0	0	0	0	0	0	0	0	0	0	0	0	24702000	0	0
P01584	0	0	0	0	0	0	0	0	0	0	0	0	0	0	0	0	0	0	0	0	0	0	0	0	0	0	0	0	0	0	0	0	0	0	0	0	0	0	0	0	0	0	0	0	0	0	0	0	0
P01591	0	0	0	0	0	0	0	0	0	0	0	0	0	0	0	1720400000	3496400000	3657100000	0	0	0	0	0	0	0	0	0	0	0	0	0	0	0	0	0	0	0	0	0	0	0	0	0	0	0	0	0	0	0
P04432	0	0	0	0	0	0	0	0	0	0	0	0	0	0	0	0	0	0	0	0	0	0	0	0	0	0	0	0	0	0	0	0	0	0	0	0	0	0	0	0	0	0	0	0	0	0	0	0	0
P01704	0	0	0	0	0	0	0	0	0	0	0	0	0	0	0	0	0	0	0	0	0	0	0	0	0	0	0	0	0	0	0	0	0	0	0	0	0	0	0	0	0	0	0	0	0	0	0	0	0
P01705	0	0	0	0	0	0	0	0	0	0	0	0	0	0	0	0	0	0	0	0	0	0	0	0	0	0	0	0	0	0	0	0	0	0	0	0	0	0	0	0	0	0	0	0	0	0	0	0	0
P01730	0	0	0	0	0	0	0	0	0	0	0	0	0	0	0	0	0	0	0	0	0	0	0	0	0	0	0	0	0	0	0	0	0	0	0	0	0	0	0	0	0	0	0	0	0	0	0	0	0
P01732	0	0	0	0	54093000	0	0	0	0	0	0	0	53916000	0	0	1020700000	410860000	737080000	0	0	0	0	0	0	0	0	0	0	0	43271000	0	0	0	0	0	0	0	0	26661000	0	0	0	0	0	0	0	0	0	0
P01780	0	0	0	0	0	0	0	0	0	0	0	0	0	0	0	303170000	253550000	158690000	0	0	0	0	0	0	0	0	0	0	0	0	0	0	0	0	0	0	0	0	0	0	0	0	0	0	0	0	0	0	0
P01833	0	0	0	0	0	0	0	0	0	0	0	0	266460000	245780000	99834000	0	0	0	0	0	0	0	0	0	0	0	0	0	0	102080000	120760000	83383000	0	0	0	0	13354000	0	0	0	0	0	0	0	0	0	0	0	0
P01834	0	0	0	0	0	0	0	0	0	0	0	0	0	0	0	14554000000	13058000000	13238000000	335180000	0	0	0	0	0	0	0	0	0	0	0	0	0	80329000	0	0	84294000	0	0	5358700000	5872700000	18843000000	0	0	0	0	0	0	0	0
P01850	0	0	0	0	0	0	0	0	0	0	0	0	0	0	0	0	0	0	0	0	0	0	0	0	0	0	0	0	0	0	0	0	0	0	0	0	0	0	0	0	0	0	0	0	0	0	0	0	0
P01861	0	0	0	0	0	0	0	0	0	0	0	0	0	0	0	564630000	661720000	490860000	0	0	0	0	0	0	0	0	0	0	0	0	0	0	0	0	0	0	0	0	0	0	43017000	0	0	0	0	0	0	0	0
P01871	0	0	0	0	0	0	0	0	0	11088000	2386900	0	0	64752000	0	0	0	0	0	0	0	0	856780	0	0	0	0	0	0	0	0	0	0	0	0	0	0	33111000	5987900000	9966000000	16061000000	0	0	35210000	7535200	0	0	4166600	0
P01889	800100000	907120000	1294500000	835180000	437290000	386120000	507810000	1089700000	687760000	2161100000	2174300000	3968100000	1331000000	1181900000	1125700000	877780000	1459200000	1671100000	353750000	292040000	258800000	68360000	291110000	341130000	0	136670000	1140500000	1308900000	1417400000	1258400000	1171100000	1903700000	61563000	127390000	236730000	202440000	110120000	185020000	125790000	61161000	39105000	152780000	142570000	100020000	416790000	516430000	469190000	81151000	203780000
P01893	0	0	0	219080000	0	0	0	474980000	253540000	234840000	105060000	0	183000000	213840000	0	173190000	157780000	0	0	0	0	0	0	0	0	0	0	0	0	407820000	348070000	471520000	0	54075000	51872000	46726000	49281000	53366000	0	41271000	63968000	0	0	0	169820000	282320000	296610000	0	0
P01903	0	2845600	0	0	0	0	2844100	0	2548000	5108600	6537100	0	0	0	0	15869000000	16454000000	17314000000	0	0	0	0	1267300	0	0	0	0	0	2107400	0	0	0	0	938690	0	3455900000	4028000000	3572800000	1830300	0	1097000	550250	558400	1337500	0	0	0	0	1186600
P01906	0	0	0	0	0	0	0	0	0	0	0	0	0	0	0	0	0	0	0	0	0	0	0	0	0	0	0	0	0	0	0	0	0	0	0	0	0	0	0	0	0	0	0	0	0	0	0	0	0
P01909	0	0	0	0	0	0	0	0	0	0	0	0	0	0	0	1147000000	1339300000	823400000	0	0	0	0	0	0	0	0	0	0	0	0	0	0	0	0	0	350030000	0	70029000	0	0	0	0	0	0	0	0	0	0	0
P01911	0	0	0	0	0	0	0	0	0	13886000	0	0	0	0	0	4078700000	12531000000	13422000000	0	0	0	0	0	0	18902000	21377000	0	116020000	0	95113000	0	0	0	11635000	0	140610000	360480000	187810000	0	33671000	33824000	23088000	0	17211000	0	0	0	0	0
P01920	0	0	0	54865000	0	26733000	0	0	46240000	0	0	36979000	0	0	0	1901500000	546020000	299220000	0	38645000	0	0	0	0	0	0	0	0	0	0	0	42176000	0	0	0	78960000	53336000	91270000	0	0	0	0	0	0	0	22176000	19209000	21809000	11758000
P02008	0	0	0	0	0	0	0	0	0	0	0	0	0	0	0	0	0	0	0	0	0	0	0	0	0	0	0	0	0	0	0	0	0	0	0	178250	0	163170	0	0	0	0	0	0	0	0	0	0	0
P02042	0	0	0	0	0	0	0	0	0	0	0	0	0	0	0	0	0	0	0	0	0	0	0	0	0	0	0	0	0	0	0	0	0	0	0	0	0	0	0	0	0	0	0	0	0	0	0	0	0
P02100	0	0	0	0	0	0	0	0	0	0	0	0	0	0	0	0	0	0	0	0	0	0	0	0	0	0	0	0	0	0	0	0	0	0	0	0	0	0	0	0	1767700	0	0	0	0	0	0	0	0
P02144	0	0	0	329560000	0	0	0	418170000	324310000	0	0	0	197460000	216550000	166950000	0	0	0	0	0	0	385370000	404790000	383090000	0	0	0	0	0	0	0	0	148910000	76915000	126810000	0	0	0	0	0	0	0	0	0	73587000	0	27494000	0	0
P02452	0	0	0	0	0	13714000	0	0	0	0	0	0	0	0	0	0	0	0	0	0	0	0	0	0	16773000	10768000	0	0	0	0	0	0	0	0	0	0	5036600	24399000	0	0	0	0	0	0	0	30637000	0	5447200	7255100
P02458	0	0	0	0	0	0	0	0	0	0	0	0	0	0	0	0	0	0	0	0	0	0	0	0	0	0	0	0	0	0	0	0	0	0	0	0	0	0	0	0	0	0	0	0	0	0	0	0	0
P02461	0	0	0	0	0	0	0	0	0	0	0	0	0	0	0	0	0	97756000	0	0	0	0	0	0	0	0	0	0	0	0	0	0	0	0	0	0	0	0	0	0	0	0	0	0	0	72786000	0	0	0
P02462	0	0	0	0	0	0	0	0	0	0	0	0	0	0	0	0	0	0	0	0	0	0	0	0	0	136900000	0	0	0	91465000	68342000	106110000	0	0	0	123580000	161980000	96078000	0	0	0	0	114290000	92490000	0	0	0	0	0
P02511	30037000	63917000	104420000	0	0	0	0	0	0	0	0	0	0	0	2438200	7952200	7121300	0	0	0	0	0	7507500	0	5003400000	4778400000	8241600	0	0	0	0	0	0	0	0	4364700	0	4026800	15807000	6723700	11891000	0	0	0	0	0	0	0	0
P02545	3619000000	2972700000	3924000000	2108800000	2005800000	1681600000	1802200000	2329700000	2440800000	3226000000	3207000000	3277000000	2082800000	2169400000	2100000000	46188000	97258000	37124000	339590000	401210000	395470000	1095700000	854830000	1039000000	2101100000	1950500000	1547600000	1900100000	1737100000	1765900000	1910600000	1903800000	822030000	934330000	883410000	6475500000	5536800000	5851000000	67746000	36465000	19212000	1567100000	1477000000	1784400000	3393000000	3044000000	3134500000	1898400000	1650300000
P02549	0	0	0	0	0	0	0	0	0	0	0	0	0	0	0	0	0	0	0	0	0	0	0	0	0	0	0	0	0	0	0	0	0	0	0	0	0	0	0	0	34768000	0	0	0	0	0	0	0	0
P02647	0	150580000	0	0	0	0	66856000	0	0	0	0	0	0	0	0	0	0	0	0	0	0	0	0	0	0	0	0	0	0	0	0	0	0	0	0	0	0	0	0	0	0	0	0	0	0	0	0	0	0
P02649	6546100	0	0	5020400	16215000	0	20806000	15806000	60824000	856460	1935000	779710	3484600	1479400	3830700	13373000	0	39793000	0	0	0	0	22830000	10200000	9294600	0	1836700	4340400	0	13694000	0	15420000	2625100	3933900	27110000	0	41239000	0	16456000	0	10335000	0	0	0	0	28990000	0	0	10646000
P02652	0	0	0	0	0	0	0	0	0	0	0	0	0	0	0	0	0	0	0	0	0	0	0	0	0	0	0	0	0	0	0	0	0	0	0	0	0	0	0	0	0	0	0	0	0	0	0	0	0
P02655	0	0	0	0	0	0	0	0	0	0	0	0	0	0	0	0	0	0	0	0	0	0	0	0	0	0	0	0	0	0	0	0	0	0	0	0	0	0	0	0	0	0	0	0	0	0	0	0	0
P02656	0	80653000	94990000	45236000	0	0	165680000	0	0	0	0	0	53572000	54789000	62431000	0	0	322430000	0	0	0	0	0	0	56405000	0	0	0	131700000	149240000	123600000	0	177590000	160530000	162800000	0	0	0	0	0	0	0	0	0	0	60206000	0	0	0
P02671	0	0	0	0	0	0	0	0	0	0	0	0	0	0	0	0	0	0	0	0	0	0	0	0	0	0	0	0	0	0	0	0	0	0	0	0	0	0	0	0	0	0	0	0	0	0	0	0	0
P02675	0	0	0	0	0	0	0	0	0	0	0	0	0	0	0	0	0	0	0	0	0	0	0	0	0	0	0	0	0	0	0	0	0	0	0	0	0	0	0	0	0	0	0	0	0	0	0	0	0
P02679	0	0	0	0	0	0	0	0	0	0	0	0	9375900	3829000	16927000	0	0	0	0	0	0	0	0	0	0	0	0	0	0	0	0	0	0	0	16100000	0	0	0	0	0	0	0	0	0	0	0	0	53539000	0
P02686	0	0	0	0	0	0	56557000	74251000	136310000	0	0	0	115160000	97270000	91862000	54053000	47275000	60863000	125090000	155980000	126840000	79941000	0	54172000	0	0	149470000	249480000	267040000	43516000	41485000	48390000	75254000	87523000	0	0	0	0	76775000	65538000	76294000	0	0	0	92823000	104250000	88993000	0	0
P02724	0	0	0	0	0	0	0	0	0	0	0	0	0	0	0	0	0	0	0	0	0	0	0	0	0	0	0	0	0	0	0	0	0	0	0	0	0	0	0	0	0	0	0	0	0	0	0	0	0
P02749	0	0	0	0	0	0	0	0	0	0	0	0	0	0	0	0	0	0	0	0	0	0	0	0	0	0	0	0	0	0	0	0	0	0	0	0	0	0	0	0	0	0	0	0	0	0	0	0	0
P02750	0	0	0	0	0	0	0	0	0	0	0	0	0	0	0	0	0	0	0	0	0	0	0	0	0	0	0	0	0	0	0	0	0	0	0	0	0	0	0	0	0	0	0	0	0	0	0	0	0
P02751	3315000	270220	652210	815550000	564330	1646200	967240	1017500000	1115100000	859350	1681200	2196800	3272500	5758400	3193100	1036400	1224900	393780	5881300	1537400	10992000	0	0	0	750130	1016200	0	538810	366740	953850	1254500	515190	1838400	0	1742000	1482800	372220	692210	1048100	1297200	2977500	691030	476450	934630	658250000	680470000	744830000	1060000	4230100
P02753	0	0	0	0	0	30505000	0	0	0	0	0	0	0	0	0	0	0	0	0	0	0	2543300	7454800	0	0	0	0	0	0	0	0	0	62618000	43115000	67313000	0	0	0	0	0	0	2959200	0	11760000	0	0	0	0	0
P02760	0	0	0	0	37474000	0	0	0	0	0	0	0	0	0	0	0	0	0	0	0	0	0	0	0	0	0	0	0	0	0	0	0	0	0	0	0	0	0	0	0	0	0	0	0	0	0	0	0	0
P02763	0	0	0	0	0	0	0	0	0	0	0	0	0	0	0	0	0	0	0	0	0	0	0	0	0	0	0	0	0	0	0	0	0	0	0	0	0	0	0	0	0	0	0	0	0	0	0	0	0
P02765	0	0	0	0	0	0	0	0	0	0	0	0	0	0	0	0	0	0	0	0	0	0	0	0	0	0	0	0	0	0	106780000	0	0	0	0	0	0	0	0	0	0	0	0	0	0	0	0	0	0
P02766	0	0	0	0	0	0	0	0	0	0	0	0	0	0	0	0	0	0	0	0	0	0	0	0	0	0	0	0	0	0	0	0	0	0	0	0	0	0	0	0	0	0	0	0	0	0	0	0	0
P02771	0	0	0	0	0	0	0	0	0	0	0	0	0	0	0	9012300	0	0	0	0	0	0	0	0	0	0	0	0	9559900	0	0	0	11581000	0	0	0	0	0	0	0	0	0	0	0	0	0	0	2949900	0
P02786	1484500000	1351400000	1426400000	1031700000	440050000	427700000	474850000	1167100000	1110500000	1004100000	1045800000	1183000000	1080400000	1091800000	1098200000	968840000	1041900000	1053800000	213000000	230590000	221860000	908600000	907730000	882650000	1338400000	1346100000	709520000	741360000	816300000	1121300000	1030000000	1064700000	469050000	493990000	505370000	715540000	823410000	782340000	687280000	669690000	644250000	983830000	1126200000	1235000000	655680000	735060000	789540000	1185200000	1259900000
P02787	4529900	0	0	0	4635700	8632900	0	0	0	0	0	12247000	0	0	0	0	0	0	0	0	0	0	0	0	0	0	0	0	0	0	0	0	0	0	0	0	0	0	1136000	0	0	1351500	0	0	0	3275700	0	2526200	0
P02788	0	0	0	0	0	0	0	0	0	0	0	0	0	0	0	0	0	0	0	0	0	0	0	0	0	0	0	0	0	0	0	0	0	0	0	0	0	0	0	0	0	0	0	0	0	0	0	0	0
P02792	0	0	0	62171000	58696000	91827000	59210000	58744000	57157000	335950000	390970000	524010000	20361000	24271000	0	0	0	0	49458000	49745000	68457000	0	0	26125000	0	0	43409000	41159000	32730000	0	31529000	0	0	27691000	0	136150000	144940000	251000000	242420000	319310000	238240000	110910000	104170000	109840000	68902000	0	0	31717000	22151000
P02794	289140000	157150000	138150000	426080000	96712000	189510000	139060000	364790000	620640000	465750000	446030000	411990000	375450000	334820000	351220000	0	0	0	193550000	260210000	429430000	250470000	82356000	78745000	64438000	61861000	154560000	76316000	129200000	320370000	287560000	292940000	106730000	79188000	104660000	175270000	299890000	153330000	41999000	68882000	112020000	395240000	414540000	603790000	231920000	250410000	189700000	43844000	27711000
P02795	0	0	0	1941900000	87118000	98320000	84272000	2100800000	1628000000	1568400000	1196800000	1570200000	3207100000	3377300000	2932400000	20554000	39335000	31800000	26713000	24412000	18294000	173390000	176470000	232920000	66476000	60266000	68633000	60043000	27755000	706580000	968490000	1087200000	38214000	48939000	55869000	798010000	662370000	693070000	0	0	0	799350000	296510000	626730000	407120000	342210000	327810000	0	0
P02808	0	0	0	0	0	0	0	0	0	0	0	0	0	0	0	0	0	0	0	0	0	0	0	0	0	0	0	0	0	0	0	0	0	0	0	0	0	0	0	0	0	0	0	0	0	0	0	0	0
P03886	0	0	0	0	0	0	0	0	0	0	0	0	0	0	0	0	0	0	0	0	0	0	44213000	68340000	0	0	126630000	72693000	0	0	0	0	99112000	118920000	141910000	0	0	0	151710000	0	0	133430000	105300000	0	0	0	0	0	0
P03891	0	0	0	0	0	0	0	0	0	0	0	0	0	0	0	0	0	0	0	0	0	0	0	0	0	0	0	0	0	0	0	0	0	0	0	0	0	0	82444000	0	0	0	0	0	0	0	0	0	0
P03897	0	0	0	0	0	0	0	0	0	0	0	0	0	0	0	0	0	0	0	0	0	0	0	0	0	0	0	0	0	0	0	0	0	0	0	0	0	0	0	0	0	0	0	0	0	0	0	0	0
P03905	0	0	0	0	0	0	0	0	0	0	0	0	0	25890000	0	0	0	0	0	0	0	12146000	0	0	20824000	23672000	16324000	0	0	0	0	0	14048000	0	12626000	0	0	0	0	0	0	0	24522000	0	0	0	0	0	0
P03915	92577000	93489000	0	0	134870000	75988000	70678000	0	0	55262000	0	118870000	0	0	0	215190000	85526000	177570000	0	0	0	49616000	92804000	82751000	119060000	0	83334000	62500000	0	79971000	83249000	80273000	154150000	136470000	182790000	0	0	99506000	0	0	76944000	79155000	0	66923000	149330000	96927000	83067000	118740000	127110000
P03923	0	0	0	0	0	0	0	0	0	0	0	0	0	0	0	0	0	0	0	0	0	0	0	0	0	0	0	0	0	0	0	0	0	0	0	0	0	0	0	0	0	0	0	0	0	0	0	0	0
P03928	0	0	29664000	0	0	0	0	0	0	54907000	43693000	58484000	0	0	29476000	62855000	74406000	58320000	0	0	0	0	0	0	0	0	18432000	0	0	0	0	0	37654000	0	34000000	0	0	24178000	0	0	0	12814000	12102000	0	0	0	0	0	0
P03956	0	2742700	0	0	0	0	0	0	0	0	0	0	0	0	0	0	0	0	0	0	0	0	0	0	0	0	0	0	0	0	0	0	0	0	0	0	0	0	0	0	0	0	1514400	0	0	0	956180	0	0
P03973	0	0	0	0	0	0	0	0	0	0	0	0	0	0	0	0	0	0	0	0	0	0	0	0	0	0	0	0	0	0	0	0	0	0	0	0	0	0	0	0	0	0	0	28754000	0	0	0	0	0
P04003	0	0	0	0	0	0	0	0	0	0	0	0	0	0	0	0	0	0	0	0	0	0	0	0	0	0	0	0	0	0	0	0	0	0	0	0	0	0	0	0	0	0	0	0	0	0	0	0	0
P04004	0	0	0	0	0	0	0	0	0	0	0	0	0	0	0	0	0	0	0	0	0	0	0	0	0	0	0	0	0	0	0	0	0	0	0	0	0	0	0	0	0	0	0	0	0	0	0	0	0
P04035	0	0	0	0	0	0	0	0	0	0	0	0	0	0	0	0	0	0	0	0	0	0	0	0	0	0	0	0	0	0	0	0	0	0	0	0	0	0	0	0	0	0	0	0	0	0	0	0	0
P04040	789840000	806370000	760610000	215270000	580420000	713420000	679250000	221720000	374630000	669610000	421450000	584620000	252550000	289740000	273930000	313330000	468090000	537890000	258750000	373750000	396030000	714300000	730870000	712430000	587870000	641200000	781470000	1055800000	1026600000	1698100000	1896400000	1588800000	537120000	554370000	537540000	626580000	651170000	497510000	750760000	708750000	816410000	476880000	486510000	522610000	349580000	378490000	427280000	1010700000	1050800000
P04049	23165000	0	71139000	0	125370000	49855000	0	102720000	88646000	120530000	0	43287000	81423000	0	65963000	0	47086000	96388000	66184000	0	0	0	404600000	151100000	0	60591000	66247000	0	97960000	0	174040000	0	0	36664000	79533000	83640000	46257000	107820000	0	0	53087000	89498000	83022000	59318000	47346000	47732000	38965000	0	0
P04053	0	0	0	0	0	0	0	0	0	0	0	0	0	0	0	0	0	0	0	0	0	0	0	0	0	0	0	0	0	0	0	0	0	0	0	0	0	0	0	0	0	0	0	0	0	0	0	0	0
P04062	177400000	277800000	252860000	236600000	344800000	505240000	423820000	345250000	286430000	190040000	203740000	224780000	466400000	425030000	656440000	42165000	61310000	112430000	283500000	436980000	334950000	598650000	592880000	628790000	255250000	234350000	672050000	662550000	511770000	820980000	652530000	566180000	250220000	156010000	228080000	374850000	454140000	351720000	93132000	48022000	87010000	153770000	96026000	115610000	157740000	334330000	183820000	90468000	0
P04066	94168000	0	162210000	0	0	0	30684000	0	19386000	0	23022000	0	75758000	80501000	72433000	303290000	317600000	252540000	0	0	0	0	38777000	0	0	20974000	75672000	131570000	124070000	290960000	333620000	210960000	197040000	186690000	185540000	33954000	0	0	31606000	26855000	59697000	92164000	118160000	119300000	217960000	149210000	157290000	188430000	156120000
P04070	0	0	0	0	0	0	0	0	0	0	0	0	0	0	0	0	0	0	0	0	0	0	0	0	0	0	0	0	0	0	0	0	0	0	0	0	0	0	0	0	0	0	0	0	0	0	0	0	0
P04075	4747100000	4758600000	6606400000	6654500000	7993600000	6894800000	6999100000	8515300000	8285300000	8507500000	8377600000	8198600000	11315000000	12167000000	10705000000	10420000000	10521000000	11011000000	15171000000	13521000000	14219000000	7294500000	7353100000	7922400000	9213100000	9224500000	5816500000	6604900000	6150200000	17506000000	16779000000	16751000000	5077700000	5144800000	5239400000	14138000000	11727000000	13027000000	9162400000	10167000000	10477000000	6535000000	6435700000	7103600000	5631800000	5713200000	5432900000	13159000000	12384000000
P04080	1049900000	1449700000	1291000000	3555300000	1847500000	1594500000	2112500000	5064400000	4875800000	579980000	854330000	720260000	3333400000	3615100000	4468600000	1440200000	1523800000	1352600000	651150000	989870000	1009300000	3271800000	4551600000	3362100000	1834500000	1701600000	5022400000	6015500000	1859800000	2017100000	1903100000	905050000	2587100000	2391000000	1820000000	117670000	232010000	324510000	1089300000	1288000000	1304600000	2439200000	1921500000	2056800000	3030000000	4242400000	3341800000	15847000000	19044000000
P04083	7607000000	6980700000	7198800000	2841500000	1333100000	1131800000	1439600000	3069600000	3331800000	8042500000	7922300000	8369000000	24233000000	25296000000	23614000000	69745000	72237000	42337000	8149000000	8980000000	8182300000	1223500000	1589700000	1507300000	7246600000	7443600000	2313100000	2521900000	1389200000	6333800000	7085500000	7236200000	5826700000	5084400000	5313500000	17100000000	14048000000	14025000000	80679000	8937800	56548000	17498000000	17430000000	16630000000	8037700000	7362200000	7456700000	4977200000	4564300000
P04114	0	9807100	9681900	6106300	16922000	37454000	21845000	2523100	12870000	5349100	2203900	3395700	5740600	1757600	8895900	6536900	1666500	2839400	6788000	4785400	1977900	17248000	15184000	15267000	0	1747600	0	2006500	3691300	5971900	0	6740700	0	0	0	3483000	2726900	2171100	0	0	0	1242400	3573900	2573800	0	0	0	10563000	3661500
P04150	102090000	0	59833000	0	41689000	0	0	24017000	46915000	73452000	80127000	83331000	24851000	29732000	36119000	66260000	49533000	82525000	0	0	0	0	0	0	0	0	0	0	0	0	0	0	0	0	0	0	39370000	56516000	0	0	0	0	0	0	79281000	75947000	89061000	0	0
P04155	0	0	0	0	0	0	0	0	0	0	0	0	0	0	0	0	0	0	0	0	0	163500000	120900000	126950000	0	0	0	0	0	0	0	0	0	0	62378000	0	0	0	0	0	0	0	0	0	0	0	0	0	0
P04156	0	0	0	181320000	0	0	0	0	126320000	110640000	126960000	0	49324000	0	0	0	0	0	0	0	88750000	0	0	0	0	0	0	138190000	0	0	0	0	0	0	0	90130000	0	52464000	114890000	81029000	111810000	0	0	0	201010000	220420000	203430000	0	0
P04179	417960000	608700000	456300000	2719900000	386670000	389670000	467320000	3033400000	2982900000	1907400000	1963000000	2078900000	4320000000	4446800000	3856100000	865870000	809260000	909100000	439580000	397410000	375550000	546680000	517280000	548580000	645650000	614550000	742700000	635340000	715010000	4989400000	4668700000	5708300000	1275800000	1250700000	1296400000	214040000	258420000	333490000	675860000	584570000	562510000	1004400000	981010000	982410000	505790000	696340000	426450000	449120000	469720000
P04181	168080000	302350000	225450000	688050000	1125000000	1209400000	1378000000	630870000	745800000	687420000	827630000	803310000	2987500000	2874500000	2920100000	619320000	657360000	707380000	703140000	624400000	699220000	23065000	8975100	17830000	1052200000	1013100000	433630000	398390000	356030000	1117400000	1106900000	1129500000	337000000	268690000	288350000	1490300000	1365900000	1505400000	415640000	424870000	386360000	416200000	316250000	314060000	968870000	903090000	949160000	587090000	634870000
P04183	0	0	0	174260000	211790000	235960000	269330000	116310000	206700000	238350000	489850000	257560000	95906000	118910000	152090000	381420000	293460000	384180000	89204000	56195000	58110000	164020000	147530000	163160000	274090000	307550000	60649000	119850000	133340000	37413000	0	43822000	71884000	0	38212000	134400000	90468000	148900000	184850000	164420000	173520000	44334000	0	81469000	0	51384000	38824000	73793000	76687000
P04216	0	0	117210000	0	0	0	0	0	0	175650000	170740000	153520000	0	0	0	0	0	0	0	0	0	0	0	0	0	0	0	0	0	0	0	0	0	0	0	0	0	0	0	77802000	17452000	0	0	0	0	0	0	0	0
P04233	0	0	0	0	0	0	0	57090000	20797000	0	0	5557000	0	0	0	4903300000	3972700000	3759800000	0	0	0	0	39408000	0	28133000	28725000	0	0	5920300	0	0	0	0	0	0	684540000	616660000	450960000	588410000	641880000	462400000	0	0	0	96930000	100060000	127180000	0	0
P04234	0	0	0	0	0	0	0	0	0	0	0	0	0	0	0	0	0	0	0	0	0	0	0	0	0	0	0	0	0	0	0	0	0	0	0	0	0	0	0	0	0	0	0	0	0	0	0	0	0
P04271	0	0	0	0	0	0	0	0	0	0	0	0	0	0	0	0	0	0	0	0	0	0	0	0	0	31351000	0	0	0	0	0	0	0	0	0	212670000	578480000	785510000	0	0	0	0	0	0	0	0	0	0	0
P04350	417330000	409190000	377650000	594420000	0	0	0	1022600000	1576700000	723220000	1229500000	1452100000	205630000	313980000	293800000	2432200000	1887600000	2169400000	0	0	254110000	60282000	224140000	0	498470000	310110000	0	300860000	158690000	1307600000	878030000	0	0	0	33747000	412490000	542370000	318520000	265970000	225660000	94013000	938240000	701910000	635490000	0	0	202070000	115640000	109810000
P04406	58128000000	64223000000	54204000000	27010000000	41943000000	39686000000	41229000000	28774000000	28603000000	44774000000	53151000000	50244000000	57088000000	61838000000	64538000000	57209000000	53254000000	51255000000	65786000000	71134000000	77277000000	43679000000	42448000000	43701000000	56386000000	61579000000	52571000000	52793000000	57749000000	80883000000	84270000000	83825000000	26630000000	25284000000	26408000000	119290000000	101950000000	115170000000	30467000000	29906000000	30474000000	60175000000	62291000000	65174000000	61174000000	61678000000	65428000000	58242000000	57536000000
P04424	0	0	0	173890000	124150000	69894000	104810000	134940000	260310000	127230000	96793000	157270000	166570000	184970000	185240000	75583000	64690000	68411000	0	0	0	88474000	88054000	76964000	37993000	45278000	294360000	227370000	174380000	90954000	69560000	137750000	384410000	443130000	389540000	13236000	28676000	0	60288000	32501000	30405000	66454000	77136000	115410000	110050000	105190000	91603000	905570000	807450000
P04439	1397700000	1498100000	1550200000	3590800000	3236400000	2380300000	3670300000	5333300000	4470100000	10887000000	7698300000	8462000000	4083500000	3869900000	3775200000	2109700000	3007400000	2170400000	404770000	490690000	543120000	209680000	147070000	147290000	293500000	225370000	3245000000	2728000000	2429500000	3455000000	5534000000	5148600000	1430100000	1927400000	1653600000	442030000	521890000	782130000	84419000	67053000	12779000	145080000	67545000	140050000	2270200000	1772300000	2968200000	1802400000	1611200000
P04440	0	0	0	0	6569400	0	3812600	2011900	0	0	5293400	0	0	0	0	3110600000	3381000000	2310700000	0	0	0	2564800	0	0	0	5097500	0	0	0	0	0	0	0	0	0	74221000	28132000	21134000	1912200	0	0	0	0	0	0	0	0	0	0
P04626	741680	805790	351810	496370000	362710	1266700	5333300	983240000	455750000	315480	1041800	0	850460	6080600	5011200	3196100	456890	1376200	1253600	3573500	1478100	5960400000	6314600000	6605700000	5876300	6616000	46837000	28381000	48447000	3459300	6036500	9847100	12650000	12662000	14939000	141790	305370	143650	1671400	1634700	0	21806000	11971000	16090000	731160	1293400	1656000	1015500	3325000
P04632	1598200000	1691100000	2806400000	2360300000	4160200000	4160100000	4435300000	1837200000	1747800000	1764700000	2934300000	2574100000	1703700000	1729900000	1882300000	679190000	799290000	931510000	566960000	463950000	292240000	2179700000	1492800000	1601700000	1658100000	1558300000	1398500000	1541900000	1626200000	1710800000	2025300000	1712600000	1448400000	1437500000	1488700000	1100800000	971630000	705700000	885510000	945660000	690040000	1978400000	1473900000	1765900000	2273200000	2099800000	1961400000	970960000	873870000
P04637	0	0	0	154340000	0	0	0	75069000	0	1358800000	1082500000	1237800000	153440000	151220000	160870000	0	221700000	0	0	0	0	112640000	117370000	112690000	233380000	114020000	82933000	45492000	74773000	0	0	201520000	82489000	95611000	78173000	86859000	74784000	174020000	182820000	211720000	122050000	246020000	182110000	207720000	28373000	88502000	0	0	22371000
P04731	0	0	0	0	0	0	0	0	0	0	0	0	0	0	0	0	0	0	0	0	0	0	0	0	0	0	0	0	0	0	0	0	0	0	0	0	0	0	0	0	0	0	0	0	0	0	0	0	0
P04732	0	0	0	0	0	0	0	0	0	97654000	895710000	96737000	0	0	0	0	0	0	0	0	0	0	0	0	0	0	0	0	0	22384000	20492000	0	0	0	0	0	0	0	0	0	0	0	0	0	0	0	0	0	0
P04733	0	0	0	0	0	0	0	0	0	0	0	0	0	0	0	0	0	0	0	0	0	0	0	0	22090000	22681000	0	0	0	22470000	33013000	0	0	0	0	0	0	0	0	0	0	0	0	0	0	14144000	0	0	0
P04792	4391800000	5257200000	4006200000	6399900	2104000000	2511500000	2343200000	2128200	11950000	6176200000	6339300000	5616000000	10163000000	11421000000	10383000000	25046000	8896200	8202900	33955000000	31988000000	34364000000	12938000000	11618000000	12854000000	10474000000	9928000000	953920000	1000000000	1209700000	2208700000	2182100000	2084500000	4291500000	4938200000	4263800000	2886000000	2673300000	2774900000	76629000	0	34350000	1034800000	884800000	1010000000	528690000	581150000	657270000	979300000	1016100000
P04818	0	0	19809000	127180000	346590000	419670000	377330000	170670000	118760000	17698000	0	0	32384000	37903000	32851000	47875000	29354000	47150000	0	0	18164000	86569000	111160000	72806000	36889000	77707000	6467100	10497000	0	0	0	0	0	0	0	843440000	749060000	826220000	225940000	231380000	229760000	39730000	25293000	28797000	0	0	0	0	0
P04839	0	0	0	0	0	0	0	0	0	0	0	0	0	0	0	0	0	0	0	0	0	0	0	66857000	0	0	0	0	0	0	0	0	0	0	236080000	0	196390000	0	200430000	166810000	215200000	0	0	0	0	0	0	0	0
P04843	1620600000	1682300000	1680400000	1765000000	1855700000	1815100000	1875400000	1779200000	1712600000	1502000000	1718200000	1875800000	2031300000	1922500000	1745200000	2385700000	2173100000	2371300000	837770000	747640000	826670000	1198700000	1257400000	1232500000	3027400000	2814100000	2302700000	2493100000	2654600000	1480200000	1481900000	1393600000	2707300000	2535900000	2597000000	1604600000	1495300000	1402200000	1451300000	1507200000	1459500000	1690200000	1793200000	1732500000	1284500000	1323100000	1198800000	2501100000	2603600000
P04844	1347500000	1275000000	1422900000	1458000000	1638500000	1955100000	1659800000	1834500000	1809900000	1512500000	1739300000	2034100000	1028000000	1265900000	1010200000	2269500000	1665700000	1831200000	260960000	237550000	296780000	582950000	675590000	654570000	1435000000	1261800000	1973000000	1863200000	2006500000	1294300000	1285400000	1155200000	2003200000	2239800000	2218300000	998960000	941870000	924820000	932720000	910940000	867780000	729360000	890090000	841080000	1003600000	981720000	1051400000	1793400000	1985500000
P04899	216590000	153730000	227310000	467770000	357910000	842790000	307580000	455260000	397180000	899310000	768930000	838430000	358550000	400290000	434610000	553070000	467860000	459380000	355360000	347620000	298070000	166870000	192240000	163570000	369010000	396230000	219280000	260690000	239590000	670270000	718670000	536380000	56315000	105590000	111130000	453620000	395040000	356420000	706480000	934930000	709450000	364760000	296380000	354350000	468830000	484700000	526300000	101950000	169200000
Q7L7L0	195150000	0	49803000	0	0	0	0	0	0	0	0	0	0	0	0	0	0	0	0	0	0	0	0	0	0	0	0	0	0	0	0	0	0	0	0	0	0	0	0	0	0	0	0	0	0	0	0	0	0
P04920	23289000	54072000	165890000	0	119420000	124720000	66877000	0	0	76380000	0	0	0	0	0	91210000	49459000	66586000	230420000	201010000	233280000	94778000	138890000	115460000	80154000	0	109360000	46099000	0	55180000	106310000	179840000	78435000	37309000	49540000	67977000	112200000	177730000	58738000	55467000	22640000	2216000000	1449800000	1994000000	0	0	0	190350000	285270000
P04921	0	0	0	0	0	0	0	0	0	0	0	0	0	0	0	0	0	0	0	0	0	0	0	0	0	0	0	0	0	0	0	0	0	0	0	0	0	0	0	0	0	0	0	0	0	0	0	0	0
P05023	1511700000	1581300000	1665700000	716430000	1251400000	1359500000	1541200000	781830000	1220200000	1408600000	1264700000	1137700000	1096900000	1062500000	1063800000	927820000	963320000	945230000	897090000	825570000	680750000	669040000	603330000	674240000	832520000	964010000	2450100000	2287700000	2576100000	1538600000	1488800000	1606900000	1306400000	1346400000	1424500000	1252500000	1348100000	1373800000	430910000	440900000	508440000	1629100000	1413400000	1524900000	1103800000	1203900000	1182500000	1163500000	1182900000
P05026	289020000	352300000	551550000	435700000	877240000	813260000	861530000	305350000	376800000	219480000	205600000	174910000	293680000	307120000	245820000	179800000	149990000	134380000	40439000	42806000	6212600	356180000	430290000	401640000	136010000	109190000	1303800000	1329000000	1616900000	533370000	529080000	457850000	355070000	347560000	358400000	173680000	184450000	291270000	21729000	0	8777800	439770000	523090000	592400000	661160000	609150000	674670000	505520000	569220000
P05060	0	0	0	0	0	0	0	0	0	0	0	0	0	0	0	0	0	0	0	0	0	0	0	0	0	0	0	0	0	0	0	0	0	0	0	0	0	0	0	0	0	0	0	0	0	0	0	0	0
P05067	19458000	22156000	17851000	318040000	231970000	195150000	232960000	465360000	458210000	29084000	56968000	30741000	95357000	130670000	123640000	0	90993000	26519000	93919000	57409000	95537000	329980000	274320000	254090000	219130000	198330000	135750000	101690000	161030000	198370000	196670000	110440000	17916000	59828000	45598000	15042000	45527000	32550000	14738000	8592700	0	376180000	343030000	372160000	172790000	177930000	214620000	82382000	87811000
P05090	0	0	0	0	0	0	0	0	0	0	0	0	0	0	0	0	0	0	0	0	0	0	0	0	0	0	0	0	0	0	0	0	0	0	0	0	0	0	0	0	0	0	0	0	0	0	0	0	0
P05091	404140000	280680000	310180000	154720000	543570000	604180000	587750000	120430000	143370000	2323300	0	0	493250000	483640000	480420000	403070000	412510000	405940000	2814100	1669900	6604500	2900700000	3070400000	2748300000	120880000	143560000	1298100000	1200200000	1242200000	140690000	128250000	154320000	901350000	851560000	971730000	106380000	159100000	136950000	9169200	6166000	0	2267300000	2078700000	2528100000	131460000	141070000	145520000	1130400000	960570000
P05106	0	0	0	0	699700	0	0	0	0	0	3844400	0	2957300	2387000	0	7961500	2560900	9947100	0	0	0	0	0	0	7849100	0	1345800	0	23995000	2007400000	2215400000	1388900000	0	0	0	56918000	82914000	64723000	11714000	11028000	8544800	0	0	0	4493700	5234600	0	0	0
P05107	0	0	0	0	0	0	0	0	0	0	17083000	0	0	0	0	0	13493000	12844000	0	0	0	0	0	0	0	0	0	0	0	0	0	0	0	0	0	0	0	0	7710800	14969000	0	0	0	0	6336300	12370000	0	0	0
P05109	0	0	0	53033000	0	0	0	164000000	45627000	0	0	0	0	0	0	0	0	0	0	0	0	0	0	0	0	38460000	0	0	0	0	0	0	0	0	0	0	0	0	100870000	104880000	109170000	0	0	0	0	0	56487000	0	0
P05114	21755000	27428000	37625000	18412000	76042000	56962000	42966000	12635000	20209000	39656000	24461000	40922000	96835000	93422000	116990000	50954000	64251000	61220000	38075000	0	32385000	73129000	54593000	92659000	109230000	121040000	46175000	50614000	39962000	60919000	63419000	52942000	50394000	49589000	65776000	17833000	56886000	64477000	136570000	174830000	138450000	65712000	48616000	50112000	32997000	35125000	34307000	38639000	42329000
P05120	6240100	0	0	781910000	57249000	18150000	14937000	488420000	1188200000	700980000	472610000	674130000	0	0	210520	585720	1445300	488480	261890	1886700	0	512480	0	0	5848100	5001000	0	672180	2669200	0	408840	0	0	0	2046600	228960	0	474870	540420	738690	0	1194700	256420	712440	1614100000	1355200000	1552900000	0	0
P05121	0	59550000	0	0	10995000	0	0	0	60944000	0	0	0	0	0	0	0	0	0	0	0	0	0	0	0	0	0	0	33482000	0	0	58594000	27373000	0	0	0	14649000	0	0	0	0	32383000	0	0	32058000	82832000	78147000	0	0	0
P05129	0	0	0	0	0	0	0	0	0	0	0	0	0	0	0	0	0	0	0	0	0	0	0	0	0	0	0	0	0	0	0	0	0	0	0	0	0	0	0	0	0	0	0	0	0	0	0	0	0
P05141	8973400000	3473900000	7350000000	1247100000	1935800000	1674400000	1613000000	1504000000	1201200000	2047400000	1791600000	1818500000	2607700000	2207100000	2963800000	3898000000	3287000000	4365500000	2145200000	1947900000	1353300000	2456500000	2635600000	2454400000	3472300000	3075300000	3565900000	2960600000	3439800000	2011400000	2127600000	2048800000	3610300000	5188000000	4614100000	3073900000	3933800000	3848200000	2563900000	2895100000	2854100000	1365700000	1632200000	1357700000	1596400000	2226500000	2234800000	2102800000	2497900000
P05154	0	0	0	0	0	0	0	0	0	0	0	0	0	0	0	0	0	0	0	0	0	0	0	0	0	0	0	0	0	0	0	0	0	0	0	0	0	0	0	0	0	0	0	0	0	0	0	0	0
P05156	0	0	0	0	0	0	0	0	0	0	0	0	224060000	232160000	270040000	0	0	0	0	0	0	0	0	0	0	0	0	0	0	224870000	292920000	229300000	0	0	0	0	0	0	0	0	0	0	0	0	0	0	0	0	0
P05161	84964000	394120000	346780000	225790000	5819000000	8742900000	6387600000	662910000	673940000	12420000000	9703600000	13116000000	3137900000	3071700000	3456200000	0	9470900	970040	0	83698000	0	0	0	0	208610000	164020000	262500000	172290000	161680000	62880000	166700000	203760000	49595000	64238000	130890000	47029000	37751000	37513000	0	0	0	213170000	199580000	102380000	1494600000	1640500000	1461800000	556490000	424070000
P05162	0	0	0	0	0	0	0	0	0	0	0	0	0	0	0	0	0	0	0	0	0	0	0	0	0	0	0	0	0	0	0	0	0	0	0	0	0	0	0	0	0	0	0	0	0	0	0	0	0
P05164	0	0	68092	57076	18094	83226	116170	21294	116260	140920	81170	90312	0	0	0	32704	0	0	122760	133000	0	103900	95173	129630	97952	99424	109650	23079	41293	37142	100410	0	80400	178110	0	105900	85157	187660	255110	724250	44566	137770	22989	27234	150350	156010	96727	170950	191530
P05165	12680000	67298000	0	84189000	58709000	52831000	54092000	68746000	96645000	28626000	40859000	40558000	47895000	56996000	62535000	100210000	160670000	92008000	114610000	121260000	139010000	518240000	448520000	469630000	27257000	20220000	736860000	1010200000	924180000	266870000	207730000	157450000	11212000	66074000	0	47962000	79439000	67864000	93755000	85091000	97003000	225000000	203020000	187900000	49538000	18114000	37311000	134380000	70641000
P05166	43484000	54145000	19454000	50916000	70621000	65752000	66767000	33244000	53647000	44925000	59015000	67241000	101610000	97691000	92682000	141780000	121330000	112420000	45484000	86648000	60158000	391110000	464520000	368380000	49213000	54331000	740390000	645840000	703290000	149980000	192490000	209500000	86190000	40028000	71925000	79978000	64526000	61267000	114570000	148380000	159320000	269160000	228630000	294360000	69801000	80072000	68384000	208160000	137540000
P05177	0	0	0	0	0	0	0	0	0	0	0	0	0	0	0	0	0	0	0	0	0	0	0	0	0	0	0	0	0	0	0	0	0	0	0	0	0	0	0	0	0	0	0	0	0	0	0	0	0
P05186	0	0	0	0	0	0	0	0	0	0	0	0	0	0	0	0	0	0	0	0	0	0	0	0	0	0	0	0	0	0	0	0	0	0	0	0	0	0	0	0	0	0	0	0	0	0	0	0	0
P05187	0	101880000	0	181410000	0	0	0	331580000	295470000	0	0	0	0	0	26933000	16658000	0	0	0	0	0	0	0	0	0	0	0	9887600	0	0	0	0	18058000	0	0	0	0	0	0	0	0	0	0	13132000	0	0	0	0	0
P05198	2129500000	2208900000	1796700000	1526000000	1689200000	1529800000	1818600000	1879800000	2083600000	2118200000	2112500000	1780200000	1438700000	1352800000	1454700000	623620000	658130000	667290000	1250800000	1145100000	1497400000	610140000	540930000	563590000	1204900000	1046800000	844380000	1105000000	951140000	575520000	591580000	671900000	1226600000	1348400000	1246400000	967060000	764510000	778710000	1233100000	1120100000	1133500000	874670000	788180000	863950000	1068700000	1095900000	1097000000	972660000	996070000
P05204	21031000	39910000	35584000	35212000	251160000	194910000	157960000	40113000	28557000	115480000	179780000	139550000	266830000	329510000	324130000	228720000	448920000	361220000	140280000	146010000	82316000	413000000	457780000	394930000	326830000	355370000	194150000	263390000	192740000	177070000	133170000	233250000	173910000	67853000	147330000	443590000	245290000	248510000	1203800000	1172500000	1253800000	195090000	234490000	381810000	276190000	250760000	216580000	118280000	276680000
P05230	0	0	0	0	0	0	0	0	0	0	0	0	0	0	0	0	0	0	0	0	0	0	0	0	0	0	0	0	0	0	0	0	0	0	0	0	0	0	0	0	0	0	0	0	0	0	0	0	0
P05231	0	0	0	0	0	0	0	0	0	0	0	0	0	0	0	0	0	0	0	0	0	0	0	0	0	0	0	0	0	0	0	0	0	0	0	0	0	0	0	0	0	0	0	0	0	0	0	0	0
P05362	0	0	0	853950000	144220000	149790000	119190000	764220000	843760000	394860000	502910000	630190000	545560000	435330000	532820000	674510000	560260000	574120000	0	0	0	0	0	0	76805000	17567000	19441000	16506000	0	1216400000	991480000	1225300000	10856000	0	11846000	86232000	145420000	163800000	168790000	165400000	187220000	0	0	16939000	286820000	246320000	280170000	0	0
P05386	0	2286500000	0	3347900000	9816100000	8383000000	9589100000	8966000000	8933000000	11025000000	14265000000	15003000000	5440100000	6507600000	7013400000	11048000000	7859000000	8186600000	5257600000	9252800000	6790900000	6486500000	5246000000	5144600000	6045200000	5636000000	6380400000	3686600000	4493500000	6606400000	6490900000	6369900000	3615400000	3044700000	5190800000	17529000000	10516000000	11441000000	8207100000	8661100000	7171100000	5708200000	4175500000	4840100000	3680500000	4656600000	4282400000	3921200000	3446000000
P05387	7330900000	6729800000	5530500000	6535700000	11063000000	8754400000	10346000000	8735800000	9672800000	9482700000	11166000000	9307600000	9098500000	8860000000	10358000000	13421000000	11545000000	10784000000	5720200000	4729700000	4440400000	9089400000	10073000000	9880700000	10872000000	11393000000	8599700000	9334600000	7755500000	9463100000	7752700000	9430300000	11043000000	11488000000	13368000000	11605000000	13205000000	10810000000	6897400000	7731400000	7261500000	9372900000	8548800000	8003100000	10167000000	8453900000	8109000000	7996600000	9281800000
P05388	4134200000	3325100000	3606900000	2647800000	4158600000	4719200000	4576100000	2911100000	3483500000	3924300000	4902300000	4383300000	4970200000	5093600000	4405700000	4538900000	4482900000	4537900000	2667100000	2674000000	2896100000	3281400000	2997400000	3032800000	4057700000	4499600000	4406200000	3292700000	3787400000	3559400000	3719700000	3656700000	5314400000	5159000000	4532500000	6663900000	6614800000	6798900000	4551500000	4374900000	4044700000	3520600000	3254300000	3690300000	3778800000	3836400000	3840600000	3702800000	3448300000
P05408	0	0	0	0	0	0	0	0	0	0	0	0	0	0	0	0	0	0	0	0	0	0	0	0	0	0	0	0	0	0	0	0	0	0	0	0	0	0	0	0	0	0	0	0	0	0	0	0	0
P05412	0	0	0	0	0	0	41444000	51031000	0	159420000	71632000	136020000	0	0	0	0	0	0	0	0	0	0	0	0	0	0	0	0	0	0	56157000	0	0	0	0	0	0	0	0	0	0	0	163180000	0	0	0	0	0	0
P05413	0	0	0	0	0	0	0	0	0	0	0	0	0	0	0	0	0	0	0	0	0	0	0	0	0	0	0	0	0	0	0	0	0	0	0	0	0	0	0	0	0	119810000	91925000	115640000	0	0	0	0	0
P05423	0	0	0	0	28255000	0	0	0	26660000	0	0	0	0	0	0	0	0	0	0	0	0	0	0	92716000	49736000	47658000	0	0	0	0	0	0	34078000	44131000	0	82106000	90485000	77925000	52898000	0	71341000	60468000	0	0	27300000	0	0	0	40325000
P05455	1369400000	851460000	1401400000	1391800000	1273800000	1081100000	1040900000	1426100000	1588500000	1493600000	1556900000	1420100000	1182000000	1169700000	992800000	1056100000	1081500000	1007300000	1347800000	1434900000	1300700000	1129900000	1096300000	1036900000	1799300000	1492800000	1463100000	1201800000	1288700000	970910000	945690000	938620000	2015500000	1997900000	2044000000	690500000	693070000	646160000	1030500000	1177300000	1144400000	1488600000	1602800000	1725600000	1412500000	1581600000	1441000000	3127900000	3298900000
P05543	0	0	0	0	0	0	0	0	0	0	0	0	0	0	0	0	0	0	0	0	0	0	0	0	0	0	0	0	0	0	0	0	0	0	0	0	0	0	0	0	0	0	0	0	0	0	0	0	0
P05549	0	0	0	0	0	0	0	0	0	0	0	0	0	0	0	0	0	0	0	0	0	0	0	0	0	0	0	0	0	0	0	0	0	0	0	0	0	0	0	0	0	0	0	0	0	0	0	0	0
P05556	951030000	959500000	1012000000	853080000	1151100000	1047700000	1032700000	1117500000	1208900000	1180300000	1237400000	1123300000	1995700000	1957000000	2294500000	10078000	29488000	48210000	382700000	555960000	480380000	459630000	426620000	456030000	665330000	778410000	381320000	452830000	439360000	2861300000	3041000000	2729200000	446560000	421320000	409460000	537440000	583960000	540520000	91789000	81294000	98492000	1678900000	1552000000	1486100000	2315800000	2529100000	2110900000	708910000	652460000
P05771	0	0	0	0	0	0	0	0	0	0	0	0	0	0	0	0	0	0	0	0	0	0	0	0	0	0	0	0	0	0	0	0	0	0	0	0	0	0	350750000	477740000	567170000	0	0	0	0	0	0	0	0
P05783	787270000	912130000	913720000	1989300000	2873000000	2702200000	2870400000	2114700000	1705900000	346340000	168590000	164420000	1328700000	1240900000	1183300000	32879000	4677700	7645300	946070	5131900	1352700	1570400000	1808600000	2066200000	2662600000	2807600000	3136200000	3416300000	3398300000	304770000	343300000	322550000	548350000	440290000	483750000	43863000	44362000	41861000	30538000	36397000	49404000	326490000	364140000	332740000	2807800000	2282000000	2367700000	1512200000	1589200000
P05937	0	0	0	0	0	0	0	0	0	0	0	0	0	0	0	0	0	0	0	0	0	0	0	0	0	0	0	0	0	0	0	0	0	0	0	0	0	0	0	0	0	0	0	0	0	0	0	0	0
P05976	1044700000	874740000	864040000	1221900000	1565200000	1660700000	1546600000	1443300000	1415000000	2570300000	1936600000	2232000000	817060000	1074100000	0	263550000	941870000	906210000	335090000	0	0	2092200000	1638400000	1792600000	112490000	208220000	520980000	0	240300000	4129500000	3333000000	2711400000	752690000	845100000	103580000	55478000	35172000	54747000	190650000	269130000	216890000	168320000	193800000	236180000	274350000	0	0	259720000	87830000
P05981	0	0	0	0	0	0	0	0	0	0	0	0	0	0	0	0	0	0	0	0	0	0	0	0	0	0	0	0	0	0	0	0	0	0	0	0	0	0	0	0	0	0	0	0	0	0	0	0	0
P05997	0	0	0	0	0	0	0	46724000	0	130440000	37280000	122120000	0	0	0	0	0	117390000	0	0	0	0	0	0	69275000	0	0	56783000	0	0	0	0	0	0	0	0	31223000	76682000	0	0	0	0	0	0	0	0	0	0	50336000
P06126	0	0	0	0	0	0	0	0	0	0	0	0	0	0	0	0	0	0	0	0	0	0	0	0	0	0	0	0	0	0	0	0	0	0	0	0	0	0	0	0	0	0	0	0	0	0	0	0	0
P06127	0	0	0	0	0	0	0	47156000	0	0	0	0	0	0	0	0	0	0	0	0	0	0	0	0	0	0	0	0	0	0	0	0	0	0	0	0	0	0	0	0	0	0	0	0	0	0	0	0	0
P06132	286050000	96726000	157660000	254530000	238820000	270480000	239720000	405510000	328750000	504330000	627870000	409260000	406080000	539510000	556750000	326050000	304320000	316130000	409980000	443310000	509460000	38890000	38592000	20413000	464090000	471920000	275640000	212550000	219700000	254360000	219320000	187320000	161100000	170020000	152980000	387250000	350280000	291140000	165850000	105510000	165450000	550400000	550480000	388480000	258120000	206710000	187920000	474000000	437640000
P06213	0	0	0	0	92854000	111440000	0	29795000	0	0	80589000	0	0	0	0	0	0	0	0	0	0	0	0	0	0	0	0	0	0	0	0	0	75053000	61208000	84781000	0	0	0	33447000	0	28891000	0	0	0	0	0	0	74175000	24778000
P06239	0	5353900	0	0	38990000	0	0	0	19367000	7515600	9359600	0	0	0	3455200	14907000	12233000	32894000	0	0	12088000	0	0	14066000	13507000	5036900	1767600000	1192500000	1719000000	0	0	14002000	1855900	0	0	0	11551000	23506000	6119900	0	0	67797000	0	0	0	0	0	85290000	84030000
P06241	0	0	0	0	0	0	0	0	0	0	0	0	0	0	0	0	0	0	0	0	0	0	0	0	0	0	0	0	0	0	0	0	0	0	0	0	0	0	0	0	0	0	0	0	0	0	0	0	0
P06276	0	0	0	0	0	0	0	0	0	0	0	0	0	0	0	0	0	0	0	0	0	0	0	0	0	0	0	0	0	0	0	10167000	0	0	7617100	0	0	0	0	0	0	0	0	0	0	0	0	0	0
P06280	81059000	62440000	91266000	25084000	67534000	70405000	76126000	14082000	0	20472000	76209000	123690000	54559000	57417000	73730000	125000000	99699000	132860000	109010000	40263000	66958000	38176000	43202000	41979000	237920000	239090000	202290000	205420000	168620000	96622000	87937000	89105000	87222000	99552000	75422000	70029000	143110000	105010000	36922000	39757000	82109000	0	40291000	29981000	74535000	88533000	92849000	261630000	219840000
P06331	0	0	0	0	0	0	0	0	0	0	0	0	0	0	0	0	0	0	0	0	0	0	0	0	0	0	0	0	0	0	0	0	0	0	0	0	0	0	0	0	0	0	0	0	0	0	0	0	0
P06340	0	0	0	0	0	0	0	0	0	0	0	0	0	0	0	0	0	0	0	0	0	0	0	0	0	0	0	0	0	0	0	0	0	0	0	0	0	0	0	0	0	0	0	0	0	0	0	0	0
P06396	282440000	196670000	260150000	412050000	384110000	451570000	355420000	787180000	650870000	117070000	170240000	162430000	928710000	974970000	921240000	27021000	11600000	11030000	7179700	6598100	54190000	3982300000	4029300000	4007700000	2311200000	2336400000	2192000000	1735100000	2159000000	1750600000	1580100000	1197600000	435040000	435040000	345910000	4769000000	5620700000	5546000000	188460000	183760000	194740000	795660000	931020000	805080000	1177700000	1249600000	1057200000	902620000	916630000
P06400	0	0	0	0	32478000	0	73574000	0	0	0	9710400	0	14175000	0	10041000	253900000	226940000	262120000	46158000	31864000	114190000	0	34200000	23513000	38872000	8685100	132480000	172060000	186010000	0	0	12300000	0	11269000	36607000	116570000	157890000	136650000	53637000	40170000	41934000	48643000	59951000	30235000	0	86339000	44535000	80541000	90691000
P06401	0	0	0	0	0	0	0	10164000	0	0	0	0	0	0	0	0	0	0	0	0	0	103970000	95330000	87853000	0	0	0	0	0	0	0	0	0	0	0	0	0	0	0	0	0	0	14434000	0	0	0	13036000	0	0
P06454	2419800000	2000500000	1752700000	2416600000	5223000000	6245700000	4956100000	2969200000	1881600000	3490300000	3972200000	4780700000	12222000000	12569000000	17857000000	3691500000	5148300000	7887700000	3390500000	3702800000	3160000000	8934700000	11246000000	14497000000	9985700000	11442000000	4163100000	6156900000	6081300000	3228400000	4715000000	3227000000	14261000000	16079000000	9353500000	6175700000	3985200000	6713400000	13233000000	11055000000	13843000000	7252800000	7447900000	6935200000	4990900000	6410000000	5820500000	10772000000	12764000000
P06493	396820000	316980000	373760000	613790000	525460000	509900000	460710000	618590000	566170000	674500000	638460000	772130000	300980000	343340000	252240000	459770000	479500000	419920000	33485000	29913000	43750000	504900000	499000000	587850000	408320000	387910000	140770000	228880000	175330000	115550000	130700000	133310000	108340000	160100000	130910000	707160000	512820000	710590000	655100000	604220000	822520000	329030000	295880000	312710000	181780000	165030000	194300000	312720000	277410000
P06576	7851200000	7505500000	7352200000	5909600000	5499900000	5082600000	5330600000	6284800000	6417900000	4411900000	4661600000	5592400000	5634100000	6395700000	5584200000	14071000000	14243000000	13554000000	17829000000	16341000000	17156000000	11330000000	10569000000	9890000000	9109300000	9276200000	12383000000	10010000000	9700600000	8189100000	7016400000	7766100000	10654000000	11462000000	10790000000	6234400000	7641100000	7369300000	9095100000	9081200000	8355600000	9997200000	9892200000	11241000000	6481500000	6594900000	6656200000	7371900000	7229800000
P06681	0	0	0	0	0	0	0	0	0	0	0	0	0	0	0	0	0	0	0	0	0	0	0	0	0	0	0	0	0	0	0	0	0	0	0	0	0	0	0	0	0	0	0	0	0	0	0	0	0
P06702	0	0	0	0	0	0	0	161520000	298440000	0	0	0	0	0	0	0	0	0	0	0	0	0	0	0	0	0	0	0	0	0	0	0	0	0	0	0	0	0	197040000	234610000	194400000	0	0	0	0	0	0	0	0
[truncated: 8,641 more rows]
[truncated: 112 more columns]

## Sheet: Tissue markers
Biliary Tract	Bowel	Breast	Cervix	CNS/Brain	Esophagus/Stomach	Head and Neck	Kidney	Liver	Lung	Lymphoid	Myeloid	Ovary/Fallopian Tube	Prostate	Skin	Soft Tissue	Uterus
P08582		P09467	Q14432	Q6UVY6	P21397	P58557	O60637	P02787	O00534	P14317	P08311	P00450	Q6P1Q0	Q9Y2H2	Q08188	O43490
[truncated: 120 more rows]
