# Supplementary material for: Integrated multi-dimensional comparison of proteomic profiles across 54 cancer cell lines
Source: iScience. 2025 Sep 5;28(10):113514. doi: 10.1016/j.isci.2025.113514 (PMC12483590; doi:10.1016/j.isci.2025.113514)
Supplement: Table S3. MS phosphoproteome matrix with localization, sequence context, and annotations [file mmc3.xlsx]

## Sheet: Site-specific Phospho Quant
Protein ID_site	293T_1	293T_2	NUGC-3_1	NUGC-3_2	NUGC-3_3	Pfeiffer_1	Pfeiffer_2	Pfeiffer_3	SW579_1	SW579_2	SW579_3	HBL-100_1	HepG2_1	HepG2_2	HepG2_3	Jurkat_1	OVCAR-3_1	OVCAR-3_2	OVCAR-3_3	AGS_1	AGS_2	AGS_3	BT474_1	BT474_2	COLO 205_1	HCC-827_1	HCT-116_1	HCT-116_2	Hela_1	Hela_2	MKN-7_1	MKN-7_2	MKN-7_3	OVTOKO_1	OVTOKO_2	OVTOKO_3	SNU-16_1	SNU-16_2	A-375_1	A-375_2	A549_1	Hec59_1	Hec59_2	Hec59_3	REC-1_1	REC-1_2	REC-1_3	HuCCT1_1	HuCCT1_2
A0A0B4J238_Y8	0	0	0	0	0	0	396090	0	0	0	0	0	0	0	0	0	0	0	0	0	0	0	0	0	0	0	0	0	0	0	0	0	0	0	0	0	0	0	0	0	0	0	0	0	0	0	0	0	0
A0A0B4J2F2_S435	0	0	0	4675100	0	0	0	0	0	0	0	0	0	0	0	0	0	0	0	0	791220	2642100	0	0	0	0	0	0	0	0	0	0	0	0	0	0	0	0	0	0	0	0	0	0	0	0	0	0	0
A0A0B4J2F2_S504	0	0	0	0	0	0	0	0	0	0	0	0	0	0	0	0	0	0	0	0	0	0	0	0	0	0	0	0	0	0	0	9641400	0	0	0	0	0	0	0	0	0	0	0	0	0	0	0	0	0
A0A0B4J2F2_S534	0	0	0	0	0	0	0	0	0	0	0	0	0	0	0	0	0	0	0	0	0	0	0	0	0	0	0	0	0	0	0	0	0	0	0	0	0	0	0	0	0	0	0	0	0	0	0	0	0
A0A0B4J2F2_S575	0	0	0	0	0	0	0	0	0	0	0	0	0	0	0	0	0	0	0	0	0	0	0	0	0	0	0	0	0	0	8841400	11463000	9886400	0	0	861260	0	0	0	0	0	0	0	0	0	0	0	947960	840560
A0AV96_T519	0	0	0	0	0	0	0	0	0	0	0	0	0	0	0	0	2185800	3313800	2820300	0	0	0	0	0	0	52260000	1793100	0	0	0	0	0	0	0	0	0	0	0	0	0	0	8267600	4419500	5765400	0	0	0	49181000	51224000
A0AVK6_S102	0	0	0	0	0	0	6852400	0	0	0	0	0	0	3520000	0	17977000	6023400	3941600	5668300	0	0	0	0	0	0	27218000	0	5482200	0	0	9988700	5942200	8643700	0	0	0	0	11591000	0	0	0	0	7929300	0	0	871050	658040	0	0
A0AVK6_S351	0	0	0	0	0	0	0	0	0	0	0	0	0	0	0	0	0	0	0	0	0	2151600	0	0	0	0	0	0	0	0	0	0	0	0	0	0	0	0	0	0	0	0	0	0	6027600	0	3779400	0	0
A0AVK6_S358	0	0	0	0	0	0	0	0	0	0	0	0	0	0	0	0	4548000	0	0	0	0	2151600	0	0	0	42282000	37592000	21104000	0	0	0	0	0	0	0	0	0	0	0	0	0	33175000	0	0	6027600	0	3779400	0	0
A0AVK6_S413	0	0	0	0	5786200	0	0	0	0	0	0	0	2810700	0	0	0	0	0	0	0	0	0	0	0	0	0	0	0	0	0	0	0	0	0	0	0	0	0	0	0	0	0	0	0	0	0	0	0	0
A0AVK6_S417	0	0	0	0	0	0	0	0	0	0	0	9888200	0	0	0	0	0	0	0	0	0	0	0	0	0	0	0	0	0	0	0	0	0	0	0	0	0	3113200	916700	0	0	0	0	0	0	0	0	0	0
A0AVK6_S71	0	0	0	0	0	3123800	3566200	5241500	0	0	0	0	3940000	0	0	2062400	4208300	0	0	0	0	0	0	0	0	23248000	10298000	3436300	1377700	1595300	0	0	0	0	0	0	0	0	0	0	0	0	0	0	0	0	0	0	0
A0AVK6_T58	0	0	0	0	0	0	2301500	2065400	0	0	0	0	0	3359700	0	0	0	0	0	0	0	0	0	0	0	0	0	0	0	0	7622100	12468000	6351100	0	0	0	0	0	0	0	0	0	0	0	0	0	0	0	0
A0AVT1_S16	0	890470	0	0	0	0	0	0	0	0	0	0	0	0	0	0	8154100	11995000	0	0	0	0	0	0	0	11722000	9156200	2340100	0	0	0	4201100	0	0	0	0	79581000	69195000	0	0	0	0	0	0	0	0	0	50273000	55100000
A0AVT1_S19	0	0	0	0	0	0	0	0	0	0	0	0	0	0	0	0	0	0	0	0	0	0	0	0	0	0	0	0	0	0	0	0	0	0	0	0	0	0	0	0	0	0	0	0	0	0	0	0	0
A0AVT1_S36	0	0	0	0	4018400	0	0	0	0	0	0	0	0	0	0	0	0	0	0	0	1858600	0	0	0	0	0	0	0	0	10897000	0	0	0	0	0	0	0	0	0	0	0	0	0	0	0	0	0	21240000	0
A0AVT1_S951	0	0	0	0	0	0	0	0	0	0	0	0	0	0	0	0	0	0	0	0	0	0	0	0	0	7511900	0	0	0	0	0	11342000	0	3842000	4106400	3618500	0	0	0	0	0	0	0	0	0	0	0	0	0
A0FGR8_S632	0	0	0	0	0	0	0	0	0	0	0	0	0	0	0	0	0	0	0	0	0	0	0	0	0	0	0	0	0	0	0	0	0	0	0	0	0	0	0	0	0	0	0	0	0	0	0	0	0
A0FGR8_S691	0	0	7365200	0	4889900	0	0	3448800	9145800	9923200	5951200	0	0	0	0	0	6635700	20493000	19816000	0	8123000	0	10402000	4935100	0	71485000	0	2840100	8428700	0	11117000	12467000	13507000	6453900	0	0	0	14867000	13205000	20808000	0	0	12568000	0	2257700	1509600	1395500	0	0
A0FGR8_S693	0	0	7365200	0	4889900	0	0	3448800	9145800	7092600	3016700	0	0	0	0	0	0	15246000	17938000	0	8123000	0	10402000	8411200	0	67811000	0	0	8428700	8770400	8651600	12467000	13507000	6453900	0	0	0	14867000	13205000	20808000	0	0	0	0	2257700	1509600	1395500	0	0
A0FGR8_S738	0	0	29877000	19221000	0	6841100	9687500	7698600	21881000	8857900	3169000	0	0	0	0	56056000	0	0	34084000	0	0	0	20254000	15253000	0	51293000	0	0	3290600	3213600	0	22468000	7519500	6530800	0	11303000	16745000	0	28028000	0	0	0	0	0	0	0	0	0	0
A0FGR8_S739	0	0	0	0	0	0	1669300	0	2774600	3187100	2435500	0	0	0	0	13543000	6861100	15195000	10591000	3210900	2958600	2211000	15086000	11822000	605630	41236000	2686700	2484300	0	0	1727200	6646600	3607400	1273600	0	0	22453000	10253000	6998000	8658200	3179600	13648000	22330000	17880000	660540	0	0	0	13399000
A0FGR8_S743	0	0	0	0	0	0	1875700	0	0	0	1322600	0	0	0	0	2792500	6861100	7025800	7396200	2316600	2767400	890330	2084200	579830	3107300	78606000	11865000	5051800	0	2149900	4435400	4211200	3951300	0	0	861700	12066000	11173000	46933000	0	15488000	3295200	3416100	0	492390	0	0	0	0
A0FGR8_S755	0	0	0	0	36852000	0	0	0	77490000	239190000	39836000	207900000	29494000	0	48026000	0	145490000	131660000	133380000	0	0	0	11369000	9211000	0	201450000	24287000	0	26063000	23015000	338090000	92676000	55825000	0	2075600	0	415380000	1348900000	2567800000	1761000000	0	0	0	12257000	2235400	3556700	5372300	0	65142000
A0FGR8_S758	0	0	12083000	6802300	31820000	0	0	0	68905000	170110000	60401000	84941000	29494000	0	48026000	0	16648000	75299000	71603000	0	0	0	0	1733700	0	321640000	0	0	18569000	6061700	98659000	5439600	28650000	0	0	0	167950000	955230000	2497300000	1692900000	0	0	0	12257000	0	2847500	3420000	0	0
A0FGR8_S761	0	4298000	5394500	4220800	36852000	0	0	0	77490000	239190000	89861000	210590000	388380000	0	310540000	1163700	145490000	131660000	133380000	0	0	0	11369000	9211000	0	510670000	5103500	0	26063000	23015000	328920000	87313000	45946000	0	2574600	0	167950000	1336300000	2600600000	1761000000	2501200	51412000	73621000	65333000	2235400	3556700	5372300	0	29555000
A0FGR8_T701	0	0	0	0	0	0	0	0	0	1481000	1092800	0	0	0	0	0	13293000	21495000	11872000	7264800	0	0	8751300	3476100	0	39626000	0	0	0	22669000	0	0	0	0	5346000	0	0	0	0	0	0	10739000	0	0	0	0	0	0	0
A0FGR8_T705	0	0	0	0	0	0	0	0	0	2830600	4027400	0	0	0	0	0	19928000	19669000	11872000	7264800	0	0	0	3243100	0	14543000	0	0	18471000	24859000	0	8032100	5516800	0	5346000	11568000	0	0	0	0	0	10739000	0	0	0	0	0	0	0
A0FGR8_T753	0	0	7325700	20209000	21406000	1859500	0	0	95099000	8633400	72506000	40919000	0	0	0	0	19119000	23629000	29547000	0	0	0	2311200	1289500	0	171440000	0	2024600	10430000	11186000	57762000	29776000	10045000	1549800	4643900	0	7505000	116290000	173420000	14764000	0	62364000	95846000	62540000	0	0	0	0	14467000
A0FGR8_T921	0	0	0	0	0	0	0	0	0	0	0	0	0	0	0	0	0	0	0	0	0	0	0	0	0	18221000	0	0	0	0	0	0	0	0	0	0	0	0	0	0	0	0	0	0	0	0	0	0	0
A0FGR8_Y824	0	0	0	0	0	0	0	0	0	0	0	0	0	0	0	0	0	0	0	0	0	0	0	0	0	0	0	0	0	0	0	0	0	0	0	0	0	0	0	0	0	0	0	0	0	0	0	0	0
A0FGR9_S697	0	0	0	0	0	0	0	0	0	0	0	0	0	0	0	0	0	0	0	0	0	0	0	0	0	0	0	0	0	0	0	0	0	0	0	0	0	0	0	0	0	0	0	0	0	0	0	0	0
A0FGR9_S703	0	0	0	0	0	0	0	0	0	0	0	0	0	0	0	0	0	0	0	0	0	0	0	0	0	0	0	0	0	0	0	0	0	0	0	0	0	0	0	0	0	0	0	0	0	0	0	0	0
A0JLT2_S226	0	0	0	1665800	0	10589000	10358000	16418000	0	0	0	0	0	0	0	5755700	0	0	0	10387000	7232900	10805000	0	0	0	0	0	0	6516100	3350800	2103300	4028900	3324000	0	0	0	9528600	7248700	3282500	2591000	783480	6624500	11014000	8373500	0	0	0	4394400	0
A0JNW5_S1009	0	0	0	0	0	0	0	0	0	0	0	0	0	0	0	0	0	0	0	0	0	0	0	0	0	0	0	0	0	0	0	0	0	0	0	0	0	0	0	0	0	0	0	0	0	0	0	0	0
A0JNW5_S414	0	0	0	0	0	0	4705400	0	0	0	0	0	0	0	0	0	5452700	0	0	3276300	0	0	0	0	0	0	0	0	0	0	14178000	0	0	0	0	0	0	0	15550000	0	0	17364000	16598000	0	1066300	781160	0	0	0
A0JNW5_S418	0	0	0	0	0	0	4705400	0	0	0	0	0	0	0	0	0	5452700	0	0	3276300	0	0	0	0	0	0	0	0	0	0	14178000	0	0	0	0	0	0	2146600	15550000	0	0	26966000	27369000	18014000	1066300	781160	0	0	0
A0JNW5_S774	0	0	0	0	0	0	0	0	0	0	0	0	0	0	0	0	0	0	0	0	0	0	0	0	0	0	0	0	0	0	0	0	0	0	0	0	0	0	0	0	0	0	0	0	0	0	0	0	0
A0JNW5_S884	0	0	0	0	0	0	0	0	0	0	0	0	0	0	0	0	0	0	0	0	0	0	0	4831800	0	0	0	0	0	0	0	0	0	0	0	0	0	0	0	0	0	0	0	0	0	0	0	0	0
A0JNW5_S889	0	0	0	0	0	0	0	0	0	0	0	0	0	0	0	0	0	0	21531000	0	0	0	11419000	5795900	0	23968000	0	0	0	0	0	0	0	0	0	0	0	0	0	0	0	0	0	0	0	0	0	0	0
A0JNW5_S891	0	0	0	16102000	0	4722700	0	0	0	0	0	0	0	0	0	4045000	26933000	26412000	0	0	0	0	0	5795900	0	48736000	0	0	3566600	4181000	0	0	0	0	2383900	0	13165000	24413000	19870000	24390000	0	0	0	0	0	0	0	0	0
A0JNW5_S935	0	0	0	0	0	0	0	0	0	0	0	0	0	0	0	0	0	0	0	0	0	0	0	0	0	7238800	12631000	0	0	1817300	3106400	0	2039700	0	0	0	0	0	0	0	0	10206000	0	0	0	0	0	0	0
A0JNW5_S989	0	0	0	0	0	0	586480	686380	0	0	0	0	0	0	0	0	459840	725310	0	0	0	0	0	0	0	2144000	0	0	0	0	0	372060	0	0	0	0	1807900	1344000	0	0	0	0	2179600	2573700	0	0	0	0	0
A0MZ66_S249	0	0	1368000	0	0	0	694610	0	13585000	3441700	17439000	0	4017400	3604100	2809800	0	5452600	5939300	4696200	0	0	774680	0	0	0	5518300	8009700	4149500	1725400	2020100	4140000	3367900	5274500	786530	0	620500	0	2228800	0	0	25422000	25191000	23535000	18979000	0	0	0	12159000	13242000
A0MZ66_S4	0	0	0	0	0	0	0	0	0	0	0	0	0	0	0	0	0	0	0	0	0	0	0	487500	0	0	0	0	1613300	1726400	0	0	0	0	0	0	0	0	0	0	0	0	0	0	0	0	0	0	0
A0MZ66_S464	0	0	4062200	0	0	0	0	0	0	10059000	12874000	0	0	0	0	0	6764700	10922000	8241800	0	0	0	0	0	0	0	0	0	0	0	0	0	0	0	0	0	0	0	13022000	16052000	0	0	0	0	0	0	0	8103900	0
A0MZ66_S467	0	0	4062200	0	0	0	0	0	0	10059000	12874000	0	0	0	0	0	6764700	10922000	8241800	0	0	0	0	0	0	4857300	15407000	4750400	0	0	0	0	0	0	0	0	0	4088700	13022000	16052000	0	0	0	0	0	0	0	8103900	0
A0MZ66_S473	0	0	0	0	0	0	0	0	0	0	0	0	0	0	0	0	0	0	0	0	0	0	0	0	0	0	0	0	0	0	0	0	0	0	0	0	0	0	0	0	0	0	0	0	0	0	0	0	0
A0MZ66_S494	0	0	0	0	1515100	3224700	4685900	4010300	0	0	0	0	0	0	0	985680	11604000	11697000	9403700	1165000	0	1289100	0	0	0	31915000	46133000	15114000	0	12006000	5882300	6280900	6563900	2902600	0	2227900	18882000	18698000	0	0	0	20346000	0	10723000	0	0	0	0	0
A0MZ66_S506	4287600	12926000	3254400	1889800	12702000	9514100	13351000	21193000	11826000	17332000	1146100	2705900	0	0	0	2461000	68128000	79894000	66867000	33692000	30677000	27342000	6054500	5017300	21811000	150120000	341110000	156660000	19946000	20338000	24693000	27415000	26360000	27333000	27336000	39576000	78805000	87727000	6116300	6508200	57005000	0	44953000	0	0	0	0	149940000	122790000
A0MZ66_S532	0	0	0	0	0	0	0	0	0	0	0	0	0	0	0	0	0	0	10995000	0	0	0	0	0	1277400	0	0	0	0	2936500	3193200	4894300	0	0	0	0	20560000	24720000	0	0	0	0	0	0	0	0	0	0	0
A0MZ66_S534	0	0	0	0	0	0	0	0	0	0	0	0	0	0	0	0	0	0	0	0	0	0	0	0	0	0	6844200	0	0	0	0	0	0	0	0	0	0	0	0	0	0	0	0	0	0	0	0	0	0
A0MZ66_T394	0	0	0	0	0	0	0	0	0	0	0	0	0	0	0	0	0	0	0	0	0	0	0	0	0	0	0	0	0	0	0	0	0	0	0	0	0	0	0	0	0	0	0	0	0	0	0	0	0
A0MZ66_T537	0	0	1534400	0	0	0	0	0	0	0	0	0	18123000	0	3155900	0	12277000	6971000	23654000	0	0	0	0	0	1277400	13805000	28567000	2509600	9087900	10043000	11757000	16425000	4158900	0	0	0	20560000	24720000	0	0	4031700	8271000	6448200	7436600	0	0	0	42317000	35674000
A0PK00_S69	0	0	0	0	0	0	0	0	0	0	0	0	0	0	0	1411300	0	0	0	0	0	0	0	0	0	0	0	0	0	0	0	0	0	0	0	0	0	0	0	0	0	0	0	0	0	0	0	0	0
A1A4G5_S48	0	0	0	0	0	0	0	0	0	0	0	0	0	0	0	0	0	0	0	0	0	0	0	0	0	0	0	0	0	0	0	0	0	0	0	0	0	0	0	0	0	0	0	0	0	0	0	0	0
A1A4S6_S591	0	0	2822600	2599300	5576000	0	0	1685600	0	0	0	6296600	5506600	0	8917300	3916900	0	0	0	0	0	0	0	0	0	56379000	42109000	17551000	3933700	0	23966000	24314000	17077000	6930300	2227000	3756100	0	10444000	0	0	2599600	0	0	0	0	0	0	114350000	121690000
A1A5D9_S36	0	0	0	0	0	0	0	0	0	0	0	0	0	0	0	0	17293000	19645000	13968000	0	0	0	0	0	0	6461300	0	0	0	0	13370000	12076000	25630000	0	0	0	51802000	53231000	0	0	2978400	0	0	0	0	0	0	202040000	176830000
A1IGU5_S665	0	0	0	2798000	0	0	0	0	0	0	0	0	0	0	0	0	21851000	29139000	18299000	0	0	0	0	0	0	4983600	0	2711400	1062100	0	0	0	0	4081100	3078500	1610600	4169800	7533900	0	0	0	7343300	0	0	0	0	0	56628000	44361000
A1KXE4_S6	0	0	985220	2400200	0	0	4649100	10147000	0	0	0	0	4008600	11025000	20266000	12343000	20760000	30548000	21837000	0	0	848140	0	0	0	0	0	0	11951000	14909000	20297000	23817000	32433000	5629600	2587000	6643000	0	0	0	0	1243300	0	21865000	19662000	0	0	0	45686000	31042000
A1KXE4_T185	0	0	0	0	905180	0	0	1157900	0	0	0	0	0	0	0	0	5076900	0	7875500	0	0	0	0	0	0	0	0	0	5577100	4058800	5380900	0	2374400	667690	2308000	2485000	0	0	0	0	0	0	0	0	0	0	0	0	7162900
A1L020_S308	0	0	0	2260100	2352500	0	0	0	0	0	0	0	0	4272700	0	0	35654000	26855000	22850000	0	0	0	0	0	0	0	0	0	1605000	1231700	0	1358100	0	0	0	0	0	7295200	0	0	0	5514400	0	0	0	0	0	0	0
A1L020_S338	0	0	0	0	0	0	0	0	0	0	0	0	0	0	0	12799000	12311000	39786000	0	0	0	0	0	0	0	0	0	0	0	0	0	0	0	0	0	0	10708000	9956000	0	0	1283600	0	0	0	0	0	0	0	11486000
A1L020_S428	0	1419000	0	0	0	0	0	0	0	0	0	1285900	0	0	0	0	0	0	0	0	0	0	0	0	0	0	0	0	0	0	0	0	0	0	0	0	0	0	0	0	0	12166000	0	0	0	0	0	0	0
A1L0T0_S167	0	0	0	0	0	4762600	5539500	8686500	0	0	0	0	0	0	0	1560800	0	0	0	0	0	0	0	0	0	2743000	11810000	1834900	1159400	0	0	1548800	0	0	0	0	0	0	0	0	0	0	23660000	0	0	0	0	0	0
A1L170_S18	0	0	6852900	4617900	0	0	0	0	7132000	7696800	5974400	0	0	0	7033800	0	26339000	21369000	16574000	0	0	3058500	19093000	14952000	6372400	56856000	0	0	0	0	8823200	0	9436000	8292200	0	3877200	0	0	6088300	4667400	8153300	0	14084000	13921000	0	0	0	216710000	141550000
A1L170_S198	0	0	0	0	0	0	0	0	0	0	0	0	0	0	0	0	0	0	0	0	0	0	0	0	0	0	0	0	0	0	3202900	0	0	0	0	0	0	0	0	0	0	0	0	0	0	0	0	0	23911000
A1L170_S222	0	0	0	0	0	0	0	0	0	0	0	4550600	0	0	0	0	0	0	0	0	0	1725700	0	0	0	0	0	0	0	0	0	19801000	18546000	0	0	7816700	0	0	0	0	0	0	5904800	4520200	0	0	0	0	0
A1L170_S223	0	0	0	3719700	3522800	837610	0	0	0	0	0	4550600	24612000	28645000	0	0	0	0	0	832090	968370	2702800	0	0	0	3271600	10531000	0	0	0	2015000	26108000	18546000	0	0	10741000	0	0	0	0	0	0	10230000	4520200	0	0	0	0	2443000
A1L170_S244	0	0	0	0	0	0	0	0	1428500	0	0	0	0	0	0	0	0	0	10047000	0	0	0	0	0	0	18020000	0	0	0	0	12046000	7978500	0	0	0	0	0	0	0	0	0	0	0	0	0	0	0	0	0
A1L170_S249	0	0	0	0	0	0	0	0	0	0	0	0	0	0	0	0	0	4404400	0	0	0	0	0	0	0	36507000	27346000	0	0	1949800	8274300	6702900	10015000	2366400	4101800	0	0	0	0	0	0	7845500	27129000	10512000	0	0	0	0	31793000
A1L170_S258	0	0	0	0	0	0	0	0	0	0	0	5665300	34149000	90831000	35242000	0	0	0	0	0	0	0	986200	0	688660	72140000	43910000	0	0	0	24459000	31798000	22567000	0	0	0	0	30211000	14079000	0	7662700	0	0	0	0	0	1140400	116470000	0
A1L170_S47	0	0	0	0	0	0	0	0	0	2066000	0	0	0	0	0	0	26339000	21369000	0	0	0	0	19093000	14952000	6372400	36669000	0	0	0	0	0	0	0	8292200	0	3877200	0	0	0	0	0	0	0	0	0	0	0	0	0
A1L390_S1028	0	0	9866800	28005000	0	0	0	0	2329700	4187500	621610	57121000	0	0	0	0	0	0	5119000	0	0	0	18542000	9391700	0	31874000	0	0	4202500	8130300	20385000	13405000	3558000	0	0	2638200	0	0	0	0	0	22141000	0	0	0	0	0	0	8986300
A1L390_S1037	0	0	9866800	25999000	0	0	0	0	12491000	14174000	9894400	61602000	0	0	0	0	0	0	5119000	0	669790	0	20809000	25814000	0	60704000	0	0	11368000	13798000	18055000	16987000	8887000	4855400	0	5965400	4941600	0	4638400	5750900	0	22141000	0	0	0	0	0	101100000	82295000
A1L390_S1040	0	0	9866800	25999000	0	0	0	0	12491000	14174000	9894400	64495000	0	0	0	0	3466800	0	5119000	0	0	0	20809000	25814000	0	53979000	0	0	12620000	14663000	18055000	24752000	9081800	0	0	2638200	8237300	0	7120400	1955300	0	22141000	0	0	0	0	0	20737000	8986300
A1L390_S1081	0	0	0	0	0	0	0	0	0	0	0	0	0	0	0	0	0	0	0	0	0	0	0	0	0	0	0	0	11110000	6631900	0	0	0	0	0	0	0	0	0	0	0	0	0	0	0	0	0	0	0
A1L390_S433	0	0	0	2444700	0	0	1023900	0	0	0	0	0	0	0	0	0	0	0	0	874340	0	0	0	0	0	0	8768500	0	0	0	0	0	8004800	9516700	0	14332000	0	0	0	0	0	0	0	0	0	0	0	0	0
A1L390_S614	0	0	0	0	0	0	0	0	0	0	0	2106400	0	0	0	0	0	0	0	0	0	0	0	0	0	0	0	0	0	0	5991800	7744800	6364400	1665200	0	1894000	0	0	0	0	0	0	0	0	0	0	0	0	806090
A1L390_S640	0	0	0	0	0	0	0	0	0	0	0	11687000	0	0	0	0	0	0	0	2259300	5806700	3231600	3440400	3348400	5025600	0	0	0	3669600	3602500	1647300	0	2952900	0	0	0	4357000	7130900	3781500	0	0	0	8691500	6346300	0	0	0	0	0
A1L390_S643	0	0	0	0	0	0	0	0	0	0	0	11687000	0	0	0	0	0	0	0	2259300	5806700	3231600	3440400	3348400	5025600	7715300	0	0	7842800	14278000	5587400	4151600	8886900	0	0	0	4357000	7130900	3781500	0	0	0	13645000	6346300	0	0	0	0	0
A1L390_S647	0	0	0	0	0	0	0	0	0	0	0	0	0	0	0	0	0	0	0	0	849910	0	2453800	1991300	2544800	0	0	0	0	0	0	0	0	0	0	0	0	1751200	0	0	0	0	0	0	0	0	0	0	0
A1L390_S76	0	0	6160400	13741000	4189800	0	0	0	0	0	0	6762900	0	0	0	0	20596000	25673000	24343000	0	8892100	6700400	717480	0	4722400	87639000	38551000	12410000	39022000	47094000	0	34808000	26551000	0	17125000	22574000	11688000	10494000	0	0	899660	0	0	9093200	0	0	0	9358000	12733000
A1L390_S962	0	0	0	0	0	0	0	0	0	0	0	0	0	0	0	0	0	0	0	0	0	0	0	0	0	0	0	0	0	0	0	0	0	0	0	0	0	0	0	0	0	0	0	0	0	0	0	17108000	0
A1L390_T782	0	0	0	0	0	0	0	0	0	0	0	0	0	0	0	0	9199500	14987000	15802000	0	0	0	0	0	0	0	6928300	0	0	0	7401900	0	3574600	0	1547500	0	0	0	0	0	0	0	0	0	0	0	0	0	0
A1X283_S291	0	0	0	0	0	0	0	0	0	0	0	0	0	0	0	0	0	0	0	0	0	0	0	0	0	0	17382000	9041300	0	6227100	0	0	0	0	0	0	0	0	0	0	0	0	0	0	0	0	0	49499000	0
A1X283_S528	0	0	0	875680	837040	0	0	0	0	0	0	0	0	0	0	0	2087900	0	1767800	1099100	800160	0	0	0	0	7077700	0	0	1133300	0	0	0	0	0	0	0	0	0	0	0	0	9542800	0	2747900	0	0	0	0	0
A1X283_S675	0	0	0	0	0	0	0	0	0	0	0	0	0	0	5862600	0	0	0	0	0	0	0	0	0	0	0	0	0	0	2518000	0	0	0	0	0	0	0	0	0	0	0	0	0	0	0	0	0	0	0
A1X283_S770	0	0	0	0	0	0	0	0	0	0	0	0	0	0	0	0	0	0	0	0	0	0	0	0	0	0	0	0	0	0	0	0	0	0	0	0	0	0	0	0	0	0	0	0	0	0	0	0	0
A2A288_S336	0	0	0	0	0	47013000	79118000	76157000	0	0	0	0	0	0	0	0	0	0	0	0	0	0	0	0	0	0	0	0	0	0	0	0	0	0	0	592670	0	0	0	0	0	0	0	0	0	0	0	0	0
A2A288_S428	0	0	0	0	0	3575300	6630800	7093500	0	0	0	0	0	0	0	0	0	0	0	0	0	0	0	0	0	0	0	0	0	0	0	0	0	0	0	0	0	0	0	0	0	0	0	0	0	0	0	0	0
A2A2Y4_S24	0	0	8406500	0	0	0	6545000	5867800	0	0	0	0	0	0	0	5114400	2638900	0	3779800	0	0	0	0	0	0	0	0	0	1550500	2287400	8252400	8680800	6112200	0	0	0	0	0	17280000	2163200	0	135360000	0	60686000	0	0	0	0	0
A2A2Y4_S27	0	0	13261000	7138900	0	0	6545000	5867800	0	0	0	0	3662900	0	0	5114400	2638900	0	3779800	0	0	0	0	753100	0	0	0	0	1550500	2287400	8252400	8680800	6112200	0	0	0	6238600	4505400	17280000	2163200	0	135360000	258850000	60686000	0	0	0	0	0
A2A3K4_S392	0	0	0	0	0	0	0	0	0	0	0	0	0	0	0	0	0	0	0	0	0	0	0	0	0	0	0	0	0	0	0	0	0	0	0	0	0	0	0	0	0	0	0	0	0	0	0	0	0
A2A3K4_S394	327820	0	0	0	0	0	1637000	1131300	0	0	0	0	0	0	0	1676300	0	6706500	4868900	0	0	0	0	0	0	0	25363000	336140	1419900	807110	5923600	895260	6573600	758920	0	6617800	0	0	0	0	0	0	3574400	0	0	0	0	0	0
A2A3K4_S438	0	0	0	0	0	0	0	0	0	0	0	0	0	0	0	0	0	0	0	0	0	0	0	0	0	0	6698400	0	0	0	0	0	0	0	0	0	0	0	0	0	0	0	0	0	0	0	0	0	0
A2A3K4_T410	0	0	0	0	0	0	0	0	0	0	0	0	4238900	0	0	0	0	0	0	0	0	0	0	0	0	0	0	0	0	0	0	0	0	0	0	0	0	0	0	0	0	0	0	0	0	0	0	0	0
A2A3K4_T413	0	0	0	0	0	0	0	0	0	0	0	0	4238900	0	0	0	0	0	0	0	0	0	0	0	0	0	0	0	0	0	0	0	0	0	0	0	0	0	0	0	0	0	0	0	0	0	0	0	0
A2AJT9_S73	0	0	0	0	0	0	0	0	0	0	0	0	0	0	0	0	0	0	0	0	0	4438800	0	0	0	0	0	0	0	0	0	0	0	0	0	0	31872000	0	0	0	0	0	0	0	0	0	0	0	0
A2AJT9_S78	0	0	0	0	0	0	1380700	0	0	0	0	0	2626100	0	0	0	2834300	0	0	2306500	4909300	4438800	31891000	16539000	9766200	32341000	0	0	0	0	7238900	8681400	4490600	3108100	0	4412100	0	35485000	48195000	76330000	0	0	0	0	4978500	7348200	5395600	21390000	0
A2AJT9_S80	0	0	0	0	0	0	1380700	0	0	0	0	8404000	2626100	0	0	0	2834300	0	0	0	4909300	0	31891000	16539000	9766200	32341000	0	0	0	0	7238900	8681400	4490600	3108100	0	4412100	31872000	35485000	48195000	76330000	0	0	0	0	4978500	7348200	5395600	21390000	21806000
A2RRP1_S473	0	0	2327900	0	6909900	4003400	17815000	26013000	0	0	2722800	33564000	0	0	0	3686400	0	17057000	0	0	7831200	0	0	0	0	2883800	5695500	0	0	33126000	3558000	3980700	1087600	2974200	0	0	43438000	39371000	0	0	0	22058000	84936000	4892600	1891800	0	0	1633500	0
A2RRP1_S475	0	0	0	0	2134600	2754400	0	0	0	0	2722800	44066000	0	0	0	0	0	0	15836000	0	0	0	0	0	0	0	0	0	18042000	0	44202000	46118000	8811000	0	0	12398000	26936000	20354000	0	0	0	10301000	43217000	4892600	1891800	0	0	0	0
A2RTX5_S453	0	0	1025900	0	0	0	0	0	0	0	0	0	1965000	2316400	0	0	0	0	0	0	0	0	631080	1935500	0	5468600	6332000	0	0	0	0	0	0	0	0	0	0	0	0	0	0	0	0	0	0	0	0	0	0
A2RU30_S454	0	0	0	0	0	0	0	0	0	0	0	0	0	0	0	9291700	0	0	0	0	0	0	0	0	0	0	0	0	0	0	0	0	0	0	0	0	0	0	0	0	0	0	0	0	0	0	0	0	0
A2RU30_S467	0	0	0	0	0	0	0	0	0	0	0	0	0	0	0	0	0	0	0	0	0	0	0	0	0	0	0	0	0	0	0	0	0	0	0	0	0	0	0	0	0	0	0	0	0	0	0	0	0
A2RU30_S7	0	0	0	0	0	0	0	0	0	0	0	0	0	0	0	0	0	0	0	0	0	0	0	0	0	0	0	0	0	0	0	0	0	0	0	0	0	0	0	0	0	0	0	0	0	0	0	0	0
A2RU67_S16	0	0	0	0	0	0	0	0	0	0	0	0	0	0	0	0	0	0	0	0	0	0	0	0	0	0	0	0	0	0	0	0	0	0	0	0	0	0	12007000	16550000	0	0	0	0	0	0	0	0	0
A2RU67_S30	0	0	0	0	0	0	0	0	19780000	17078000	12143000	33001000	0	0	0	0	0	0	0	0	0	0	0	0	2252600	0	0	0	0	0	11635000	0	0	0	0	0	0	0	188820000	163870000	0	0	0	0	0	0	0	0	0
A2RU67_S33	0	0	0	0	0	0	0	0	19780000	17078000	12143000	33001000	0	0	0	0	0	0	0	0	0	0	0	0	2252600	0	0	0	0	0	11635000	0	0	0	0	0	0	0	188820000	163870000	0	0	0	0	0	0	0	0	0
A2RU67_S62	0	0	0	0	0	0	0	0	0	0	0	19143000	0	0	0	0	0	6198000	0	0	0	0	0	0	0	88571000	0	1859800	13212000	20806000	92725000	67666000	57261000	0	0	0	39485000	28183000	0	0	0	56563000	43796000	39629000	0	0	0	199790000	0
A2RUB6_Y354	0	0	0	0	0	0	0	0	0	0	0	0	0	0	0	0	0	0	0	0	0	0	0	0	0	0	0	0	0	0	0	0	0	0	0	0	0	0	0	0	0	0	0	0	0	0	0	0	0
A2VDJ0_S1212	0	0	0	0	0	0	0	0	0	0	0	0	0	0	0	0	0	0	0	0	0	0	0	0	0	0	0	0	0	0	0	0	0	0	0	0	0	0	0	0	0	0	0	0	0	0	0	0	0
A2VDJ0_S1242	0	0	0	0	0	0	3351600	2060400	0	0	0	0	0	0	0	0	0	0	0	0	0	0	0	0	0	0	0	0	0	0	0	0	0	0	0	0	0	0	0	0	0	0	0	0	0	0	0	0	0
A2VDJ0_S1600	0	0	0	0	0	962780	1065600	749650	0	0	0	0	0	0	0	0	0	0	0	0	0	0	0	0	0	0	0	0	0	0	0	0	0	0	0	0	0	0	0	0	0	0	0	0	0	0	0	0	0
A3KN83_S1386	0	0	0	0	0	0	0	0	0	0	0	0	0	0	0	0	0	0	0	0	0	0	0	0	0	0	0	0	0	0	0	0	0	0	0	0	0	0	0	0	0	0	0	0	0	0	0	0	0
A3KN83_S162	0	0	0	0	0	0	0	2968900	0	0	0	0	0	0	0	5401900	0	0	0	0	0	0	0	0	0	400650	0	0	0	0	0	0	0	0	0	0	0	2255400	0	0	0	0	0	0	0	0	0	0	0
A3KN83_S214	0	0	0	0	0	5025500	2071900	2500900	0	0	0	1849400	0	0	1700600	1442800	0	0	1969500	1146600	897550	827590	0	0	0	1521900	0	0	0	1241400	0	0	0	0	0	0	0	0	0	0	0	0	0	1455700	0	0	0	4517200	4678000
A3KN83_S697	0	0	0	5358300	25690000	0	0	0	4030500	3032100	0	0	0	0	0	0	0	10569000	8835900	11026000	7592000	11807000	8054500	3762800	2629400	60915000	0	0	0	0	32147000	22570000	37393000	0	2950200	0	0	20691000	27699000	24568000	0	27226000	29956000	0	18334000	17412000	13609000	0	75407000
A3KN83_S794	0	7317000	3812100	11581000	0	9399900	9552500	10370000	0	0	0	0	0	0	0	1338800	7438500	0	11219000	2250300	1119400	2369100	0	0	0	35576000	0	0	0	0	38773000	36150000	19523000	3287800	0	0	15015000	25372000	3593300	5002700	0	0	14270000	13893000	0	0	0	0	24046000
A3KN83_S815	0	0	0	0	0	0	0	0	0	0	0	0	0	0	0	0	0	0	0	0	0	0	0	0	0	0	0	0	0	0	0	0	0	0	0	0	16972000	5392000	0	0	0	8358000	0	0	0	0	0	0	0
A3KN83_S904	0	0	0	0	0	1381100	0	0	0	0	0	0	0	0	0	0	0	0	0	0	0	0	0	0	0	0	0	0	0	0	0	0	0	0	0	0	0	0	0	0	0	0	0	0	0	0	0	0	0
A4D1S0_S143	0	0	14126000	0	2635600	0	0	0	0	0	0	0	0	0	0	0	103440000	1185800000	353740000	0	0	0	3882900	1847200	0	0	0	0	0	0	0	0	0	0	0	0	0	0	0	0	0	0	0	0	0	0	0	0	0
A4D1S0_S158	0	0	0	0	0	0	0	0	0	0	0	1333800	1753200	0	0	0	201130000	189250000	210900000	0	0	0	0	0	0	0	3429600	0	7907500	4574400	5013400	0	3275200	0	0	0	1725500	0	3458800	0	5650700	21823000	0	0	0	0	0	0	0
A4D1S0_S177	0	0	0	0	0	0	0	0	0	0	0	0	0	0	0	0	7534700	10236000	7440200	0	0	0	0	0	0	0	0	0	0	0	0	0	0	0	0	0	0	0	0	0	0	0	0	0	0	0	0	0	0
A4D1S0_S186	0	0	1768800	4559200	0	0	0	0	0	0	0	0	0	0	0	0	21894000	26763000	30412000	0	0	0	0	0	0	0	0	0	0	0	0	0	0	0	0	0	0	0	54075000	52677000	0	6915000	0	0	0	0	0	0	0
A4D1S0_S195	0	0	0	0	0	0	0	0	0	0	0	0	0	0	0	0	0	46348000	67927000	0	0	0	0	0	0	0	0	0	0	0	0	0	0	0	0	0	0	0	0	0	0	0	0	0	0	0	0	0	0
A4D1S0_S204	0	0	0	0	0	0	0	0	0	0	0	0	0	0	0	0	201920000	116860000	124120000	0	0	0	0	0	0	0	0	0	0	0	0	0	0	0	0	0	0	0	0	0	0	0	0	0	0	0	0	0	0
A4D1S0_S209	0	0	0	0	0	0	0	0	0	0	0	0	0	0	0	0	111530000	0	0	0	0	0	0	0	0	0	0	0	0	0	0	0	0	0	0	0	0	0	0	0	0	0	0	0	0	0	0	0	0
A4D1S0_S47	0	0	0	5521500	0	0	0	0	0	6300900	0	0	0	0	0	0	21942000	0	1400300	0	0	0	0	0	0	0	0	0	0	0	0	0	0	0	0	0	0	0	0	0	0	0	0	0	0	0	0	0	0
A4D1S0_S84	0	0	0	0	0	0	0	0	0	0	0	0	0	0	0	0	12373000	10054000	14622000	0	0	0	0	0	0	34964000	0	0	0	0	0	0	0	0	0	0	0	0	0	0	0	0	0	0	0	0	0	0	0
A4D1S0_S95	0	0	0	0	0	0	0	0	0	0	0	0	0	0	0	0	74191000	10054000	14622000	0	0	0	0	0	0	63874000	0	0	0	0	9328000	1962000	6965300	0	0	0	6657000	6179900	0	0	9382300	0	0	0	0	0	0	0	0
A4D1S0_T141	0	0	0	0	0	0	0	0	0	0	0	0	2878400	0	0	0	103440000	0	22337000	0	0	0	0	1847200	0	1498600	0	0	0	0	5582900	4077000	0	1303200	0	2634900	5346700	8666400	0	0	0	0	0	0	0	0	0	0	0
A4D1S0_T181	0	0	1768800	4559200	0	0	0	0	0	0	0	0	0	0	0	0	21894000	26763000	33877000	0	0	0	0	0	0	0	0	370000	0	0	0	0	0	0	0	0	0	0	54075000	52677000	0	6915000	0	0	0	0	0	0	0
A4D2B0_S252	0	0	0	0	0	0	0	1367800	0	0	0	2694500	0	0	0	0	0	0	0	0	0	0	0	0	0	0	0	0	0	0	0	0	0	0	0	0	0	0	0	0	0	0	0	0	0	0	0	0	0
A4D2P6_S264	0	0	0	0	0	0	0	0	0	0	0	0	0	0	0	0	0	0	0	0	0	0	0	0	0	0	0	0	0	0	0	0	0	0	0	0	0	0	0	0	0	0	0	0	0	0	0	0	0
A4FU49_S375	0	0	0	0	0	0	0	0	0	0	0	0	0	0	0	0	0	0	0	0	0	0	4797600	3757100	4640300	0	0	0	0	0	3410500	0	0	0	0	0	0	0	0	0	0	0	0	0	0	0	0	0	0
A4FU49_T371	0	0	0	0	0	0	0	0	0	0	0	0	0	0	0	0	0	0	0	0	0	0	4797600	3757100	4640300	0	0	0	0	0	3410500	0	0	0	0	0	0	0	0	0	0	0	0	0	0	0	0	0	0
A5PKW4_S17	0	0	0	0	0	0	0	0	0	0	0	0	0	0	0	0	0	0	0	0	0	0	0	0	0	0	0	0	0	0	0	0	0	0	0	0	0	0	0	0	0	0	0	0	0	0	0	0	0
A5PKW4_S284	0	0	0	0	0	0	0	0	0	0	0	0	0	0	0	0	0	0	0	0	0	0	0	0	0	0	0	0	0	0	0	0	0	0	0	0	0	0	0	0	1418800	0	0	0	0	0	0	0	0
A5PKW4_S720	0	0	0	0	0	0	0	0	0	0	0	0	0	0	0	0	0	0	0	0	0	0	0	0	0	0	0	0	0	0	0	0	0	0	0	0	0	0	0	0	0	0	0	0	0	0	0	0	0
A5PL33_S253	0	0	0	0	0	0	0	0	0	0	0	0	0	0	0	0	0	0	0	0	0	0	0	0	0	0	0	0	0	0	0	0	0	0	0	0	0	0	0	0	0	0	0	0	0	0	0	0	0
A5PL33_S493	0	1945700	0	0	0	0	0	0	0	0	0	0	0	0	0	0	0	0	0	0	0	0	0	0	0	0	0	0	0	0	0	0	0	0	0	1557700	0	0	0	0	0	0	0	0	0	0	0	0	0
A5PLL1_S228	0	0	0	0	0	0	0	0	0	0	0	0	0	0	0	0	10189000	16974000	12384000	0	0	0	0	1589500	0	0	0	0	0	0	0	0	0	1809400	0	2113300	8953300	0	0	0	0	0	0	0	0	0	0	0	0
A5PLL1_S263	0	0	0	0	0	0	0	0	0	0	0	0	0	0	0	0	7426100	4535300	10017000	0	0	0	0	0	0	0	0	0	0	0	0	0	0	0	0	0	0	0	0	0	0	0	0	0	0	0	0	0	0
A5PLL1_S296	0	0	0	0	0	0	0	0	0	0	0	0	0	0	0	0	1398900	0	1203000	0	0	0	0	0	0	0	0	0	0	0	0	0	0	0	0	0	0	0	0	0	0	0	0	0	0	0	0	0	0
A5PLL1_S398	0	0	0	0	0	0	0	0	0	0	0	0	0	0	0	0	0	9109400	0	0	0	0	0	0	0	0	0	0	0	0	0	0	0	0	0	0	0	0	0	0	0	0	0	0	0	0	0	0	0
A5PLL1_S402	0	0	0	0	0	0	0	0	0	0	0	0	0	0	0	0	0	9109400	0	0	0	0	0	0	0	0	0	0	0	0	0	0	0	0	0	0	0	0	0	0	0	0	0	0	0	0	0	0	0
A5PLL1_S432	0	0	0	0	0	0	0	0	0	0	0	0	0	0	0	0	7063900	0	8334200	0	0	0	0	0	0	0	0	0	0	0	0	0	0	0	742930	0	0	0	0	0	0	2702300	0	0	0	0	0	0	0
A5YKK6_S1061	0	0	0	0	0	0	0	0	0	0	0	0	0	0	0	0	0	0	0	0	0	0	0	0	0	0	0	0	0	0	0	0	0	0	0	0	0	0	0	0	0	0	0	0	0	0	0	0	0
A5YKK6_S318	0	0	0	0	0	1622100	0	0	0	0	0	0	0	0	0	0	0	0	0	0	0	0	0	0	0	0	0	0	0	0	0	0	0	0	0	0	0	0	0	0	0	0	0	0	0	0	0	0	0
A5YM69_S184	0	0	0	0	3385900	0	0	0	0	0	3163700	0	0	0	0	0	13323000	12824000	15841000	6311100	5576200	5614400	0	0	5279200	38274000	3913700	10667000	1933400	0	19782000	24065000	21873000	4061300	5803100	1362800	77267000	92421000	0	0	0	205960000	189470000	196990000	0	0	0	9421500	9733400
A5YM69_S218	0	0	0	0	0	0	0	0	0	0	0	0	0	0	0	0	0	0	0	0	0	0	0	0	0	0	0	0	0	0	0	0	0	0	0	0	0	0	0	0	0	0	0	0	0	0	0	0	0
A5YM69_S445	0	0	32344000	35174000	0	0	0	0	0	0	13561000	0	0	0	0	0	0	0	0	0	0	0	0	0	0	0	0	0	0	0	0	0	0	0	0	0	12453000	0	0	0	0	0	0	0	0	0	0	0	0
A5YM69_S450	0	0	32344000	35174000	0	0	0	0	0	0	13561000	0	0	0	0	0	0	0	0	0	0	0	0	0	0	0	0	0	0	0	0	0	0	0	0	0	12453000	0	0	0	0	0	0	0	0	0	0	0	0
A5YM69_T193	0	0	0	0	0	0	0	0	0	0	0	0	0	0	0	0	0	0	0	0	0	0	0	0	0	0	0	0	0	0	0	0	0	0	0	0	0	0	0	0	0	0	0	0	0	0	0	0	0
A6H8Y1_S1883	0	0	0	0	0	0	0	0	0	0	0	0	0	0	0	0	0	3670800	0	0	0	0	0	0	0	13613000	0	0	0	0	0	0	0	0	0	0	16447000	31350000	0	0	0	0	0	20541000	0	0	0	0	0
A6H8Y1_S2227	0	0	1413200	0	0	0	1485500	2920900	0	0	0	0	3491100	3670600	3585800	597870	0	0	0	0	0	0	0	0	0	10630000	14162000	1427700	0	0	3959500	0	8703300	0	0	0	0	0	0	0	0	6695100	5850900	0	0	0	0	0	0
A6NC98_S1345	0	0	0	0	0	0	0	0	0	0	0	0	0	0	0	0	0	0	0	0	0	0	0	0	0	0	0	0	0	0	0	0	0	0	0	0	0	0	0	0	0	0	0	0	0	0	0	0	0
A6NC98_S1379	0	0	0	0	0	0	633480	742300	0	0	0	0	0	0	0	0	0	0	0	0	0	0	0	0	0	0	0	0	0	0	0	0	0	0	0	0	0	0	0	0	0	0	0	0	0	0	0	0	0
A6NC98_S1408	0	0	0	0	0	10308000	8266900	811400	0	0	0	0	0	0	0	0	0	0	0	0	0	0	0	0	0	0	0	0	0	0	0	0	0	0	0	0	0	0	0	0	0	0	0	0	0	0	0	0	0
A6NC98_S1473	0	0	0	0	0	1125400	1671400	0	0	0	0	0	0	0	0	0	0	0	0	0	0	0	0	0	0	0	0	0	0	0	0	0	0	0	0	0	0	0	0	0	0	0	0	0	0	0	0	0	0
A6NC98_S1475	0	0	0	0	0	0	1953200	1510800	0	0	0	0	0	0	0	3276800	0	0	0	0	0	0	0	0	0	0	0	0	0	0	0	0	0	0	0	0	0	0	0	0	0	0	0	0	0	0	0	0	0
A6NC98_S436	0	0	0	0	0	10506000	0	0	0	0	0	0	0	0	0	7527200	0	0	0	0	0	0	0	0	0	0	0	0	0	0	0	0	0	0	0	0	0	0	0	0	0	0	0	0	0	0	0	0	0
A6NC98_S514	0	0	0	0	0	0	0	0	0	0	0	0	0	0	0	0	0	0	0	0	0	0	0	0	0	0	0	0	0	0	0	0	0	0	0	0	0	0	0	0	0	0	0	0	0	0	0	0	0
A6NC98_T1471	0	0	0	0	0	1125400	1671400	0	0	0	0	0	0	0	0	0	0	0	0	0	0	0	0	0	0	0	0	0	0	0	0	0	0	0	0	0	0	0	0	0	0	0	0	0	0	0	0	0	0
A6NCL7_S405	0	0	0	0	0	0	0	0	0	0	0	0	0	0	0	0	0	0	0	0	0	0	0	0	0	0	0	0	0	0	0	0	0	0	0	0	0	0	0	0	0	0	0	0	0	0	0	0	0
A6NCL7_S416	0	0	0	0	0	0	0	0	0	0	0	0	0	0	0	0	0	0	0	0	0	0	0	0	0	2410000	0	0	0	0	0	0	0	0	0	0	0	0	0	0	0	0	11733000	0	0	0	0	0	0
A6ND36_S127	0	0	0	0	0	0	0	0	0	0	0	0	0	0	0	0	0	0	0	0	0	0	0	0	0	0	0	0	0	0	7979600	7761100	12754000	0	0	0	0	0	0	0	0	0	0	0	0	0	0	0	0
A6ND36_S4	0	6122700	23563000	28123000	0	2357200	3843000	3875400	1660300	1641300	2157900	7560200	164580000	149070000	164870000	1462000	53358000	79426000	50851000	5632100	6134300	5916400	0	0	0	174030000	102810000	28545000	5333700	7847800	158680000	185040000	147280000	4284300	2347800	4682700	32418000	31466000	0	0	15286000	68462000	78598000	69697000	0	0	0	314560000	218610000
A6ND36_S610	0	0	4746800	6447100	5647400	650000	0	0	1497800	2301600	2803200	0	0	0	0	0	5567300	13307000	7578900	3672200	4151100	0	0	0	0	4373900	0	0	0	0	0	10559000	7420900	0	0	658050	0	0	14384000	11499000	0	0	0	0	0	0	0	14221000	15332000
A6ND36_S613	0	0	0	0	0	0	0	0	0	0	0	0	0	0	0	0	5567300	0	7578900	3672200	0	0	0	0	0	0	0	0	0	0	0	6755200	0	0	0	0	0	0	3285200	11499000	0	0	0	0	0	0	0	0	0
A6ND36_S614	0	0	4746800	6447100	5647400	650000	0	0	1497800	2301600	2803200	0	0	0	0	0	0	13307000	3295900	0	4151100	0	0	0	0	4373900	0	0	0	0	0	10559000	7420900	0	0	658050	0	0	14384000	11499000	0	0	0	0	0	0	0	14221000	0
A6ND36_S616	0	0	0	0	0	0	0	0	0	0	0	0	0	0	0	0	0	0	0	0	0	0	0	0	0	0	0	0	0	0	0	0	0	0	0	0	0	0	3285200	11499000	0	0	0	0	0	0	0	0	0
A6ND36_S650	0	0	0	0	0	0	0	0	0	0	0	0	0	0	0	0	0	0	0	0	0	0	0	0	0	0	0	0	0	0	4548700	6531200	3459600	0	0	0	0	0	0	0	0	0	0	0	0	0	0	847090	793670
A6ND36_S760	0	0	0	0	0	0	0	0	0	0	0	0	0	0	0	0	35587000	48056000	39586000	0	1968500	0	0	0	0	0	35364000	0	8732500	8279900	40832000	44625000	40388000	12359000	9129000	16327000	0	0	0	0	0	0	0	0	0	0	0	0	0
A6ND91_S168	0	0	0	0	0	0	0	0	0	0	0	0	0	0	0	0	0	0	0	0	0	0	0	0	0	0	0	0	0	0	0	4305500	0	0	0	0	0	0	0	0	0	0	0	0	0	0	0	0	0
A6NDB9_S124	0	0	0	0	0	0	0	0	0	0	0	0	0	0	0	0	0	0	0	0	0	0	0	0	0	0	0	0	0	0	0	0	0	0	0	0	0	0	0	0	0	0	0	0	0	0	0	0	0
A6NDB9_S143	7037600	0	3091600	0	0	0	0	0	2434600	2482000	9934400	0	0	0	0	0	4003700	7098300	5549900	0	0	0	0	0	0	0	0	0	0	0	0	0	0	0	0	0	0	0	4629900	12202000	0	0	0	0	0	0	0	0	0
A6NDB9_S155	0	0	0	0	0	0	0	0	2434600	2482000	9934400	0	0	0	0	0	13137000	21693000	0	0	0	1666000	0	0	2090200	0	0	0	0	0	0	0	0	0	0	0	0	0	4629900	12202000	0	0	0	0	0	0	0	0	0
A6NDB9_S189	0	0	0	0	0	803790	2971600	0	0	0	0	0	0	0	0	0	0	0	0	0	0	0	0	0	0	0	0	0	0	0	0	0	0	0	0	0	0	0	0	0	0	0	0	0	0	0	0	0	0
A6NDB9_S260	0	0	0	0	0	0	0	0	0	0	0	0	0	0	0	0	0	0	0	0	0	0	0	0	0	1522700	0	0	0	0	0	0	0	0	0	0	0	0	0	0	0	0	0	0	0	0	0	0	0
A6NDB9_S375	0	0	0	0	0	0	0	0	0	0	0	0	10189000	7956200	0	0	1298200	0	0	0	0	0	0	0	0	0	0	0	0	0	0	0	0	0	0	0	0	0	0	0	0	0	0	0	0	0	0	0	0
A6NDB9_S420	0	0	0	0	0	0	0	0	0	0	0	0	0	0	2356500	0	1968300	4703700	2141900	0	0	0	0	0	0	0	3403700	0	0	0	0	0	0	0	0	0	0	0	0	0	0	0	0	0	0	0	0	0	0
A6NDB9_S548	0	0	0	0	0	0	0	0	0	0	0	0	0	0	0	0	0	0	0	0	0	0	0	0	0	0	0	0	0	0	0	0	0	0	0	0	0	0	0	0	0	0	0	0	0	0	0	0	0
A6NDB9_T151	7037600	0	3091600	0	0	0	0	0	2434600	2482000	9934400	0	0	0	0	0	2513700	11144000	5549900	0	0	0	0	0	0	4700400	0	0	0	0	0	0	0	0	0	0	0	0	4629900	12202000	0	0	0	0	0	0	0	0	0
A6NDX5_S402	0	0	0	0	0	0	0	4903600	0	0	0	4591600	0	0	0	0	0	0	0	0	0	0	0	0	0	28747000	0	0	0	0	8660200	11762000	5845800	0	0	0	19773000	18760000	0	0	0	89935000	66911000	55940000	0	0	0	0	0
A6NEL2_S106	0	0	0	1645900	0	0	0	0	0	0	0	0	0	0	0	0	8451700	13643000	10606000	0	0	0	872970	0	0	10508000	0	0	0	0	0	0	18205000	0	0	0	0	0	0	3925900	0	0	0	0	0	0	0	0	0
A6NEL2_S166	0	0	0	0	0	0	0	0	0	0	0	0	0	0	0	0	0	0	0	0	0	0	0	0	0	0	0	2253700	0	0	0	0	0	0	0	0	0	0	0	0	0	0	0	0	0	0	0	0	0
A6NEL2_S271	0	0	1156400	2932200	0	0	0	0	0	0	0	0	0	0	0	0	15646000	12581000	15527000	0	654210	763250	0	0	0	15345000	10003000	0	0	0	10287000	11343000	9410300	0	0	0	8325300	9972600	0	0	0	0	0	0	0	0	0	0	0
A6NEL2_S508	0	0	949260	1809300	0	0	0	0	0	0	0	0	0	0	0	0	0	0	0	0	0	0	0	0	0	0	0	0	0	0	0	0	0	0	0	0	17154000	0	0	0	0	0	0	0	0	0	0	0	0
A6NEL2_S509	0	0	949260	1809300	0	0	0	0	0	0	0	0	0	0	0	0	0	0	0	0	0	0	0	0	0	0	0	0	0	0	0	0	0	0	0	0	17154000	0	0	0	0	0	0	0	0	0	0	0	0
A6NEL2_S510	0	0	949260	1809300	0	0	0	0	0	0	0	0	0	0	0	0	0	0	0	0	0	0	0	0	0	0	0	0	0	0	0	0	0	0	0	0	17154000	0	0	0	0	0	0	0	0	0	0	0	0
A6NEL2_S740	0	0	0	0	0	0	0	0	5853900	2905100	2112700	0	0	0	0	0	4841500	6012700	5539100	1286300	0	0	3013700	3611100	0	0	0	0	0	0	0	0	0	0	0	0	0	0	0	0	0	0	0	0	0	0	0	0	0
A6NEL2_S742	2874100	1820400	9226000	0	9747400	0	0	0	0	0	0	0	0	0	0	0	6862000	8175500	5871300	0	0	0	8619200	5462500	0	2826600	0	0	0	0	6852600	6056400	3940900	0	0	0	9054600	14116000	2557500	0	0	0	0	0	0	0	0	0	37986000
A6NFA0_S45	0	0	0	0	0	0	0	0	0	0	0	0	0	0	0	0	0	0	0	0	0	0	0	0	0	0	0	0	0	0	0	0	0	0	0	0	0	0	0	0	0	0	0	0	0	0	0	0	0
A6NFI3_S10	7162400	11572000	0	41358000	22572000	49474000	61847000	54362000	1407400	2173300	742660	0	51301000	50435000	0	44181000	82913000	105190000	119480000	2959600	3749500	3601700	8528200	0	1645700	504300000	222260000	40298000	52278000	71440000	162620000	2717200	127280000	14664000	5975200	14712000	200850000	155140000	0	0	84716000	336780000	211790000	217950000	0	0	0	582270000	884650000
A6NFI3_S112	0	440860	0	0	0	392780	500590	1761600	0	0	0	0	0	16537000	19150000	3857900	0	0	0	0	0	0	0	0	0	1925500	1693000	2052400	0	0	0	717160	0	0	0	0	4105700	3354300	0	0	0	5306100	6091700	2650100	0	0	0	10335000	8087700
A6NFI3_S540	0	0	0	0	0	0	0	0	0	0	0	0	0	0	0	0	0	0	0	0	0	0	0	0	0	0	0	0	0	0	0	0	0	0	0	0	0	0	0	0	0	0	0	0	0	0	0	7153100	0
A6NFI3_T533	0	0	0	0	0	0	0	0	0	0	0	0	0	0	0	0	0	0	0	0	0	0	0	0	0	0	0	0	0	0	0	0	0	0	0	0	0	0	0	0	0	0	0	0	0	0	0	0	0
A6NFI3_T7	0	0	0	0	0	0	0	0	1407400	2173300	742660	0	0	1264200	0	0	0	0	0	0	0	0	8528200	0	0	0	0	0	0	0	0	2717200	689570	0	0	0	0	0	0	0	0	4068000	0	0	0	0	0	0	0
A6NGB9_S141	0	0	0	0	0	0	0	0	0	0	0	0	0	0	0	0	0	0	0	0	0	0	0	0	0	0	0	0	0	0	0	0	0	0	0	0	0	0	0	0	0	0	0	0	0	0	0	0	0
A6NGB9_S149	0	0	849280	1481000	0	0	0	0	0	0	0	0	0	0	0	0	0	0	0	0	0	0	0	0	0	0	0	0	0	0	8684800	9870000	0	0	0	0	0	0	0	0	0	0	0	0	0	0	0	0	0
A6NGB9_S202	312300	267940	0	0	0	0	0	0	0	0	0	0	0	0	0	0	0	0	0	0	0	0	0	0	0	0	4766400	0	0	0	0	0	0	0	0	0	0	0	0	0	0	0	0	0	0	0	0	0	0
A6NGB9_S281	1661400	0	0	0	0	0	0	0	0	0	0	0	0	0	0	0	1771100	0	0	0	0	0	0	0	0	0	18451000	0	0	0	0	0	3900900	0	0	0	0	0	0	3122800	0	0	0	0	0	0	0	0	0
A6NGC4_S261	0	0	0	0	0	0	0	0	0	0	0	0	0	0	0	0	0	0	0	0	0	0	0	0	0	0	0	0	0	0	0	0	0	0	0	0	0	0	0	0	0	0	0	0	0	0	0	0	0
A6NHR9_S13	0	0	0	0	0	0	0	0	0	0	0	0	0	0	4710600	0	0	0	0	0	0	0	0	0	0	0	0	0	3728900	6297500	0	0	0	0	0	0	0	0	0	0	0	0	0	0	0	0	0	0	0
A6NHT5_S171	0	0	0	0	0	0	0	0	0	0	0	0	0	0	0	0	0	0	0	0	0	0	0	0	0	0	0	0	0	0	0	0	0	0	0	0	0	0	0	0	0	0	0	0	0	0	0	0	0
A6NHT5_S180	0	0	0	0	0	0	0	0	0	0	0	0	0	0	0	0	0	0	0	0	0	0	0	0	0	0	0	0	0	0	0	0	0	0	0	0	0	0	0	0	0	0	0	0	0	0	0	0	0
A6NI28_S587	0	0	0	0	0	0	0	0	0	0	0	0	0	0	0	0	0	0	0	0	0	0	0	0	0	0	0	0	0	0	5083000	5008200	8286800	0	0	0	0	0	0	0	0	0	0	0	0	0	0	0	0
A6NI79_S241	0	0	0	0	0	0	0	0	0	0	0	0	0	0	0	0	0	0	0	0	0	0	0	0	0	0	0	0	0	0	0	920590	758110	0	0	0	0	0	0	0	0	0	0	0	0	0	0	0	0
A6NIH7_S119	0	0	0	0	0	0	0	0	0	0	0	0	0	0	0	0	6692600	6416100	6392000	0	0	0	0	0	0	0	0	0	0	0	0	0	0	0	0	0	0	0	0	0	0	52957000	23346000	24405000	0	0	0	0	0
A6NIX2_S88	0	0	0	0	0	0	0	0	0	0	0	0	0	0	0	0	0	0	0	0	0	0	0	0	0	0	0	0	0	0	0	0	0	0	0	0	0	0	0	0	0	12391000	0	0	0	0	0	0	0
A6NJ46_S224	0	0	0	0	0	0	0	0	0	0	0	0	0	0	0	0	0	0	0	0	0	0	0	0	0	0	0	0	0	0	0	0	0	0	0	0	0	0	0	0	0	0	0	0	0	0	0	0	0
A6NKD9_S246	0	537520	0	27140000	11957000	0	0	0	0	0	0	0	0	16464000	20021000	0	26803000	21122000	24834000	0	1844800	1926800	0	0	0	595980	9707300	0	770080	0	23826000	23637000	16010000	1922300	830790	2131100	3076700	0	0	0	0	0	0	0	0	0	0	8321000	5827000
A6NKD9_S251	0	0	0	0	0	0	0	0	0	0	0	0	17679000	0	0	0	0	0	0	0	0	0	0	0	0	0	0	0	0	0	0	0	0	0	0	0	0	0	0	0	0	0	0	0	0	0	0	0	0
A6NKD9_S258	0	1140400	0	0	0	0	0	0	0	0	0	0	0	0	0	0	0	0	0	0	0	0	0	0	0	0	3993700	0	0	0	0	0	0	0	0	0	0	0	0	0	0	0	0	8594600	0	0	0	0	0
A6NKF1_S210	0	0	0	0	0	0	0	0	0	0	0	0	0	0	0	0	0	0	0	0	0	0	0	0	0	0	0	0	0	0	0	0	0	0	0	0	0	0	0	0	0	0	0	0	0	0	0	0	0
A6NKF1_S402	0	0	77100000	57419000	58507000	8608000	35832000	29275000	1409200	2087100	0	1347600	41271000	43665000	43339000	12001000	45421000	34708000	27451000	2606800	3705000	0	2142800	1421700	0	246160000	19088000	0	104550000	135500000	83135000	71196000	83285000	30129000	0	63142000	27050000	34343000	3073600	3898400	44012000	214310000	171160000	160780000	0	0	0	216900000	154920000
A6NKF7_S2	0	0	0	0	0	0	0	0	0	0	0	0	0	0	0	0	0	0	0	0	0	0	0	0	0	0	0	0	0	0	0	0	0	0	0	0	0	0	0	0	0	0	0	0	0	0	0	0	0
A6NKF7_T8	0	0	0	7032600	0	0	0	0	0	0	0	0	17183000	15561000	23934000	0	0	0	0	0	0	0	0	0	0	0	0	0	0	0	0	0	0	0	0	0	0	0	0	0	0	0	0	0	0	0	0	0	0
A6NKG5_S102	0	0	0	0	0	0	0	0	0	1149500	0	0	0	0	0	0	0	2059100	0	847760	0	0	0	1342500	0	0	0	0	1676600	0	3392200	3290100	0	0	0	0	0	0	2872300	0	0	0	0	0	0	0	0	0	0
A6NKG5_S1030	0	0	0	0	0	0	0	0	0	0	0	0	0	0	0	0	0	0	0	0	0	0	0	0	0	0	0	0	0	0	0	0	0	0	0	0	0	0	0	0	0	0	0	0	0	0	0	0	0
A6NKG5_S1301	0	0	0	0	0	0	0	0	0	0	0	0	0	0	0	0	0	0	0	0	0	0	0	0	0	0	0	0	0	0	0	0	0	0	0	0	0	0	0	0	0	0	0	0	0	0	0	0	0
A6NKG5_S1337	0	0	0	0	0	0	0	0	0	0	0	0	0	0	0	0	0	0	0	0	0	0	0	0	0	0	0	0	0	0	0	0	0	0	0	0	0	0	0	0	0	0	0	0	0	0	0	0	0
A6NKG5_S384	0	0	0	0	0	0	0	0	0	0	0	0	0	0	0	0	0	0	0	0	0	0	0	0	0	0	0	0	0	0	0	0	0	0	0	0	0	0	0	0	0	0	0	0	0	0	0	0	0
A6NKT7_S1305	0	0	0	0	0	1100200	0	0	0	0	0	0	0	0	0	0	0	0	0	0	0	0	0	0	0	0	5499600	0	0	0	0	0	0	0	0	0	0	0	0	0	0	0	0	0	0	0	0	0	0
A6NKT7_S789	0	0	0	0	0	0	0	0	0	0	0	0	0	0	3146600	0	0	0	0	0	0	0	0	0	0	0	0	0	0	0	0	0	0	0	0	0	0	0	0	0	0	0	0	0	0	0	0	0	0
A6NNA2_S567	0	0	0	0	0	0	0	0	0	0	0	0	0	0	0	0	0	0	0	0	0	0	0	0	0	0	0	0	0	0	0	0	0	0	0	0	0	0	0	0	0	0	0	0	0	0	0	0	0
A6NNW6_S332	0	0	0	0	0	0	0	0	0	0	0	0	0	0	0	0	0	0	0	0	0	0	0	0	0	0	0	0	0	0	0	0	0	0	0	0	0	0	0	0	0	0	0	0	0	0	0	0	0
A6QL63_S65	0	0	0	0	0	0	0	0	0	0	0	0	0	0	0	0	0	0	0	0	0	0	0	0	0	13002000	0	0	0	0	0	0	0	0	0	0	0	0	0	0	0	0	0	0	0	0	0	40525000	0
A6QL64_S1033	0	0	0	0	0	0	0	0	0	0	0	0	0	0	0	0	0	0	0	0	0	0	0	0	0	0	0	0	0	0	0	0	0	0	0	0	0	0	0	0	0	0	0	0	0	0	0	0	0
A7E2V4_S1092	1019400	0	0	1890100	0	0	0	0	0	0	0	0	0	0	0	949710	0	0	1560900	0	0	0	0	2961200	0	6016800	0	4249500	0	0	0	0	0	0	0	0	0	0	14537000	25939000	0	6557700	10485000	0	0	0	0	0	0
A7E2V4_S1130	0	0	0	0	0	0	820640	0	0	0	0	0	0	0	0	0	0	0	0	0	0	0	0	0	0	0	0	0	0	0	0	0	0	0	0	0	0	0	0	0	0	0	0	0	0	0	0	0	5181900
A7E2V4_S1153	0	0	8587600	2519200	2606600	0	0	0	0	1462900	0	0	0	2424800	0	0	0	0	6504800	0	0	0	0	0	0	0	0	0	3158400	0	0	0	0	0	0	0	0	0	18393000	20421000	0	0	0	0	0	0	0	0	0
A7E2V4_S1156	0	0	8587600	2845900	2606600	0	0	0	0	1462900	0	2625100	0	2424800	0	0	0	0	0	0	0	825020	0	9595200	0	0	0	0	3158400	5247300	4038500	4594100	3221800	0	0	0	0	0	18393000	20421000	398750	11825000	0	0	0	0	0	0	0
A7E2V4_S1836	0	0	0	0	0	0	0	0	0	0	0	0	0	0	0	0	0	0	0	0	0	0	0	0	0	0	0	0	580820	744730	0	1389600	825990	0	0	0	0	0	0	0	0	0	0	0	0	0	0	0	0
A7KAX9_S1203	0	0	0	0	0	0	0	0	0	0	0	0	0	0	0	0	4364800	0	2204600	0	0	0	0	0	0	25072000	0	0	0	0	9354200	13023000	15342000	0	0	0	10031000	15192000	0	0	0	0	0	0	0	0	0	55029000	56119000
A7KAX9_S1585	0	0	0	0	0	0	0	0	0	0	0	0	0	0	0	0	0	0	0	0	0	0	0	0	0	0	0	0	0	0	0	0	0	0	0	0	0	0	0	0	0	0	0	0	0	0	0	0	0
A7KAX9_S1796	0	0	0	0	0	0	0	0	0	0	0	0	0	0	0	0	0	0	0	0	0	0	0	0	0	0	0	0	0	0	0	0	0	0	0	0	7005400	0	3035900	2388600	0	0	0	0	0	0	0	0	0
A7KAX9_S587	0	0	0	0	0	0	0	0	0	0	0	0	0	0	0	0	0	0	0	0	0	0	0	0	0	0	0	0	0	0	0	1520800	0	0	0	0	0	0	0	0	0	0	0	0	0	0	0	0	0
A7KAX9_S659	0	0	0	0	0	0	0	0	0	0	0	0	0	0	0	0	0	0	0	0	0	0	0	0	0	0	0	0	0	0	1745200	2036400	0	0	0	0	0	0	0	0	0	0	0	0	0	0	0	0	0
A7KAX9_S682	0	0	0	0	0	0	0	0	0	0	0	0	0	0	0	0	0	0	0	0	0	0	0	0	0	0	0	0	0	0	0	0	0	0	0	0	1652800	1795700	0	0	0	0	0	0	0	0	0	868110	966520
A7KAX9_S706	0	0	1494400	2143600	5035800	0	0	0	0	199730	0	0	0	0	0	7298700	0	5245700	0	0	0	0	19497000	11409000	4131600	0	16979000	6888000	0	0	0	0	21149000	0	0	0	81740000	45463000	0	0	0	0	0	0	0	0	0	0	11772000
A7KAX9_S709	0	0	0	0	0	0	0	0	0	0	0	0	0	0	0	0	0	0	0	0	0	0	19497000	8417600	4131600	0	0	0	0	0	0	0	0	0	0	0	31239000	45463000	0	0	0	0	0	0	0	0	0	0	0
A7KAX9_S712	0	0	0	0	0	0	0	0	0	0	0	0	0	0	0	0	0	0	0	0	0	0	0	0	0	0	0	0	0	0	0	0	0	0	0	0	18544000	12080000	0	0	0	0	0	8066900	0	0	0	0	0
A7KAX9_S821	0	0	0	0	0	0	0	0	0	0	0	0	0	0	0	0	0	0	0	0	0	0	0	0	0	0	4221800	0	0	0	0	0	0	0	0	0	0	0	0	0	0	0	0	0	0	0	0	12010000	19841000
A7KAX9_S856	0	0	7173900	10190000	8755600	0	0	0	0	0	0	0	0	0	0	3873300	0	0	0	0	923910	0	4859700	3179300	0	50404000	7184500	0	0	0	18590000	23877000	16829000	2366500	0	0	121990000	175810000	0	4593900	0	0	0	0	1999400	0	510110	0	0
A7KAX9_S892	0	0	4739200	3095500	4382700	0	0	0	0	0	0	2615600	6420700	7354500	9531400	1519200	6346300	8242300	6242900	0	0	0	0	0	0	63532000	9537900	5581700	0	6434100	15395000	28979000	12890000	882400	0	0	20995000	39476000	0	0	0	0	4898200	4911800	0	0	0	0	3807300
A7KAX9_S904	0	0	0	0	0	0	0	0	0	0	0	0	0	0	0	0	0	0	0	0	0	0	0	0	0	4720800	0	0	0	0	4472400	0	4130900	0	0	0	8246900	5298500	0	0	0	0	0	0	0	0	0	0	0
A7KAX9_S952	0	0	0	0	0	0	0	0	0	0	0	0	0	0	0	0	0	0	0	0	0	0	0	0	0	0	5638200	378200	0	0	0	5439600	0	0	0	0	0	0	0	0	0	0	0	0	0	0	0	3444900	2133600
A7KAX9_Y1557	0	0	0	0	0	0	0	0	0	0	0	0	0	0	0	0	0	0	0	0	0	0	0	0	0	10361000	0	0	0	0	0	0	0	0	0	0	0	0	0	0	0	0	0	0	0	0	0	0	0
A7MBM2_S1151	0	0	0	0	0	0	0	0	0	0	0	0	0	0	0	0	0	0	0	0	0	0	0	0	0	0	0	0	0	0	0	0	0	0	0	0	0	0	0	0	0	0	0	0	0	0	0	0	0
A7MBM2_S1252	0	0	0	0	0	0	0	0	0	0	0	0	0	0	0	0	0	0	0	0	0	0	927330	0	0	0	0	0	0	0	12846000	6216300	9926800	0	0	0	0	0	0	0	0	0	0	4833200	0	0	0	0	0
A7MBM2_S1263	0	0	0	0	0	0	0	0	0	0	0	0	0	0	0	0	0	0	0	0	0	0	0	0	0	0	0	0	0	0	4800700	6216300	5812700	0	0	0	0	0	0	0	0	0	0	0	0	0	0	0	0
A7MBM2_S1270	0	0	0	0	0	0	0	0	0	0	0	0	0	0	0	0	0	0	0	0	0	0	0	0	0	0	0	0	0	0	12846000	6025700	0	0	0	0	0	0	0	0	0	0	0	0	0	0	0	0	0
A7MBM2_S1373	0	0	0	0	0	0	0	0	0	0	0	0	0	0	0	0	0	0	0	0	0	0	0	0	0	0	0	0	0	0	48734000	32085000	22697000	2200500	0	0	0	0	0	0	0	0	0	0	0	0	0	0	0
A7MCY6_S365	0	0	0	0	0	0	0	0	0	0	0	0	0	0	0	0	0	0	0	0	0	0	0	0	0	0	0	0	0	0	0	0	0	0	0	0	0	0	0	0	0	0	0	0	0	0	0	0	0
A7MCY6_S372	0	0	16355000	0	0	3470800	6021000	7224500	0	0	0	0	0	2653200	4691000	0	0	8548900	0	0	0	0	0	0	0	0	0	0	0	0	0	0	0	1085700	0	2256900	0	0	0	0	0	0	0	0	0	0	0	0	0
A7MCY6_S379	0	0	16355000	0	0	3470800	6021000	7224500	0	0	0	0	0	2653200	4691000	0	0	8548900	0	0	0	0	0	0	0	0	0	0	0	0	0	0	0	1085700	0	2256900	0	0	0	0	0	0	0	0	0	0	0	0	0
A7MCY6_S415	891140	0	0	0	0	4045300	6382900	0	0	0	0	0	0	0	0	0	0	0	533310	0	0	0	0	0	0	5012500	0	0	0	0	0	0	0	0	0	0	0	0	0	0	0	0	0	0	0	0	0	0	0
A7MCY6_S504	0	0	0	0	0	2782800	2722900	2598900	0	0	0	0	0	0	0	0	0	0	1098100	0	0	0	0	0	0	10549000	0	0	0	0	1089300	0	406860	0	0	0	0	0	0	0	1942400	0	0	0	0	0	0	0	0
A7MD48_S263	0	0	0	0	0	0	0	0	0	0	0	0	0	0	0	0	0	0	0	0	0	0	0	0	0	0	0	0	0	0	0	0	0	0	0	0	0	0	0	0	0	0	0	0	0	0	0	0	0
A7MD48_S363	0	0	0	0	0	0	0	0	0	0	0	0	0	0	0	0	0	0	0	0	0	0	0	0	0	0	0	0	0	0	0	0	0	0	0	0	0	0	0	0	0	0	0	0	0	0	0	0	0
A7XYQ1_S313	0	0	0	0	0	3407600	5654600	3907200	0	0	0	0	0	0	0	0	0	0	0	0	0	0	0	0	0	0	0	0	0	0	0	0	0	0	0	0	0	0	0	0	0	0	0	0	0	0	0	0	0
A7XYQ1_S597	0	0	0	0	0	0	0	0	0	0	0	0	0	0	0	0	0	0	0	0	0	0	0	0	0	0	0	0	0	0	0	0	0	0	0	0	0	0	0	0	0	0	0	0	0	0	0	2435000	0
A7XYQ1_S629	0	0	0	0	0	23254000	0	42191000	0	0	0	0	0	0	0	0	0	0	0	0	0	0	0	0	0	0	0	0	0	0	0	0	0	0	0	0	0	0	0	0	0	0	0	0	0	0	0	0	0
A7XYQ1_S699	0	0	0	0	0	0	1797000	1344500	0	0	0	0	0	0	0	0	0	0	0	0	0	0	0	0	0	0	0	0	0	0	0	0	0	0	0	0	0	0	0	0	0	0	0	0	0	0	0	0	0
A8CG34_S2	0	0	0	0	0	0	0	0	0	0	0	0	0	0	1485400	0	0	0	3822600	0	0	0	0	0	0	5909400	0	0	2421600	2919200	2932000	2417700	2026200	0	0	703200	5537700	4303600	0	0	3415600	0	0	0	0	0	0	0	0
A8CG34_S246	0	0	747900	0	0	1605400	1101600	0	0	0	0	0	0	0	0	0	3818500	7439500	5988000	0	0	0	0	0	0	0	5935900	0	648370	1708000	9354400	7172200	6152500	0	225930	0	1363100	1216500	0	0	0	0	0	0	0	0	0	0	0
A8CG34_S291	0	0	0	0	0	0	0	0	0	0	0	0	0	0	0	0	0	0	0	0	0	0	0	0	0	0	0	0	0	750960	0	0	0	0	0	0	0	0	0	0	1563200	5626600	0	0	0	0	0	0	0
A8CG34_S322	0	0	0	0	0	0	0	0	0	0	0	0	0	22798000	0	0	9984000	0	0	0	3468000	0	0	0	0	10612000	0	0	674960	0	13927000	0	0	0	0	0	0	0	0	18240000	0	9346900	0	0	1727700	0	3104600	0	45535000
A8CG34_S323	0	0	3883600	0	0	0	0	1809200	0	0	0	0	0	0	0	0	5566600	8275600	0	0	1239900	0	0	0	0	15845000	0	0	0	0	7088300	4817500	2345900	0	0	0	0	0	8473800	18240000	3903200	0	0	0	2306500	2461200	1967500	0	45535000
A8CG34_S325	0	0	3883600	0	0	0	0	1809200	0	0	0	0	0	0	0	0	5566600	8275600	0	0	1239900	0	0	0	0	15845000	0	0	0	0	7088300	4817500	2345900	0	0	0	0	0	8473800	18240000	3903200	0	0	0	2306500	2461200	1967500	0	45535000
A8CG34_S370	0	0	0	0	0	0	0	0	0	0	0	0	0	0	0	0	0	3866800	0	0	0	0	0	0	0	13265000	0	0	0	5851800	0	0	0	0	0	0	18120000	18978000	5765500	0	0	0	0	13533000	0	0	0	0	10877000
A8CG34_S674	0	0	0	0	0	0	0	0	0	0	0	0	0	0	0	0	0	0	0	0	0	0	0	0	0	0	0	0	2243800	0	0	0	0	0	0	0	0	0	0	0	0	6257300	0	0	0	0	0	0	0
A8K855_S200	984230	0	605190	0	0	0	0	0	0	0	936030	0	0	0	0	0	0	0	7108000	1081800	1136600	1448700	1926000	0	0	9577800	0	0	4055700	4059000	0	0	0	0	0	2511500	17198000	3040200	0	0	635790	0	0	0	0	0	0	0	0
A8K855_S206	0	0	2979400	0	4898300	0	0	0	0	3043400	1292500	0	0	0	0	0	0	7593600	0	0	0	0	0	0	0	0	0	0	0	0	0	0	0	0	0	0	0	0	0	0	0	0	0	0	0	0	0	0	0
A8K855_S212	984230	0	2979400	0	4898300	0	0	0	0	3043400	1292500	0	0	0	0	0	0	7593600	7108000	1081800	1136600	1448700	1926000	0	0	9577800	0	0	4055700	4059000	0	0	0	0	0	2511500	17198000	3040200	0	0	0	0	0	0	0	0	0	0	0
A8MPP1_S204	0	0	0	0	0	0	0	0	0	0	0	0	0	0	0	0	0	0	0	0	0	0	0	0	0	6128600	8235900	0	0	0	0	4164500	4060900	0	0	0	0	0	0	0	0	0	0	0	0	0	0	18599000	0
A8MQ03_S16	0	0	0	0	0	0	0	0	0	0	0	0	0	0	0	0	0	0	0	0	0	0	0	0	0	0	0	0	555760	0	1702400	2117800	1712200	0	0	0	0	0	0	0	0	0	0	0	0	0	0	0	0
A8MU93_S54	0	0	0	0	0	0	0	0	0	0	0	0	0	0	0	0	0	0	0	0	0	0	0	0	0	0	0	0	0	0	0	0	0	0	0	0	0	0	0	0	0	0	0	0	0	0	0	0	0
A8MVU1_S321	0	0	0	0	0	44960000	80912000	52128000	0	0	0	0	0	0	0	0	0	0	0	0	0	0	0	0	0	0	0	0	0	0	0	0	0	0	0	0	0	0	0	0	0	0	0	0	11829000	2936200	0	0	0
A8MVU1_S324	0	0	0	0	0	7662700	9496400	7772900	0	0	0	0	0	0	0	0	0	0	0	0	0	0	0	0	0	0	0	0	0	0	0	0	0	0	0	0	0	0	0	0	0	0	0	0	11829000	2936200	0	0	0
A8MVW0_S370	0	0	0	0	0	0	0	3560200	0	0	0	0	0	45124000	0	0	72268000	78636000	85175000	0	0	0	0	0	0	0	4762500	0	0	0	0	0	0	0	0	0	0	0	0	0	0	22610000	0	0	0	0	0	0	0
A8MVW0_S446	0	0	0	0	0	0	0	0	0	0	0	0	0	0	0	3773300	14413000	10653000	11113000	0	0	0	0	0	0	4738400	0	2079600	0	0	0	0	0	0	0	0	0	0	0	0	0	0	0	0	0	0	0	0	0
A8MVW0_S669	0	0	0	0	0	0	0	0	0	0	0	1829100	0	0	0	926460	31385000	24511000	29460000	5759700	0	0	0	0	0	0	0	0	522560	621630	0	0	14263000	0	0	1028600	0	0	0	0	0	0	0	0	0	0	0	0	0
A8MVW0_S789	0	4666800	3826700	0	0	2020300	0	0	0	0	0	0	0	0	0	8498200	35539000	28872000	0	0	0	0	0	0	0	35399000	0	0	0	2811100	0	0	0	0	0	964520	0	0	0	0	2856000	46831000	42440000	39013000	0	0	0	0	0
A8MW92_S584	0	0	0	0	0	0	4709300	0	0	0	0	0	4200000	0	0	0	0	4686400	4782900	0	0	0	0	0	0	0	0	0	0	841940	0	0	0	809360	0	721520	0	5789100	0	0	0	0	0	0	0	0	0	15833000	13863000
A8MW92_S907	0	0	0	0	0	0	0	0	0	0	0	0	0	0	0	0	0	0	0	0	0	0	0	0	0	0	0	0	0	0	91719000	112180000	0	0	0	0	0	0	0	0	0	0	0	0	0	0	0	0	0
A8MXV4_S3	0	0	0	0	0	0	0	0	0	0	0	0	0	0	0	0	10986000	14871000	0	0	0	0	0	0	0	0	0	0	0	0	0	0	0	0	0	0	0	0	0	0	0	0	0	0	0	0	0	0	0
A8MXV4_S4	0	0	0	0	0	0	0	0	0	0	0	0	0	0	0	0	10986000	14871000	0	0	0	0	0	0	0	0	0	0	0	0	0	0	0	0	0	0	0	0	0	0	0	0	0	0	0	0	0	0	0
B0I1T2_S1010	0	0	0	0	0	0	0	0	0	0	0	0	0	0	0	7213300	0	0	0	0	0	0	0	0	0	0	0	0	0	0	0	0	0	0	0	0	0	0	0	0	0	0	0	0	0	0	0	0	0
B0I1T2_S583	0	0	0	0	0	0	0	0	0	0	0	0	0	0	0	0	0	0	0	0	0	0	0	0	0	0	0	0	0	0	0	0	0	0	0	0	0	0	0	0	0	0	0	0	0	0	0	0	0
B1AK53_S338	0	0	2930700	0	0	0	0	0	1297600	2880700	1493400	0	0	0	0	0	4037400	0	3008400	0	0	0	15040000	19852000	0	0	0	0	0	0	0	0	0	0	0	0	13741000	18396000	0	0	0	0	0	0	0	0	0	0	0
B1AK53_S342	0	0	2930700	0	0	0	0	0	1297600	2880700	1493400	0	0	0	0	0	4037400	0	3008400	0	0	0	15040000	19852000	0	0	0	0	0	0	0	0	0	0	0	0	13741000	18396000	0	0	0	0	0	0	0	0	0	0	0
B1AK53_S563	0	0	0	0	0	0	0	0	0	0	0	0	0	0	0	0	0	7756800	6423700	0	0	0	0	0	0	0	11009000	0	0	0	0	0	0	0	0	0	0	0	0	0	0	0	0	0	0	0	0	0	17694000
B1AK53_S647	0	0	0	0	0	0	0	0	0	0	0	0	0	0	0	0	0	5237500	0	0	0	0	0	0	0	5090800	58872000	26934000	0	0	0	0	0	0	0	0	6339000	0	0	0	0	0	0	0	0	0	0	0	0
B2RBV5_S18	0	0	0	0	903040	2664500	3626500	0	0	0	0	937900	4436400	4770400	0	0	2593000	2747300	2267100	0	0	0	0	0	0	0	2859200	0	2268300	0	7868300	11051000	5910700	0	0	0	2574300	1443200	0	0	0	0	0	0	0	0	0	0	0
B2RBV5_S21	0	0	0	0	0	0	0	0	0	0	0	0	0	0	0	0	0	0	0	0	0	0	0	0	0	0	0	0	0	0	0	0	0	0	0	0	0	0	0	0	0	0	0	0	0	0	0	0	0
B2RTY4_S1222	0	0	0	0	0	0	0	0	0	0	0	0	0	0	0	0	0	0	0	0	0	0	3587000	0	0	0	0	0	0	0	0	0	0	0	0	1261600	0	0	0	0	0	0	0	0	0	0	0	0	0
B2RTY4_S1240	0	0	0	0	0	0	0	0	0	0	0	0	0	0	0	0	0	0	0	0	0	0	0	0	0	0	0	0	0	0	0	0	0	0	0	0	0	0	0	0	0	0	0	0	0	0	0	0	0
B2RTY4_S1258	0	0	0	0	0	0	0	0	0	0	0	0	0	0	0	0	0	0	0	0	0	0	0	0	0	0	0	0	0	0	0	0	0	0	0	0	0	0	0	0	0	0	0	0	0	0	0	0	0
B2RTY4_S1299	0	0	0	0	0	0	0	0	0	0	0	3450100	0	0	0	0	10761000	18325000	13648000	428880	0	0	0	0	0	0	3698200	0	949540	999570	12120000	9699900	8515200	8598700	7317500	10398000	0	0	0	0	0	0	0	0	0	0	0	0	0
B2RTY4_S1307	0	0	0	0	0	0	0	0	0	0	0	0	0	0	0	0	0	0	0	0	0	0	0	0	0	0	0	0	0	0	0	0	0	0	0	0	0	0	0	0	0	0	0	0	0	0	0	0	0
B2RTY4_S1317	0	0	0	0	0	0	0	0	0	0	0	0	0	1765900	0	0	2110800	2448700	3399400	0	0	0	690260	0	0	0	0	0	3886900	5282600	4742900	3960600	2021800	0	0	0	0	0	0	0	0	4293300	4706400	0	0	0	0	23133000	22079000
B2RTY4_S1358	0	0	0	0	0	0	0	0	0	0	0	0	0	0	0	0	0	0	1265800	0	0	0	0	0	0	0	0	0	0	0	0	0	0	0	0	0	0	0	0	0	2716300	0	0	0	0	0	0	0	0
B2RTY4_S1733	0	0	0	0	0	0	0	0	0	0	0	0	0	0	5186300	0	0	0	0	0	0	0	0	0	0	0	0	0	0	0	0	0	0	0	0	0	0	0	0	0	0	0	0	0	0	0	0	0	0
B2RUZ4_S17	0	0	0	0	0	0	0	0	0	0	0	0	12420000	14952000	8729000	0	7491600	750010	6985000	0	0	0	0	0	0	0	0	0	0	0	0	0	0	0	0	0	0	0	0	0	0	0	0	0	0	0	0	0	0
B2RUZ4_S22	0	0	0	0	0	0	0	0	0	0	0	0	6503300	9278500	0	0	8830900	12155000	10618000	0	0	0	12532000	13794000	0	0	0	0	0	0	7366400	10967000	0	0	0	3385500	0	3936200	0	0	0	60269000	61482000	41492000	3788600	0	2842100	0	0
B2RUZ4_S27	0	0	0	0	0	0	0	0	0	0	0	0	6775600	9278500	5691600	1807100	8830900	12155000	17648000	0	0	0	12532000	13794000	0	6954900	0	0	0	0	12258000	15300000	3880200	0	0	0	0	2117000	0	0	0	60269000	69454000	41492000	0	0	2842100	0	0
B2RXF5_S328	0	0	0	0	870390	0	0	0	0	0	0	0	0	0	0	0	0	2722000	0	0	0	0	0	0	0	0	0	0	0	0	0	0	0	0	0	0	0	0	0	0	0	0	0	0	0	0	0	0	0
B2RXH4_S122	0	1834900	0	0	0	0	0	0	0	0	0	0	0	0	0	0	0	0	0	0	0	0	0	0	0	0	0	0	0	0	0	0	0	0	0	0	0	0	0	0	0	0	0	0	0	0	0	0	0
B4DJY2_S7	0	0	0	0	0	0	0	0	0	0	0	0	0	0	0	0	0	0	0	0	0	0	0	0	0	0	0	0	0	0	0	0	0	0	0	0	0	0	0	0	0	0	0	0	0	0	0	0	0
B7Z1M9_S128	0	0	0	0	0	0	0	0	0	0	0	0	0	0	0	0	0	0	0	0	0	0	0	0	0	0	0	590350	0	0	0	0	0	0	0	0	0	0	0	0	0	0	0	0	0	0	0	0	0
B7ZBB8_S60	0	0	0	0	0	0	0	0	0	0	0	0	0	0	0	0	0	0	0	0	0	0	0	0	0	0	0	0	0	0	0	0	0	8337100	9368000	9012500	0	0	0	0	0	0	0	0	0	0	0	0	0
B7ZBB8_S86	0	0	0	0	0	0	1200700	0	0	0	0	0	0	0	0	0	1926400	1722800	0	0	0	0	0	0	0	8643500	0	0	5826000	5580900	42312000	29915000	24722000	143500000	175650000	100150000	0	0	0	0	0	0	21220000	8411000	0	0	0	0	0
C4AMC7_S217	0	0	0	0	0	1338600	1512700	1680900	0	0	0	0	0	0	0	0	0	0	0	0	0	0	0	0	0	6188000	0	0	0	0	0	0	0	0	0	0	0	725230	0	0	0	0	0	2018600	0	0	0	7257600	5811400
C4AMC7_S366	0	0	0	0	0	0	0	0	0	0	0	0	0	0	0	0	0	0	0	0	0	0	0	0	0	0	0	0	0	0	953270	1151800	944000	0	0	0	0	0	0	0	0	0	0	0	0	0	0	0	0
C9J069_S109	0	0	0	0	0	0	0	0	0	0	0	0	0	0	0	0	0	0	0	0	0	0	0	0	0	0	8272800	6272100	0	0	0	0	0	0	0	0	0	0	0	0	0	0	0	0	0	0	0	0	0
C9JI98_S175	0	0	4828500	0	6187200	0	2806400	0	0	0	0	0	0	0	0	1915600	0	0	10280000	34147000	44137000	41377000	0	0	23951000	272800000	11268000	0	351480	0	43237000	40675000	49205000	5425000	0	0	81187000	109390000	2375900	0	5485000	115760000	107780000	103600000	0	0	0	58189000	50601000
C9JLW8_S17	0	0	0	0	0	0	0	0	0	0	0	0	0	3059700	0	0	4312700	0	3121100	0	0	0	3971600	2281600	0	0	0	0	0	0	0	0	0	0	0	0	0	0	6863900	0	0	0	0	0	0	0	0	0	0
C9JLW8_S18	0	1537400	3952800	4229900	3416000	7640400	2438300	5597400	0	0	0	24673000	0	0	0	0	0	28276000	31163000	0	0	0	14534000	12101000	0	0	0	0	6425000	0	0	0	12244000	0	0	5690000	0	0	105330000	104420000	0	0	0	0	3816500	4231100	0	0	0
C9JLW8_S21	8818200	13464000	3952800	4229900	3416000	19056000	4085800	17156000	0	0	0	24673000	34154000	29513000	28413000	6932300	8873700	8371300	40487000	1358200	1412300	1298000	14534000	12101000	3539600	101160000	85473000	31745000	6425000	17381000	29562000	29390000	24244000	3353100	3598100	8300700	0	0	105330000	114350000	0	43935000	6798800	0	3816500	4231100	0	103220000	46359000
C9JVW0_S13	0	0	0	0	0	0	0	0	0	0	0	0	0	0	0	0	0	0	0	0	0	0	0	0	0	0	0	0	0	0	0	0	0	0	0	0	0	0	0	0	0	0	0	0	0	0	0	0	0
E5RIL1_S245	0	0	0	0	0	0	0	0	0	0	149290	4812600	0	0	0	0	0	11864000	9317100	0	0	0	0	0	0	0	0	0	0	0	0	0	0	0	0	0	0	0	0	0	0	0	0	0	0	0	0	0	0
E7ERA6_S23	0	0	0	0	0	0	0	0	0	0	0	0	0	0	0	0	0	0	0	0	0	0	2736500	0	0	0	0	0	0	0	0	0	0	0	0	0	9307900	17164000	0	0	0	0	0	0	0	0	0	0	0
E7ERA6_S27	0	0	0	0	0	0	0	0	0	0	0	0	0	0	0	0	0	0	0	0	0	0	2736500	0	0	0	0	0	0	0	0	0	0	0	0	0	9307900	17164000	0	0	0	0	0	0	0	0	0	0	0
E9PAV3_S1980	0	0	0	0	0	0	0	0	0	0	0	0	0	0	0	0	0	1020100	1929900	0	0	0	0	0	0	0	0	0	0	0	738540	0	0	0	0	0	0	0	0	0	0	0	0	0	0	0	0	0	0
E9PAV3_S1995	0	0	0	0	0	0	0	0	0	0	0	0	0	0	0	0	0	0	0	0	0	0	0	0	0	0	0	0	0	0	0	0	0	0	0	0	0	0	0	0	0	0	0	0	0	0	0	0	0
E9PAV3_S2014	0	0	0	0	0	0	0	0	0	0	0	0	0	0	0	0	0	0	0	0	0	0	0	1924700	0	8042800	0	0	0	0	0	4475200	6748600	0	0	0	0	0	12053000	9401200	0	0	0	0	0	0	0	0	0
E9PAV3_S2029	38904000	60364000	311020000	239920000	286430000	94529000	228560000	1681700000	13736000	14517000	11085000	433410000	62396000	39812000	114100000	173540000	2629700000	6203700000	127120000	35889000	48165000	63762000	375610000	176160000	110960000	8651300000	949950000	5398000	7661300000	8329900000	952650000	1010900000	950070000	265500000	0	761460000	13507000000	13569000000	1506600000	2123700000	377250000	47586000	43760000	3862600000	85785000	1905400	0	8294900000	5664200000
E9PAV3_S2049	0	0	0	0	0	0	0	0	0	0	0	0	0	0	0	0	0	0	0	0	0	0	0	0	0	4162400	0	0	0	0	0	0	0	0	0	0	0	0	0	0	0	0	0	0	0	0	0	0	0
E9PAV3_S2066	0	0	0	0	0	0	0	0	0	0	0	0	0	0	0	0	0	8270500	4373800	0	0	0	0	0	0	0	0	0	0	0	0	0	0	0	0	0	26511000	0	0	0	0	4832500	6207200	0	0	0	0	0	0
E9PAV3_T2020	0	0	0	0	0	0	0	0	0	0	0	0	0	0	0	0	0	0	0	0	0	0	0	1729900	0	26855000	0	0	0	3054800	0	8833400	24371000	0	0	0	4661000	0	0	4157300	0	0	0	0	0	0	0	0	0
E9PAV3_T2022	0	0	0	0	2834300	0	0	0	0	1450000	1402700	0	0	4757600	5898400	0	10675000	171250000	71228000	0	0	0	171560000	63772000	0	68244000	0	0	0	158320000	0	23248000	0	0	0	18691000	268430000	183210000	485630000	445710000	0	0	0	0	0	0	0	0	0
E9PAV3_T2024	5042700	0	166510000	183490000	313740000	54072000	6347100	921040000	5621800	12325000	5525100	9257400	17800000	23749000	163580000	0	1538000000	275500000	4542000000	1849800	11308000	3332100	2565100	4888400	6796700	329190000	289420000	5491100	608610000	11225000	1222300000	947930000	1143200000	86597000	0	167600000	109940000	6191600000	915010000	22197000	105980000	2542400000	33306000	2019500000	0	0	0	20269000	2117100000
E9PRG8_S123	0	0	0	0	0	0	0	0	0	0	0	0	0	0	0	0	0	0	0	0	0	0	0	0	0	0	0	0	0	0	0	0	0	0	0	0	5717100	7054900	0	0	0	0	0	0	0	0	0	0	0
G9CGD6_S891	0	0	0	0	0	0	0	0	0	0	0	0	0	0	0	0	0	0	0	0	0	0	0	0	0	0	0	0	0	0	0	0	0	0	0	0	0	0	0	0	0	0	0	0	0	0	0	0	0
H0YL14_S12	0	0	0	0	0	0	0	0	0	0	0	0	0	0	0	0	0	0	0	0	0	0	0	0	0	0	0	0	0	0	0	0	0	0	0	0	0	0	0	0	0	0	0	0	0	0	0	0	0
O00116_S42	0	0	0	0	0	0	0	0	0	0	0	0	0	0	0	0	0	0	0	0	0	0	0	0	0	0	0	0	0	0	0	0	0	0	0	0	0	0	0	0	0	0	0	0	0	0	0	0	0
O00116_S589	0	0	0	0	0	0	0	0	0	0	0	0	0	0	0	0	0	0	0	0	0	0	0	0	0	0	0	0	0	0	0	0	0	0	0	0	0	0	0	0	0	0	0	0	0	0	0	0	0
O00116_S65	0	0	3157100	2085400	2581500	0	0	0	0	0	1783800	9421400	0	0	0	12930000	0	0	0	0	0	0	0	0	0	12230000	0	1573300	5238200	6649100	11819000	12192000	13031000	838500	0	1179500	18192000	14645000	7813100	6766800	7905000	0	0	0	0	0	0	0	0
O00116_T68	0	0	3157100	2085400	2581500	0	0	0	0	0	1783800	2434200	0	0	0	0	0	0	0	0	0	0	0	0	0	0	0	0	0	0	0	0	0	0	0	0	0	0	5105600	6766800	0	0	0	0	0	0	0	0	0
O00116_T74	0	0	0	0	0	0	0	0	0	0	0	0	0	0	0	0	1169100	0	2209900	0	0	0	1336300	1381600	0	0	6110400	0	867640	1281400	0	4844800	0	0	0	0	0	0	0	4612400	0	6301700	0	7479200	0	0	0	0	0
O00139_S140	1084700	1047700	0	0	0	3220500	0	4247700	0	0	0	0	0	0	0	4648800	0	0	0	0	0	0	0	0	0	6335300	0	0	0	947270	4356000	3974900	4841900	0	0	0	0	0	0	5493300	0	0	0	0	0	0	0	13975000	13457000
O00139_S484	0	0	0	0	0	0	0	0	0	0	0	0	0	0	0	0	0	0	0	0	0	0	0	0	0	0	0	0	0	0	0	0	0	0	0	0	0	0	0	0	0	0	0	0	0	0	0	0	0
O00139_S586	0	0	0	0	0	0	0	0	0	0	0	0	0	0	0	0	0	0	0	0	0	0	0	0	0	0	0	5791200	0	0	0	0	0	0	0	0	0	0	0	0	0	27683000	23875000	0	0	0	0	0	0
O00141_S401	0	0	0	0	0	0	0	0	0	0	0	0	0	0	0	0	0	0	0	0	0	0	0	0	0	0	0	0	6357300	6518200	0	0	0	0	0	0	0	0	0	0	5810200	0	0	0	0	0	0	0	0
O00148_S37	0	0	0	0	0	948080	1101300	0	0	0	0	0	0	0	0	2430900	0	637930	0	0	0	0	0	0	0	3074500	0	622010	451650	0	0	0	0	0	0	0	4313500	13748000	1489500	2778100	0	0	0	0	1093900	0	0	0	0
O00148_S40	0	0	0	0	0	2744000	1474500	1811400	0	0	0	0	4848300	0	2726500	4544600	0	0	1490400	0	0	0	0	0	0	0	5466200	0	467380	2494700	0	0	0	981950	0	0	12848000	11999000	0	0	0	0	5036200	0	1093900	0	0	0	0
O00148_T171	0	0	0	0	0	0	0	887890	0	0	0	0	0	0	0	0	0	0	0	0	0	0	0	0	0	0	0	0	0	1346200	6197100	7878800	4170300	0	0	0	0	0	0	0	0	0	0	0	0	0	0	0	0
O00148_T26	0	0	0	0	0	11550000	7123700	0	0	0	0	0	0	0	0	0	0	0	0	0	0	0	0	0	0	28290000	0	0	0	0	18794000	0	21810000	0	0	0	32832000	31487000	0	0	0	0	0	0	0	0	0	0	0
O00151_S118	0	0	0	0	0	0	0	0	0	0	0	0	0	0	0	0	0	0	0	0	0	0	0	0	0	0	0	0	0	0	0	0	0	0	0	0	0	0	0	0	0	0	0	0	0	0	0	0	0
O00151_S130	0	0	7956700	7324200	6565000	0	0	0	0	0	0	0	51180000	67098000	53292000	0	48376000	69366000	58945000	8790700	7046500	0	0	0	0	0	32249000	13609000	19176000	0	403790000	350430000	297480000	0	0	0	0	0	0	0	41729000	15647000	11555000	12696000	0	0	0	0	0
O00151_S90	1418900	2215800	0	0	0	0	0	0	0	0	0	2682600	0	0	0	1692500	7018000	9338300	6912600	0	0	0	0	0	0	45271000	7217900	1771300	1338100	1690600	53120000	50223000	47109000	0	0	0	8612700	8550300	0	0	4366300	0	4408200	0	0	0	0	45411000	52496000
O00151_T291	0	0	0	0	0	0	0	0	0	0	0	0	0	0	0	0	0	0	0	0	0	0	0	0	0	0	0	0	0	0	0	0	0	0	0	0	0	6423500	0	0	0	0	0	0	0	0	0	0	0
O00151_T316	0	0	0	0	0	0	0	0	0	0	0	0	0	0	0	0	0	0	0	0	0	0	0	0	0	0	0	0	0	0	0	0	0	0	0	0	0	0	0	0	0	0	0	0	0	0	0	0	0
O00151_Y321	0	0	0	0	0	0	0	0	0	0	0	0	0	0	0	0	0	0	0	0	0	0	0	0	0	3584200	0	0	0	0	0	0	0	0	0	0	0	0	0	0	0	0	0	0	0	0	0	0	0
O00159_S408	0	0	2410600	14045000	12451000	1055900	902810	1004000	0	1060700	937010	0	0	0	0	0	3981500	6011600	4484900	1544400	2233000	413010	0	0	0	0	23007000	1551100	2577200	5077700	29540000	24270000	19862000	3836600	940050	6018100	0	0	0	0	895210	0	0	3564100	0	0	0	9340000	7691500
O00159_S864	0	0	0	0	0	1477800	840450	1340000	0	0	0	6936900	0	0	0	0	0	0	0	1390100	1576400	1752800	0	0	0	1278200	5894500	0	0	2268500	8163300	9452000	8795200	8914400	3973300	8199600	0	0	0	0	0	0	0	0	0	0	0	0	0
O00160_S1023	0	0	0	0	0	0	0	0	0	0	0	0	0	0	0	0	0	0	0	0	0	0	0	0	0	0	0	0	0	0	0	0	0	0	0	0	0	0	0	0	0	0	0	0	0	0	0	0	0
O00161_S110	595400	0	22442000	33859000	26142000	117230000	133040000	130370000	2168100	1669800	1443000	6883500	29094000	0	31574000	40959000	77404000	79482000	64886000	10797000	9835500	12130000	0	0	3534400	210390000	0	1408900	10385000	9570800	51950000	46106000	52681000	22276000	11442000	24434000	160030000	108860000	14817000	12740000	5783900	52545000	32692000	29835000	1282300	938220	0	9488700	13281000
O00161_S161	0	0	0	0	0	74452000	134300000	94661000	0	0	0	0	0	0	0	0	0	0	0	0	0	0	0	0	0	0	0	0	0	0	0	0	0	0	0	0	0	0	0	0	0	0	0	0	0	0	0	0	0
O00161_S20	0	0	0	6084600	0	0	0	0	0	0	0	0	0	0	0	0	0	3568600	0	0	1197600	640210	0	0	0	0	0	0	0	0	0	0	0	0	0	0	0	0	0	0	0	9073200	0	0	0	0	0	0	9855900
O00161_S34	0	0	0	0	0	0	801070	1013700	0	0	0	0	4344900	0	0	0	4371900	3714500	4135600	0	0	0	0	0	0	28114000	0	0	3846100	0	819320	0	1309000	0	0	0	0	0	0	0	0	0	0	0	0	0	0	12918000	5243600
O00161_S5	0	0	15654000	19828000	19527000	29920000	35716000	65942000	1745100	1299700	0	0	27231000	23147000	27224000	9914200	21569000	27562000	31017000	4779800	7767300	5993100	1042400	2921600	6181900	97075000	13935000	3867100	11914000	11054000	21196000	30062000	24067000	6738100	0	9311200	3228400	27053000	0	0	5126100	21518000	16854000	13170000	0	0	0	23744000	19563000
O00161_S6	0	0	0	1908200	19527000	0	0	0	0	0	0	0	0	0	0	0	0	0	0	0	0	0	0	3532300	0	0	0	1184500	1241000	0	0	0	0	0	0	0	0	0	0	0	0	0	0	0	0	0	0	0	0
O00161_T157	0	0	0	0	0	0	0	0	0	0	0	0	0	0	0	0	0	0	0	0	0	0	0	0	0	0	0	0	0	0	0	0	0	0	0	0	0	0	0	0	0	0	0	0	0	0	0	0	0
O00165_S192	0	0	0	0	0	0	0	0	0	0	0	0	0	0	0	0	0	0	0	0	0	0	0	0	0	0	0	0	0	0	0	0	0	0	0	0	0	0	0	0	0	0	0	0	0	0	0	0	0
O00170_S159	0	0	0	0	0	0	0	0	0	0	0	0	0	0	0	0	0	0	0	0	0	0	0	0	0	0	0	0	0	0	0	0	0	0	0	0	0	0	0	0	0	0	0	0	0	0	0	0	0
O00170_S43	0	0	0	0	0	0	7038600	4449700	0	0	0	0	0	0	0	0	0	0	0	0	0	0	0	0	0	0	0	0	1073600	0	0	0	0	0	0	0	0	0	0	0	0	0	0	0	0	0	0	0	0
O00178_S12	0	0	0	0	0	0	920430	2288300	2496500	2593600	2509100	5027800	0	0	0	0	8712800	11294000	4471100	1566800	720030	659600	10798000	7999600	5911100	0	0	0	2777000	2230300	0	0	0	2945000	0	5961300	8531100	7689100	0	7499500	0	4430600	0	23547000	984270	1192800	1586500	0	0
O00178_S24	2847400	6911800	3600000	4032100	7283600	4068000	12921000	10026000	2496500	2593600	2509100	12529000	5731100	0	0	8401200	11114000	14455000	7072500	1881400	720030	659600	10798000	7999600	5911100	57514000	0	1399600	13413000	13462000	5411100	9574900	7311300	6138700	923240	9156100	53218000	40320000	0	7499500	5285900	13813000	99470000	88883000	984270	1192800	1586500	45681000	55891000
O00178_S25	1723900	0	78596000	89263000	95107000	44858000	1491100	72419000	4241300	5025100	8279500	11100000	220820000	234200000	213830000	0	41908000	41950000	43019000	3486900	5674700	4434800	59364000	39194000	0	273590000	131240000	2209700	85950000	125520000	924770	113770000	94198000	17750000	10388000	29897000	21062000	1733300	0	0	1789000	127850000	114840000	109940000	2441200	1563600	427310	0	0
O00178_S44	0	0	551430000	364270000	582220000	0	0	8206000	271950000	234590000	319130000	960860000	506990000	431640000	439970000	0	34138000	114040000	66278000	0	981640	1600200	346910000	183950000	1352800	109940000	0	0	10796000	23712000	59570000	53991000	26295000	0	0	10524000	832370000	914730000	693430000	768450000	0	1161800000	909140000	818520000	60975000	63486000	52722000	29338000	10311000
O00178_S47	0	0	551430000	364270000	584740000	0	0	5665700	271950000	234590000	319130000	959590000	506990000	431640000	439970000	0	34138000	114040000	66278000	0	981640	1600200	346910000	183950000	1352800	109940000	0	0	10796000	23712000	57820000	52147000	26295000	0	0	10524000	832370000	894820000	693430000	768450000	0	1161800000	900380000	809270000	60975000	63486000	52722000	29338000	10311000
O00178_S580	0	0	2847300	0	0	5006600	0	7691000	0	0	0	0	0	0	0	19134000	3730700	0	3352100	0	0	0	0	0	0	12827000	12677000	9624500	8185400	11502000	4811600	9275500	6712100	0	0	0	0	0	0	0	0	19875000	0	0	0	0	0	1358700	2189900
O00180_S300	0	0	0	0	0	0	0	0	0	0	0	0	0	0	0	0	0	0	0	0	0	0	0	0	0	46487000	0	0	2018000	8416600	0	0	0	0	0	0	0	0	0	0	0	0	0	0	0	0	0	0	0
O00180_S303	0	0	0	0	0	0	0	0	0	0	0	0	0	0	0	0	0	0	0	0	0	0	0	0	0	46487000	0	0	2018000	8416600	0	0	0	0	0	0	0	0	0	0	0	0	0	0	0	0	0	0	0
O00186_S323	0	0	0	0	0	11685000	0	10752000	0	0	0	0	0	0	0	801840	0	0	0	0	0	0	0	0	0	0	0	0	0	0	0	0	0	0	0	0	0	0	0	0	0	0	0	0	0	0	0	34323000	0
O00192_S184	0	0	0	0	0	0	0	0	0	0	0	0	0	0	0	0	0	0	0	0	0	0	0	0	0	0	0	0	0	0	0	0	0	0	0	0	0	0	0	0	0	0	0	0	0	0	0	0	0
O00192_S185	0	0	0	0	0	0	0	0	0	0	0	0	0	0	0	0	0	0	2705300	0	0	0	0	0	0	0	0	0	0	0	0	0	0	0	0	0	0	0	0	0	0	0	0	0	0	0	0	0	0
O00192_S203	0	0	2294200	1761900	0	0	0	0	3235200	4934700	9440100	853390	17180000	0	16257000	0	2668100	3653800	2994900	0	0	0	0	0	0	0	17275000	0	0	0	4479300	4345500	3948200	0	0	0	0	0	0	0	0	0	0	0	0	0	0	0	0
O00192_S267	2830400	4112100	5175300	6866700	0	2414000	2515600	4654700	15176000	0	11297000	0	32336000	25057000	36439000	0	14474000	27305000	38058000	0	0	0	3100800	2859500	0	0	42889000	0	9618700	9326900	17422000	14057000	9591700	0	0	5936300	98780000	80685000	0	0	3955800	24841000	0	0	0	0	0	60131000	64580000
O00192_S332	0	0	21361000	15033000	15882000	0	0	0	207620000	178660000	140000000	0	0	0	0	0	75486000	55828000	79376000	0	0	0	180730000	115730000	0	66321000	0	0	0	0	23923000	13705000	13729000	0	0	0	0	0	0	0	0	0	0	0	0	0	0	0	0
O00192_S335	0	0	21361000	15033000	15882000	0	0	0	207620000	178660000	140000000	0	105670000	0	110200000	0	75486000	55828000	79376000	0	0	0	180730000	115730000	0	66321000	0	0	0	0	23923000	13705000	13729000	0	0	0	0	0	0	0	0	0	0	0	0	0	0	0	0
O00192_S864	0	0	0	0	0	0	0	0	0	0	0	0	0	0	0	0	0	0	0	0	0	0	0	0	0	3299900	0	0	0	0	6287300	4946200	4459000	2449500	0	1925100	0	0	0	0	0	0	0	0	0	0	0	0	0
O00192_S879	0	0	0	0	0	0	0	0	0	0	0	0	0	0	0	0	0	0	0	0	0	0	0	0	0	0	0	0	0	0	0	0	0	0	0	0	0	0	0	0	0	0	0	0	0	0	0	0	0
O00192_S915	0	0	0	0	0	0	0	0	0	0	0	0	0	0	0	0	0	0	0	0	0	0	0	0	0	0	0	0	0	0	0	0	0	0	0	0	0	0	0	0	0	0	0	0	0	0	0	0	0
O00192_T284	0	0	5175300	6866700	0	0	0	0	15176000	0	11297000	0	14546000	4826600	15182000	0	12430000	14131000	15229000	0	0	0	48079000	0	0	0	0	0	0	0	3115100	0	2297300	0	0	0	60132000	46233000	0	0	0	0	0	0	0	0	0	0	0
O00192_T642	938870	0	1004800	932780	880120	0	1237900	869020	0	0	0	5007500	9499200	8678400	8998600	630620	19540000	36645000	20671000	0	0	0	0	0	0	73408000	63986000	13094000	0	1619400	20026000	22398000	18906000	930780	276630	1269100	7325900	6822400	0	0	3515700	0	0	8419100	0	0	0	95313000	114690000
O00192_T872	0	0	0	0	0	0	0	0	0	0	0	0	20215000	14858000	11963000	0	2728600	3624500	0	0	0	0	0	0	0	0	0	3271800	0	0	0	0	0	0	0	0	0	0	0	0	0	0	0	0	0	0	0	0	0
O00192_Y259	0	0	0	0	0	0	0	0	0	0	0	0	0	0	0	0	12430000	14131000	0	0	0	0	0	0	0	0	0	0	0	0	0	0	0	0	0	0	0	0	0	0	0	0	0	0	0	0	0	0	0
O00193_S147	0	0	0	0	0	0	0	0	0	0	0	0	151220000	157740000	164110000	0	0	0	0	0	0	0	0	0	0	0	0	0	0	0	0	0	0	0	0	0	0	0	0	0	0	0	0	0	0	0	0	0	0
O00193_S15	31459000	97927000	1512900000	835710000	2986000000	63709000	129940000	624540000	211880000	188590000	14438000	1126100000	3132800000	2473000000	2802300000	132090000	3251100000	5201800000	3466100000	230540000	333730000	223080000	203050000	7715500	148200000	2135000000	343960000	9499400	1781100000	8132600	3288300000	10949000	2546900000	410780000	0	1295700000	4686600000	5145200000	937770000	817450000	329940000	3457400000	0	2099700000	4786700	7537900	40992000	7111600000	4055600000
O00193_S17	40520000	71178000	21955000	1637600000	39727000	76829000	183130000	913790000	81545000	95409000	12829000	990060000	675130000	0	7211100	112230000	2069300000	3206400000	2411000000	170650000	205670000	196650000	93339000	63114000	118460000	1412600000	300200000	11592000	1456300000	1596400000	1570600000	1985800000	1292300000	284990000	5411900	691220000	7142000000	4467000000	658350000	549170000	312810000	5162400000	50403000	51568000	42685000	6899500	6047300	7011600000	9524300000
O00193_S24	0	0	0	0	0	0	0	0	0	7136300	0	0	0	0	0	0	0	0	0	0	0	0	0	2468700	0	0	0	0	0	0	0	0	0	0	0	0	0	0	41114000	0	0	44411000	29392000	0	0	0	0	0	0
O00193_S82	0	0	0	0	0	0	0	0	0	0	0	0	0	0	0	0	0	0	0	0	0	0	0	0	0	0	0	0	0	0	0	0	0	0	0	0	0	0	0	0	0	0	0	0	0	0	0	0	0
O00193_S87	0	0	0	0	0	0	0	1637500	0	0	0	0	0	0	0	0	5309600	4601000	4311200	863760	0	0	0	0	0	2983600	5474800	0	1043300	2247400	0	0	0	0	0	1149600	0	0	0	0	0	11620000	7819000	6961100	0	0	0	0	0
O00203_S276	0	0	0	0	0	0	24418000	19642000	0	0	0	17454000	0	57304000	0	13509000	28539000	30050000	36553000	4807700	9601000	6442200	0	0	0	188770000	0	32702000	38284000	37938000	122750000	131330000	92187000	3476400	0	0	167580000	173380000	0	0	3126000	481160000	389460000	484400000	0	0	0	18256000	7645200
O00203_S609	0	0	0	0	0	0	0	0	0	0	0	0	0	0	0	0	0	0	0	0	0	0	0	0	0	0	0	2258000	0	0	0	0	0	0	0	0	0	0	0	0	0	0	0	0	0	0	0	0	0
O00204_S318	0	0	0	0	0	0	0	0	0	0	0	2580200	0	0	0	0	0	0	0	0	0	0	0	0	0	0	0	0	0	0	0	0	0	0	0	0	19646000	18780000	0	29680000	0	0	0	0	0	0	0	0	0
O00204_S324	0	0	0	0	0	0	0	0	0	0	0	0	0	0	0	0	0	0	0	0	0	0	0	0	0	0	0	0	0	0	0	0	0	0	0	0	0	0	0	0	0	0	0	0	0	0	0	0	0
O00204_S348	0	0	0	0	0	0	0	0	0	0	0	0	0	0	0	0	0	0	0	0	0	0	0	0	0	0	0	0	0	0	0	0	0	0	0	0	0	0	0	0	0	0	0	0	0	0	0	0	0
O00204_S350	0	0	0	0	0	0	0	0	0	0	0	0	0	0	0	0	0	3953500	0	0	0	0	0	0	0	0	0	0	0	0	0	0	0	0	0	0	0	0	0	0	0	0	0	0	0	0	0	0	0
O00213_S118	0	0	0	0	0	0	0	0	0	0	0	0	0	0	0	0	0	0	0	0	0	0	0	0	0	0	0	0	0	0	0	0	0	0	0	0	0	0	0	0	0	0	0	0	0	0	0	0	0
O00213_S205	0	0	0	0	0	1149600	1497500	1828100	0	0	0	0	0	0	0	0	815280	930090	1505900	0	0	0	0	0	0	1348300	0	0	0	0	578020	802540	0	0	0	0	0	0	0	0	0	0	0	0	0	0	0	0	0
O00217_T5	0	0	0	0	0	0	0	0	0	0	0	0	0	0	0	0	0	0	0	0	0	0	0	0	0	0	0	0	0	0	0	10780000	12778000	0	0	0	0	0	0	0	0	0	0	0	0	0	0	0	0
O00217_T6	0	0	0	0	0	0	0	0	0	0	0	0	0	0	0	0	0	0	0	0	0	0	0	0	0	0	0	0	0	0	0	10780000	12778000	0	0	0	0	0	0	0	0	0	0	0	0	0	0	0	0
O00220_S424	0	0	0	0	0	0	0	0	0	0	0	0	0	0	0	0	0	0	0	0	0	0	0	0	0	0	6996200	0	0	0	0	0	0	0	0	0	0	0	0	0	0	0	0	0	0	0	0	0	0
O00220_S463	0	0	0	0	0	0	0	0	0	0	0	2640200	0	0	0	0	0	0	2529400	0	0	0	760410	0	0	19596000	0	0	0	0	0	0	0	0	0	0	10894000	10197000	36537000	47630000	0	0	0	0	0	0	814920	0	0
O00220_S466	0	0	0	0	0	0	0	0	0	0	0	2640200	0	0	0	0	0	0	2529400	0	0	0	760410	0	0	19596000	0	0	0	0	0	0	0	0	0	0	10894000	10197000	36537000	47630000	0	0	0	0	0	0	814920	0	0
O00221_S157	0	0	7307700	0	2861300	2731900	1393100	2069300	0	0	0	0	0	2435000	0	0	0	0	1823400	0	0	1268000	0	0	0	0	0	0	1271100	0	5403300	4375000	6050400	3089200	0	0	3492500	0	0	0	0	0	0	0	0	0	0	4223000	0
O00222_S907	0	0	0	0	0	0	0	0	0	0	0	0	0	0	0	0	0	0	0	0	0	0	0	0	0	0	0	0	0	0	0	0	0	0	0	0	0	0	0	0	0	0	0	0	0	0	0	0	0
O00232_S176	0	0	0	0	0	1899800	2337600	3001200	0	0	0	0	0	0	0	0	0	0	0	0	0	0	0	0	0	0	0	0	0	0	0	0	0	0	0	0	0	0	0	0	0	0	0	0	0	0	0	0	0
O00233_S2	0	0	0	0	0	0	0	0	0	0	0	0	0	0	0	0	0	0	0	0	0	0	0	0	0	0	0	0	9015400	7351200	0	0	0	0	0	0	0	0	0	0	0	0	0	0	0	0	0	0	0
O00244_S47	0	0	3241100	1127700	0	0	0	0	2055900	2542500	0	0	0	0	0	0	0	0	0	0	0	0	0	0	0	2802600	0	0	0	0	2530200	0	992830	0	0	0	0	0	0	0	0	0	0	0	0	0	0	0	0
O00255_S548	0	0	0	0	0	0	0	0	0	0	0	0	0	0	0	0	0	1951200	0	0	0	0	0	0	0	0	0	0	0	0	0	14857000	0	0	0	0	0	0	0	0	0	0	0	0	0	0	0	0	0
O00257_S415	0	0	799040	2954700	0	0	0	0	0	0	0	0	0	0	0	0	0	0	0	0	0	0	0	0	0	0	0	0	0	0	0	0	0	0	0	0	0	0	0	0	213590	0	0	0	0	0	0	0	3306000
O00257_S434	0	0	0	0	0	0	0	0	0	0	0	0	0	0	0	0	0	0	0	0	0	0	0	0	0	0	4864800	0	0	0	1532900	3040400	0	0	0	0	0	0	0	0	0	0	0	0	0	0	0	3485900	0
O00264_S181	0	27211000	196940000	381400000	418760000	696390000	857420000	914520000	23008000	0	20870000	1012400000	850600000	1065600000	1469200000	908710000	6406400000	5978500000	4692700000	214360000	216390000	182900000	28532000	20283000	57197000	7370200000	2249200000	1351500000	3460100000	2981300	3006100000	3583100000	2601200000	723820000	237350000	695530000	23288000000	18746000000	207090000	49739000	181290000	2483500000	3505200000	1152000000	7465300	1122900	0	747450000	723750000
O00264_S54	0	0	0	0	38902000	5138800	9178100	9225600	0	0	0	46613000	0	0	0	0	5522600	0	5038000	0	0	1338300	5759100	6708300	1083600	0	22229000	0	0	52434000	80256000	84874000	0	0	0	0	0	0	0	0	0	0	0	53571000	0	0	0	0	0
O00264_S57	0	771900	80298000	73598000	74863000	8506400	38029000	70407000	24593000	21676000	19091000	55161000	0	0	10866000	45659000	348030000	394180000	394180000	24550000	84038000	28442000	7378000	7508300	0	453690000	51543000	13734000	130990000	81399000	141560000	114780000	94052000	21661000	0	63273000	2170100000	1911800000	11455000	15962000	184870000	579460000	480090000	311460000	0	2367700	1852700	12111000	6480000
O00264_T178	0	0	0	0	0	0	1964000	0	0	0	0	0	115230000	131320000	207280000	0	1584600	0	0	0	0	0	0	0	0	0	0	0	0	0	0	0	0	0	0	0	0	0	0	0	0	0	0	0	0	0	0	0	0
O00264_T74	0	0	0	0	0	0	0	0	0	0	0	0	0	0	0	0	0	0	0	0	470830	593420	0	0	0	0	0	0	0	0	0	0	0	0	0	0	0	2338500	0	0	0	0	0	0	0	0	0	0	0
O00267_S158	0	40527000	0	0	0	0	0	0	0	0	0	0	0	0	0	0	0	0	0	0	0	0	0	0	0	0	0	0	0	0	0	0	0	0	0	0	29344000	0	0	0	55148000	0	0	0	0	0	0	0	0
O00267_S2	0	0	0	0	0	0	0	0	0	0	0	0	0	0	0	0	0	0	0	0	0	0	0	0	0	0	0	0	0	0	0	0	0	0	0	0	0	0	0	0	0	0	0	0	0	0	0	0	0
O00267_S32	0	0	0	0	0	0	0	4674300	0	5303100	0	10414000	12498000	0	0	0	481740000	971440000	587160000	2136500	37028000	14622000	61513000	60203000	38873000	102030000	8033300	0	0	39424000	0	65617000	30975000	0	0	20113000	38197000	0	24699000	37186000	13022000	133320000	142110000	0	0	0	3838300	0	0
O00267_S36	0	0	0	0	0	0	0	0	0	5303100	0	10414000	12498000	0	0	0	481740000	989670000	570800000	2136500	37028000	13245000	61513000	60203000	38873000	102030000	8033300	0	0	39424000	0	65617000	30975000	0	0	20113000	38197000	0	24699000	37186000	0	137940000	142110000	0	0	0	3838300	0	0
O00267_S666	0	3718700	36392000	30116000	32056000	15503000	17978000	23723000	0	0	541210	13194000	38002000	33140000	38551000	15043000	97842000	135720000	151690000	0	0	0	0	0	0	84935000	33805000	14656000	24070000	31565000	30669000	31783000	27809000	0	565920	0	10420000	0	0	0	28041000	79435000	0	41841000	0	0	0	294980000	286220000
O00267_T1034	0	0	0	0	0	0	0	0	0	0	0	0	0	0	0	0	0	0	2461900	0	0	0	0	0	0	0	6047100	1697500	0	916120	3888000	5389100	3873300	0	0	0	0	0	0	0	4216400	0	3933100	0	0	0	0	16493000	21332000
O00267_T791	0	0	0	0	0	0	0	0	0	0	0	0	0	0	0	0	13828000	8332200	9175500	0	0	0	0	0	0	3809400	0	0	0	0	0	0	0	0	0	0	0	0	0	0	0	0	0	0	0	0	0	0	0
O00268_S543	0	0	893240	0	0	40798000	37525000	50231000	0	0	0	13379000	0	0	0	9179300	20422000	16687000	15032000	3283700	4013100	4356200	2477600	0	3941700	0	0	4829400	9691900	6750900	20843000	19077000	19313000	4499600	3338800	2835600	0	19685000	33231000	35151000	5972800	31052000	21079000	20970000	908480	0	0	0	11954000
O00268_S827	0	0	0	0	0	0	0	0	0	0	0	0	0	0	0	0	0	0	0	0	0	0	0	0	0	0	0	0	0	0	0	0	0	0	0	0	0	0	0	0	0	0	0	0	0	0	0	0	0
O00268_T494	0	0	0	0	0	0	0	0	0	0	0	0	0	0	0	0	0	0	0	0	0	0	0	0	0	0	0	0	0	0	0	0	0	0	0	0	0	0	0	0	0	0	0	0	0	0	0	0	0
O00273_S110	0	0	0	4347900	0	0	0	0	0	0	0	0	0	0	0	0	60984000	61675000	52300000	0	0	0	0	0	0	49741000	0	0	30685000	31292000	0	0	0	0	0	0	0	0	0	0	0	0	0	0	0	0	0	0	0
O00273_S232	0	0	0	0	0	942030	2663000	1436200	0	0	0	0	0	0	0	0	1754900	0	0	0	0	0	0	0	0	7816900	5435000	0	0	971140	2816400	1832400	2906000	0	0	0	3763700	3627800	0	0	0	0	0	0	0	0	0	0	39563000
O00273_S233	0	0	0	0	0	3035300	2528900	2388600	0	0	0	0	0	0	0	0	0	0	0	0	0	0	0	0	0	0	0	0	0	0	0	0	0	0	0	0	0	0	0	0	0	0	8906800	0	0	0	0	68874000	0
O00273_S257	0	0	0	0	0	0	0	0	0	0	0	0	0	0	0	1224300	5212900	3382300	0	0	0	0	0	0	0	11534000	0	0	752930	945450	0	1588500	0	0	0	0	0	8797500	0	0	0	0	0	6931700	0	0	0	0	0
O00273_S28	0	0	0	0	0	0	3704800	4221100	0	0	0	0	0	0	0	12572000	0	0	0	0	0	0	0	0	0	4517100	0	1382100	0	0	11018000	0	8352000	0	0	0	9738700	6743000	0	0	0	0	28647000	0	0	0	0	0	0
O00273_S315	0	0	0	1697900	0	0	12259000	7435400	0	0	0	6645200	0	0	0	16008000	11062000	13539000	14202000	0	0	0	0	0	0	70784000	35175000	24284000	0	15802000	11238000	5180800	10148000	0	0	0	93220000	82194000	2908300	0	0	67322000	84594000	0	0	0	0	0	4332500
O00299_S103	0	0	0	0	0	0	0	0	0	0	0	0	0	0	0	0	0	0	0	0	0	0	0	0	0	0	0	0	0	0	0	0	0	0	0	0	0	0	0	0	0	0	0	0	0	0	0	0	0
O00299_S146	0	0	0	0	0	1637900	0	0	0	0	0	0	0	0	0	0	0	0	0	0	0	0	2031800	0	0	0	5239500	0	0	0	0	0	0	0	0	0	0	0	0	0	0	0	0	0	0	0	0	0	0
O00299_S156	0	0	0	0	0	3862100	15309000	21340000	0	0	0	26861000	52796000	9166400	45744000	0	9862900	0	10137000	0	0	0	0	0	0	65144000	3056500	0	0	0	30341000	19220000	20524000	2407500	0	0	250400000	195680000	0	0	7880700	0	0	33695000	0	0	0	79836000	78629000
O00299_S163	0	0	27154000	10381000	0	5893500	0	1020500	0	0	0	0	0	0	0	0	0	11169000	4867400	0	0	0	0	0	3610300	0	0	0	9437800	20264000	0	9640000	0	3958400	0	5800000	0	0	0	0	0	0	48747000	19553000	0	0	0	71768000	0
O00299_T48	0	0	0	0	0	0	0	0	0	0	0	0	0	0	0	0	0	0	0	0	0	0	0	0	0	0	0	0	0	0	0	0	0	0	0	0	0	0	0	0	0	0	0	0	0	0	0	0	0
O00303_S258	537100	1156100	2932000	2879800	131930	6226600	8095400	7966100	0	0	0	0	0	0	0	11269000	3611800	4953800	3105400	1280300	0	1192200	0	0	0	2243900	5320300	2162900	0	0	1958700	3755100	2579100	2441400	2166400	3119000	3138600	1686300	0	0	605070	0	0	0	0	0	0	24631000	19236000
O00308_S211	0	0	0	1036200	901180	2629900	3417300	3498400	0	0	0	0	5463500	6287300	15140000	0	931730	686800	902320	411410	421680	0	0	0	0	7207000	1194900	0	1285000	0	1278200	0	1144600	1259500	1138300	1547700	10543000	8673100	0	0	0	0	5348400	4243800	0	0	0	3952600	1963200
O00311_S296	0	0	0	0	0	0	0	0	0	0	0	0	0	0	0	0	0	0	0	0	0	0	0	0	0	0	0	0	0	0	0	0	0	0	0	0	0	0	2837800	3536900	0	0	0	0	0	0	0	0	0
O00311_S297	0	0	0	0	0	0	0	0	0	0	0	0	0	0	0	0	0	0	0	0	0	0	0	0	0	0	0	0	0	0	0	0	0	0	0	0	0	0	2837800	3536900	0	0	0	0	0	0	0	0	0
O00311_S509	0	0	0	0	0	0	0	0	0	0	0	0	0	0	0	0	0	0	0	0	0	0	0	0	0	0	0	0	0	0	0	0	0	0	0	0	0	0	0	0	0	0	0	0	0	0	0	0	0
O00358_S308	0	1038500	0	0	0	0	0	0	0	0	0	0	0	0	0	0	0	0	0	0	0	0	0	0	0	0	0	0	9422600	7455800	0	0	0	0	0	0	0	0	0	0	0	0	0	0	0	0	0	0	0
O00400_S2	0	0	0	0	0	0	0	0	0	0	0	0	0	0	0	0	0	0	0	0	0	0	0	0	0	0	0	0	0	1878800	2939000	4351800	2481600	0	0	0	0	0	0	0	0	0	0	0	0	0	0	0	616800
O00400_S22	0	0	0	0	0	0	0	0	0	0	0	0	0	0	0	0	0	0	0	0	0	0	0	0	0	0	0	0	0	0	0	0	0	0	0	0	0	0	0	0	0	0	0	0	0	0	0	0	0
O00401_S484	0	0	0	0	0	0	0	0	0	0	0	49739000	0	12303000	0	0	0	0	0	0	0	0	41510000	0	0	0	0	0	0	0	0	0	0	0	0	0	330870000	329270000	593810000	516360000	0	0	86819000	0	0	2628800	2550200	0	0
O00401_S485	0	0	0	0	0	0	0	0	0	0	0	49739000	0	12303000	0	0	0	0	0	0	0	0	41510000	0	0	0	0	0	0	0	0	0	0	0	0	0	330870000	329270000	593810000	516360000	0	0	86819000	0	0	2628800	2550200	0	0
O00401_Y256	0	0	0	0	0	0	0	0	0	0	0	0	0	0	0	0	5827700	8097100	4052900	0	0	0	0	0	0	18269000	7449100	2319700	30004000	15147000	0	13657000	0	0	0	0	6445400	0	0	0	0	24553000	15627000	0	0	0	0	4027300	3451000
O00409_S448	0	0	0	0	0	0	0	0	0	0	0	0	0	0	0	0	0	0	0	0	0	0	0	0	0	2400100	0	0	0	0	0	0	0	0	0	0	0	0	0	0	0	0	0	0	0	0	0	0	0
O00409_S85	0	0	0	0	0	0	0	4413900	0	0	0	0	0	0	0	0	0	0	6702600	0	0	0	24563000	16535000	2050700	27361000	0	0	5613100	9835800	6343300	6510800	0	0	0	3783400	6704200	0	0	0	0	0	0	0	2095300	0	0	0	0
O00409_S97	0	0	0	0	0	0	0	4413900	0	0	0	0	0	0	0	0	0	0	6702600	0	0	0	24563000	16535000	2050700	27361000	0	0	5613100	9835800	6343300	6510800	0	0	0	3783400	6704200	0	0	0	0	0	0	0	2095300	0	0	0	0
O00410_S652	0	0	0	17590000	0	0	0	0	0	0	0	0	0	0	0	0	0	0	0	0	0	0	0	0	0	0	0	0	0	0	0	11853000	0	0	0	0	46811000	0	0	0	0	54557000	0	0	0	0	0	0	0
O00410_S827	0	0	3990700	6578100	0	0	0	18522000	0	0	0	1264400	0	6244700	4575800	0	18929000	24297000	16652000	0	937020	0	0	0	0	68316000	0	0	66621000	128240000	8295500	10188000	14328000	0	0	4174400	86034000	91517000	2029300	5760900	0	0	77287000	55455000	0	0	0	35510000	0
O00418_S18	0	0	0	0	0	20651000	16478000	24975000	0	0	0	3544300	0	0	0	1588000	0	4987800	5015500	0	0	0	0	0	0	16297000	8721500	0	1631000	2733900	0	1189800	0	7234700	5019800	0	0	0	0	0	0	0	5619400	5215700	0	0	1294300	11883000	6210400
O00418_S27	0	0	0	0	0	0	0	0	5741000	7286000	4683700	0	0	0	0	0	0	0	0	0	0	0	31957000	9189000	0	0	0	0	0	0	0	0	0	0	0	0	380540000	209150000	270070000	316040000	0	0	0	59759000	2202500	4691500	3462000	0	0
O00418_S31	0	0	0	0	0	0	0	0	5741000	7286000	4683700	0	0	0	0	0	0	0	0	0	0	0	31957000	9189000	0	0	0	0	0	0	0	0	0	0	0	0	380540000	209150000	270070000	316040000	0	0	0	59759000	2202500	4691500	3462000	0	0
O00418_S445	0	0	0	0	0	4376500	5461200	5967500	0	0	0	0	0	0	0	0	0	0	0	0	0	0	0	0	0	0	0	0	0	0	0	0	0	0	0	0	6006600	7944800	0	0	0	0	0	0	0	0	0	0	0
O00418_S470	0	0	56317000	0	0	0	0	1967000	0	14021000	6990400	4521300	0	0	0	0	0	0	0	0	0	0	0	0	0	0	0	0	0	0	0	0	0	0	0	0	37426000	26424000	40606000	44229000	0	27112000	9145100	2565900	0	0	0	0	0
O00418_S474	0	0	56317000	0	0	0	0	391820	0	14021000	6990400	4521300	0	0	0	0	0	0	0	0	0	0	0	0	0	0	0	0	0	0	0	0	0	0	0	2789200	47289000	31769000	40606000	44229000	0	17074000	9145100	7177100	0	0	0	2381300	1777700
O00418_S477	0	0	56317000	0	0	0	0	0	0	14021000	6990400	4521300	0	0	0	0	0	0	0	0	0	0	0	0	0	0	0	0	0	0	0	0	0	0	0	0	31221000	14527000	31107000	34694000	0	0	0	0	0	0	0	0	0
O00418_S500	0	0	0	0	0	13977000	16674000	13967000	0	0	0	0	0	0	0	0	0	0	0	0	0	0	0	0	0	0	0	0	0	0	0	0	0	1179800	1159800	1355300	0	0	794810	0	0	0	0	0	0	0	0	0	0
O00418_S72	0	0	0	0	0	1195000	1442200	6059800	0	0	0	5410700	0	0	0	0	15315000	22015000	18042000	0	921280	0	28485000	27330000	0	0	0	0	0	0	7810900	8115300	0	1731900	0	15689000	16593000	0	87345000	72134000	0	112160000	88137000	83179000	1539900	1682200	0	0	0
O00418_S74	0	0	0	0	0	4767500	1442200	9134700	0	0	0	5410700	0	0	0	0	15315000	22015000	18042000	0	921280	0	28485000	27330000	0	0	1323800	0	0	0	7810900	8115300	0	2434300	0	15689000	16593000	0	87345000	72134000	0	121610000	88137000	83179000	1539900	1682200	0	0	0
O00418_S78	0	0	0	0	0	650510	817170	1142100	0	0	0	0	0	0	0	0	0	0	0	0	0	0	402010	1521000	0	0	0	0	0	0	0	0	0	0	0	0	0	0	0	2985900	0	0	0	0	0	0	0	0	0
O00418_T348	0	0	0	0	0	1646800	2194900	1962000	0	0	0	0	0	0	0	717500	0	0	0	0	0	0	0	0	0	0	0	0	0	0	0	0	0	347560	0	618780	0	0	0	0	0	0	0	0	0	0	0	0	0
O00423_S113	0	0	0	0	0	0	0	0	0	0	0	3649800	0	0	0	0	0	0	0	0	0	0	0	0	0	0	14938000	1999600	0	0	0	0	0	7039400	6494500	11770000	0	0	0	0	0	0	0	0	0	0	0	0	0
O00425_S184	0	0	0	0	0	1661900	2101500	1998700	0	0	0	0	0	13804000	0	0	0	0	3127100	0	0	0	0	0	0	0	340250	260210	394280	0	0	842770	500880	0	557570	0	9477000	9424500	0	0	0	0	1785500	2112500	0	0	0	0	0
O00425_S187	0	0	0	0	0	0	0	0	0	0	0	0	0	13804000	0	0	0	0	0	0	0	0	0	0	0	0	0	0	0	0	0	0	0	0	0	0	0	0	0	0	0	0	0	0	0	0	0	0	0
O00425_T249	0	0	0	0	0	2123200	1937500	0	0	0	0	0	0	0	0	1922200	0	0	0	0	0	0	0	0	0	0	0	0	0	0	0	0	0	0	0	0	0	0	0	0	0	0	0	0	0	0	0	0	0
O00425_T528	0	0	0	0	0	0	0	0	0	0	0	0	0	0	0	0	0	0	0	1245900	1901500	0	0	0	0	0	0	0	0	0	10396000	13270000	15860000	2101500	0	7090200	0	0	0	0	0	0	3068800	8050000	0	0	0	0	0
O00429_S529	0	0	0	0	0	0	0	0	0	0	0	0	0	0	0	0	0	0	0	0	0	0	0	0	0	0	0	0	0	0	0	0	0	0	0	0	0	0	0	0	0	0	0	0	0	0	0	0	0
O00429_S544	0	0	0	0	0	0	0	0	0	0	0	0	0	0	0	0	0	0	0	0	0	0	0	0	0	0	0	0	0	0	0	0	0	0	0	0	0	0	0	0	0	0	0	0	0	0	0	0	0
O00429_S616	0	0	4311100	0	2994700	83129000	77028000	90966000	0	0	0	5819900	0	0	0	26824000	39949000	44977000	40209000	2115200	1641300	1870100	0	0	0	139020000	301460000	83336000	12171000	8665000	87119000	107150000	83568000	4743500	2905900	3455500	13344000	15722000	2899200	0	30856000	98461000	80696000	16029000	0	0	0	18300000	30219000
O00443_S108	0	0	0	0	0	0	0	0	0	0	0	0	0	0	0	0	1880600	3456300	2738800	0	0	0	0	0	0	3993900	0	0	0	0	0	3363400	3915000	0	0	0	0	0	0	0	0	0	0	0	0	0	0	0	0
O00443_S1399	0	4301400	0	0	0	0	0	0	0	0	0	0	0	0	0	0	0	0	0	0	0	0	0	0	0	0	0	0	0	0	0	0	2656200	0	0	0	0	0	0	0	0	0	0	0	0	0	0	0	0
O00443_S1553	0	0	0	0	0	0	0	0	0	0	0	0	0	0	0	0	0	0	0	0	0	0	0	0	0	0	0	0	2245000	671950	0	4341500	0	0	0	0	0	0	0	0	0	0	0	0	0	0	0	18830000	0
O00443_S259	0	0	378080000	42305000	171450000	0	0	0	1491500	0	0	9377400	9240300	11087000	8098600	0	18197000	2311900	2131600	3238400	3885700	4224100	0	0	0	0	17389000	2462200	0	0	48429000	48246000	19671000	23805000	7294600	14304000	934400	0	0	0	0	2337500	2581400	1022800	0	0	0	9762200	9699100
O00443_S329	0	0	0	0	0	0	0	0	0	0	0	0	0	0	0	0	3121900	4523000	3343700	0	0	0	0	0	0	0	0	0	0	0	6365700	7616400	4934900	0	0	0	0	0	0	0	0	0	0	0	0	0	0	0	1754700
O00443_S336	0	0	0	3544000	0	0	0	385610	0	0	0	0	0	0	0	0	0	0	0	0	0	0	0	0	0	0	0	0	482890	478190	0	0	0	542910	0	950600	1033000	0	0	0	970660	0	2591500	0	0	0	0	0	0
O00443_S338	802550	1605900	9764400	22920000	0	610050	0	366070	0	0	0	17914000	22192000	19150000	24686000	0	8215400	7878400	9188800	12693000	7692500	17775000	0	0	0	6327600	1709300	0	2464000	0	9445800	25600000	6249000	6455800	3871000	13156000	4105500	0	2484600	3829700	0	5909000	0	4689800	0	0	0	19235000	12519000
O00443_S619	0	0	0	0	0	0	0	0	0	0	0	0	0	0	0	0	0	0	0	0	0	0	0	0	0	0	0	0	0	0	0	0	0	0	0	0	0	0	0	0	0	0	0	0	0	0	0	0	0
O00444_S235	0	0	60764000	43101000	33967000	9839800	0	0	2700700	0	0	0	0	0	0	0	46371000	0	38706000	0	0	0	0	0	0	0	0	0	0	0	0	28101000	42033000	0	0	0	75455000	134060000	0	0	0	22960000	22327000	0	0	0	0	3724400	0
O00459_S263	0	0	0	0	0	0	0	0	0	0	0	0	0	0	0	0	0	0	0	0	0	0	0	0	0	0	0	0	0	0	0	10899000	6757600	0	0	0	0	0	0	0	0	0	0	0	0	0	0	0	0
O00459_Y464	0	0	0	0	0	0	0	0	0	0	0	0	0	0	0	0	0	0	4841700	0	0	0	0	0	0	20191000	0	0	0	0	0	0	0	0	0	1022700	0	0	0	0	0	30836000	15962000	23975000	0	0	0	7811100	10822000
O00461_S364	0	0	0	0	0	0	0	0	0	0	0	0	0	0	0	0	0	0	0	0	0	0	0	0	0	0	0	0	0	0	0	0	0	0	0	0	0	0	0	0	0	0	0	0	0	0	0	0	0
O00461_S538	0	0	0	0	0	0	0	0	0	0	0	0	0	0	0	0	0	0	0	0	0	0	0	0	0	0	0	0	0	0	0	0	0	0	0	0	0	0	0	0	0	0	0	0	0	0	0	0	0
O00461_S583	0	0	0	0	0	0	0	0	0	0	0	0	18469000	15302000	0	0	0	0	0	0	0	0	0	0	0	0	0	0	0	0	0	0	0	0	0	0	0	0	0	0	0	0	0	0	0	0	0	0	0
O00461_Y673	1232500	0	0	0	0	0	0	0	0	0	0	0	0	0	0	0	0	0	3173000	0	3597900	3567400	0	0	0	0	0	0	0	0	0	0	0	0	0	0	0	0	0	0	0	0	0	0	0	0	0	0	0
O00463_S19	0	0	0	0	0	0	0	0	0	0	0	0	0	0	0	0	13673000	12659000	13373000	0	0	0	0	0	0	9545100	0	0	1896600	1976800	0	0	0	3404400	3154000	0	0	0	0	0	0	0	0	0	0	0	0	0	0
O00470_S196	0	0	0	0	0	0	0	0	0	0	0	0	0	0	0	0	6617400	7537500	7215000	0	0	0	0	0	0	639540	0	0	3499800	2684100	0	0	0	0	0	0	8001100	6097900	0	0	0	0	3050200	2206000	0	0	0	0	0
O00479_S80	0	0	0	0	0	0	0	0	0	0	0	0	0	0	0	0	0	0	0	0	0	0	0	0	0	0	0	0	0	0	0	0	0	0	0	0	0	0	0	0	0	0	0	0	0	0	0	0	0
O00487_S224	0	0	0	0	0	0	0	0	0	0	0	0	0	0	0	0	0	0	0	0	0	0	0	0	0	6244100	0	0	0	0	0	0	0	0	0	0	0	0	0	0	0	0	0	0	0	0	0	0	0
O00488_S98	0	0	0	0	0	0	0	0	0	0	0	0	0	0	0	0	0	0	0	0	0	0	0	0	0	0	0	0	0	0	0	0	0	0	0	0	0	14204000	0	0	0	0	0	0	0	0	0	13877000	0
O00499_S296	0	0	211100	20224000	14856000	9196100	11996000	4897100	11417000	0	9204900	32664000	0	0	0	0	5653900	14165000	11711000	2404700	7588100	1311900	0	1177100	14498000	44505000	0	0	28440000	19368000	79213000	77526000	78037000	29807000	2428400	86547000	102930000	200750000	0	6955800	5275300	0	58808000	118210000	5793600	3996900	731600	0	0
O00499_S298	0	0	38938000	62888000	2054300	3373500	4633300	2530500	18925000	10775000	18813000	60230000	0	0	1137500	4308800	38133000	26027000	22732000	8018500	9301600	7836900	2115300	0	30953000	170180000	93360000	26842000	51551000	41863000	119820000	44380000	31555000	221050000	69555000	385060000	246990000	234400000	3268200	2691600	277020000	165600000	279590000	253770000	2526600	548650	0	26574000	4447900
O00499_S303	0	0	24759000	27669000	2054300	0	2041600	2530500	18925000	10775000	18813000	60230000	0	0	0	0	27995000	30006000	26484000	6301400	9301600	7836900	2115300	0	30953000	131680000	28274000	8757000	38644000	35777000	62998000	73341000	56867000	183860000	48061000	335380000	105840000	124530000	0	2691600	48291000	48299000	190920000	179110000	2526600	548650	0	6072800	4447900
O00499_S331	0	0	3645000	37293000	31714000	9484500	10340000	0	3418800	0	0	33697000	27096000	26882000	0	4220100	7450700	5044000	4153300	0	5160500	2692100	0	0	0	118480000	106040000	46309000	44311000	40983000	59598000	54206000	73239000	43372000	47602000	38682000	159790000	147380000	0	0	267290000	0	309610000	254410000	0	0	0	110760000	692990000
O00499_T307	0	0	0	0	0	0	0	980200	0	0	0	0	0	0	0	0	0	0	0	0	0	0	0	0	0	0	0	0	0	0	0	0	0	0	0	0	0	0	0	0	0	0	0	0	0	0	0	0	0
O00499_T323	0	0	0	0	0	0	0	0	0	0	0	0	0	0	0	0	0	0	0	0	0	0	0	0	0	0	0	0	0	0	0	0	3671900	5512600	0	5391500	0	0	0	0	8323500	0	0	0	0	0	0	110760000	198910000
O00499_T327	0	0	0	0	0	0	0	0	0	0	0	0	0	0	0	0	0	0	0	0	0	0	0	0	0	0	0	0	0	0	0	0	0	0	0	0	0	0	0	0	0	0	0	0	0	0	0	0	0
O00505_S56	0	2268200	2106200	1503800	0	0	0	0	1639500	0	0	6021300	0	0	0	0	0	0	0	0	0	0	9431000	2826300	0	0	0	0	0	78288000	0	3797900	0	0	0	0	752800000	28348000	62360000	81845000	0	965850000	877190000	32087000	2836000	3797500	2250800	0	0
O00505_S60	1268000	5690100	71203000	7557600	73557000	0	6597400	66559000	6182000	3926500	3815500	63491000	14418000	15963000	14507000	8386600	44361000	129840000	90613000	3940600	17614000	844610	13295000	7524500	7436300	428220000	0	858590	53576000	4608300	248150000	254600000	253610000	5280200	0	34189000	44283000	554520000	109020000	109230000	18943000	0	0	650740000	4715900	4830800	2250800	405030000	215840000
O00512_S104	0	0	4650700	3854300	0	0	0	2230800	0	0	0	1035200	0	0	0	0	7148900	7778900	6677400	0	0	0	0	0	0	2005100	0	0	1035000	1328000	3562800	3996000	3596700	5240800	4087800	5905600	1117700	0	14190000	34304000	0	0	0	0	0	0	0	2993800	3694200
O00512_S107	0	0	3097100	0	0	0	0	0	0	0	0	0	0	0	0	0	0	0	0	0	0	0	0	0	0	0	0	0	0	0	0	0	0	0	0	0	0	0	14190000	34304000	0	0	0	0	0	0	0	0	0
O00512_S278	0	438980	2436200	3166900	0	0	2207700	1856900	0	0	0	0	0	0	0	21436000	15106000	17238000	13689000	0	0	0	0	0	0	106970000	41883000	24947000	1073100	623800	0	3831100	4611100	1187900	1169000	0	9985600	9752800	0	0	2099100	71846000	68128000	30212000	0	0	0	20658000	10963000
O00512_S687	0	0	1890400	1459300	1677000	6935300	9678400	9794700	0	0	0	3176400	0	5118700	1805000	7785100	76971000	69762000	88163000	0	0	367780	0	0	0	189530000	36897000	14582000	2090700	3335600	7717900	3542900	0	7631500	397730	7762400	4478700	0	0	0	0	40973000	41707000	34762000	0	0	0	777090	9437600
O00512_S857	0	0	0	0	0	0	0	0	0	0	0	0	0	0	0	0	0	0	0	0	0	0	0	0	0	0	0	0	0	0	0	0	0	0	0	0	0	0	0	0	0	0	0	0	0	0	0	0	0
O00512_S907	0	0	0	0	0	0	0	0	0	0	0	0	0	0	0	0	0	11400000	0	0	0	0	0	0	0	0	0	0	0	0	0	0	0	0	0	0	0	0	0	0	0	0	0	0	0	0	0	0	0
O00512_S917	0	0	0	0	0	0	0	0	0	0	0	0	0	0	0	1519100	24294000	11400000	0	0	0	0	0	0	0	6348800	4062700	0	0	0	0	0	0	0	0	0	0	0	0	0	0	0	0	0	0	0	0	0	0
O00512_T115	0	0	0	0	0	0	0	0	0	0	0	0	0	0	0	0	7432200	5487200	0	0	0	0	0	0	0	0	0	0	0	0	0	0	0	0	0	0	0	0	14190000	12250000	0	0	0	0	0	0	0	0	0
O00512_T172	0	0	0	0	0	0	0	0	0	0	0	0	0	5813800	0	0	0	6853700	0	0	0	0	0	0	0	0	0	0	0	0	0	0	0	0	0	0	0	0	0	0	0	0	0	0	0	0	0	0	0
O00512_T257	0	0	0	0	0	0	827010	0	0	0	0	0	0	0	0	1101300	1561300	4276000	3316500	0	0	0	0	0	0	12187000	7865600	2174800	580680	0	0	0	0	0	0	0	0	0	0	0	0	0	0	3600300	0	0	0	0	6091200
O00512_T315	0	487610	0	2034000	5459900	0	0	0	0	0	0	0	0	0	0	3926900	0	0	0	0	0	0	0	0	0	0	0	0	0	0	0	0	0	0	0	0	0	0	0	0	0	4789000	3624400	0	0	0	0	1829600	4138700
O00515_S121	0	0	0	0	0	0	0	0	0	0	0	0	0	0	0	0	34533000	52697000	41844000	0	5601600	3684500	21940000	23878000	1389200	85930000	0	0	0	0	32149000	36296000	31027000	0	0	0	177850000	136320000	8292300	8907500	0	139230000	82308000	99128000	0	0	0	0	0
O00515_S123	0	0	0	0	0	0	0	0	0	0	0	0	0	0	0	0	40377000	52697000	46950000	0	5601600	3684500	21940000	23878000	1389200	98617000	17271000	4941200	0	0	38582000	41274000	36280000	0	0	0	192470000	148430000	8292300	8907500	0	173010000	117560000	120080000	0	0	0	2060300	3894100
O00515_S160	0	0	0	0	0	0	0	0	0	0	0	0	0	0	0	0	0	0	0	0	0	0	0	0	0	0	0	0	0	0	0	0	0	0	0	0	0	0	0	0	0	0	0	0	0	0	0	0	0
O00515_S177	0	0	11382000	0	134860	0	0	0	0	0	0	0	75545000	69310000	74845000	0	0	2853300	0	711590	747400	752670	0	0	0	0	28039000	1234000	0	0	37940000	26398000	0	0	0	0	1483500	5559000	0	0	0	8294500	4127900	4844800	0	0	0	37856000	28942000
O00515_S213	0	0	0	0	0	0	0	0	0	0	0	0	0	0	0	0	0	0	0	0	0	0	0	0	0	0	0	0	0	0	0	0	0	0	0	0	0	0	0	0	0	0	0	0	0	0	0	0	0
O00515_S272	0	0	0	0	0	0	0	0	0	0	0	0	0	37070000	40028000	0	0	547660	677510	0	0	0	0	891120	0	2912800	7111900	889150	0	0	591310	0	0	0	0	0	1446400	1648300	0	0	0	1539100	0	0	0	0	0	9736500	7867700
O00515_S301	0	0	0	0	0	0	0	0	0	0	0	0	0	0	0	0	0	0	2226400	0	0	0	0	0	0	19411000	0	3250500	0	0	0	0	0	0	0	0	0	5699300	0	0	0	0	0	4552800	0	0	0	0	0
O00515_S355	0	0	0	0	0	0	0	0	0	0	0	0	0	0	0	0	0	0	0	0	0	0	0	0	0	0	32453000	0	0	0	0	0	0	0	0	0	0	0	0	0	0	0	0	0	0	0	0	0	0
O00515_S356	0	0	40878000	1831800	52728000	0	0	0	0	156550	0	0	0	0	0	0	6295600	22021000	10828000	2451500	0	0	0	0	0	0	46925000	2719400	0	0	95297000	109620000	59954000	0	0	0	0	0	0	0	0	6480400	0	4152400	0	0	0	55556000	35787000
O00515_S364	0	0	0	0	0	0	0	0	0	0	0	0	0	0	0	0	0	0	0	0	0	0	0	0	0	1413000	0	0	0	0	0	0	0	0	0	0	4418100	3617700	0	0	0	7051300	0	0	0	0	0	0	0
O00515_S365	0	0	0	0	0	0	0	0	0	0	0	0	0	0	0	0	0	0	596900	0	0	0	0	0	0	0	0	0	0	0	0	0	0	0	0	0	0	0	0	0	0	0	0	0	0	0	0	1166100	727060
O00515_S38	0	0	0	5802300	0	0	0	0	0	0	1642500	0	40780000	39547000	49023000	0	4506700	0	3429800	8299300	7747200	6236500	0	0	0	0	10869000	0	0	1710600	24162000	0	0	0	0	0	8630700	7318100	0	0	0	5511400	0	0	0	0	0	17024000	20841000
O00515_S39	0	0	0	0	0	0	0	0	0	0	0	0	0	5445100	10992000	0	0	0	0	0	0	0	0	0	0	0	0	0	0	0	0	0	0	0	0	0	0	0	0	0	0	0	0	0	0	0	0	0	0
O00515_S394	0	0	27950000	51406000	28555000	0	0	0	577830	2152800	2435200	0	103480000	85568000	89911000	0	28358000	29365000	33553000	4726200	5678500	4759700	0	0	3041100	169180000	38633000	14839000	0	0	95086000	118810000	85783000	0	0	0	25670000	49903000	1898200	0	0	182640000	884540000	101260000	0	0	0	59230000	57749000
O00515_S440	0	0	0	0	0	0	0	0	0	0	0	0	0	0	0	0	0	0	0	0	0	0	0	0	0	0	0	0	0	0	0	0	0	0	0	0	0	0	0	0	0	0	0	0	0	0	0	0	0
O00515_S468	0	0	0	0	0	0	0	0	0	0	0	0	0	0	0	0	0	0	0	0	0	0	0	0	0	0	0	0	0	0	0	0	0	0	0	0	0	0	0	0	0	0	0	0	0	0	0	0	0
O00515_S509	0	0	0	0	0	0	0	0	0	0	0	0	0	0	0	0	0	0	0	0	0	0	2539200	2004400	0	0	0	0	0	0	0	0	0	0	0	0	23744000	20200000	0	0	0	0	0	0	0	0	0	0	0
O00515_S512	0	0	0	0	0	0	0	0	0	0	0	0	0	0	0	0	0	0	0	0	0	0	2539200	2004400	0	0	0	0	0	0	3760900	3012500	3293700	0	0	0	0	0	0	0	0	0	0	0	0	0	0	0	0
O00515_S64	0	0	0	0	0	0	0	0	0	0	0	0	0	0	0	0	0	0	0	0	0	0	0	0	0	9021700	22841000	3092600	0	0	0	0	0	0	0	0	0	0	0	0	0	0	0	0	0	0	0	75800000	42483000
O00515_T19	0	0	0	0	0	0	0	0	0	0	0	0	0	0	0	0	0	0	0	0	0	0	0	0	0	0	0	0	0	0	0	0	0	0	0	0	0	0	0	0	0	0	0	0	0	0	0	0	0
O00515_T41	0	0	0	0	0	0	0	0	0	0	0	0	0	0	0	0	0	0	0	0	0	0	0	0	0	0	0	0	0	0	0	0	0	0	0	0	0	0	0	0	0	0	0	0	0	0	0	0	0
O00533_S1180	0	0	0	0	0	0	0	0	0	0	0	0	0	0	0	0	0	0	0	0	0	0	0	0	0	0	0	0	0	0	0	0	0	0	0	0	0	0	0	0	0	0	0	0	0	0	0	0	0
O00534_S202	0	0	0	0	0	0	0	0	0	0	0	0	0	0	0	0	0	0	0	0	0	0	0	0	0	0	1758200	0	0	0	0	0	0	0	0	0	0	0	0	0	0	0	0	0	0	0	0	0	0
O00534_S673	0	0	0	0	0	0	0	0	0	0	0	0	0	0	0	0	0	0	0	0	0	0	0	0	0	0	19648000	12106000	0	0	0	0	0	0	0	0	0	0	0	0	6923900	0	0	0	0	0	0	0	0
O00541_S307	0	0	0	0	0	0	0	0	0	0	0	0	0	0	0	0	0	0	0	0	0	0	0	0	0	0	0	0	0	0	0	0	0	0	0	0	0	0	0	0	0	0	0	0	0	0	0	0	0
O00559_S36	32748000	45845000	92923000	286250000	146280000	450830000	843160000	896590000	14909000	20781000	42719000	91464000	77286000	74549000	68578000	53089000	76983000	125180000	142280000	20446000	25581000	31259000	0	4155800	20174000	269940000	499680000	224080000	110130000	91265000	136450000	185020000	141170000	51790000	31286000	38234000	414150000	217510000	48358000	52864000	145130000	590050000	647110000	497230000	0	0	0	1219300000	1107500000
O00559_S62	0	0	0	0	0	0	0	4213300	0	0	0	0	0	0	0	0	2871300	0	7868800	0	0	0	0	0	0	0	0	0	0	0	0	0	0	0	0	0	0	0	0	0	0	10475000	0	0	0	0	0	0	0
O00559_S86	0	0	0	0	0	0	0	0	0	0	0	0	0	0	0	0	0	0	0	0	0	0	0	0	0	0	0	0	0	0	0	0	0	0	0	0	0	0	0	0	0	0	0	0	0	0	0	0	0
O00560_S6	0	0	29441000	23475000	0	1681000	5030800	5810800	0	0	0	9864300	5785200	0	4581600	0	4616300	5184600	6467500	1864100	0	862800	0	0	955960	248510000	0	0	6312500	5753900	33804000	24953000	23881000	2222900	1187800	2258900	24557000	21282000	0	0	0	19290000	11730000	12234000	0	0	0	11374000	0
O00560_S60	0	0	0	0	0	0	0	0	0	0	0	0	0	0	0	0	0	0	0	0	0	0	0	0	0	0	0	0	3262400	2465600	0	0	0	0	0	0	0	0	0	0	0	0	0	0	0	0	0	0	0
O00560_Y4	0	0	0	0	0	0	0	0	0	0	0	0	0	0	0	0	0	0	0	0	0	0	0	0	0	74157000	0	0	0	0	0	0	0	0	0	0	0	0	0	0	0	0	0	0	0	0	0	0	0
O00560_Y46	0	0	0	0	0	0	0	0	0	0	0	0	0	0	0	0	0	0	0	0	0	0	0	0	0	173250000	0	0	0	0	6345100	0	5574400	0	0	0	0	7970800	0	0	0	0	0	0	0	0	0	0	0
O00560_Y50	0	0	4037100	2377400	2951600	0	0	0	0	0	0	0	0	0	0	0	0	0	0	0	0	0	0	0	0	25452000	0	0	0	0	3318200	0	0	0	0	0	0	0	0	0	0	0	0	0	0	0	0	0	0
O00560_Y91	0	0	0	0	0	0	0	0	0	0	0	0	0	0	0	0	0	0	0	0	0	0	0	0	0	0	0	0	0	0	0	0	0	0	0	0	0	0	0	0	0	0	0	0	0	0	0	0	0
O00562_S1237	0	0	0	0	0	0	0	0	0	0	0	0	0	0	0	0	0	0	0	0	0	0	0	0	0	0	0	0	0	2816600	1047100	0	880490	0	0	0	0	0	0	0	0	0	0	0	0	0	0	0	0
O00562_S300	0	1078600	0	0	0	0	3868300	0	0	0	0	6894700	0	0	0	0	0	0	0	0	0	0	0	0	0	0	3297600	0	5876800	0	0	0	0	0	0	0	0	0	0	0	0	25131000	23671000	0	0	0	0	10694000	0
O00562_S342	0	0	0	0	0	0	0	0	0	0	0	0	0	0	0	0	0	0	0	0	0	0	0	0	0	0	0	0	0	0	0	0	0	0	0	0	0	0	36075000	34023000	0	0	0	0	0	0	0	0	0
O00562_S345	0	0	0	0	0	0	0	0	0	0	0	0	0	0	0	0	0	0	0	0	0	0	0	0	0	0	0	0	0	0	0	0	0	0	0	0	0	0	36075000	34023000	0	0	0	0	0	0	0	0	0
O00562_S346	0	0	0	0	0	0	0	0	0	0	0	0	0	0	0	0	0	0	0	0	0	0	0	0	0	0	0	0	0	0	0	0	0	0	0	0	0	0	36075000	34023000	0	0	0	0	0	0	0	0	0
O00562_S358	0	0	0	0	0	0	0	0	0	0	0	0	0	0	0	0	0	0	0	0	0	953870	0	0	0	0	0	0	0	0	0	0	0	0	0	0	0	0	36075000	34023000	0	0	0	0	0	0	0	0	0
O00562_S373	0	0	0	0	0	11535000	18059000	11648000	0	0	0	44276000	13806000	12313000	0	0	18236000	0	0	6179000	4043900	5064400	0	0	0	90795000	51966000	16577000	28838000	14657000	55575000	43657000	31593000	0	0	0	0	9796800	0	0	10219000	227290000	207010000	199020000	0	0	0	0	0
O00562_S593	0	5106500	0	0	0	2952800	0	0	0	0	0	74402000	17641000	12813000	10835000	0	0	0	0	0	0	0	0	0	0	20801000	21998000	11484000	0	0	7253400	3420700	16850000	1588800	0	0	0	0	8730300	0	2706900	36528000	31030000	40213000	0	0	3177200	90336000	47283000
O00562_S600	0	0	0	0	0	0	0	0	0	0	0	74402000	0	0	0	0	0	0	0	0	0	0	0	0	0	0	0	0	0	0	0	0	12351000	0	0	0	0	0	8730300	0	0	36528000	31030000	34440000	0	0	3177200	40157000	0
O00562_S621	0	0	4980400	0	4130600	2913500	2790300	3030800	0	0	0	0	0	0	0	0	5808600	6795900	0	0	0	0	0	0	0	0	7207600	0	0	776680	7389900	0	0	8073100	9413500	10288000	0	0	0	0	0	0	8541700	1656200	0	0	0	0	0
O00562_S896	0	0	0	0	0	0	0	0	0	0	0	0	0	0	0	0	0	0	0	0	0	0	0	0	0	0	0	0	0	0	0	0	0	676310	0	0	0	0	0	0	1016600	0	5670000	0	0	0	0	0	0
O00566_S120	0	0	0	0	0	0	0	0	0	0	0	0	78448000	70898000	50663000	0	0	0	0	0	0	0	0	0	0	0	0	0	0	0	0	0	0	0	0	0	0	0	0	0	0	0	0	0	0	0	0	0	0
O00566_S139	0	0	0	0	0	0	0	0	0	0	0	0	78448000	70898000	50663000	0	0	0	0	0	0	0	0	0	0	0	0	0	0	0	0	0	0	0	0	0	0	0	0	0	0	0	0	0	0	0	0	0	0
O00566_S163	0	0	0	0	0	0	0	0	12241000	7220700	0	22439000	41494000	21162000	34589000	0	0	0	0	0	0	0	0	0	0	2865600	0	0	0	0	0	0	3186300	0	0	0	39938000	63178000	396390000	450030000	0	0	0	0	0	0	1290400	0	0
O00566_S167	0	0	0	0	0	0	0	0	12241000	7220700	0	36883000	41494000	21162000	34589000	0	0	0	0	0	0	0	0	0	0	2865600	0	0	0	0	5154800	0	3186300	0	0	0	94349000	89555000	494790000	584460000	0	0	0	0	0	2361400	3415100	0	0
O00566_S171	0	0	0	0	0	0	0	0	12241000	7220700	0	36883000	41494000	21162000	34589000	0	0	0	0	0	0	0	0	0	0	2865600	0	0	0	0	5154800	0	3186300	0	0	0	94349000	89555000	494790000	584460000	0	0	0	0	0	2361400	3415100	0	0
O00566_S242	0	0	0	0	0	0	0	0	0	0	0	0	0	0	0	0	0	0	0	0	0	0	0	0	0	0	0	0	0	0	9256500	0	0	0	0	0	0	4871100	0	0	0	0	0	0	0	0	0	0	0
O00567_S314	0	0	0	0	0	0	0	0	0	0	0	0	0	0	0	0	0	0	0	0	0	0	0	0	0	0	0	0	0	0	0	0	0	0	0	0	0	0	0	0	0	0	0	0	0	0	0	0	0
O00567_S467	0	0	0	0	0	0	0	0	0	0	0	0	0	0	0	0	0	0	0	0	0	0	0	0	0	0	0	0	0	0	0	0	0	0	0	0	0	0	0	15291000	0	0	0	0	0	0	0	0	0
O00567_S513	0	0	0	0	0	0	0	3188600	0	0	0	0	0	6013800	0	0	7768500	33053000	32921000	0	0	0	9420000	6437600	0	0	0	0	3539200	6340700	13904000	4728900	5098100	0	0	0	0	6159400	0	11592000	0	0	0	0	1885300	1017800	1379300	0	0
O00567_S519	0	0	8760900	6990100	10218000	0	38846000	3188600	1958100	2796200	3075900	50026000	52510000	41116000	54307000	34375000	7768500	8095300	109230000	2413100	0	0	9420000	6437600	1019600	11976000	152230000	0	48414000	6340700	13904000	8123000	5098100	0	0	0	0	6159400	126110000	164370000	1042800	280620000	295900000	92245000	2725000	4033800	3075600	585310000	447900000
O00567_S520	0	0	8760900	26817000	10218000	12036000	0	4464100	1958100	2796200	3075900	103010000	52510000	41116000	375290000	0	56285000	123320000	34117000	0	0	0	9344300	3066600	0	210340000	0	0	0	61713000	154790000	102750000	3621000	6013800	0	6929800	28269000	37610000	126110000	164370000	38580000	92677000	67980000	335480000	2725000	4033800	3075600	0	0
O00567_S563	0	0	0	0	0	0	0	0	0	0	0	44588000	0	3800000	0	0	0	0	0	0	0	0	0	0	0	0	0	0	0	0	2051100	0	0	0	0	0	0	0	46665000	44024000	0	13448000	9132900	7946800	0	0	0	0	8919600
O00567_S569	0	0	46816000	16498000	20255000	3300100	3652200	14138000	5327600	3177400	4263200	370080000	151550000	112960000	161440000	15324000	6690800	3111400	5232600	0	2873300	0	14517000	1658300	5583900	35636000	4622300	0	861520	0	70980000	66477000	65554000	2554300	3411700	14964000	17696000	24113000	1251000000	1856800000	0	468240000	266930000	355090000	18634000	15763000	6315200	0	0
O00567_S570	0	0	44535000	21157000	23934000	7284100	6660400	20242000	5327600	3177400	4263200	374010000	151550000	112960000	159720000	97392000	6690800	0	5232600	0	2873300	0	14517000	1658300	5583900	35636000	4622300	3087200	861520	0	70980000	66477000	87597000	2554300	0	14964000	17696000	24113000	1251000000	1865100000	0	501560000	336490000	355090000	17864000	15763000	6315200	13917000	2422400
O00567_T468	0	0	0	0	0	0	0	0	0	0	0	4569900	3000600	0	0	0	0	0	0	0	0	0	2578800	0	0	0	0	0	0	0	0	0	0	0	0	0	0	0	0	15291000	0	10977000	9199100	13954000	0	0	0	0	0
O00571_S102	0	0	0	7367900	0	0	0	0	0	0	0	0	0	0	0	0	0	0	0	0	0	0	0	0	0	0	0	0	0	0	0	0	0	0	0	0	0	0	0	0	0	0	0	0	0	0	0	0	0
O00571_S131	0	0	0	0	0	0	0	0	0	0	0	0	0	0	0	0	0	0	0	0	0	0	0	0	0	0	0	0	0	0	0	0	0	0	0	0	0	0	0	0	0	0	0	0	0	0	0	0	0
O00571_S2	0	0	0	0	0	0	0	0	0	0	0	0	0	0	0	0	0	0	0	0	0	0	0	0	0	0	0	0	0	0	0	0	0	0	0	0	0	0	0	0	0	0	0	0	0	0	0	0	0
O00571_S23	0	0	0	0	0	0	0	22404000	0	0	0	0	0	0	0	0	0	0	12765000	0	0	0	0	0	0	0	7232600	0	0	14410000	0	0	0	0	0	0	0	0	0	0	0	0	0	0	0	0	0	0	0
O00571_S24	0	0	0	0	0	0	0	0	0	0	0	0	0	0	0	0	16715000	0	0	0	0	0	0	0	0	16486000	0	0	13796000	0	0	0	0	0	0	0	20592000	21634000	0	0	0	22380000	0	16625000	0	0	0	0	0
O00571_S520	0	0	0	0	0	0	0	0	0	0	0	0	8159400	0	0	0	0	2996400	0	0	0	0	0	0	0	0	0	0	0	0	0	0	0	0	0	0	0	0	0	0	0	0	0	0	0	0	0	0	0
O00571_S594	0	0	10613000	6069200	1577100	18868000	14320000	11656000	3497100	0	0	4105500	684540	0	0	1377000	14005000	20810000	14207000	9540400	9821900	9866000	349470	0	1888300	4110700	58619000	3319300	0	0	57397000	58920000	54015000	7040700	0	12699000	0	0	891010	1274800	0	0	0	0	0	0	0	0	0
O00571_S90	0	0	0	0	0	0	3171900	1863800	0	0	0	0	0	3360200	3904200	0	0	0	5534300	0	0	0	0	0	0	0	0	1210900	0	0	17052000	6694500	19055000	3122500	583770	4263300	0	0	0	0	0	0	0	0	0	0	0	0	0
O00571_Y69	0	0	0	0	0	740680	0	0	0	0	0	0	0	0	0	0	0	0	0	0	0	0	0	0	0	0	0	0	0	0	0	0	0	0	0	0	0	0	0	0	0	0	0	0	0	0	0	0	0
O00592_S519	0	0	0	0	0	0	0	0	0	0	0	0	0	0	0	0	16876000	21360000	0	0	0	0	0	0	0	0	24597000	0	103710000	192800000	62247000	53909000	39591000	0	0	0	8398100	0	0	0	28904000	0	0	0	0	0	0	826290000	617870000
O00592_S520	0	0	0	9653700	11240000	0	0	0	0	0	0	3678400	7130300	0	0	0	0	7170200	6468700	0	0	0	0	0	0	0	0	5278000	31047000	3295000	24390000	19194000	0	0	0	0	0	8026000	0	0	5561900	0	8432800	0	0	0	0	429450000	0
O00592_T502	0	0	0	0	0	0	0	0	0	0	0	0	0	0	0	0	0	0	0	0	0	0	0	0	0	0	0	0	0	0	0	0	0	0	0	0	0	0	0	0	0	0	0	0	0	0	0	26823000	19496000
O00622_S188	0	0	0	0	0	0	0	0	0	0	0	0	0	0	0	0	0	0	0	0	0	0	0	0	0	0	0	0	0	0	0	0	0	0	0	767810	0	0	0	0	0	0	0	0	0	0	0	93413000	122500000
O00629_S60	0	749520	0	2487000	10496000	3625600	6361500	10395000	0	0	0	13070000	3916100	0	2988000	16391000	58040000	105520000	80378000	0	4841000	3897600	0	0	0	272850000	43054000	3635800	3037000	3734000	62278000	87176000	56776000	5309600	0	8777800	70229000	108420000	4492800	7228700	48592000	320830000	0	242580000	0	0	0	0	0
O00629_S72	0	0	0	0	0	0	5502800	2712800	0	0	0	0	0	0	0	0	12853000	12407000	9032700	0	0	0	0	0	0	25315000	0	0	9367500	0	0	0	0	0	0	0	13590000	0	0	6381200	0	0	0	0	0	0	0	0	0
O00712_S194	0	0	0	0	0	0	0	0	0	0	0	0	0	0	0	0	0	0	6856800	0	0	0	0	0	0	0	0	0	0	0	0	0	0	0	0	0	0	0	0	0	0	0	0	0	0	0	0	0	0
O00712_S246	0	0	0	0	0	0	0	0	0	0	0	0	0	0	0	0	0	0	0	0	0	0	0	0	0	0	0	0	0	0	0	0	0	0	0	0	0	0	0	0	0	0	0	0	0	0	0	0	0
O00712_S264	0	0	1125500	1244100	0	0	0	0	0	0	0	0	0	2670000	1434100	0	5670400	8298900	6468800	0	0	0	0	0	0	0	429810	0	344150	2834500	529890	709550	516780	453620	396570	0	0	0	0	0	0	0	3104500	3073600	0	0	0	3119400	1054700
O00712_S276	0	0	0	0	0	0	0	0	0	1597300	1631200	3964700	0	0	0	0	0	5243700	0	0	838880	0	1908500	0	0	4510400	0	0	0	0	0	0	0	2811900	0	0	26673000	16570000	0	8721900	0	94162000	6062600	0	0	0	0	15107000	0
O00712_S284	0	0	4270500	8353700	0	0	0	0	0	0	0	0	0	0	0	0	41250000	64996000	39793000	0	0	0	0	872590	0	0	0	0	8234100	11406000	0	0	0	1100500	0	0	3589500	0	26841000	4976500	0	0	56504000	70997000	0	0	0	0	0
O00712_S292	0	0	0	0	0	0	0	0	0	0	0	0	0	0	0	0	0	0	0	0	0	0	0	0	0	0	0	0	0	0	0	0	0	0	0	0	0	0	14033000	16014000	0	0	0	0	0	0	0	0	0
O00712_S295	3774500	0	4270500	8353700	0	4439700	7579400	0	0	1597300	1631200	3964700	0	0	0	1383300	55736000	83786000	39793000	0	838880	0	1908500	872590	0	4510400	0	0	8234100	11406000	0	0	0	2811900	0	6883800	91664000	82957000	40874000	49380000	0	129350000	92632000	70997000	0	0	0	44333000	27301000
O00712_S328	0	0	3528800	0	3914200	0	0	0	0	0	0	0	0	0	0	0	54830000	58009000	51483000	0	0	0	0	2088400	0	5377600	0	0	7567700	17396000	8147400	5200900	3600700	6398400	0	0	41748000	21023000	20577000	27931000	0	64986000	71522000	16693000	0	0	0	2387200	1431800
O00712_S364	0	0	35599000	0	0	0	0	0	0	0	0	0	0	0	0	0	142340000	347330000	158920000	0	0	0	0	0	0	0	0	0	440980	0	0	0	0	0	4699200	0	5796000	0	0	0	0	0	35502000	0	0	0	0	70094000	25750000
O00712_T359	0	0	35599000	0	0	0	0	0	0	0	0	0	0	0	0	0	238520000	269630000	224190000	0	0	0	0	0	0	28640000	0	0	33303000	20719000	0	9982300	0	0	13035000	0	0	0	0	0	0	0	30598000	37310000	0	0	0	49810000	0
O00750_S155	0	0	0	862790	0	0	0	0	0	0	0	0	0	0	0	0	0	0	0	0	0	0	0	0	0	0	1539200	0	2078700	2030600	0	0	0	0	0	0	0	0	0	0	0	0	0	0	0	0	0	0	0
O00750_S87	0	0	0	3215400	0	0	0	0	0	0	0	0	0	6997900	0	0	0	0	6976500	0	0	0	12643000	6230200	0	0	0	0	0	0	0	0	0	0	0	0	32811000	0	0	0	0	31975000	0	23193000	0	0	0	0	14497000
O00750_T90	0	0	0	0	0	0	0	0	0	0	0	0	0	0	0	0	0	0	0	0	0	0	12643000	0	0	0	0	0	0	0	0	0	0	0	0	0	0	0	0	0	0	0	0	0	0	0	0	0	0
O00762_S3	0	0	0	0	0	1516100	0	1331900	0	0	0	0	0	0	0	0	0	0	0	0	0	0	0	0	0	0	0	0	0	0	8022300	6704900	0	0	0	0	0	0	0	0	0	0	0	0	0	0	0	0	0
O00763_S192	0	0	0	0	0	0	39296000	37174000	0	0	0	0	0	0	0	0	0	0	0	0	0	0	0	0	0	0	0	0	0	0	0	0	0	0	0	0	0	0	0	0	0	0	0	0	0	0	0	0	0
O00763_S195	0	0	0	0	0	2036000	41361000	38858000	0	0	0	0	0	0	0	0	0	0	0	0	0	0	596260	0	0	0	0	0	0	0	0	0	0	0	0	0	0	0	0	0	0	0	0	0	0	0	0	0	0
O00763_S222	0	0	0	0	0	7342500	8675500	10540000	0	0	0	0	0	0	0	0	0	0	0	0	0	0	0	0	0	0	0	0	0	0	0	0	0	0	0	0	0	0	0	0	0	0	0	0	330270	0	0	0	0
O00763_S37	0	0	0	0	0	92755000	133130000	0	0	0	0	0	0	0	0	0	0	0	0	0	0	0	0	0	0	0	0	0	0	0	0	0	0	0	0	0	0	0	0	0	0	0	0	0	0	0	0	0	0
O00763_T1342	0	0	0	0	0	5001600	5966400	6813500	0	0	0	0	0	0	0	0	0	0	0	0	0	0	0	0	0	0	0	0	0	0	0	0	0	0	0	0	0	0	0	0	0	0	0	0	0	0	0	0	0
O00767_S198	0	0	0	0	0	11955000	12877000	20099000	0	0	0	0	0	0	0	0	0	0	0	0	0	0	0	0	0	14521000	16821000	0	0	0	0	0	0	0	0	0	0	0	2880600	0	0	0	0	0	0	0	0	0	0
O00767_T199	0	0	0	0	0	0	2821300	3334300	0	0	0	0	0	0	0	0	523350	1238900	525650	0	0	0	0	0	0	1878900	0	0	0	0	0	0	0	0	0	0	0	0	0	0	0	0	0	0	0	0	0	9658200	14329000
O14490_S412	0	0	0	0	0	0	0	0	0	0	0	0	0	0	0	0	0	0	0	0	0	0	0	0	0	0	0	0	0	0	0	0	0	0	0	4589100	0	0	0	0	0	0	0	0	0	0	0	0	0
O14490_S415	0	0	0	0	0	0	0	0	0	0	0	0	0	0	0	0	0	0	0	0	0	0	0	0	0	0	0	0	0	0	0	0	0	0	0	4589100	0	0	0	0	0	0	0	0	0	0	0	0	0
O14490_S419	0	0	0	0	0	0	0	0	0	0	0	0	0	0	0	0	0	0	0	0	0	0	0	0	0	0	0	0	0	0	0	0	0	6178900	4801900	3730600	0	0	0	0	0	0	0	0	0	0	0	0	0
O14490_S592	0	0	0	0	0	0	0	0	0	0	0	0	0	0	0	0	0	0	0	0	0	0	0	0	0	0	0	0	0	0	0	0	0	0	0	0	0	0	0	0	0	0	0	0	0	0	0	0	0
O14490_S958	0	0	0	0	0	0	0	0	0	0	0	0	0	0	0	0	0	0	0	0	0	0	0	0	0	0	0	0	0	0	0	0	0	0	0	0	0	0	0	0	0	0	0	0	0	0	0	0	0
O14490_T430	0	0	0	0	0	0	0	0	0	0	0	0	0	0	0	0	0	0	0	0	0	0	0	0	0	0	0	0	0	0	0	0	0	8503800	6396000	10382000	0	0	0	0	0	0	0	0	0	0	0	0	0
O14492_S117	0	0	0	0	0	1422200	1610300	1524100	0	0	0	0	0	0	0	0	399280	0	0	0	0	0	0	0	0	0	0	0	0	0	0	0	0	0	0	0	0	0	0	0	0	1538600	0	0	669690	0	0	0	0
O14492_S310	0	0	0	0	0	3967100	11960000	20551000	0	0	0	0	0	0	0	0	3134600	6682300	0	0	0	0	0	0	0	14545000	0	0	0	0	0	4439500	3622400	0	0	0	10109000	0	0	0	0	0	20661000	0	0	0	2158500	12669000	0
O14493_S202	0	0	0	0	0	0	0	0	0	0	0	0	0	0	0	0	0	0	0	2715700	1892200	0	0	0	0	0	0	0	0	0	0	0	0	0	0	0	0	0	0	0	0	0	0	0	0	0	0	1061300	2027400
O14493_Y208	0	0	0	0	0	0	0	0	0	0	0	0	0	0	0	0	0	0	0	0	0	0	0	0	0	0	0	0	0	0	0	0	0	0	0	0	9376400	0	0	0	0	0	0	0	0	0	0	0	0
O14494_T266	0	0	2671400	0	0	0	0	0	0	0	0	0	0	0	0	0	0	0	0	0	0	0	0	0	0	26092000	0	0	0	0	4820900	0	0	0	2887000	0	9855500	17389000	32588000	30251000	0	0	0	0	0	0	0	0	0
O14494_T267	0	0	0	0	0	0	0	0	0	0	0	0	0	0	0	0	0	0	0	0	0	0	0	0	0	26092000	0	0	0	0	4820900	0	0	0	2887000	0	9855500	17389000	32588000	0	0	0	0	0	0	0	0	0	0
O14495_S19	0	0	2441600	0	0	0	0	0	0	0	0	0	0	0	0	0	0	0	0	0	0	0	0	0	0	0	0	0	0	0	0	0	0	0	0	0	0	0	0	0	0	0	0	0	0	0	0	0	0
O14495_S297	0	0	3486200	2072200	2252400	0	0	0	0	0	0	3879900	0	0	0	0	2166900	4788700	2931700	0	0	0	0	0	0	27745000	0	0	664130	0	0	3775600	2801800	0	0	0	0	0	0	0	0	5765500	3402700	3543200	0	0	0	0	0
O14497_S1182	0	0	0	2546600	2047400	0	0	145050000	0	0	0	5904000	0	0	0	17424000	0	0	0	0	6223400	4464500	0	0	4972600	0	12734000	3602400	0	0	0	0	0	0	0	0	0	0	15392000	13668000	12198000	0	0	0	1856700	0	0	0	0
O14497_S1184	8183700	11601000	0	0	0	47301000	82631000	0	0	0	0	0	0	0	0	17424000	40698000	53806000	38135000	4600100	6223400	4464500	0	0	4972600	116990000	0	0	6988300	17620000	13318000	15010000	12854000	0	0	0	99619000	87966000	0	0	0	0	0	0	0	1665100	1190500	205920000	262780000
O14497_S1600	0	0	0	0	0	12301000	7565300	0	0	0	0	0	0	0	0	0	0	8941900	3610800	2519800	6618100	7642000	0	0	1010200	9553300	4626500	3325600	723870	1773400	4811900	4310200	7092700	0	0	0	19948000	26082000	31081000	15316000	0	0	0	0	0	0	0	0	0
O14497_S1604	0	0	0	0	0	0	0	4189900	0	0	0	0	0	0	0	10096000	0	0	465730	1544600	0	0	0	0	0	10091000	3513200	1985400	0	0	4770700	0	0	0	0	0	0	0	0	21837000	0	0	0	0	6576900	0	0	0	0
O14497_S1751	0	0	0	3331900	0	4743900	6511000	0	0	0	0	0	0	5953400	25105000	5238400	7481900	20078000	23350000	0	0	0	0	0	0	69980000	0	0	0	0	3198500	0	3130900	1236300	0	0	0	0	0	0	0	0	0	0	0	0	0	57270000	5442200
O14497_S1754	0	0	0	0	1065600	2892000	12060000	11840000	0	0	0	0	0	18455000	24391000	2128600	0	14259000	24710000	0	0	0	0	0	0	97477000	15181000	0	0	3048000	0	6718700	0	0	0	0	0	0	0	0	0	0	0	0	0	0	0	51996000	45894000
O14497_S1755	0	0	0	3331900	0	8972500	23927000	32209000	0	0	0	0	12957000	12644000	32413000	6386800	13109000	17570000	17201000	0	0	0	0	0	0	131300000	47810000	4349800	0	0	0	0	0	1236300	0	0	0	0	0	0	4620200	0	0	0	0	0	0	130800000	163750000
O14497_S1944	0	1468500	0	0	0	0	0	0	0	0	0	0	0	0	0	0	0	0	0	0	0	0	0	0	0	0	0	0	0	0	0	0	0	0	0	0	0	0	0	0	0	0	0	0	0	0	0	0	0
O14497_S363	0	0	0	0	0	7480200	10770000	8815100	2520100	0	1970100	0	26832000	29605000	32198000	15411000	3668600	0	3151000	2412600	0	4677500	0	0	0	22014000	53345000	2686500	3623400	4676900	6220300	10928000	0	0	0	0	0	8319200	22338000	16067000	0	0	0	0	0	0	0	25096000	20880000
O14497_S382	0	0	0	0	0	2232400	3598600	4258000	0	0	0	4086000	0	0	0	0	33151000	36595000	30008000	2279800	2210500	2061000	0	0	0	5119000	9196500	7874700	8043600	9253800	21114000	30481000	23478000	3042100	1153100	4171400	0	0	0	0	0	3441700	31387000	22735000	0	0	0	3678300	4397600
O14497_S604	0	1021000	2647400	4180800	2670300	6187600	5684100	0	0	0	0	2348300	0	0	0	3583100	12098000	13318000	0	0	0	0	0	0	0	23885000	4611400	0	4728800	12293000	6120000	9367100	10795000	0	0	0	33063000	28773000	0	0	0	0	0	0	0	0	0	80437000	96840000
O14497_S696	0	1144000	9947400	21230000	4461300	96512000	95495000	102710000	3230300	2565900	3720900	15554000	0	5312000	0	74888000	224810000	191410000	170990000	26642000	29249000	32440000	3759500	8359800	9637500	340690000	4639500	0	38391000	28082000	15235000	17241000	10850000	1363900	0	0	86399000	102290000	88581000	127740000	9381900	0	0	0	7102300	8938000	3564100	3236300	4580200
O14497_S698	0	0	3993300	1833700	4461300	0	3602300	7177300	2382900	1656100	1426700	10410000	0	0	0	0	0	5650900	0	0	0	3129600	0	0	0	0	0	0	0	0	0	0	3003700	0	0	0	0	0	4215700	81222000	0	0	0	0	0	692670	0	0	0
O14497_S702	0	0	2499700	2059100	0	14588000	16044000	18686000	3230300	2565900	3720900	0	0	0	0	8455400	54461000	49479000	37115000	14361000	15299000	16158000	1871600	8359800	0	31380000	4639500	0	6203600	5176900	15235000	17241000	10850000	0	0	0	31175000	36936000	71695000	105000000	0	0	0	0	7102300	8938000	3564100	3236300	4580200
O14497_S715	0	0	2712700	4983100	6742000	0	1999800	0	0	0	0	0	20543000	0	9038200	0	18394000	19801000	15798000	5164200	4586800	0	1163400	2076100	0	19474000	0	1910300	7925400	3443100	0	0	0	0	0	0	0	0	0	0	0	0	0	0	0	0	0	36775000	0
O14497_S730	0	0	2712700	4983100	6742000	0	1999800	0	0	0	0	0	8744600	0	9038200	0	18394000	19801000	15798000	5164200	4586800	0	1163400	2076100	0	13176000	0	0	7925400	3443100	0	0	0	0	0	0	0	0	0	0	0	0	0	0	0	0	0	0	0
O14497_S769	0	0	0	2386300	5342400	0	0	0	0	0	0	0	0	0	10198000	0	0	0	16350000	0	0	0	0	0	0	64917000	18431000	2401700	0	0	16598000	0	16244000	0	0	0	0	0	0	0	0	0	0	0	0	0	0	3531000	0
O14497_S772	0	0	5857200	8903300	0	18767000	0	0	0	0	0	0	0	0	0	15281000	12841000	19945000	0	0	1465400	1669200	0	0	0	0	3419100	0	8494100	0	0	17103000	0	0	0	0	12151000	14533000	0	4196300	0	0	0	0	0	0	0	102140000	110110000
O14513_S1156	0	0	0	0	0	796090	1477600	1163100	0	0	0	0	0	0	0	0	3730400	0	0	0	0	0	0	0	0	0	0	0	1165000	1006900	0	0	0	0	0	0	0	0	0	0	0	0	0	0	0	0	0	0	0
O14513_S1277	0	0	0	0	0	0	0	0	0	0	0	0	0	0	0	0	0	0	0	0	0	0	0	0	0	0	0	0	0	0	0	0	0	0	0	0	0	0	0	0	0	0	0	0	0	0	0	0	0
O14513_S1357	0	0	0	0	0	0	0	0	0	0	0	0	0	0	0	0	0	0	0	0	0	0	0	0	0	0	0	0	0	0	0	0	0	0	0	0	0	0	0	0	0	0	0	0	0	0	0	0	0
O14513_S1364	0	0	0	0	0	0	0	0	0	0	0	0	0	0	0	0	0	0	0	0	0	0	0	0	0	0	0	0	0	0	0	0	0	0	0	0	0	0	0	0	6051500	0	0	0	0	0	0	0	0
O14513_S1469	0	0	0	0	0	0	0	0	0	0	0	0	3911900	0	2449800	0	0	0	0	0	0	0	0	0	0	0	0	0	0	0	0	0	0	0	0	0	0	0	0	0	0	0	0	0	0	0	0	0	0
O14513_S17	0	0	0	0	0	0	0	0	0	0	0	0	0	0	0	0	4351000	0	0	0	0	0	0	0	0	0	0	0	0	0	0	0	0	0	0	0	0	0	0	0	0	0	0	0	0	0	0	0	0
O14513_S432	0	0	0	0	0	0	0	0	0	0	0	0	0	0	0	0	0	2022800	1509900	0	0	0	0	0	0	0	0	0	0	0	0	0	0	0	0	0	0	0	0	0	0	0	0	0	0	0	0	0	0
O14513_S508	0	0	0	0	0	0	0	0	0	0	0	0	0	0	0	0	0	0	0	0	0	0	0	0	0	0	0	0	0	0	0	0	0	0	0	0	0	0	0	0	0	0	0	0	0	0	0	0	0
O14513_S510	0	0	0	0	0	0	0	0	0	0	0	0	0	0	0	0	0	0	0	0	0	0	0	0	0	0	0	0	0	0	0	0	0	0	0	0	0	0	0	0	0	0	0	0	0	0	0	0	0
O14514_S1392	0	0	0	0	0	0	0	0	0	0	0	0	0	0	0	0	0	0	0	0	0	0	0	0	0	0	0	0	0	0	0	0	0	0	0	0	0	0	0	0	0	0	0	0	0	0	0	0	0
O14523_S374	0	0	0	0	0	0	0	0	0	0	0	0	0	0	0	0	0	0	0	0	0	0	0	0	0	0	6983500	2907700	0	0	4032900	4582200	6215700	0	0	0	7244200	0	0	0	7567800	8214000	10045000	8542700	0	0	0	11533000	0
O14523_S411	0	0	0	0	917540	1683400	2999100	0	0	0	0	0	0	3656300	915900	1690200	4672600	4098500	0	0	0	0	0	0	0	3588200	1994600	2185600	636190	2282100	4274200	5033400	4593800	0	396580	0	0	0	0	0	4748600	0	3934400	2005800	0	0	0	26348000	30239000
O14523_S464	0	361200	0	0	6352100	0	7326600	0	1855100	11017000	0	0	0	0	0	0	17110000	18266000	25131000	0	0	0	0	0	0	0	0	0	0	0	49659000	54640000	41270000	0	0	0	0	0	0	0	356620	0	0	0	0	0	0	0	0
O14523_S468	0	361200	0	0	6352100	0	7326600	0	1855100	11017000	0	0	0	0	0	0	17110000	18266000	25131000	0	0	0	0	0	0	0	0	0	0	0	49659000	54640000	41270000	0	0	0	0	0	0	0	356620	0	0	0	0	0	0	0	0
O14523_S470	0	0	0	0	0	0	0	0	0	0	16716000	0	0	0	0	0	0	0	0	0	0	0	0	0	0	0	0	0	0	0	0	0	0	0	0	0	0	0	0	0	0	0	0	0	0	0	0	0	0
O14523_S59	0	0	813190	2332300	0	0	0	0	0	0	0	0	0	0	1134000	0	0	0	0	0	0	0	0	0	0	0	0	0	0	0	0	0	0	0	0	0	0	0	0	0	0	0	0	0	0	0	0	0	0
O14523_S613	0	0	0	0	0	0	0	1913200	0	0	0	0	0	0	0	2591000	0	0	0	0	0	0	0	0	0	0	0	0	0	3177900	0	0	0	0	0	0	8069300	0	0	0	0	0	0	0	0	0	0	0	0
O14523_S619	0	0	6310300	3098800	3203900	0	0	0	5261100	4632500	10265000	0	0	0	4710800	0	0	0	0	0	0	0	21458000	14629000	0	6583200	0	0	0	0	7046200	8108700	7257800	0	0	0	3456400	0	41376000	55613000	0	9873900	0	0	8507800	0	5394400	0	0
O14523_S623	0	726170	6310300	3098800	3203900	0	0	0	5261100	4632500	10265000	0	0	0	4710800	0	0	0	0	0	0	0	21458000	0	0	6583200	0	0	0	0	7046200	8108700	7257800	0	0	0	3456400	0	41376000	55613000	4230400	9873900	0	0	8507800	0	5394400	0	0
O14523_S631	0	0	0	0	0	0	0	0	0	0	0	0	4648200	4159100	4066700	0	0	0	0	0	0	0	0	0	0	0	0	0	0	0	0	0	0	0	0	0	0	0	0	0	0	0	0	0	0	0	0	0	0
O14523_S660	0	0	0	0	0	0	0	0	0	0	0	0	0	0	0	8086800	0	0	4384800	0	0	0	0	0	0	29679000	50830000	22201000	0	9319800	37307000	31558000	0	0	0	0	18474000	22386000	0	0	21203000	79011000	56630000	54613000	0	0	0	0	0
O14523_S662	0	0	0	8337800	4859300	3144000	0	5387500	0	0	0	0	0	0	0	22129000	0	0	0	0	0	0	1033000	1152600	0	0	0	0	0	0	39464000	47170000	44007000	0	0	0	0	0	33901000	35854000	0	50115000	0	0	1923100	1351400	1119600	2372600	0
O14523_S703	0	0	0	0	0	0	0	0	0	0	0	0	6411800	5944500	8321200	0	0	0	0	0	0	0	0	0	0	0	0	0	0	0	0	0	0	0	0	0	0	0	0	0	0	0	0	0	0	0	0	0	0
O14523_T417	0	0	0	0	0	0	0	0	0	0	0	0	0	0	0	0	0	0	0	0	0	0	0	0	0	0	0	0	0	0	0	0	0	0	0	0	0	0	0	0	0	0	0	0	0	0	0	0	0
O14524_S368	0	0	0	0	0	1117100	1628700	0	0	0	0	0	0	0	0	0	9811600	0	0	0	0	0	0	0	0	9937000	0	0	0	0	3064900	4547100	2524500	0	0	0	16510000	12799000	0	0	0	0	0	0	0	0	0	0	0
O14526_S372	0	0	0	0	0	7207700	8871900	6575500	0	0	0	0	0	0	0	9833200	0	0	0	0	0	0	0	0	0	0	0	0	0	0	0	0	0	0	0	0	0	0	0	0	0	0	0	0	0	0	0	0	0
O14526_S501	0	0	0	0	0	0	0	0	0	0	0	0	0	0	0	0	0	0	0	0	0	0	0	0	0	0	0	0	0	0	0	0	0	0	0	0	0	0	0	0	0	0	0	0	0	0	0	0	0
O14526_S583	0	0	0	0	0	0	0	0	0	0	0	0	0	0	0	0	0	0	0	0	0	0	0	0	0	0	0	0	0	0	0	0	0	0	0	0	0	0	0	0	0	0	0	0	0	0	0	0	0
O14526_S585	0	0	0	0	0	1457200	0	6080400	0	0	0	0	0	0	0	5767700	0	0	0	0	0	0	0	0	0	0	6370000	0	0	0	0	0	0	0	0	0	6422700	0	0	0	0	7424600	6520000	7421100	4246000	2971600	2221800	66621000	64586000
O14526_S587	0	0	0	0	0	0	0	6080400	0	0	0	0	0	0	0	0	0	0	0	0	0	0	0	0	0	0	0	0	0	0	0	0	0	0	0	0	6422700	0	0	0	0	0	0	0	4246000	2971600	2221800	0	0
O14526_S616	0	0	0	0	0	0	0	0	0	0	0	0	0	0	0	0	0	0	0	0	0	0	0	0	0	0	0	0	0	0	0	0	0	0	0	0	0	0	0	0	0	0	0	0	0	0	0	0	0
O14530_S188	0	0	6390300	5769100	13598000	7840800	9315400	8583300	0	0	0	0	0	0	10688000	0	9080100	8436800	6706100	959740	0	0	0	0	0	33612000	0	1059500	17574000	18125000	8767000	9627900	10184000	5049000	0	3664600	9201900	15971000	0	0	0	0	0	8556400	0	0	0	0	0
O14544_S311	0	0	0	0	0	0	0	0	0	0	0	0	0	0	0	0	0	0	0	0	0	0	0	0	0	0	0	0	1345500	0	0	0	0	0	0	0	0	0	0	0	0	0	0	0	0	0	0	0	0
O14544_S327	0	0	0	0	0	483080	0	0	0	0	0	0	0	0	0	0	0	0	0	0	0	0	0	0	0	0	0	0	0	0	0	0	0	0	0	0	0	0	0	0	0	0	0	0	0	0	0	0	0
O14544_S95	0	0	0	0	0	0	0	0	0	0	0	0	0	0	0	0	0	0	0	0	0	0	0	0	0	0	0	0	0	0	0	0	4630900	0	0	0	0	0	0	0	0	0	0	0	0	0	0	0	0
O14545_S209	0	0	0	0	0	0	0	0	0	0	0	0	0	0	0	0	0	0	0	0	0	0	0	0	0	0	0	0	0	0	0	0	0	0	0	0	0	0	0	0	0	0	0	0	0	0	0	0	0
O14545_S326	0	0	0	0	0	0	0	0	0	0	0	0	0	0	0	0	0	0	0	0	0	0	4238600	2472000	0	0	0	0	0	57206000	0	0	0	0	0	0	4266000	0	17367000	12912000	0	0	2511400	0	2506700	0	0	0	0
O14545_S327	0	0	109250000	11563000	71366000	150700000	0	190790000	2180800	2053700	2547900	9474800	69019000	0	80067000	0	1649700	165600000	0	17120000	17003000	0	11237000	11342000	4949700	849480000	169490000	67100000	58987000	0	0	208340000	0	0	65012000	0	4266000	376110000	49360000	39987000	0	0	2511400	0	6077400	1337400	0	17481000	25826000
O14545_S409	361120	0	13800000	2627200	2078900	1672700	2240000	3790900	0	1014100	0	27943000	0	0	0	0	0	3118000	0	497660	1493300	0	4351600	5461700	0	9363200	0	0	4664100	2930300	0	0	1206900	1904100	0	5333600	24069000	28544000	6716000	5752400	0	0	0	0	866020	877820	0	0	0
O14545_S415	361120	2991600	100910000	93606000	77902000	204850000	281400000	232530000	0	1014100	683160	182490000	49539000	50266000	53200000	63413000	245680000	244950000	291340000	9346600	9314400	8124700	4351600	5461700	0	1027500000	181320000	76770000	90298000	48334000	213570000	177790000	160810000	65220000	55553000	73272000	650700000	1029600000	26160000	18607000	0	302290000	223920000	220420000	2336200	1777300	0	30911000	30102000
O14545_S470	0	391100	0	3005700	0	4219600	4298700	4054400	0	0	0	6189200	0	0	0	1192100	2924100	11295000	6637800	0	0	0	0	0	0	0	0	0	0	0	4731700	0	0	1673800	2763300	4886100	3753300	5364700	5856200	4314000	0	0	2032100	0	0	0	0	2135100	0
O14545_S501	0	0	0	0	0	0	0	0	0	0	0	0	0	0	0	0	0	0	0	0	0	0	0	0	0	0	0	0	0	0	0	0	0	0	0	0	0	0	0	0	0	0	0	0	0	0	0	0	0
O14545_T323	0	0	840610	964580	0	0	0	0	929620	0	0	0	0	0	0	0	0	0	0	0	0	0	0	0	0	0	0	0	0	0	0	0	0	0	0	0	0	0	12331000	0	0	0	0	0	0	0	0	0	0
O14558_S16	0	0	0	0	0	0	0	0	0	0	0	0	0	0	0	0	0	0	0	0	0	0	0	0	0	5110200	0	0	0	0	0	0	0	0	0	0	46348000	32787000	0	0	0	0	0	0	0	0	0	0	0
O14576_S111	0	0	0	0	0	0	0	0	0	0	0	0	0	0	0	0	0	0	0	0	0	0	0	0	0	0	0	0	0	0	0	0	0	0	0	0	0	0	0	0	0	0	0	0	0	0	0	0	0
O14576_S179	0	0	0	0	0	0	5687000	0	0	0	0	0	0	0	0	0	0	0	0	0	0	0	0	0	0	0	0	0	0	0	0	0	0	0	0	0	0	0	0	0	0	0	0	0	0	0	524410	0	3560800
O14576_S635	0	0	2771200	0	0	19188000	33768000	51525000	0	0	0	0	0	0	0	5138100	0	0	0	0	0	0	0	0	0	0	0	0	0	0	0	0	0	0	0	0	0	0	0	0	0	0	0	0	0	0	0	0	0
O14576_T105	0	0	0	0	0	0	0	0	0	0	0	0	0	0	0	0	0	0	0	0	0	0	0	0	0	0	0	0	0	0	0	0	0	0	0	0	0	0	0	0	0	0	0	0	0	0	0	0	0
O14578_S1971	357160	613060	9648500	4218200	581770	0	0	0	0	0	0	0	0	0	0	0	0	250090	0	0	0	0	0	0	0	3102500	1134000	918290	408480	251800	719750	847700	565000	0	0	0	0	0	892230	0	316550	0	3238400	0	0	0	0	2897800	3966400
O14578_S1993	0	0	0	0	0	0	0	0	0	0	0	0	0	0	0	0	0	0	0	0	0	0	0	0	0	0	0	0	0	0	0	0	0	0	0	0	0	0	0	0	0	0	0	0	0	0	0	0	0
O14578_S433	0	0	0	0	0	0	0	0	0	0	0	0	0	0	0	0	0	0	0	0	0	0	0	0	0	0	0	0	0	0	0	0	0	0	0	0	0	0	0	0	0	0	0	0	0	0	0	0	0
O14578_S436	0	0	0	0	0	0	0	0	0	0	0	0	0	0	0	0	0	0	0	0	0	0	0	0	0	0	0	0	0	0	0	0	0	0	0	0	0	0	0	0	0	0	18462000	0	0	0	0	0	0
O14578_S440	0	0	0	813390	0	0	18754000	19250000	0	0	0	8809900	0	0	0	12815000	20141000	18337000	18097000	1223000	1333200	1310000	0	0	0	7768900	33541000	5720600	2739000	3544300	33294000	35713000	39402000	1071300	0	1143700	0	0	0	0	0	0	8612800	0	369160	0	0	0	0
O14578_S480	0	446020	0	0	0	0	0	0	0	0	0	0	0	0	0	0	0	0	0	0	0	0	0	0	0	5874200	2255700	0	0	0	30430000	25743000	20237000	0	0	0	0	0	0	0	0	0	0	0	0	0	0	0	0
O14579_S10	0	0	0	0	0	0	0	5491600	0	0	0	0	0	0	0	0	0	0	0	0	0	0	0	0	0	24391000	0	0	0	0	0	0	0	0	0	0	0	0	0	0	0	0	0	0	0	0	0	0	26092000
O14579_S13	0	0	5937200	0	5845800	0	0	0	0	0	0	0	0	0	0	0	0	0	4071300	0	0	0	0	0	0	0	0	0	6394300	5485800	4083600	0	5525600	0	0	0	32934000	0	0	0	12893000	14520000	0	0	0	0	0	58198000	0
O14579_S95	0	0	0	0	0	0	0	0	0	0	0	0	0	0	0	0	0	0	0	0	0	0	0	0	0	0	0	0	0	0	0	0	0	0	0	0	0	0	0	0	0	0	0	0	0	0	0	0	0
O14579_S99	0	0	0	0	0	2335100	0	3574400	0	0	0	0	0	0	0	3737200	4991600	959150	7650200	0	0	1726000	0	0	0	19855000	15896000	3786700	0	0	68443000	53471000	49722000	5620500	330730	7484000	0	0	0	0	12003000	63562000	51232000	42616000	0	0	0	0	12177000
O14613_S109	0	0	5095800	8106400	0	0	0	0	0	0	0	0	0	5813400	0	0	6643700	5933500	0	0	0	0	0	0	0	42262000	0	0	0	2647400	54473000	43321000	31670000	0	0	0	0	0	0	0	14056000	0	23982000	31298000	0	0	0	192680000	0
O14613_S141	0	0	2043400	13914000	13923000	0	0	0	0	24066000	15870000	14754000	0	0	0	0	3366200	9824500	0	1570600	2683300	2339700	5883800	6405000	0	18125000	12024000	2672700	2408500	3315000	32322000	31906000	30988000	2715400	0	0	0	0	14368000	12970000	7021800	25578000	32468000	0	0	0	0	149400000	107990000
O14613_T137	0	0	2043400	13914000	13923000	0	0	0	0	24066000	15870000	14754000	0	0	0	0	3366200	9824500	0	1570600	2683300	2339700	5883800	6405000	0	12890000	5710900	0	1573700	2074100	27101000	24851000	25224000	2715400	0	0	0	0	14368000	12970000	2343800	25578000	32468000	0	0	0	0	58523000	22863000
O14617_S632	0	0	60033000	0	6118000	0	0	0	32616000	0	0	51220000	0	0	0	0	0	0	0	0	0	0	0	0	0	0	0	0	0	0	7541300	4657000	0	0	0	0	79051000	57684000	272120000	287940000	0	0	0	0	0	0	0	0	0
O14617_S634	0	0	60033000	0	6118000	0	0	0	32616000	0	0	51220000	0	0	0	0	0	0	0	0	0	0	0	0	0	0	0	0	0	0	7541300	0	0	0	0	0	52192000	57684000	272120000	308580000	0	0	0	0	0	0	0	0	0
O14617_S636	0	0	60033000	0	0	0	0	0	28303000	3667800	0	51220000	0	0	0	0	0	0	0	0	0	0	0	0	0	0	0	0	0	0	0	0	0	0	0	0	22635000	33355000	246000000	301650000	0	0	0	0	0	0	0	0	0
O14617_S658	0	0	0	0	0	0	0	0	0	305430	0	0	18579000	13283000	14643000	0	0	0	0	0	0	0	0	0	0	0	7684600	1424400	0	0	0	0	0	0	0	0	0	0	0	0	0	0	0	0	0	0	0	0	0
O14617_S686	0	0	0	0	0	0	0	0	0	0	0	0	0	0	0	0	0	0	0	0	0	0	1393100	992290	0	0	0	0	0	0	0	0	0	0	0	0	0	0	5295900	7761600	0	0	0	0	1015800	964600	0	0	0
O14617_S688	0	0	0	0	0	0	0	0	0	0	0	0	0	0	0	0	0	0	0	0	0	0	1393100	992290	0	0	0	0	0	0	0	0	0	0	0	0	0	0	5295900	7761600	0	0	0	0	1015800	964600	0	0	0
O14617_S829	508350	759090	0	0	0	35477000	30322000	34398000	0	0	0	0	34100000	0	0	0	22523000	13579000	19386000	0	8701300	0	0	0	0	142490000	244490000	110860000	9488700	9263200	62167000	67935000	68317000	3468100	0	0	64201000	54270000	27470000	18854000	3814400	23113000	108600000	21268000	3058800	0	0	24161000	15253000
O14617_S9	0	0	0	0	0	0	0	0	0	0	0	0	0	0	0	0	0	0	0	0	0	0	0	0	0	0	0	0	0	0	0	0	0	0	0	0	0	0	0	0	0	0	0	0	0	0	0	0	0
O14618_S267	0	0	0	0	0	0	0	0	0	0	0	0	9675400	11982000	10253000	0	0	0	0	0	0	0	0	0	0	0	0	0	0	0	0	0	0	0	0	0	0	0	0	0	0	0	0	0	0	0	0	0	0
O14639_S352	578290	645900	0	0	0	34511000	46817000	1102800	0	0	0	0	0	0	0	0	71268000	0	85463000	0	0	2081700	0	0	34719000	31834000	2000300	996110	0	0	0	0	0	21072000	18824000	24090000	0	13913000	0	0	0	0	76988000	0	0	0	0	0	0
O14639_S367	0	1682000	0	0	0	33166000	44431000	0	6420100	3884100	0	0	11480000	0	0	0	71268000	66242000	85463000	18893000	0	13822000	0	0	34719000	31834000	0	0	0	0	0	0	0	21072000	18824000	23373000	0	13913000	0	0	25466000	0	75690000	0	0	0	0	72954000	144800000
O14639_S426	0	0	0	0	0	0	0	0	0	0	0	0	0	0	0	0	0	0	5769200	0	0	0	0	0	0	0	0	2020700	11058000	10370000	0	0	0	0	0	770600	5040800	4155200	0	0	0	0	7155600	0	0	0	0	3408200	0
O14639_S431	4519000	2169000	7619000	3179800	9436100	654870000	656280000	619190000	10474000	7851100	7477500	12199000	52500000	56517000	70570000	69383000	306070000	305100000	320920000	23014000	40848000	35101000	8513500	9049400	78232000	342840000	173540000	46873000	104940000	106200000	31686000	29352000	29635000	36804000	21148000	49047000	344230000	279050000	23328000	23037000	153740000	404610000	344030000	264280000	2617800	1727900	1646400	86019000	82806000
O14639_S435	0	0	2085300	3179800	2824400	5045300	9978000	20380000	10474000	7851100	7477500	10880000	3527900	12193000	16166000	3362900	48637000	78164000	74091000	12067000	30670000	26464000	8513500	9049400	71078000	48292000	8420200	0	22273000	19067000	11530000	11399000	9987500	8546000	0	20858000	125140000	100780000	23328000	23037000	5421300	178200000	146980000	102590000	2617800	1727900	1646400	11943000	9401400
O14639_S452	1055000	0	0	1174800	0	333830000	424670000	361910000	0	3092200	0	2451800	36234000	45910000	0	6985700	95815000	104690000	6005700	4247600	26429000	22258000	0	0	42232000	3144700	31271000	11878000	55231000	71422000	25427000	18360000	18825000	18914000	7369800	22376000	7448400	0	0	0	0	0	32700000	0	0	0	0	12069000	10221000
O14639_S455	0	0	0	2445300	0	1453800	3077100	1148400	5366500	4799600	12593000	2451800	15345000	17357000	18725000	0	4386000	7862700	6005700	4247600	7964800	5005400	0	3550200	23052000	0	0	8491100	0	3892400	5055800	5552600	4710900	0	0	5146400	7448400	0	0	0	0	0	32700000	0	0	0	0	0	0
O14639_S458	0	0	0	3916500	3518800	13291000	15269000	13284000	2083500	3092200	1723600	0	0	0	8107600	26549000	4860700	3928500	4779300	1182700	1142300	1458500	0	0	0	0	0	0	6586000	6683100	16179000	0	5504100	16633000	3036200	21203000	0	20338000	0	0	1050200	0	0	0	0	0	0	0	0
O14639_S540	430800	1030300	0	0	0	0	0	0	0	0	0	0	4009300	4371700	2948200	0	923160	0	0	0	0	0	0	0	0	0	0	0	0	0	0	0	0	0	0	0	0	0	0	0	0	0	0	0	0	0	0	0	0
O14639_S586	0	0	0	0	0	0	3990300	10360000	0	0	0	0	0	0	0	0	30504000	24977000	23009000	6032200	0	0	0	0	0	0	0	0	2226000	0	4179300	3431900	3038400	1819500	0	2679300	0	4483100	0	0	1005000	5346200	0	0	0	0	0	3765800	2354400
O14639_S587	0	0	0	0	0	0	5872500	0	0	0	0	0	0	0	0	0	0	0	0	0	0	0	0	0	0	0	13544000	0	2873200	0	0	0	0	0	0	0	0	0	0	0	0	0	12529000	0	0	0	0	0	0
O14639_S640	0	0	0	0	0	0	0	1501100	0	0	0	0	0	0	0	4898400	2615800	0	4857000	0	0	0	0	0	0	0	0	0	0	0	0	0	0	0	0	0	0	0	0	0	0	0	19296000	0	0	0	0	0	0
O14639_S644	0	0	0	0	0	0	0	1501100	0	0	0	0	0	0	0	0	0	0	0	0	0	0	0	0	0	0	0	0	0	0	0	0	0	0	0	0	0	0	0	0	0	0	19296000	0	0	0	0	0	0
O14639_S655	1924700	3336300	1960100	7812000	16404000	330580000	396440000	371990000	0	0	0	0	82026000	88617000	0	5285700	53520000	113620000	74602000	10587000	11790000	11316000	0	0	11312000	13005000	102930000	8130700	3163300	7041900	0	0	0	35314000	15167000	31852000	7071600	10256000	0	0	1660600	14583000	0	0	0	0	0	58015000	51954000
O14639_S669	0	0	0	0	0	0	0	0	10513000	0	0	0	11455000	0	10053000	0	0	0	48937000	0	0	0	0	5251900	3675000	0	0	0	0	0	0	0	12417000	0	0	1571400	0	0	0	0	3430000	0	40940000	0	0	0	0	0	0
O14639_S677	4259200	0	6065500	10751000	0	14152000	17771000	71948000	0	1246500	0	0	11455000	0	10053000	2105500	59891000	78140000	73373000	0	0	0	0	5251900	34902000	0	49723000	8175900	0	0	0	0	12417000	18328000	0	25212000	0	0	0	0	0	21243000	40940000	0	0	0	0	139810000	48614000
O14639_S706	3182600	8779300	6749800	8349700	7807700	119080000	223090000	239030000	0	0	0	0	56248000	55430000	52747000	36709000	135370000	215260000	196730000	0	3264900	0	0	0	4844800	308570000	139400000	52724000	12339000	16585000	21263000	361400	24489000	23391000	5287900	19443000	34795000	58218000	0	0	13425000	115390000	99727000	102560000	0	0	0	836570000	882570000
O14639_Y373	0	0	0	0	0	0	0	0	0	0	0	0	0	0	0	0	0	0	0	0	0	0	0	0	0	0	0	0	0	0	0	0	0	0	0	0	0	0	0	0	0	0	0	0	0	0	0	0	0
O14639_Y383	0	0	0	0	0	0	0	0	0	0	0	0	0	0	0	0	0	0	0	0	0	0	0	0	0	0	0	0	0	0	0	0	0	0	0	0	0	0	0	0	0	0	0	0	0	0	0	0	0
O14639_Y688	0	0	0	0	0	0	0	0	0	0	0	0	0	0	0	0	0	0	0	0	0	0	0	0	0	0	0	0	0	0	0	0	0	0	0	0	0	0	0	0	0	0	0	0	0	0	0	0	0
O14640_S194	0	0	0	9306100	18138000	0	0	0	0	0	0	0	0	23715000	0	0	0	0	0	0	0	0	0	0	0	0	0	0	0	0	0	0	0	0	0	0	28807000	16324000	11374000	0	0	63667000	53018000	45359000	0	0	0	0	0
O14640_S600	0	0	0	0	0	0	0	0	0	2303600	2365500	0	0	0	0	2512200	4342000	4793300	5095000	0	0	0	0	0	0	0	5204800	0	0	0	0	0	0	0	0	0	7868900	0	0	20282000	0	19762000	12708000	7581700	0	0	0	0	0
O14640_S602	0	0	0	0	0	0	0	0	0	2303600	2365500	0	0	0	0	2512200	4342000	4793300	5095000	0	0	0	0	0	0	0	0	0	0	0	0	0	0	0	0	0	7868900	0	0	20282000	0	19762000	7482900	7581700	0	0	0	0	0
O14640_S604	0	0	0	0	0	0	0	0	0	0	0	0	0	0	0	2512200	0	0	0	0	0	0	0	0	0	0	0	0	0	0	0	0	0	0	0	0	7868900	0	0	13310000	0	10117000	7482900	7581700	0	0	0	0	0
O14641_S143	0	0	0	0	0	0	0	0	0	0	0	0	0	0	0	0	0	0	0	0	0	0	1850000	1278100	0	21325000	0	0	0	0	0	1306800	0	0	0	2527000	0	0	0	3590600	0	0	0	0	0	0	0	0	0
O14641_S211	0	0	14195000	6226300	1894600	0	0	6953400	0	0	0	0	0	3967600	0	0	24378000	65763000	0	0	0	0	0	0	0	0	0	0	2848400	0	0	0	4298900	3803100	0	14991000	0	0	0	0	0	0	0	0	0	0	0	0	0
O14646_S1025	0	0	0	0	0	0	0	0	0	0	0	0	0	0	0	0	0	0	0	0	0	0	0	0	0	0	0	0	0	0	0	0	0	0	0	0	0	0	0	0	0	0	0	0	0	0	0	0	0
O14646_S1385	0	0	0	0	2399700	0	0	0	0	0	0	0	0	0	0	0	0	0	0	0	0	0	0	0	0	52955000	6394500	1623700	0	1613300	0	0	0	0	0	0	0	0	0	0	2296300	0	0	0	0	0	0	36391000	24195000
O14646_S1677	374800	625210	6341500	4495400	0	566380	810670	0	0	0	0	0	12803000	0	13689000	0	0	0	0	0	0	0	0	0	0	6636700	2170800	1742500	1529200	0	1600900	3238400	1147100	0	842480	1143800	0	0	0	543710	320460	0	1273600	0	0	0	0	3248100	0
O14646_S1683	0	0	0	0	0	0	0	0	0	0	0	0	0	0	0	0	7063700	6359700	0	0	0	0	0	0	0	0	0	0	0	0	0	0	0	0	0	0	0	0	0	0	0	0	0	0	4786600	1643300	0	0	0
O14646_S1687	0	0	0	0	0	0	0	4897300	1083600	0	0	0	0	0	0	0	7063700	6359700	0	0	0	0	0	0	0	0	0	0	1635400	0	0	0	0	0	0	0	0	0	0	0	0	0	0	0	4786600	1643300	0	4587900	0
O14646_S1689	0	0	0	0	0	0	0	4897300	1083600	0	0	0	0	0	0	0	0	4458600	0	0	0	0	0	0	2298100	0	0	0	2820700	0	0	0	0	1380500	0	0	0	0	0	0	0	0	0	0	0	0	0	4587900	0
O14646_S1699	0	0	0	0	0	0	0	0	0	0	0	0	0	0	0	0	0	0	0	0	0	0	0	0	2298100	0	0	0	1185200	0	0	0	0	1380500	0	0	0	0	0	0	0	0	0	0	0	0	0	0	0
O14646_S215	0	0	0	0	0	0	0	0	0	0	0	0	0	0	0	0	0	0	0	0	0	0	0	0	0	0	0	0	0	0	0	0	0	0	0	0	0	0	0	0	0	0	0	0	0	0	0	0	0
O14646_S216	0	0	0	0	0	0	0	0	0	0	0	0	0	0	0	0	0	0	0	0	0	0	0	0	0	0	0	0	0	0	0	0	0	0	0	0	0	0	0	0	0	0	0	0	0	0	0	0	0
O14646_S90	0	0	0	1153000	0	0	0	0	0	0	0	0	2667800	1173400	0	0	0	0	0	0	0	0	0	0	0	0	0	3846100	0	0	0	0	0	0	0	0	0	0	0	0	0	0	0	0	0	0	0	0	0
O14647_S129	0	0	0	0	0	0	0	0	0	0	0	0	0	0	0	0	0	0	0	0	0	0	0	0	0	0	0	0	0	0	0	0	0	0	0	0	4335400	0	0	0	0	0	0	0	0	0	0	0	0
O14647_S130	0	0	0	0	0	0	0	0	0	0	0	0	0	0	0	0	0	0	0	0	0	0	0	0	0	0	0	0	0	0	0	0	0	0	0	0	4335400	0	0	0	0	0	0	0	0	0	0	0	0
O14647_S132	0	0	0	0	0	0	0	0	0	0	0	0	0	0	0	0	0	0	0	0	0	0	0	0	0	0	0	0	0	0	0	0	0	0	0	0	4335400	0	0	0	0	0	0	0	0	0	0	0	0
O14647_S1364	0	0	2740900	0	0	0	0	0	0	0	0	0	5025900	0	5458000	1784700	6969100	8482600	0	0	0	0	0	0	0	4195000	3953900	0	0	0	0	0	1723600	0	0	0	0	0	0	1263400	0	0	0	0	0	0	0	0	0
O14647_S1365	0	0	0	0	0	0	0	0	0	0	0	0	0	0	0	1784700	6969100	8482600	0	0	0	0	0	0	0	4195000	0	0	0	0	0	0	0	0	0	0	0	0	0	0	0	0	0	0	0	0	0	0	0
O14647_S242	0	0	8601400	3571100	10863000	0	0	0	2070000	5310300	0	8566100	0	0	0	0	0	0	0	0	0	0	0	0	0	0	0	0	0	0	0	0	0	0	0	0	0	0	19668000	47397000	0	0	0	0	0	0	0	0	0
O14647_T240	0	0	8601400	3571100	10863000	0	0	0	2070000	5310300	0	8566100	0	0	0	0	0	0	0	0	0	0	0	0	0	0	0	0	0	0	0	0	0	0	0	0	0	0	19668000	47397000	0	0	0	0	0	0	0	0	0
O14662_S34	0	0	0	0	0	1955300	3033900	2397400	0	0	0	0	0	0	0	0	0	0	0	0	0	0	0	0	0	0	13994000	0	3051500	0	0	0	1590800	0	0	0	0	0	0	0	0	6222200	4132400	0	0	0	0	0	0
O14662_S41	0	0	0	0	0	16047000	26029000	34467000	0	0	0	0	0	0	0	1535300	3550200	5358800	3674000	0	0	0	0	0	0	6187000	6772700	0	1226800	0	0	1740400	0	0	0	0	16377000	22742000	0	0	0	0	0	0	0	0	0	16781000	0
O14668_S164	0	0	0	4242200	0	0	0	0	0	0	0	0	0	0	0	0	0	0	3286900	0	0	21910000	0	0	0	0	0	0	0	798460	20922000	0	3275100	15348000	1978200	48522000	0	8431300	0	0	0	0	0	0	0	0	0	0	0
O14672_T719	0	0	0	0	0	0	0	0	0	0	0	0	0	0	0	0	0	0	0	0	0	0	0	0	0	0	0	0	0	0	0	894860	0	0	0	0	0	0	0	0	0	0	0	0	0	0	0	0	0
O14681_S318	0	0	0	0	0	0	0	0	0	0	0	0	0	0	0	0	0	0	0	0	0	0	0	0	0	0	0	0	0	0	0	0	0	0	0	0	0	0	0	0	0	0	0	0	0	0	0	0	0
O14681_S320	0	0	0	0	0	0	0	0	0	0	0	0	0	0	0	0	0	0	0	0	0	0	0	0	0	0	2960200	0	0	0	0	0	0	0	0	0	0	0	0	0	0	0	0	0	0	0	0	0	0
O14681_S326	3337200	6543500	0	13194000	26547000	9233500	11367000	29405000	7080800	4672600	24429000	25692000	0	0	0	0	83028000	63564000	77290000	58310000	50429000	56199000	19473000	688930	0	254610000	46178000	1205100	27248000	27272000	217160000	239550000	219490000	11611000	0	0	69403000	47024000	79384000	88004000	13301000	66438000	57145000	50471000	23301000	0	17525000	0	0
O14681_S330	3337200	6543500	0	26768000	26547000	9233500	16264000	45597000	7080800	4672600	24429000	25692000	0	0	0	0	83028000	63564000	77290000	58310000	50429000	56199000	19473000	13920000	13237000	254610000	53311000	1205100	27248000	27272000	217160000	246000000	224360000	11611000	0	0	69403000	47024000	79384000	88004000	13301000	66438000	57145000	50471000	0	0	0	0	0
O14682_S406	0	0	0	0	0	0	0	0	0	0	0	0	0	0	0	0	0	0	0	0	0	0	0	0	0	0	0	0	0	0	0	0	0	0	0	0	0	0	0	0	0	0	0	0	0	0	0	102860000	125360000
O14683_S14	0	0	0	0	0	0	0	0	1661300	1435700	0	0	841090	0	0	25989000	4696800	5592300	4144000	0	0	0	566520	0	0	1894700	1609200	1495300	0	0	0	0	0	0	0	0	20600000	46529000	0	2105800	0	0	9520900	9876200	0	0	0	0	0
O14686_S1180	0	0	0	0	1774000	0	1981400	0	0	0	0	0	0	12593000	0	0	0	0	0	0	0	0	0	0	0	11837000	0	0	0	0	0	0	0	0	0	1263300	55330000	47159000	0	0	0	0	0	10101000	0	0	0	0	0
O14686_S1263	0	0	0	0	2142300	0	0	0	0	0	0	7564900	0	0	0	0	0	0	0	0	0	0	0	0	0	0	0	0	0	0	0	0	0	0	0	0	0	0	30404000	40931000	0	0	0	0	0	0	0	0	0
O14686_S1270	0	0	0	0	2142300	0	0	0	0	0	0	7564900	0	0	0	0	0	8818900	11376000	0	0	0	0	1653600	0	9835900	0	0	0	0	0	0	0	0	0	0	24696000	39358000	30404000	40931000	0	0	0	7042500	0	0	0	0	0
O14686_S1606	0	0	0	0	0	0	0	0	0	0	0	0	0	0	0	3372400	2033900	2526900	2202200	0	0	0	0	0	0	1165000	17415000	0	0	0	3586400	2430800	2190800	0	0	0	0	0	0	0	0	0	0	0	0	0	0	0	0
O14686_S1671	0	0	0	0	0	0	0	0	0	0	0	0	0	11595000	0	0	5151500	7094200	8222200	0	0	0	0	0	0	56508000	22624000	10023000	0	2439800	0	5789300	4805600	0	0	0	0	23828000	0	0	6863200	0	21623000	0	0	0	0	0	9426300
O14686_S1722	0	0	0	0	0	0	0	0	0	0	0	0	0	0	0	0	0	3066600	2433200	0	0	0	0	0	0	0	0	0	0	0	0	0	0	0	0	0	9079900	0	0	0	0	0	0	0	0	0	0	0	0
O14686_S1834	0	0	0	0	0	0	0	0	0	0	0	0	0	0	0	0	2589000	0	0	0	0	0	0	0	0	5728500	2053300	0	0	3185500	0	0	0	0	0	0	15337000	14724000	0	0	0	0	16337000	11832000	0	0	0	0	0
O14686_S1854	0	0	0	0	0	0	0	0	0	0	0	0	0	0	0	0	0	0	14590000	706790	0	0	0	3719600	1291300	9225700	0	0	0	0	0	5894600	0	0	0	0	0	4829700	0	0	0	0	0	0	0	0	0	0	0
O14686_S1858	0	0	0	0	0	0	0	0	0	0	0	0	0	0	0	0	0	0	14590000	706790	0	0	0	3719600	1291300	9225700	0	0	0	0	0	5894600	0	0	0	0	0	4829700	0	0	0	0	0	0	0	0	0	0	0
O14686_S2251	0	0	0	0	0	0	0	1316900	0	0	0	0	0	0	0	0	0	0	0	0	0	0	0	0	0	0	0	0	0	0	0	0	0	0	0	0	0	0	0	0	0	0	0	0	0	0	0	0	0
O14686_S2260	0	0	0	0	0	0	0	0	0	0	0	0	0	0	0	1934000	0	0	0	0	0	0	0	0	0	0	0	0	0	0	0	0	0	0	0	0	0	0	0	0	0	0	0	0	0	0	0	0	4500500
O14686_S2274	0	0	3551800	3336600	0	0	0	0	0	0	0	0	5937900	0	6559900	0	0	0	0	0	0	0	0	0	0	35837000	16249000	7912100	4610500	5470600	0	6414800	0	0	0	978730	17277000	17677000	0	0	0	0	0	0	0	0	0	35606000	28710000
O14686_S2296	0	4898300	0	7797700	8173800	0	0	0	0	0	0	5358000	0	0	0	0	32481000	0	0	0	0	0	0	0	0	29438000	0	0	11187000	2215100	0	0	0	0	0	0	45593000	47345000	0	0	17383000	0	0	0	0	0	0	0	0
O14686_S2309	0	0	0	0	0	0	0	0	0	0	0	15006000	0	0	0	0	0	0	0	6062500	0	0	829310	0	0	0	0	0	12950000	6034600	0	0	0	11721000	11068000	0	39115000	48749000	22188000	22758000	10074000	0	0	0	0	0	0	0	0
O14686_S2414	0	0	0	0	0	0	0	0	0	0	0	0	0	0	0	0	0	0	0	0	0	0	0	0	0	7388900	0	0	0	0	0	0	0	0	0	0	0	0	0	0	0	0	0	0	0	0	0	0	0
O14686_S2521	0	1280000	0	56663000	0	0	0	0	0	0	0	0	0	0	0	4409700	12001000	0	4456800	0	383310	0	5799000	0	0	0	0	0	0	0	0	0	0	0	0	0	0	0	0	0	7273500	0	0	0	0	0	2597300	0	0
O14686_S2640	0	0	0	0	0	0	0	0	0	0	0	0	0	0	0	0	5391200	5262800	0	0	0	0	0	0	0	0	0	0	0	0	0	0	0	0	0	0	0	0	0	0	0	0	0	0	0	0	0	0	0
O14686_S2726	0	0	0	0	0	0	0	0	0	0	0	0	0	0	0	0	2636400	0	0	0	0	0	0	0	0	18789000	0	0	0	0	0	0	0	0	0	0	0	0	0	0	0	0	0	0	0	0	0	0	0
O14686_S3130	0	0	0	0	0	0	0	0	0	0	0	0	0	0	0	0	0	0	0	0	0	0	0	0	0	0	0	0	0	0	0	0	0	0	0	0	0	3372000	0	0	2612100	0	0	6757300	0	0	0	0	1430800
O14686_S3199	0	0	0	0	0	0	0	0	2074100	0	0	0	0	0	0	0	8655500	7319900	10358000	0	0	0	4588300	3951000	1553700	9974700	0	0	0	0	0	0	0	2778800	3625300	0	12730000	11936000	0	0	0	0	0	0	0	0	0	0	0
O14686_S373	0	3339500	0	0	0	0	0	0	0	0	0	0	0	0	0	0	0	0	24194000	0	0	0	0	0	0	63444000	4617900	0	0	6229300	5724900	2886100	0	0	0	0	0	0	0	0	4359900	0	0	0	663070	0	0	0	0
O14686_S3986	0	0	0	0	0	0	0	0	0	0	0	0	0	0	0	0	10553000	0	0	0	0	0	0	0	0	5277800	0	0	0	0	0	0	0	0	0	0	0	0	0	0	0	0	0	0	0	0	0	0	0
O14686_S4359	3910500	6224400	0	0	0	0	0	0	0	0	0	0	0	0	0	0	5922300	4863600	4088500	646810	0	0	0	0	0	29284000	0	0	0	0	2212500	2193800	0	2162400	1379800	0	0	0	0	0	0	0	0	0	0	0	0	32551000	12930000
O14686_S4617	0	0	0	0	0	0	0	0	0	0	0	0	0	0	0	0	0	0	0	0	0	0	3491400	0	0	7451700	0	0	0	0	0	0	0	0	0	3504200	0	10090000	64556000	11216000	0	9415000	6847300	0	0	0	0	0	0
O14686_S4738	2408200	6951300	6326500	7183000	10876000	0	0	0	0	0	0	33688000	14734000	15214000	0	8281900	24770000	30761000	41164000	0	0	0	0	0	0	270310000	20110000	0	31601000	22802000	29114000	25871000	26731000	1980800	2543400	2519200	24158000	21627000	0	0	11587000	54167000	33209000	30589000	0	0	0	125750000	178060000
O14686_S4822	879740	3668800	0	0	0	0	0	0	0	0	0	0	0	0	0	1974200	0	0	0	0	0	0	0	0	0	31076000	0	0	3639500	3053100	0	0	0	0	0	1297000	13111000	12543000	0	0	2945600	17454000	12478000	0	0	0	0	0	0
O14686_S4849	0	0	0	0	0	0	0	0	0	0	0	0	0	0	0	0	3774300	2842000	0	0	0	0	0	0	0	0	0	0	1787500	0	1425000	1846600	0	0	0	0	11350000	7165300	0	0	0	11623000	9410800	7623100	0	0	0	0	0
O14686_T1195	0	0	0	0	1774000	0	1981400	0	0	0	0	0	0	0	0	0	0	0	0	0	0	0	0	0	0	0	0	0	0	0	0	0	0	0	0	1263300	16028000	16552000	0	0	0	0	0	3630700	0	0	0	0	0
O14686_T1267	0	0	0	0	2142300	0	0	0	0	0	0	7564900	0	0	0	0	0	8818900	11376000	0	0	0	0	1653600	0	9835900	0	0	0	0	0	0	0	0	0	0	24696000	39358000	30404000	40931000	0	0	0	7042500	0	0	0	0	0
O14686_T1865	0	0	0	0	0	0	0	0	0	0	0	0	0	0	0	0	4154500	0	8053600	0	0	0	0	0	0	3370600	0	0	0	0	0	0	0	0	0	0	0	0	0	0	0	16704000	0	4703200	0	0	0	0	0
O14686_T2229	0	0	0	0	0	0	0	0	0	0	0	0	1212300	0	0	0	0	0	0	0	0	0	0	0	0	20566000	9826400	0	1268800	0	0	0	0	0	0	0	752080	0	0	0	0	4636300	0	3857600	0	0	0	0	0
O14686_T2233	0	0	0	0	0	0	0	0	0	0	0	0	0	0	0	0	0	0	0	0	0	0	0	0	0	0	0	0	0	0	0	0	0	0	0	0	0	0	0	0	0	0	0	0	0	0	0	0	0
O14686_T2240	0	0	0	0	0	0	0	0	0	0	0	0	0	0	0	2151600	0	0	376300	0	0	0	0	0	0	0	0	0	0	0	0	0	0	0	0	0	0	0	0	0	0	3544500	0	0	0	0	0	0	0
O14686_T3197	0	0	0	0	0	0	0	0	0	0	0	0	0	0	0	0	8655500	7319900	10358000	0	0	0	4588300	3951000	1553700	9974700	0	0	0	0	0	0	0	2778800	3625300	0	12730000	11936000	0	0	0	0	0	0	0	0	0	0	0
O14686_T4621	0	0	0	0	0	0	0	0	0	0	0	0	0	0	0	0	0	0	0	0	0	0	3491400	0	0	7451700	0	0	0	0	0	0	0	0	0	3504200	0	10090000	64556000	11216000	0	9415000	6847300	0	0	0	0	0	0
O14686_T4629	0	0	0	0	0	0	0	0	0	0	0	0	0	0	0	0	0	0	0	0	0	0	3491400	0	0	7451700	0	0	0	0	0	0	0	0	0	3504200	0	10090000	64556000	11216000	0	9415000	6847300	0	0	0	0	0	0
O14686_T4682	0	0	0	0	0	0	0	0	0	0	0	0	0	0	0	0	0	0	0	0	0	0	0	0	0	0	0	0	0	0	0	0	0	0	0	0	0	0	0	0	0	0	0	0	0	0	0	0	0
O14713_S34	0	0	0	0	0	0	1158900	2327400	0	0	0	0	0	0	0	0	0	0	0	0	0	0	0	0	0	0	0	0	0	0	0	0	0	295350	0	0	0	0	0	0	0	0	0	0	0	0	0	0	0
O14713_S41	0	0	0	0	0	2633900	1532100	2074900	0	0	0	0	0	0	0	1698800	0	0	0	0	0	0	0	0	0	0	0	0	0	2279000	1310700	16933000	0	0	1691200	0	0	0	0	0	0	0	7174600	0	0	0	0	0	5511600
O14727_S296	0	0	0	0	0	0	0	0	0	0	0	0	0	0	0	0	0	0	0	0	0	0	0	0	0	0	0	0	0	0	0	0	0	0	0	0	0	0	0	0	2673000	0	0	0	0	0	0	72480000	51577000
O14730_S112	0	0	0	0	0	0	0	0	0	0	0	0	0	0	0	0	3012400	0	2947700	0	0	0	0	0	0	0	0	0	0	0	5884500	0	0	0	0	0	0	0	0	0	0	0	0	0	0	0	0	0	0
O14730_S125	0	0	6751000	10047000	10557000	0	0	0	2776100	3724000	21700000	3761200	0	0	0	0	0	0	0	0	0	0	0	0	0	0	0	0	0	0	0	8177200	0	0	0	0	164940000	152610000	473690000	415410000	0	0	240930000	24012000	0	0	2077900	0	0
O14730_S127	0	0	6751000	10047000	10557000	0	0	0	2776100	3724000	21700000	3761200	0	0	0	0	0	0	0	0	0	0	0	0	0	0	0	0	0	0	0	8177200	0	0	0	0	164940000	152610000	473690000	415410000	0	0	240930000	24012000	0	0	2077900	0	0
O14730_S128	0	0	6751000	10047000	10557000	0	0	0	2776100	3724000	21700000	3761200	0	0	0	0	0	0	0	0	0	0	0	0	0	0	0	0	0	0	0	8177200	0	0	0	0	164940000	152610000	473690000	415410000	0	0	240930000	24012000	0	0	2077900	0	0
O14730_S8	0	0	0	0	10628000	4256100	3206400	4182200	0	0	0	0	0	0	0	2492100	13371000	10657000	11497000	0	0	0	0	0	0	12288000	0	0	5238100	0	36176000	27557000	17021000	4479800	2256000	0	0	0	0	0	0	0	0	7518400	0	0	0	0	0
O14730_Y122	0	0	0	1299900	10557000	0	0	0	2776100	0	18320000	3761200	0	0	0	0	0	0	0	0	0	0	0	0	0	0	0	0	0	0	0	8177200	0	0	0	0	0	0	0	7046900	0	0	240930000	24012000	0	0	0	0	0
O14733_S35	0	0	0	0	0	344620	0	0	0	0	0	0	0	0	0	0	0	0	0	0	0	0	0	0	0	4882200	3177700	1571200	0	0	0	0	0	0	0	0	0	0	0	0	0	0	0	0	0	0	0	0	9220100
O14733_S86	0	0	0	0	0	0	0	0	0	0	0	0	0	0	0	0	0	0	0	0	0	0	0	0	0	0	0	0	0	0	0	0	0	0	0	0	0	0	0	0	0	0	0	0	0	0	0	0	0
O14733_S89	0	0	0	0	0	0	0	0	0	0	0	0	0	0	0	0	0	0	0	0	0	0	0	0	0	0	0	0	0	0	0	0	0	0	0	0	0	0	0	0	0	0	0	0	0	0	0	0	0
O14734_S3	0	0	0	0	0	0	0	0	0	0	0	0	0	0	0	0	0	0	0	0	0	0	0	0	0	0	0	0	0	0	23438000	26094000	19261000	0	0	0	0	0	0	0	0	0	0	0	0	0	0	0	0
O14737_S119	0	0	13381000	77153000	18195000	2754100	10629000	39544000	4194600	6039200	8494900	70614000	518810000	645970000	841360000	29624000	57122000	127320000	70415000	137680000	280460000	129910000	0	0	3082300	29662000	11242000	0	44296000	87989000	376440000	295170000	198570000	11549000	0	94799000	81507000	213010000	11390000	18753000	2708000	197560000	258460000	261590000	949180	2484500	3468800	51271000	11466000
O14745_S162	0	0	0	0	0	0	0	0	0	0	0	0	0	0	0	1351300	0	0	0	0	0	0	0	0	0	0	0	0	0	0	0	0	0	0	0	0	0	0	0	0	0	0	0	0	0	0	0	0	0
O14745_S2	0	0	2351500	2146900	1319600	5854700	9415700	13831000	1248500	861550	1106900	7957200	10045000	11821000	17631000	16677000	35478000	36002000	35879000	1878500	1792000	1963900	7770700	4164300	11528000	0	9421900	4708000	39401000	33939000	9501800	8892300	0	0	2123600	3957400	92452000	108860000	0	0	0	21128000	19585000	24888000	0	0	0	1504800	0
O14745_S269	415840	0	1284000	0	0	0	0	1363100	0	1361700	0	0	0	0	0	0	0	0	0	0	0	0	0	1808100	0	1218000	16882000	0	0	0	0	486340	0	0	0	0	0	0	0	0	3221800	0	0	0	0	0	0	0	0
O14745_S280	0	0	9621400	2121800	3046400	4290300	5740500	6180200	0	1361700	0	26167000	149350000	138140000	163080000	25609000	18646000	47891000	38769000	0	0	0	0	1808100	0	59221000	161360000	49874000	47608000	42864000	22664000	47373000	19783000	0	0	886350	21358000	27195000	0	0	32256000	0	0	0	0	0	0	968290000	977170000
O14745_S290	0	0	0	0	0	35152000	34610000	45545000	2504200	0	0	2380000	0	0	0	0	129580000	139710000	145020000	0	0	12149000	0	0	22005000	0	0	0	0	21262000	35009000	39993000	21411000	24211000	21845000	25315000	0	0	0	0	0	9711700	0	0	0	0	0	12345000	14123000
O14745_S291	0	0	0	0	0	0	0	0	0	0	0	8319600	0	0	0	0	0	0	0	11607000	10173000	0	0	10689000	0	0	181230000	7599700	22349000	0	0	0	0	0	0	0	7153300	5390300	0	0	0	0	7587100	0	0	0	0	0	0
O14745_S294	0	0	0	0	0	0	0	0	0	0	0	0	0	0	0	0	0	8668400	0	0	0	0	0	0	0	0	0	0	0	0	0	0	0	0	0	0	0	0	0	0	0	0	0	0	0	0	0	0	0
O14745_S46	0	0	0	2268800	0	0	0	0	0	0	0	4386500	0	2172900	1602900	0	0	0	1062200	0	0	0	0	0	0	0	0	0	0	0	0	0	0	0	0	0	0	0	0	0	0	0	0	0	0	0	0	0	0
O14757_S280	0	0	0	0	0	8454600	8882000	6710400	0	0	0	0	0	0	0	0	0	0	0	5917300	5194900	4513200	0	0	0	0	0	0	4020900	1473800	38459000	34214000	32387000	0	0	0	0	0	0	0	0	0	0	0	0	0	0	0	0
O14757_S296	0	0	0	0	0	2040100	3926300	5099900	0	0	0	0	0	0	0	5887400	0	0	0	0	0	0	0	0	0	0	6575200	0	0	0	0	0	0	0	0	0	0	0	0	0	0	7794200	0	0	0	0	0	0	0
O14757_S301	0	1496700	0	0	0	2655700	2590700	3177400	0	0	0	0	0	0	0	12487000	0	0	4672500	0	0	0	0	0	0	8666600	17256000	6239000	741040	1127400	5502800	8056200	5273500	0	0	0	0	0	0	0	0	11998000	0	5262400	0	0	0	9434200	0
O14757_S308	0	0	0	0	0	0	0	0	0	0	0	0	0	0	0	0	0	3090600	0	0	0	0	0	0	0	0	0	0	0	0	0	0	0	0	0	0	0	0	0	0	0	0	0	0	0	0	0	0	0
O14757_S317	0	0	0	0	0	351380	470180	0	0	0	0	0	0	0	0	1065800	0	0	0	0	0	0	0	0	0	243610	0	0	0	0	0	0	0	0	0	0	0	0	0	0	0	0	0	0	0	0	0	0	0
O14757_S331	0	0	0	0	0	3027700	4548600	4445900	0	0	0	0	0	8201100	0	790760	0	0	0	0	0	0	0	0	0	21189000	0	0	0	1270500	12859000	0	0	0	0	0	6306500	5578100	0	0	3852600	0	11046000	0	0	0	0	0	0
O14757_T330	0	0	0	0	0	0	0	0	0	0	0	0	0	0	0	0	0	0	0	0	0	0	0	0	0	0	0	0	0	0	0	0	16298000	0	0	0	0	0	0	0	0	0	0	0	0	0	0	0	0
O14770_S198	0	0	0	0	0	0	0	0	0	0	0	0	0	0	0	0	0	0	0	0	0	0	0	0	0	0	0	0	0	0	0	0	0	0	0	0	0	0	0	0	1969700	0	0	0	0	0	0	0	0
O14776_S638	0	0	0	0	0	0	0	0	0	0	0	2387700	0	3574700	0	0	0	0	0	0	0	0	0	0	0	1828800	0	0	0	0	0	0	0	0	0	0	0	0	0	0	0	9137300	0	0	0	0	0	0	0
O14776_S833	0	0	0	0	1448000	772980	614610	0	0	0	0	1356000	0	0	0	0	0	0	0	0	540420	0	0	0	0	0	0	0	0	0	0	0	0	0	0	0	0	0	0	0	0	0	0	0	0	0	0	0	0
O14776_S834	0	0	0	0	0	0	0	2499900	0	0	0	0	0	0	0	0	0	0	0	0	0	0	0	0	0	0	0	0	0	0	0	0	0	0	0	0	0	0	0	0	0	0	0	0	0	0	0	0	0
O14777_S62	0	0	0	0	0	0	0	1405200	0	0	0	0	0	0	0	0	10505000	0	7361300	0	0	0	4772200	2629200	0	0	0	0	1487500	1997500	15494000	16590000	10909000	0	0	0	0	0	0	0	0	0	0	0	3593800	3472700	2475800	0	0
O14777_S69	0	0	0	0	0	0	0	0	0	0	0	0	0	0	0	0	3358700	2711000	3013000	0	0	0	0	0	0	0	0	0	0	0	9936000	8583000	19799000	0	0	0	0	0	0	0	0	0	21555000	2306600	0	0	0	0	0
O14777_T344	0	0	0	0	0	0	2881000	717020	0	0	0	37717000	0	0	0	0	0	0	6594100	0	0	0	0	0	0	0	0	0	0	0	0	0	0	0	0	0	0	0	0	0	0	5378600	0	14139000	0	0	0	0	0
O14777_T350	0	0	0	0	0	0	2881000	717020	0	0	0	37717000	0	0	0	0	0	0	6594100	0	0	0	0	0	0	0	0	0	0	0	0	0	0	0	0	0	0	0	0	0	0	5378600	0	14139000	0	0	0	0	0
O14782_S747	0	0	0	0	0	0	0	0	0	0	0	0	0	0	0	0	0	0	0	0	0	0	0	0	0	0	0	0	0	0	0	0	0	0	0	0	0	0	0	0	0	0	0	0	0	0	0	0	0
O14786_S894	0	0	0	0	0	0	0	0	0	0	0	0	0	0	0	0	0	0	0	0	0	0	0	0	0	201720000	20721000	7969600	0	0	0	19894000	11228000	6747800	0	0	6606700	10965000	0	0	0	0	0	0	0	0	0	97635000	44135000
O14787_S355	0	0	0	0	0	0	0	0	0	0	0	0	0	0	0	0	0	0	0	0	0	0	0	0	0	0	0	0	0	0	0	3024800	0	0	0	0	13048000	7174900	0	0	0	0	0	0	0	0	0	0	0
O14791_S311	0	0	0	0	0	0	0	0	0	0	0	0	0	0	0	0	0	0	0	0	0	0	0	0	0	0	0	0	0	0	0	0	0	0	0	0	0	0	0	0	0	0	0	0	0	0	0	0	0
O14791_S314	0	0	0	0	0	0	0	0	0	0	0	0	0	0	0	0	0	0	0	0	0	0	0	0	0	0	0	0	0	0	0	0	0	0	0	0	0	0	0	0	0	0	2142300	0	0	0	0	0	0
O14795_S176	0	0	0	0	0	0	0	0	0	0	0	0	0	0	0	0	0	0	0	0	0	0	0	0	0	0	0	0	0	0	0	0	0	0	0	0	0	0	0	0	0	0	0	0	0	0	0	0	0
O14795_S254	0	0	0	0	0	0	0	0	0	0	0	0	0	0	0	0	0	0	0	0	0	0	0	0	0	0	0	0	0	0	0	0	0	0	0	0	0	0	0	0	0	0	0	0	0	0	0	0	0
O14795_S359	0	0	0	0	0	0	0	0	0	0	0	0	0	0	0	0	0	0	0	0	0	0	0	0	0	0	0	0	0	0	0	0	0	0	0	0	0	0	0	0	0	0	0	0	0	0	0	0	0
O14795_S367	0	0	0	0	0	0	0	0	0	0	0	0	0	0	0	0	0	0	0	0	0	0	0	0	0	0	0	0	0	0	0	0	0	0	0	0	0	0	0	0	0	0	0	0	0	0	0	0	0
O14802_Y128	0	0	0	0	0	0	0	0	0	0	0	0	0	0	0	0	0	0	0	0	0	0	0	0	0	0	0	0	0	0	0	0	0	0	0	0	0	0	0	0	0	0	0	0	0	0	0	0	0
O14807_T84	0	0	0	0	0	0	0	0	0	0	0	0	0	0	0	0	0	0	0	0	0	0	0	0	0	0	0	0	0	0	0	0	0	0	0	0	0	0	15684000	21531000	0	0	0	0	0	0	0	0	0
O14807_Y81	0	0	0	0	0	0	0	0	0	0	0	0	0	0	0	0	0	0	0	0	0	0	0	0	0	0	0	0	0	0	0	0	0	0	0	0	0	0	15684000	21531000	0	0	0	0	0	0	0	0	0
O14810_S93	0	0	0	0	0	0	0	0	0	0	0	0	0	0	0	0	0	0	0	0	0	0	0	0	0	0	0	0	0	0	0	0	0	0	0	0	0	0	0	0	0	0	0	0	0	0	0	0	0
O14818_S11	0	0	6071500	0	0	0	0	0	0	0	0	0	0	0	0	0	0	0	0	0	0	0	0	0	0	5311900	15661000	0	0	2773200	15468000	16460000	17106000	0	0	0	0	0	0	0	0	0	0	0	0	0	0	0	0
O14818_S201	0	0	0	0	0	0	0	0	0	0	0	0	0	0	0	0	0	0	0	0	0	0	0	0	0	0	0	0	0	0	0	0	0	0	0	0	0	0	0	0	0	0	0	0	0	0	0	0	0
O14827_S726	0	0	0	0	0	0	0	0	0	0	0	0	0	0	0	1098100	0	0	0	0	0	0	0	0	0	0	0	0	0	0	0	0	0	0	1385900	4983200	0	0	0	0	0	0	0	0	0	0	0	0	0
O14827_S727	0	0	0	0	0	738280	0	0	0	0	0	0	0	0	0	0	0	0	0	0	0	0	0	0	0	0	0	0	0	0	0	0	0	0	0	2766700	0	0	0	0	0	0	0	0	0	0	0	0	0
O14827_S734	0	0	0	0	0	0	0	0	0	0	0	0	0	0	0	1098100	0	0	0	0	0	0	0	0	0	0	0	0	0	0	0	0	0	0	1385900	4983200	0	0	0	0	0	0	0	0	0	0	0	0	0
O14827_S746	0	0	0	0	0	0	0	0	981670	0	1317000	0	0	0	0	0	0	0	0	0	0	0	0	0	0	26001000	0	0	0	0	0	0	0	5129300	4235500	5023600	0	0	0	0	0	0	0	0	0	0	0	0	0
O14827_S772	0	0	0	0	0	0	0	0	0	0	0	0	0	0	33485000	0	0	0	0	0	0	0	0	0	0	0	0	0	0	0	0	0	0	9712800	0	5865500	0	0	0	0	0	0	0	0	0	0	0	0	0
O14827_S776	0	0	0	0	0	0	0	0	0	0	0	0	0	0	33485000	0	0	0	0	0	0	0	0	0	0	0	0	0	0	0	0	0	0	9712800	5832400	5865500	0	0	0	0	0	0	0	0	0	0	0	0	0
O14827_S848	0	0	0	0	0	0	0	0	0	0	0	0	0	0	0	0	0	0	0	0	0	0	0	0	0	6324500	0	1234600	0	0	0	0	0	14823000	4094700	19645000	0	0	0	0	0	0	0	0	0	0	0	0	0
O14827_S852	0	0	0	0	0	0	0	0	0	0	0	0	0	0	0	0	0	0	0	0	0	0	0	0	0	28945000	0	1234600	0	0	0	0	0	14823000	11347000	26617000	0	0	0	0	0	0	0	0	0	0	0	0	0
O14828_S32	0	0	0	0	0	3414100	7208500	0	0	0	0	0	0	0	0	0	9904700	16944000	0	0	0	0	0	0	0	7936500	0	1886700	0	0	43703000	25100000	14470000	0	0	0	0	0	0	0	2781900	136100000	41753000	25959000	0	0	0	150240000	115010000
O14828_S76	2224600	3557600	3937000	4354400	0	4823900	4804300	6782300	0	1220500	800670	10632000	127290000	127390000	121750000	42333000	12111000	11458000	11156000	0	0	0	0	0	0	0	15807000	6857800	4374600	3984900	20668000	31126000	19351000	2280000	1673600	2501600	6356800	9409800	885180	4846600	6613100	19377000	15789000	17031000	0	0	0	69637000	65880000
O14828_S85	0	0	0	0	0	10317000	8499400	12433000	0	0	0	0	0	0	0	0	0	0	0	0	0	0	0	0	0	0	0	0	3274400	0	0	0	0	0	0	0	0	0	0	0	0	0	0	0	0	0	0	0	0
O14828_Y35	0	0	1485400	0	0	0	0	0	0	0	0	0	0	0	0	0	0	0	0	0	0	0	0	0	0	23315000	0	0	1402200	0	0	0	0	0	0	0	18790000	16866000	0	0	0	0	7110800	0	0	0	0	0	0
O14867_S196	0	0	0	0	0	0	0	0	0	0	0	0	0	0	0	0	0	0	0	0	0	0	0	0	0	0	0	0	0	0	0	0	0	0	0	0	0	0	0	0	0	0	0	0	0	0	0	0	0
O14867_S445	0	320390	0	3348000	0	485070	487220	696620	0	0	0	0	0	0	0	0	0	2643500	0	0	0	0	0	0	0	2783700	0	0	0	283980	0	265560	388980	0	0	0	0	1769500	0	0	0	2873600	3302300	3202600	0	0	0	6466500	3849700
O14874_S31	0	0	0	0	0	0	795840	0	0	0	0	5195400	0	0	0	0	0	0	0	5323100	0	837980	0	0	0	0	7147700	0	0	0	0	0	0	0	0	0	0	0	0	0	0	0	16724000	0	0	0	0	1404100	0
O14874_T32	0	0	0	0	0	938650	1705100	1622300	0	0	0	0	0	0	0	0	0	0	0	571490	920120	879260	0	0	0	0	0	0	1391300	1612400	0	0	0	0	0	19821000	0	0	0	0	0	0	0	23814000	0	0	0	10415000	0
O14879_S203	0	0	0	0	0	0	0	0	0	0	0	7570300	0	0	0	0	0	0	0	0	0	0	0	0	0	69569000	0	0	0	0	6160700	8031100	8446900	0	0	0	0	0	0	0	0	0	0	0	0	0	0	0	0
O14879_S237	0	0	0	0	0	0	0	0	1108800	0	0	3906800	0	0	0	0	0	0	0	0	0	0	0	0	0	18876000	6362800	0	0	0	0	2458700	0	0	0	0	0	0	0	0	0	0	0	0	0	0	0	0	19712000
O14879_S478	0	0	0	0	0	0	0	0	0	0	0	44926000	0	0	0	0	0	0	0	0	0	0	0	0	0	9847300	0	0	0	0	0	0	0	0	0	0	0	0	0	0	0	0	0	0	0	0	0	0	0
O14893_S81	13967000	25838000	0	0	0	0	4821500	0	0	0	0	0	0	0	0	0	0	0	14578000	0	0	0	0	0	0	28636000	22650000	14886000	0	0	0	0	0	0	8135400	6663000	0	0	0	0	0	0	0	0	0	0	0	125150000	136410000
O14893_S85	0	0	0	0	0	0	0	0	0	0	0	0	0	0	0	0	0	0	0	0	0	0	0	0	0	0	0	0	0	0	0	0	0	0	0	0	0	0	0	0	0	0	0	0	0	0	0	0	0
O14896_S424	0	0	0	0	0	681080	0	446260	0	0	0	0	0	0	0	0	0	5530900	3730500	0	0	0	0	0	0	5612000	4006500	2276600	0	0	9830300	8843300	5874500	0	0	0	0	0	0	0	0	0	0	1405000	0	0	0	5572900	6087900
O14896_T425	0	0	0	0	0	0	0	0	0	0	0	0	0	0	0	0	0	0	0	0	0	0	0	0	0	0	0	0	0	0	0	14204000	0	0	0	0	0	0	0	0	0	0	0	0	0	0	0	0	0
O14901_S124	0	0	0	0	0	0	0	0	0	0	0	0	0	0	0	0	0	0	0	0	0	0	0	0	0	0	0	0	0	0	0	0	0	0	0	0	0	0	0	0	0	0	0	0	0	0	0	0	0
O14907_S2	0	1380400	0	0	1958400	0	0	0	0	0	0	0	0	2036200	0	0	0	0	0	0	0	0	0	0	0	35723000	0	0	0	0	1350600	5032000	0	0	0	0	4643000	0	0	0	0	0	0	0	0	0	0	0	0
O14907_S61	0	0	0	0	0	0	0	0	0	0	0	0	0	0	0	0	1800400	2313600	1727300	932960	1130900	1355800	0	0	0	22744000	0	0	0	0	0	3042300	2194400	1100300	1160000	0	0	0	0	0	0	0	0	6447100	0	0	0	0	0
O14907_Y3	0	0	0	0	0	0	0	0	0	0	0	0	0	0	0	0	0	0	0	0	0	0	0	0	0	28123000	0	0	0	0	0	0	0	0	0	0	0	0	0	0	0	0	0	0	0	0	0	4087300	0
O14908_S232	0	0	0	0	0	0	0	0	1059800	0	610650	0	0	24351000	0	0	0	0	0	0	699690	0	0	0	0	0	0	0	0	0	1439800	0	0	0	0	1689600	0	0	0	0	0	0	0	0	0	0	0	3765800	2375000
O14917_S1026	0	0	0	0	0	0	0	0	0	0	0	0	0	0	0	0	0	0	0	0	0	0	0	0	0	0	0	0	0	0	0	0	0	0	0	0	0	0	0	0	0	0	0	0	0	0	0	0	0
O14917_S886	0	0	0	0	0	0	0	0	0	0	0	0	0	0	0	0	0	0	0	0	0	0	0	0	0	0	0	0	0	0	0	0	0	0	0	0	0	0	0	0	0	0	0	0	0	0	0	0	0
O14920_S2	0	0	0	0	0	0	0	0	0	0	0	0	0	0	0	0	0	0	0	0	0	0	0	0	0	0	0	0	0	0	0	0	0	0	0	0	0	0	0	0	0	0	0	0	0	0	0	0	0
O14920_S4	0	0	0	0	0	0	0	0	0	0	0	0	0	0	0	0	3163100	2634100	4023000	0	0	0	0	0	0	0	0	0	0	0	0	0	0	0	0	1747000	0	0	0	0	0	0	0	0	0	0	0	0	0
O14920_S672	0	0	0	0	0	0	0	0	0	0	0	0	0	0	0	0	0	0	0	0	0	0	0	0	0	0	12069000	0	0	0	8498000	0	4055000	3930800	2012000	12698000	0	0	0	0	0	0	0	0	0	0	0	0	0
O14920_T542	0	0	0	0	0	0	0	0	0	0	0	0	0	0	0	0	0	0	0	0	0	0	0	0	0	0	0	0	6465200	0	0	0	0	0	0	0	0	0	0	0	0	0	0	0	0	0	0	0	0
O14924_S1304	0	0	0	0	0	0	0	0	0	0	0	0	0	0	0	2612400	0	0	0	0	0	0	0	0	0	0	0	0	0	0	0	0	0	0	0	0	0	0	0	0	0	0	0	0	0	0	0	0	0
O14924_S195	0	0	0	0	0	0	0	0	0	0	0	0	0	0	0	0	0	0	0	0	0	0	0	0	0	0	0	0	0	0	0	0	0	0	0	0	0	0	0	0	0	0	0	0	0	0	0	0	0
O14924_S483	0	0	0	0	0	0	0	0	0	0	0	0	0	0	0	0	0	0	0	0	0	0	0	0	0	0	0	0	0	0	0	0	0	0	0	0	0	0	0	0	0	0	0	0	0	0	0	0	0
O14924_S661	0	0	0	0	0	0	0	0	0	0	0	0	0	0	0	0	0	0	0	0	0	0	11532000	3647300	0	0	0	0	0	0	0	0	0	0	0	0	0	0	0	0	0	0	0	0	1271100	0	0	0	0
O14924_S671	0	0	0	0	0	0	0	0	0	0	0	0	0	0	0	0	0	6729300	5637600	0	0	0	11532000	3647300	0	0	0	0	0	0	0	0	0	0	0	0	0	0	0	0	0	0	0	0	1271100	0	0	0	0
O14924_S715	0	0	0	0	0	0	0	0	0	0	0	0	0	0	0	0	0	0	0	0	0	0	0	0	0	4643200	0	0	0	0	0	0	0	0	0	0	0	0	0	0	0	0	0	0	0	0	0	0	0
O14924_S850	0	0	4996500	0	0	0	0	0	0	0	0	1980900	0	0	0	10885000	0	0	10172000	0	954000	0	0	0	0	23696000	14090000	2914700	0	0	8509300	12034000	6942500	0	3355300	3617200	0	0	0	0	0	5286700	6724800	0	0	0	0	0	0
O14924_S879	0	0	0	0	0	0	0	0	0	0	0	0	0	0	0	0	0	0	0	0	0	0	0	0	0	0	0	0	0	0	0	0	0	0	0	0	0	0	0	0	0	0	0	0	0	0	0	0	0
O14924_S934	0	0	0	0	0	0	0	0	0	0	0	0	0	0	0	0	1695000	0	0	0	0	0	0	0	0	0	0	0	0	0	0	0	0	0	0	0	0	0	0	0	0	0	0	0	0	0	0	0	0
O14924_S943	0	0	0	0	0	0	0	0	0	0	0	0	0	0	0	0	0	0	0	0	0	0	0	0	0	0	0	0	0	0	0	0	0	0	0	0	0	0	0	0	0	0	0	0	0	0	0	0	0
O14929_S361	0	0	0	0	0	0	0	0	0	0	0	5586600	7162500	0	0	10352000	641540	0	0	648200	0	0	0	0	0	2064700	5874300	0	904470	1222300	0	2713100	0	0	0	0	0	0	0	0	310940	0	0	0	0	0	0	0	3042400
O14936_S51	0	0	0	0	0	0	0	0	0	0	0	0	0	0	0	0	0	0	0	0	0	0	0	0	20966000	0	0	0	0	0	35802000	38667000	44038000	78533000	0	0	9415500	4947100	0	0	0	0	0	0	0	0	0	0	0
O14939_S134	0	0	0	3139400	0	0	499930	0	0	0	0	1233200	0	0	0	0	0	0	2470400	0	0	0	0	0	0	6896900	0	0	829450	0	757160	648580	1070100	2166000	1413000	1788900	0	0	0	0	0	0	0	0	0	0	0	0	0
O14939_S888	0	0	0	0	0	0	0	0	0	0	0	0	0	0	0	0	0	0	0	0	0	0	0	0	0	4799800	0	0	0	0	0	0	0	0	0	0	0	0	0	0	0	0	0	0	0	0	0	0	0
O14949_S16	0	0	0	0	0	0	0	0	0	0	0	0	0	0	0	0	0	0	0	0	0	0	0	0	0	0	0	0	0	0	0	0	0	0	0	0	0	0	0	0	0	0	0	0	0	0	0	0	0
O14964_S315	0	0	0	0	0	0	0	0	0	0	3040900	0	0	0	0	0	0	0	0	0	0	0	0	0	0	0	0	0	0	0	0	0	16477000	0	0	0	0	0	0	0	9888800	0	0	0	0	0	0	0	0
O14965_T288	0	0	0	0	0	0	0	0	0	0	0	0	0	0	0	0	0	0	0	0	0	0	0	0	0	0	0	0	0	0	0	0	0	0	0	0	0	0	0	0	0	0	0	0	0	0	0	0	0
O14966_S185	0	0	0	3629300	0	0	0	0	0	0	0	0	0	0	0	1203400	9931500	4001500	0	0	0	0	0	0	0	40326000	0	0	0	0	5079500	0	0	0	0	1914700	0	0	0	0	0	0	0	0	0	0	0	0	13648000
O14967_S581	0	0	0	0	0	0	5532800	3358700	0	0	0	0	0	0	0	3185900	2230500	3279200	2780200	0	0	0	0	0	0	0	0	0	4731100	6644500	0	0	0	0	0	0	0	0	0	0	0	0	0	0	0	0	0	0	0
O14974_S299	0	0	0	2060600	5283000	0	2185800	0	0	9356000	0	9050300	26707000	19016000	28810000	25710000	8397300	9393000	0	4829300	3033700	4039900	0	0	0	39105000	0	0	0	0	22408000	23836000	19402000	12189000	15662000	11593000	0	0	8355300	1990300	1805800	0	0	0	0	0	0	14526000	10093000
O14974_S422	0	0	1135100	1939100	6481000	3574000	3659700	4823600	0	0	0	7911500	4266200	4343700	4861600	11060000	4242300	4690100	5034900	1178200	931760	1198100	0	0	0	46511000	12152000	9226900	4758400	3638400	30836000	29043000	43580000	4768800	2721800	0	0	0	0	0	1287200	16081000	0	9393900	0	0	0	0	9378600
O14974_S445	4483200	6420800	14565000	0	0	67347000	79863000	131080000	1993600	1143600	2175100	24010000	4447000	5159000	0	18587000	65352000	71422000	53856000	2803300	2996600	4511200	0	0	3585900	263350000	52104000	23154000	8941100	9253300	19931000	17626000	19834000	46258000	23801000	39479000	25263000	22157000	7709100	8426700	14441000	239540000	182350000	157840000	973250	0	1099900	554580000	515950000
O14974_S507	0	0	0	0	0	353320	3474500	3180100	0	0	0	7973700	0	0	0	0	0	0	0	1298900	929500	0	0	0	0	9500400	0	2306300	0	0	0	0	0	4225700	2200600	8729600	0	0	0	0	0	0	0	0	0	0	0	15566000	14109000
O14974_S509	0	0	0	0	0	0	0	0	0	0	0	0	0	0	0	0	0	0	0	0	0	0	0	0	0	0	0	0	0	0	0	0	0	0	0	0	0	0	0	0	0	0	0	0	0	0	0	0	0
O14974_S862	0	0	8877000	108180000	0	0	0	0	8017400	3264500	11051000	131960000	0	0	0	0	0	0	2160400	0	0	0	154350000	16210000	0	0	0	0	5902900	35513000	0	3997200	0	0	0	0	0	0	724290000	710920000	0	43757000	0	10480000	0	65452000	66449000	0	0
O14974_S871	1846900	0	28980000	116140000	37922000	0	12499000	34587000	8017400	5424400	32713000	141740000	5087400	6544900	13162000	8274300	139650000	124680000	207580000	2528900	6897500	5277700	154350000	19390000	0	440020000	0	2957800	73485000	84603000	23814000	31373000	26031000	1537400	0	44497000	141190000	158770000	774760000	762130000	32324000	460840000	157080000	163760000	63277000	65452000	66449000	115220000	85898000
O14974_S903	0	0	0	0	0	0	0	0	0	0	0	0	0	0	0	0	3411400	1989700	1750300	0	0	0	540110	0	0	0	5406700	0	0	0	0	0	0	2383500	1717400	0	0	0	0	0	7765000	0	35981000	21610000	0	0	0	0	0
O14974_S910	0	246420	0	7989800	2023300	140860000	184760000	294470000	0	0	0	16786000	7696700	6755000	0	23526000	18961000	16093000	15406000	3475100	2264800	1838300	816620	0	0	0	17979000	0	3006000	3363900	6946900	7473500	6363400	15506000	17148000	25840000	14984000	0	13311000	3488900	0	45571000	114150000	27787000	896540	0	0	4271700	3524100
O14974_S995	0	0	1342200	0	5392300	523910	0	1242000	0	0	0	0	0	0	0	0	0	2305600	0	0	0	0	0	0	0	11320000	5910500	2602500	2211900	0	8522000	6615900	8277100	1513600	0	0	0	0	0	0	0	0	16136000	13143000	0	0	0	0	0
O14974_T406	0	0	0	0	0	0	0	0	0	0	0	0	0	0	0	0	0	0	0	1219200	0	0	0	0	0	32629000	0	0	0	0	0	0	0	0	0	0	0	0	0	0	0	0	0	0	0	0	0	0	0
O14974_T419	0	0	0	0	0	0	0	0	0	0	0	0	0	0	0	0	0	0	0	0	0	0	0	0	0	0	0	0	0	0	0	0	0	0	0	4443700	0	0	0	0	0	0	0	0	0	0	0	12089000	0
O14974_T443	367990	3318300	10732000	8825500	7526700	1017200	2435100	1388300	0	0	1834700	9690500	0	0	2856500	0	0	0	1533300	0	1011000	0	0	0	0	0	1796100	0	4798800	0	7250700	9882100	0	0	0	0	11799000	0	0	0	0	10279000	7220300	7772500	0	0	0	0	0
O14974_T696	4761700	25872000	26562000	4569400	6185400	4927900	2927500	0	2263000	3409200	1899700	20576000	60318000	59990000	53877000	0	42618000	66313000	42742000	4142900	4996700	4053500	0	0	0	431900000	244540000	0	15476000	20124000	15380000	16864000	13366000	20582000	15672000	13085000	13107000	29881000	24149000	29942000	0	529390000	373970000	394600000	0	0	0	558020000	694880000
O14975_T577	0	0	0	0	0	0	610650	0	0	0	0	0	0	0	0	0	0	0	0	0	0	0	0	0	0	0	0	0	3794500	0	7966100	8359100	8302300	0	0	0	0	0	0	0	0	0	0	0	0	0	0	0	0
O14976_S16	0	0	6612200	0	0	4170200	8936400	9505400	0	0	0	0	0	0	0	0	45270000	28638000	36670000	0	0	0	0	0	0	0	66746000	45618000	0	0	0	0	0	0	11002000	0	15471000	9771900	0	0	0	15951000	8600700	9677600	0	0	0	14057000	15090000
O14976_S2	0	0	0	0	0	0	0	0	227140	0	0	0	0	0	0	0	0	0	0	0	0	0	0	0	0	0	0	0	0	0	0	0	0	0	0	0	0	0	0	0	0	0	0	0	0	0	0	0	0
O14976_S770	0	0	6684900	4394100	22752000	0	0	0	0	0	0	0	0	0	0	0	0	0	0	0	0	0	0	0	0	0	0	0	0	0	0	0	0	0	0	1885200	0	0	0	10909000	0	0	0	0	0	0	0	0	0
O14976_S780	0	0	8856300	6671200	7561900	0	0	0	0	0	0	3475800	0	0	0	0	0	4863700	0	0	0	0	0	0	0	25559000	0	0	3027000	5290900	0	0	0	0	0	0	0	0	0	0	0	0	0	0	0	0	0	0	0
O14976_S815	0	0	0	0	0	0	0	0	0	0	0	0	0	0	0	0	0	0	0	0	0	0	0	0	0	0	0	0	0	0	0	0	0	0	0	0	25642000	0	0	0	0	0	0	0	0	0	0	0	0
O14976_S826	0	0	10219000	18969000	0	0	0	0	12503000	2398900	2570100	14734000	0	0	0	0	0	0	5672700	0	5145900	0	123370000	68681000	0	58432000	0	0	0	10080000	0	13062000	0	0	0	0	76509000	94449000	134230000	161200000	0	129290000	0	0	13318000	0	0	0	0
O14976_S829	0	0	10219000	0	0	0	0	0	12503000	0	2570100	14734000	0	0	0	0	0	0	5672700	0	5145900	0	123370000	68681000	0	77679000	0	0	0	10080000	0	13062000	0	0	0	0	76509000	110820000	134230000	161200000	0	129290000	0	0	13318000	0	0	0	0
O14976_S834	0	0	0	0	0	0	0	0	0	0	2570100	0	0	0	0	0	0	0	0	0	0	0	12022000	0	0	0	0	0	0	0	0	0	0	0	0	0	0	0	0	22180000	0	0	0	0	0	0	0	0	0
O14979_S160	0	0	0	0	0	0	0	0	0	0	0	0	0	0	0	0	0	0	0	0	0	0	0	0	0	0	0	0	0	0	0	0	0	0	0	0	0	0	0	0	0	0	0	0	0	0	0	0	0
O14979_S241	0	4045400	65548000	30292000	723240	4013400	5445900	7590200	0	88232000	25552000	0	12226000	4981800	16391000	2058600	6329100	0	4795900	0	0	567480	1917900	0	0	23271000	15097000	3781100	0	0	6825200	5874200	4998900	1250000	0	0	0	0	0	0	4296000	18166000	9367100	8928100	0	0	0	98175000	104450000
O14979_T178	0	0	0	0	0	0	0	0	0	0	0	0	0	0	0	5950300	0	0	0	0	0	0	0	0	0	0	0	0	0	0	0	0	0	0	0	0	0	0	0	0	0	0	0	0	0	0	0	0	0
O14980_S1031	0	0	4700100	0	0	0	3413100	6201100	0	0	0	1996900	0	0	0	0	6443800	0	7595800	0	0	0	0	0	0	6201700	0	0	1162900	0	0	0	0	0	0	0	10562000	13090000	0	0	0	0	0	5693300	0	0	0	5276200	0
O14980_S1055	0	0	7573200	0	4384800	0	5012300	4705700	0	0	0	0	0	0	0	0	0	0	0	0	0	0	0	0	0	30744000	0	0	0	3647400	10299000	7110300	15279000	3406400	2083100	0	0	0	0	0	0	0	0	0	0	0	0	0	0
O14980_S391	0	804040	0	0	0	6074300	10235000	2187000	0	0	0	3555800	5435500	0	0	1457000	4015200	1387400	887410	0	0	0	0	0	0	7676500	20598000	11446000	3920900	3985800	1878100	0	5716900	0	1800500	0	6515700	4318400	0	0	18420000	5593000	9093900	37927000	0	0	0	17864000	58840000
O14980_S395	0	0	0	0	0	0	0	0	0	0	0	0	0	0	0	0	0	0	0	0	0	0	0	0	0	0	0	0	0	0	0	0	0	0	0	0	0	0	0	0	0	0	0	0	0	0	0	0	0
O14980_T1030	0	0	0	0	0	0	0	0	0	0	0	0	0	0	0	0	0	4982800	0	0	0	0	0	0	0	0	0	0	0	0	0	0	0	0	0	0	0	0	0	0	0	0	0	0	0	0	0	0	0
O14986_S445	0	0	0	0	0	497640	1689400	0	0	0	0	0	0	0	0	0	0	0	0	0	0	0	0	0	0	0	1513500	0	0	0	0	0	27797000	0	0	0	9999600	14529000	0	0	0	0	0	0	0	0	0	0	0
O14994_S475	0	0	0	0	0	0	0	0	0	0	0	0	0	0	0	0	0	0	0	0	0	0	0	0	0	0	0	0	0	0	0	0	0	0	0	0	0	0	0	0	0	0	0	0	0	0	0	0	0
O15013_S1283	0	0	0	0	0	0	0	0	1621800	5757900	3241400	0	0	0	0	0	46982000	0	31314000	0	0	0	18512000	0	7047200	0	6592400	1358400	0	12675000	18216000	17204000	13661000	944740	1334300	32926000	316070000	239950000	160850000	227820000	0	412830000	0	305920000	0	0	0	0	0
O15013_S1284	0	0	0	0	0	0	0	0	2889700	42132000	4726200	22080000	0	0	0	0	0	35292000	0	0	0	0	0	0	0	14159000	16225000	976410	14554000	4427300	0	0	0	11996000	0	0	13117000	22588000	20587000	22098000	12109000	96791000	31559000	0	0	0	0	0	0
O15013_S1287	0	0	0	0	0	0	0	0	2889700	42132000	3458000	22080000	0	0	0	0	46982000	35292000	31314000	0	0	0	18512000	19788000	7047200	5980900	6592400	2509100	12634000	12675000	18216000	20198000	17560000	11996000	1334300	32926000	316070000	239950000	160850000	227820000	0	431930000	296780000	284210000	0	0	0	0	1854900
O15013_S1301	0	0	0	0	0	0	0	0	0	0	0	0	0	0	0	1123300	0	0	0	0	0	0	0	0	0	0	0	0	0	0	0	0	0	0	0	0	0	0	0	0	0	0	0	0	0	0	0	0	0
O15013_S379	0	0	0	0	0	0	0	0	1546700	0	0	5781100	0	0	0	0	0	0	0	0	0	0	0	0	0	0	0	0	0	0	0	0	0	0	0	0	0	0	0	0	0	0	0	0	0	0	0	2138000	1822300
O15013_S59	0	0	0	0	0	0	0	0	3678700	4086700	3920900	12565000	0	0	0	0	7796200	39674000	18754000	0	0	0	0	0	0	69958000	0	0	13000000	24061000	25461000	22892000	0	0	0	18852000	235340000	368370000	20461000	19111000	0	756670000	643950000	0	0	0	0	0	0
O15014_S1055	2419600	4088000	7625000	1325300	3403800	23087000	33650000	40166000	0	0	0	3225300	0	0	0	7698500	23057000	27087000	28533000	715450	0	0	0	0	508480	39276000	14283000	2698100	5725900	5652300	9614300	12421000	9282000	0	476630	0	20534000	17859000	0	0	1186100	7415800	6733200	7237000	0	0	0	29238000	45116000
O15014_S358	0	0	4820200	7261600	5198400	9702000	18104000	20531000	0	0	0	12470000	5183700	6296200	15395000	7735900	57709000	85534000	53616000	0	0	0	0	0	0	58758000	0	4830000	4329200	4490200	24985000	32092000	13591000	1907900	0	3282800	33865000	27689000	0	0	2134100	22562000	26578000	18714000	0	0	0	9456300	0
O15014_S361	0	0	0	0	0	0	0	0	0	0	0	6573400	0	0	10117000	0	0	9250700	3408900	0	0	0	0	0	0	0	0	0	0	0	0	7731200	0	0	0	0	0	0	0	0	0	0	0	0	0	0	0	0	0
O15014_S413	0	0	3883400	3725600	1858800	0	0	0	0	0	0	852610	0	0	0	0	0	0	0	0	0	0	0	0	0	0	0	0	0	0	0	0	0	0	0	0	0	0	0	0	0	0	0	0	0	0	0	0	4203300
O15014_S446	0	0	0	0	0	0	0	0	0	0	0	0	0	0	0	0	0	0	0	0	0	0	0	0	0	0	0	0	0	0	0	0	0	0	0	0	0	0	0	14449000	0	0	0	0	0	0	0	0	0
O15014_S452	0	0	0	0	0	0	0	0	0	0	0	0	0	0	0	0	0	0	0	0	0	0	0	0	0	0	0	0	0	0	0	0	0	0	0	0	0	0	4830400	14449000	0	0	0	0	0	0	0	0	0
O15014_S453	0	0	0	0	0	0	0	0	0	0	0	0	0	0	0	0	0	0	0	0	0	0	0	0	0	0	0	0	0	0	0	0	0	0	0	0	0	0	4830400	9818600	0	0	0	0	0	0	0	0	0
O15014_S467	0	0	0	2751900	0	0	31392000	28246000	1099400	1366100	1085400	1966900	0	0	0	0	55545000	62931000	0	0	1391500	0	10401000	7880300	0	47166000	44734000	0	20642000	10727000	48912000	56248000	46467000	8810400	8096500	8116300	0	34825000	18909000	0	0	0	50338000	14920000	0	0	0	7746900	7109700
O15014_S470	0	0	0	0	0	0	0	0	1099400	1366100	1085400	1966900	0	0	0	0	3784000	3103900	0	0	1391500	0	5600300	7880300	0	3103300	4423300	0	839490	0	2006800	3159100	3115900	0	0	852570	0	0	13405000	0	0	0	0	5169300	0	0	0	0	0
O15014_S491	0	0	0	0	0	0	0	0	0	0	0	0	0	0	0	0	0	0	0	0	0	0	0	0	0	11884000	0	7109300	0	0	0	0	0	0	0	0	0	0	0	0	0	0	0	0	0	0	0	0	0
O15014_S560	0	0	0	0	0	0	1797500	0	0	0	0	0	0	0	0	0	3790200	0	5400700	0	0	0	0	0	0	3627000	0	938590	0	2139600	0	630510	0	0	2876800	2848800	0	0	0	0	0	0	0	2974700	0	0	0	0	0
O15014_S576	0	0	0	131550	0	705670	1036100	1322900	32350000	0	0	68420000	16068000	16435000	10536000	1439000	5818400	0	5106900	0	0	0	1581300	0	0	0	0	0	1634000	1369800	0	2567100	1525500	0	0	10997000	6099500	6401300	29443000	25056000	0	11014000	7444700	7467300	713910	883010	0	0	9161100
O15014_S578	0	0	0	0	0	705670	1036100	1322900	32350000	0	0	53053000	1707000	0	0	1439000	3758600	0	5106900	0	0	0	1581300	0	0	0	0	0	1634000	1369800	0	2567100	1525500	0	0	10997000	6099500	6401300	29443000	25056000	0	11014000	7444700	7467300	713910	883010	0	0	0
O15014_S605	0	0	0	0	0	0	0	0	0	0	0	0	0	0	0	0	0	0	0	0	0	0	0	0	0	0	0	0	0	0	0	0	0	0	0	0	0	0	13413000	0	0	0	0	0	0	0	0	0	0
O15014_S609	0	0	0	0	0	0	0	0	0	0	0	0	0	0	0	0	0	0	0	0	0	0	0	0	0	0	0	0	0	0	0	0	0	0	0	0	0	0	13413000	0	0	0	0	0	0	0	0	0	0
O15014_S620	0	0	0	0	0	0	0	0	0	0	0	0	0	0	0	0	0	0	0	0	0	0	0	0	0	16719000	0	0	0	0	0	0	3324200	0	0	0	0	0	0	31270000	0	0	0	0	0	0	0	22657000	0
O15014_S743	0	0	0	0	0	0	0	0	0	0	0	5574100	0	0	0	0	0	8243900	6980100	0	0	0	9665000	0	0	0	0	0	0	0	0	0	0	0	0	0	0	0	42245000	0	0	13501000	0	0	0	2001200	0	0	0
O15014_S758	236110	0	0	0	0	882940	0	1157600	0	0	0	0	0	2224600	0	0	0	0	0	0	0	0	0	0	0	0	0	1004000	0	0	0	0	0	0	0	0	0	0	0	0	0	0	0	0	0	0	0	0	3614700
O15014_S804	0	1983800	0	0	0	3561900	5690400	6156500	0	0	0	0	0	0	0	1447300	4132100	9524400	0	0	0	0	0	0	0	0	9243600	2302300	0	0	0	0	0	0	0	0	0	0	0	0	0	0	0	0	0	0	0	22854000	28279000
O15014_S842	0	0	0	6991400	0	0	0	2232400	4954400	7713300	0	57357000	0	0	0	0	0	1604300	0	0	1027300	0	34797000	10684000	0	0	0	0	0	14523000	10554000	13711000	4290600	0	0	0	92535000	127280000	358240000	553960000	1697200	82362000	46032000	0	0	0	0	0	0
O15014_S846	0	0	0	8346600	0	0	0	0	5748900	7713300	0	57357000	0	0	0	0	0	1604300	0	0	1027300	0	35702000	11855000	0	0	0	0	0	17827000	10554000	13711000	4290600	0	585280	0	92535000	134080000	402950000	633520000	0	92279000	46032000	0	0	0	0	0	0
O15014_S849	0	0	0	8346600	0	0	0	0	5748900	7713300	0	57357000	0	0	0	0	0	1604300	0	0	0	0	35702000	11855000	0	0	0	0	0	17827000	7869500	13711000	4290600	0	585280	0	92535000	134080000	402950000	633520000	0	92279000	46032000	0	0	0	0	0	0
O15014_T360	0	0	0	0	0	0	0	0	0	0	0	0	0	0	0	0	0	0	5190200	0	0	0	0	0	0	0	0	0	0	0	2815300	0	0	0	0	0	0	0	0	0	0	0	0	0	0	0	0	0	0
O15014_T381	0	0	0	0	0	0	0	0	0	0	0	0	0	0	0	0	0	0	0	0	0	0	0	0	0	0	0	0	0	0	0	0	0	0	0	0	0	0	0	0	0	0	0	0	0	0	0	0	0
O15014_T722	0	0	0	0	0	2360700	0	0	0	0	0	0	0	0	0	0	0	0	0	0	0	0	0	0	0	0	5825500	2348200	0	0	0	0	0	0	0	0	0	0	0	0	0	0	0	0	0	0	0	0	0
O15014_T746	0	0	1538800	2833600	0	5888100	819470	7521800	0	0	0	5574100	1053000	0	0	0	12588000	16398000	11262000	0	0	0	9665000	0	1097300	0	17883000	0	0	0	0	0	0	0	0	0	0	0	42245000	0	0	17487000	0	0	0	2001200	0	2715600	0
O15014_T817	0	0	0	0	0	2104700	0	0	0	0	0	0	0	0	0	0	11614000	0	11415000	0	0	0	0	0	0	0	0	0	6039500	2868000	4208000	0	3732400	0	0	0	0	0	0	0	0	0	0	0	0	0	0	0	0
O15014_T823	0	0	0	0	0	2104700	0	0	0	0	0	0	0	0	0	0	11614000	0	11415000	0	0	0	0	0	0	0	0	0	0	2868000	4208000	0	3732400	0	0	0	0	0	0	0	0	0	0	0	0	0	0	0	0
O15014_T840	0	0	0	0	0	0	0	0	0	0	0	0	0	0	0	0	0	0	0	0	0	0	0	0	0	0	0	0	0	0	0	0	0	0	0	0	38696000	25944000	0	92084000	0	16194000	0	0	0	0	0	0	0
O15016_S242	0	0	0	0	0	0	0	0	0	0	0	0	0	0	0	0	0	0	0	0	0	0	0	0	0	0	0	0	0	0	0	0	0	0	0	0	0	0	0	0	0	0	0	0	0	0	0	0	0
O15018_S1270	0	0	0	0	0	0	0	0	0	0	0	0	0	0	0	0	0	0	0	0	0	0	0	0	0	0	0	0	0	0	0	0	0	0	0	0	0	0	0	0	0	0	0	0	0	0	0	0	0
O15018_S1592	0	0	2602900	4341800	0	0	0	0	0	5019200	1108500	0	0	0	4909300	0	0	0	9998800	0	3418500	4038200	6523200	4869000	0	0	0	0	0	0	0	0	0	480530	0	3539400	0	0	37498000	99053000	0	0	0	0	0	0	0	7422100	0
O15018_S1594	0	0	2602900	4341800	0	0	0	0	0	5019200	0	0	0	0	4909300	0	0	0	9998800	0	3418500	4038200	6523200	4869000	0	0	0	0	0	0	0	0	0	480530	0	3539400	0	0	37498000	99053000	0	0	0	0	0	0	0	7422100	0
O15018_S2224	0	0	0	0	0	0	0	0	0	0	0	0	0	0	0	0	0	0	0	0	0	0	0	0	0	0	0	0	0	0	0	0	0	0	0	0	0	0	0	0	0	0	0	0	0	0	0	4670300	0
O15018_S568	0	0	0	0	0	0	0	0	0	0	0	0	0	0	0	0	0	3029100	0	0	0	0	0	0	0	0	0	0	0	0	0	0	0	0	0	0	0	0	0	0	690630	0	0	0	0	0	0	6221200	6848900
O15018_S944	0	0	0	0	0	0	0	0	0	0	0	0	0	0	0	0	3239300	0	0	0	0	0	5054400	0	0	0	0	0	0	0	0	0	0	0	0	0	0	0	4183700	5726300	0	0	0	0	0	0	0	0	0
O15018_S948	0	0	0	0	0	0	0	0	0	0	0	0	0	0	0	0	3239300	0	0	0	0	0	5054400	0	0	0	0	0	0	0	0	0	0	0	0	0	0	0	4183700	5726300	0	0	0	0	0	0	0	0	0
O15020_S2171	0	0	6146300	8219400	0	0	0	0	0	0	0	0	4189900	2721000	0	0	0	0	0	0	0	0	0	0	0	18780000	0	0	3729300	0	0	0	1600300	0	0	0	1919100	0	0	0	7749700	0	0	0	0	0	0	17771000	0
O15020_S2359	0	0	0	0	0	0	0	0	0	0	0	0	0	0	0	0	0	0	0	0	0	0	0	0	0	0	0	0	0	0	0	0	0	0	0	988990	0	0	0	0	0	0	0	0	0	0	0	0	0
O15020_S31	0	0	0	0	0	0	0	0	0	0	0	0	0	0	0	0	0	0	0	0	0	0	0	0	0	0	0	0	0	0	0	0	0	0	0	0	4674700	0	0	0	0	0	0	0	0	0	0	0	0
O15021_S1370	0	1464700	0	13225000	14917000	0	0	0	0	0	0	0	0	0	0	851360	0	0	0	3297400	0	4048900	0	0	0	21009000	0	0	0	0	11518000	12995000	11180000	0	0	0	4310800	5076000	0	0	0	32800000	26718000	21123000	0	0	0	16243000	45051000
O15021_S1377	0	0	0	0	0	0	0	0	0	0	0	0	0	0	0	0	0	0	0	0	0	0	0	0	0	0	0	0	0	0	0	0	0	0	0	0	0	0	0	0	0	0	0	0	0	0	0	0	0
O15021_S1419	0	0	2048400	8056700	9718600	3577300	0	0	0	0	0	0	0	0	0	0	0	0	0	0	0	0	0	0	0	0	0	0	0	0	4680200	0	3576400	0	0	0	0	0	0	0	0	0	0	0	0	0	0	0	3726400
O15021_S1467	0	0	0	0	0	0	0	0	0	0	0	0	0	0	0	0	0	0	0	0	1810700	1813800	0	0	0	0	0	0	0	0	7186300	0	4668100	0	0	0	0	0	0	0	0	0	0	0	0	0	0	0	0
O15021_S1779	0	0	0	0	0	0	0	0	0	0	0	0	0	0	0	0	0	0	0	0	0	0	0	0	0	0	0	0	0	0	1526500	0	0	0	0	0	0	0	0	0	0	0	0	0	0	0	0	0	7376800
O15021_S1822	0	0	0	0	0	0	0	0	0	0	0	0	11705000	0	0	0	0	0	0	0	0	0	0	0	0	0	0	0	0	0	0	0	10244000	0	0	0	0	0	0	0	0	0	0	0	0	0	0	0	0
O15021_S1860	0	0	0	0	5961700	0	0	0	0	0	0	0	0	0	0	0	0	0	0	0	0	0	0	0	0	0	0	0	0	605410	0	2147200	0	0	0	0	0	0	0	0	0	0	0	0	0	0	0	0	0
O15021_S1947	0	0	0	0	0	0	0	0	0	0	0	0	0	0	0	0	0	0	0	0	0	0	0	0	0	0	0	0	0	0	0	0	0	0	0	0	0	0	0	0	0	0	0	0	0	0	0	55826000	2215300
O15021_S206	1672200	0	0	0	1494800	2618600	1981600	4169100	2328100	0	2071600	0	0	0	0	0	0	0	0	0	0	0	0	0	0	0	0	0	4106300	4909800	4465200	0	3918400	0	0	0	0	0	0	0	0	0	0	0	0	0	0	0	0
O15021_S2442	0	0	0	0	0	0	0	0	0	0	0	0	0	0	0	0	0	0	0	0	0	0	0	0	0	0	0	0	0	0	0	0	0	0	0	0	0	0	0	0	0	0	0	0	0	0	0	0	0
O15021_S248	0	0	0	0	0	0	0	0	0	0	0	0	0	0	0	0	0	0	0	1793800	1715900	0	0	0	0	0	0	0	0	0	0	0	2399700	0	0	0	0	0	0	0	0	0	0	0	0	0	0	0	0
O15021_S251	0	0	0	0	0	0	0	0	0	0	0	0	0	0	0	0	0	0	0	1793800	1715900	0	0	0	0	0	0	0	0	0	0	0	2399700	0	0	0	0	0	0	0	0	0	0	0	0	0	0	0	0
O15021_S2520	0	0	2302400	3420600	2342600	1931000	2562200	3288100	0	0	0	0	0	0	0	4937400	0	0	0	0	0	0	0	0	0	4205200	0	0	2276400	0	4955400	4168400	3170500	0	0	0	10428000	11021000	0	0	0	0	0	0	0	0	0	0	0
O15021_S2552	0	0	0	0	0	0	0	0	0	0	0	0	0	0	0	950160	0	0	0	0	0	0	0	0	0	0	0	0	0	0	0	0	0	0	0	0	0	0	0	0	0	0	0	0	0	0	0	0	0
O15021_S257	0	0	0	0	0	0	0	0	0	0	0	0	0	0	0	0	0	0	0	0	0	0	0	0	0	0	0	0	0	0	0	0	0	0	0	0	0	0	0	0	0	0	0	0	0	0	0	0	0
O15021_S266	0	0	0	0	0	0	0	0	0	0	0	0	0	0	0	0	0	0	0	0	0	0	0	0	0	2854700	0	0	0	0	0	0	0	0	0	0	3057100	3147300	0	0	560560	0	0	0	0	0	0	20695000	32567000
O15021_S357	0	0	0	0	1948700	0	0	0	0	0	0	0	0	0	0	0	0	0	0	3755700	4415900	3668800	0	0	3668100	8851800	0	0	0	0	3909300	6595800	4545600	0	0	0	0	0	0	0	0	0	0	0	0	0	0	0	0
O15021_T883	0	0	0	0	0	0	0	0	0	0	0	0	0	0	0	0	0	0	0	0	0	0	0	0	0	0	0	0	0	0	0	0	0	0	0	0	0	0	0	0	0	0	0	0	0	0	0	0	0
O15027_S103	0	0	0	0	0	0	0	0	0	0	0	0	0	0	0	0	0	0	0	0	0	0	0	0	0	0	0	0	0	1685800	0	0	0	0	0	0	0	0	0	0	0	0	0	0	0	0	0	0	0
O15027_S1069	5851100	8818900	3173600	9900500	10162000	19980000	19336000	27283000	0	0	0	14544000	50746000	44660000	44402000	7811400	27366000	34658000	30555000	0	0	1051500	0	0	0	77840000	23574000	0	41848000	55209000	35761000	31332000	25565000	0	0	1174800	44160000	37185000	0	0	18450000	15777000	10844000	7250600	0	0	0	116170000	0
O15027_S1207	0	0	0	0	0	0	0	0	0	0	0	0	0	0	0	0	0	0	0	0	0	0	0	0	0	0	0	0	0	0	0	0	0	0	0	0	0	0	0	0	0	20268000	0	0	0	0	0	0	0
O15027_S122	0	0	0	0	0	0	0	0	0	0	0	0	0	0	0	0	8883600	12029000	12149000	0	0	0	0	8616800	0	7700600	0	0	3620600	4351100	8003300	11283000	4771600	0	0	0	0	0	0	0	0	0	0	0	0	0	0	0	0
O15027_S1305	0	0	0	0	0	0	0	0	0	0	0	0	0	0	0	0	0	0	0	0	0	0	0	0	0	0	0	0	0	0	0	0	0	0	0	0	0	0	0	0	0	0	0	0	0	0	0	1409100	0
O15027_S1327	0	0	0	0	0	0	0	0	0	0	0	1082700	0	25449000	16021000	0	13214000	11136000	0	0	0	0	0	0	0	22074000	0	5342100	46717000	24241000	24649000	24924000	0	2142400	0	0	94369000	77618000	0	0	27652000	84479000	0	0	0	0	0	138060000	131530000
O15027_S1356	0	262140	0	0	0	986230	0	0	0	0	0	0	0	0	0	0	0	0	0	0	0	0	0	0	0	0	0	0	0	0	0	0	0	0	0	0	0	0	0	0	0	1851500	0	0	0	0	0	15860000	7334000
O15027_S1389	0	7692500	1838000	10667000	5021800	0	0	0	0	0	1635600	6261900	2877200	0	0	0	3350700	4374200	0	2105800	0	1996100	1475200	1391000	3513200	9138200	0	0	9630900	11441000	7580400	4997000	6131500	10421000	2433300	11516000	0	3821000	11689000	6349500	9315200	37061000	35411000	16288000	1601400	0	0	11151000	0
O15027_S1398	0	14473000	1838000	14408000	8512400	7098100	1463600	9966400	0	0	1635600	6261900	8733200	0	0	1317700	3350700	4374200	0	1820600	0	1996100	1475200	1391000	2126100	44868000	14573000	6413200	5622800	20958000	0	12690000	13305000	10421000	2433300	11516000	8662900	3821000	11689000	6349500	45560000	95555000	59479000	16288000	1601400	0	0	111740000	154120000
O15027_S1437	0	0	57459000	0	42431000	0	65899000	40801000	21736000	36717000	32872000	0	0	0	0	0	149680000	0	0	10562000	1138700	13118000	97112000	81981000	4258700	147320000	0	0	22514000	50425000	118760000	0	104120000	0	35209000	0	55128000	71394000	0	0	8252700	0	0	0	0	0	0	0	0
O15027_S1441	0	0	0	0	0	0	0	6324500	0	0	0	0	0	0	0	0	0	0	0	0	10987000	0	0	0	0	0	0	0	0	0	0	0	0	0	0	5838300	0	0	0	25920000	0	0	0	0	0	0	0	0	0
O15027_S1964	2158800	5630000	0	4192500	3851200	19923000	23501000	27206000	0	0	0	17727000	3099400	0	0	0	59606000	52540000	64421000	0	0	0	0	0	0	203610000	84035000	27704000	14145000	11052000	107500000	92236000	96892000	6537200	3608100	5885900	20411000	17871000	0	0	28681000	0	58218000	0	0	0	0	285830000	270640000
O15027_S201	0	0	41707000	0	0	9720500	12840000	16092000	9136100	9574100	6257600	24389000	0	0	0	0	132350000	105060000	137520000	0	13837000	13829000	0	11376000	0	60324000	0	0	38306000	50314000	47551000	45485000	41676000	0	0	20811000	26379000	0	0	0	0	0	0	0	2192600	1494000	0	0	0
O15027_S2022	3168900	0	0	0	0	10209000	0	0	0	0	0	0	0	0	0	0	118640000	79692000	109540000	4530800	0	0	8231200	8179800	1267700	78057000	16618000	0	27351000	34683000	36691000	42665000	42085000	0	0	0	0	0	0	0	22017000	0	0	0	0	0	0	75420000	78855000
O15027_S2037	0	0	0	0	0	3465900	5290800	6017100	0	0	0	5250400	0	0	0	0	3415100	5116900	8788000	0	0	0	0	0	0	10866000	0	0	9054200	6361400	0	4323100	0	0	0	0	0	0	0	0	0	0	0	0	0	0	0	0	0
O15027_S2042	0	0	0	0	0	0	1109000	0	0	0	0	0	0	0	0	0	0	0	2848700	0	0	0	0	0	0	0	0	0	0	0	2418100	1301900	0	0	0	0	0	0	0	0	0	0	0	0	0	0	0	0	0
O15027_S2081	0	0	0	0	0	0	0	0	0	0	0	27368000	0	0	0	0	0	0	0	0	0	0	0	0	0	0	0	0	0	0	0	0	0	0	0	0	0	0	0	0	0	0	0	0	0	0	0	0	0
O15027_S2083	0	0	19752000	1889000	0	20528000	17699000	27879000	0	0	0	0	0	0	0	0	99853000	95304000	103090000	2730400	2936600	0	0	699680	0	338400000	66331000	22254000	105220000	76844000	0	116590000	0	0	0	0	41096000	29923000	0	0	0	0	0	0	0	0	0	348370000	0
O15027_S2271	0	0	0	0	0	0	0	0	0	0	0	0	0	0	0	0	0	0	0	0	0	0	5543500	0	0	0	0	0	4631200	3689600	3916500	0	0	0	0	0	0	0	0	0	5305600	0	0	0	0	0	0	0	0
O15027_S2285	0	0	0	0	0	0	0	0	0	0	0	2440200	0	0	0	0	0	0	0	0	0	0	0	0	0	47888000	0	0	2054200	1571000	0	40796000	22338000	0	0	0	0	0	0	0	7780100	0	32247000	0	0	0	0	0	0
O15027_S2291	0	0	0	0	0	0	0	0	0	0	0	0	0	0	0	0	0	0	21261000	0	0	0	0	0	0	0	5981900	0	0	0	0	0	0	0	0	0	0	0	0	0	0	78283000	0	0	0	0	0	0	79221000
O15027_S28	0	0	0	0	0	0	0	8173300	0	0	0	0	0	0	0	0	0	0	0	1111200	0	0	0	0	0	15698000	0	0	0	0	0	10485000	0	4819500	0	0	0	0	0	0	9141900	0	0	0	0	0	0	20719000	0
O15027_S29	0	4932200	1412100	1159700	991090	4338600	0	0	0	0	0	0	0	0	0	1417400	27476000	28364000	28796000	0	0	0	0	0	0	0	0	2640100	7028200	0	13498000	0	0	0	0	0	3089200	2648200	0	0	0	0	0	0	0	0	0	0	26812000
O15027_S314	6295600	0	0	994590	808340	1611200	0	3663300	0	0	0	0	2496100	4498700	0	0	3952300	2537400	0	0	0	0	0	0	0	0	11446000	2585100	0	0	14934000	11235000	13721000	0	0	0	0	0	0	0	4664100	9097700	0	0	0	0	0	4533000	0
O15027_S534	3835100	13522000	0	0	0	0	0	0	0	0	0	0	0	0	0	0	5680600	0	0	0	0	0	0	0	0	0	0	0	0	0	13133000	7682100	10804000	0	0	0	0	0	0	0	2345200	0	0	0	0	0	0	0	0
O15027_S536	0	0	0	0	0	0	0	0	0	0	0	0	0	0	0	0	0	0	0	0	0	0	0	0	0	0	0	0	0	0	0	0	0	0	0	0	0	0	0	0	0	0	0	0	0	0	0	0	0
O15027_S559	0	0	0	0	0	0	0	0	0	0	0	0	0	0	0	0	0	0	0	0	0	0	0	0	0	0	0	0	0	0	0	0	0	0	0	0	0	16241000	0	0	0	0	0	0	0	0	0	0	0
O15027_S561	0	0	0	0	0	0	0	0	0	0	0	0	0	0	0	0	0	0	0	0	0	0	0	0	0	0	0	0	9223200	0	0	0	0	0	0	0	0	0	0	0	4200500	0	0	0	0	0	0	0	0
O15027_S569	662950	0	3375200	4753900	13060000	26290000	23954000	35510000	0	0	0	24605000	6493700	0	0	0	62903000	60112000	0	6156300	4101300	0	0	0	0	133330000	50326000	0	75373000	0	79889000	58161000	80091000	0	0	0	133220000	95521000	0	14664000	0	0	0	0	0	0	0	0	15234000
O15027_S581	0	0	0	0	0	0	0	0	0	0	0	0	0	0	0	0	0	0	0	0	0	0	0	0	0	0	0	0	0	0	0	0	0	0	0	0	0	0	0	0	0	0	0	0	0	0	0	0	0
O15027_S587	0	0	67321000	85574000	0	15185000	27497000	25973000	0	0	4926300	0	0	0	0	6731100	0	160770000	37552000	14606000	3401100	20494000	0	641780	5739600	19658000	0	6985500	34792000	8837600	40853000	7109900	0	29523000	0	26621000	0	0	0	11353000	0	0	0	0	0	0	741690	0	0
O15027_S589	0	0	82246000	135240000	0	0	0	5443400	12479000	14685000	43602000	364200000	0	0	0	6731100	265790000	201210000	198620000	6741900	12787000	1664600	381480000	222860000	4864100	147950000	16780000	0	35740000	99764000	32914000	121930000	62415000	0	11817000	38175000	47251000	270620000	238440000	185390000	0	0	97371000	0	1921800	0	955650	0	32987000
O15027_S592	0	0	6399100	0	7068400	0	0	0	2524100	2967900	0	0	0	0	6574100	0	14387000	13459000	14427000	0	0	0	4103900	19938000	0	0	0	0	0	5003700	0	0	0	0	0	0	0	0	5382500	5049000	0	0	0	0	0	0	0	0	0
O15027_S595	0	0	74371000	151150000	0	2399900	4272300	11796000	10016000	8614200	44893000	477000000	0	0	0	0	254220000	189620000	192920000	17754000	3223200	10827000	391550000	207340000	28166000	115940000	11871000	5349900	43007000	72208000	68441000	125700000	76468000	10181000	0	38175000	74328000	309230000	342940000	293480000	32935000	33825000	77395000	6741700	0	2809200	1893000	102780000	32987000
O15027_S74	2399900	6424700	0	0	0	0	7394000	0	0	0	0	2584800	0	0	0	5966600	9006800	11639000	9158000	0	534380	0	0	0	0	26786000	23681000	13176000	9681000	5865900	15202000	0	10609000	1118200	1036700	0	0	0	0	0	15216000	0	0	0	0	0	0	73066000	126340000
O15027_S957	0	0	0	0	0	0	0	0	0	0	0	0	0	0	0	0	0	0	0	0	0	0	0	0	0	20779000	0	0	0	0	0	0	0	0	0	0	0	0	0	0	0	0	0	0	0	0	0	0	0
O15027_T129	0	0	0	0	0	0	0	0	0	0	0	0	0	0	0	0	8883600	12029000	12149000	0	0	0	0	8616800	0	7700600	0	0	3620600	4351100	8003300	11283000	4771600	0	0	0	0	0	0	0	0	0	0	0	0	0	0	0	0
O15027_T1407	0	0	0	0	0	1839500	0	0	0	0	0	0	0	5475400	0	0	0	0	1455400	0	523470	0	0	0	0	0	0	0	5957000	5054900	3541200	0	0	1132600	0	1343600	3511600	17923000	0	0	0	12149000	0	10253000	0	0	0	0	0
O15027_T197	0	0	41707000	0	0	9720500	12840000	16092000	9136100	9574100	6257600	24389000	0	0	0	0	132350000	105060000	137520000	0	13837000	13829000	0	11376000	0	60324000	0	0	38306000	50314000	47551000	45485000	41676000	0	0	20811000	26379000	0	0	0	0	0	0	0	2192600	1494000	0	0	0
O15027_T2054	0	0	1725900	0	2011300	5078300	3562700	3376100	0	0	0	9695300	0	0	0	0	3319600	6310900	5272400	0	0	0	0	0	0	1645400	31450000	858940	2177000	10163000	22601000	23615000	22827000	0	201210	0	0	0	0	0	0	0	0	0	0	0	0	0	1424800
O15027_T593	0	0	82246000	148220000	0	15185000	27497000	32661000	12479000	14685000	48473000	477000000	0	0	0	0	265790000	201210000	198620000	27110000	12787000	20494000	403220000	222860000	28166000	128300000	0	0	62276000	105720000	64480000	125450000	91598000	29523000	11817000	64796000	38427000	274700000	342940000	293480000	0	33825000	97371000	6741700	1921800	2809200	1893000	102780000	32987000
O15027_T600	0	0	6399100	0	7068400	0	0	0	0	0	0	17077000	0	0	6574100	0	0	0	0	0	0	0	4103900	2906100	0	0	0	0	0	0	0	0	0	0	0	0	0	0	5382500	5049000	0	0	0	0	0	0	0	0	0
O15027_Y1390	0	0	0	0	0	0	0	0	0	0	0	0	0	8876400	0	0	0	0	0	0	0	0	0	0	0	0	0	0	0	0	0	0	0	0	0	0	0	0	0	0	0	0	0	0	0	0	0	0	0
O15031_S1570	0	0	0	0	0	0	0	0	0	0	0	0	0	0	0	0	0	0	0	0	0	0	0	0	0	0	0	0	0	0	0	0	0	0	0	0	0	0	0	0	0	0	0	0	0	0	0	0	0
O15033_S327	0	0	0	0	0	0	0	0	0	0	0	0	0	0	0	0	0	0	0	0	0	0	0	0	0	0	0	0	0	609570	0	0	0	0	0	5658700	0	0	0	0	0	0	1183900	0	0	0	0	0	0
O15033_S337	0	0	0	0	0	0	0	0	0	0	0	0	0	0	0	0	0	0	0	0	0	0	0	0	0	0	0	0	0	609570	0	12396000	9701200	0	0	5658700	0	0	0	0	0	0	1183900	0	0	0	0	0	0
O15034_S704	0	0	0	0	0	0	0	0	0	0	0	0	0	0	0	0	0	0	0	0	0	0	0	0	0	0	0	0	0	0	0	0	0	0	0	0	71910000	40850000	0	0	0	0	0	0	0	0	0	0	0
O15034_S832	0	0	0	0	0	0	0	0	0	0	0	0	0	0	0	0	0	0	0	0	0	0	0	0	0	0	0	0	0	0	0	0	0	0	0	0	31613000	33851000	0	0	0	0	0	0	0	0	0	0	0
O15037_S10	0	341500	0	1081500	0	0	3506400	5153200	0	0	0	0	0	0	0	1573300	0	0	7967200	0	0	0	0	0	0	42341000	11585000	7727300	0	785770	9933200	0	6944600	1777200	2526200	2343100	5822300	15177000	0	0	1328800	10254000	12955000	9369600	0	0	0	2959800	2499600
O15037_S353	0	3354300	0	0	0	0	0	8809900	0	0	0	0	0	0	0	0	0	23970000	0	9106500	12230000	6455400	8407500	7722400	1358200	26654000	7438600	2755900	0	1796500	0	0	0	16296000	2950800	16893000	20356000	35565000	0	2980200	0	20472000	14527000	13554000	0	0	0	0	0
O15037_S359	0	3354300	0	0	0	0	0	8809900	0	0	0	0	0	0	0	0	0	23970000	0	9106500	12230000	6455400	8407500	7722400	1358200	26654000	7438600	2755900	0	1796500	0	0	0	16296000	2950800	16893000	20356000	35565000	0	2980200	0	20472000	14527000	13554000	0	0	0	0	0
O15040_S448	0	0	7185000	6879500	0	0	0	0	5378900	4104900	2610100	15230000	0	3280800	5573600	0	3496400	6973900	4640800	0	0	0	4190000	1579500	0	11727000	0	0	0	0	6603200	0	2685300	0	0	0	14945000	17037000	81969000	58082000	0	25455000	0	0	0	0	920320	0	0
O15040_S449	0	0	7185000	6879500	0	0	0	0	5378900	4104900	2610100	15230000	0	3280800	5573600	0	3496400	6973900	4640800	0	0	0	4190000	1579500	0	11727000	0	0	0	0	6603200	0	2685300	0	0	0	14945000	17037000	81969000	58082000	0	25455000	0	0	0	0	920320	0	0
O15040_S673	0	0	0	0	0	0	0	0	0	0	0	0	0	0	0	0	8442500	6467400	5703700	0	0	0	0	0	0	0	46168000	0	0	4890100	43080000	0	14153000	0	0	0	0	0	0	0	0	15325000	0	0	0	0	0	0	0
O15042_S202	0	0	0	0	0	0	0	0	0	0	0	0	0	0	0	0	0	0	0	0	0	0	0	0	0	0	0	0	0	0	0	0	0	0	0	0	0	0	0	0	0	0	0	0	0	0	0	0	0
O15042_S34	0	0	0	0	0	0	0	0	0	0	0	0	0	0	0	0	0	0	0	0	0	0	0	0	0	0	0	0	0	0	0	0	0	0	0	0	0	0	0	0	0	14369000	0	0	0	0	0	0	0
O15042_S485	728240	0	0	0	798410	37487000	99335000	127050000	0	0	0	0	0	0	0	4085100	13219000	22561000	16899000	317260	739430	0	0	0	0	29245000	0	1535600	0	1474500	0	0	8231400	0	0	3083600	5886700	0	0	0	5152600	32818000	34249000	32324000	0	0	0	0	0
O15042_S63	0	0	0	0	0	0	0	0	0	0	0	0	0	0	0	0	0	0	0	0	0	0	0	0	0	0	0	0	0	0	0	0	0	0	0	0	0	0	0	0	0	0	0	0	0	0	0	0	0
O15042_S67	1021300	0	3625500	0	0	17021000	20253000	23354000	0	0	0	0	27380000	0	28231000	20840000	0	10595000	4974700	0	0	0	0	0	0	12201000	22108000	14346000	0	0	10068000	11974000	6839800	0	0	0	0	0	0	0	19092000	0	28290000	33121000	0	0	0	0	0
O15042_S788	0	0	0	0	0	0	0	0	0	0	0	0	0	0	0	0	0	0	0	0	0	0	0	910850	0	0	0	0	0	0	0	0	0	0	0	0	24506000	18264000	55602000	47661000	0	44290000	24876000	16839000	0	5516200	0	0	0
O15042_S800	0	0	0	0	0	0	0	0	0	0	0	0	0	0	0	0	0	0	0	0	0	0	0	910850	0	0	0	0	0	0	0	0	0	0	0	0	42293000	18264000	55602000	47661000	0	44290000	24876000	16839000	0	5516200	0	0	0
O15047_S1103	0	0	0	0	0	2132400	2508600	2855800	0	0	0	0	0	0	0	0	0	0	0	0	0	0	0	0	0	0	0	0	0	0	0	0	0	0	0	0	0	0	0	0	0	0	0	0	0	0	0	0	0
O15047_S1169	0	0	0	0	0	0	0	0	0	0	0	0	0	0	0	0	0	0	0	0	0	0	27035000	0	0	22179000	0	0	0	0	9471700	10110000	9484600	0	0	10616000	0	0	0	0	0	9214200	7388600	5250600	0	0	0	0	0
O15047_S468	0	0	0	0	0	0	0	0	876920	0	0	3887000	22695000	16383000	23556000	0	0	0	0	0	0	0	5613900	2789400	0	7336300	43374000	0	0	2942800	0	0	0	0	0	0	0	0	0	0	0	0	89477000	0	1721900	0	0	0	0
O15047_S470	7065800	16959000	0	19370000	7384900	33464000	47308000	45567000	876920	0	1359500	39210000	22695000	16383000	24991000	24248000	15639000	11059000	16207000	0	0	3460400	11213000	2789400	5263600	98804000	43374000	18356000	17889000	22388000	27550000	27428000	29216000	3930500	3646900	3256300	53679000	44193000	14143000	20245000	23036000	0	89477000	8610600	1721900	1284200	1553400	92353000	111270000
O15047_S508	0	0	3086300	0	0	0	0	2875200	0	1210600	0	0	0	0	0	0	3521100	7722700	5024600	0	0	0	0	0	0	21982000	0	0	2409600	4636600	0	0	0	0	0	0	0	0	47120000	59679000	0	0	10078000	7481100	6849900	0	10315000	0	0
O15047_T1167	0	0	0	0	0	0	0	0	0	0	0	0	0	0	0	0	0	0	0	0	0	0	27035000	0	0	22179000	0	0	0	0	9471700	10110000	9484600	0	0	10616000	0	0	0	0	0	9214200	7388600	5250600	0	0	0	0	0
O15047_T1185	0	0	0	0	0	0	0	0	0	0	0	0	0	0	0	0	0	0	0	0	0	0	0	0	0	0	0	0	0	0	0	0	0	0	0	0	0	0	0	0	0	0	0	0	0	0	0	0	0
O15047_T510	0	0	3086300	0	0	0	0	0	0	1210600	0	0	0	0	0	0	0	2052600	0	0	0	0	0	0	0	7504700	0	0	2409600	4636600	0	0	0	0	0	0	0	0	47120000	59679000	0	0	0	0	6849900	0	10315000	0	0
O15047_T540	0	0	54812000	37158000	30333000	30496000	0	0	10187000	18712000	10643000	0	0	64830000	0	0	0	0	1814000	0	37419000	0	0	21918000	0	81684000	20433000	0	8441100	15118000	0	0	0	0	0	72437000	0	0	11066000	0	0	61957000	0	0	5499200	4672300	5783700	0	0
O15049_S130	0	0	0	0	0	0	0	0	0	0	0	0	0	0	0	0	0	0	0	0	0	0	0	0	0	0	4508600	1839900	0	0	0	0	0	0	0	0	0	0	0	0	0	0	0	0	0	0	0	0	0
O15049_S145	0	0	0	1422500	0	0	0	0	0	0	0	0	0	0	0	2315600	0	0	0	0	0	0	4749900	0	0	0	0	0	0	0	0	0	0	0	0	0	0	0	0	0	0	0	0	0	0	0	0	0	0
O15049_S159	0	0	0	1422500	0	0	0	0	0	0	0	0	0	0	0	2315600	0	0	0	0	0	0	4749900	3777100	0	0	0	0	0	0	0	0	0	0	0	0	0	0	0	0	0	0	0	0	0	0	0	0	0
O15049_S176	0	0	0	0	0	0	0	0	0	0	0	0	0	0	0	0	0	0	0	0	0	0	0	0	0	0	0	0	0	0	0	0	0	0	0	0	0	0	0	0	0	0	0	0	0	0	0	0	0
O15049_Y83	0	0	0	0	0	0	0	0	0	0	0	0	0	0	0	0	0	0	0	0	0	0	0	0	0	0	0	0	0	0	0	0	0	0	0	0	0	0	0	0	0	0	0	0	0	0	0	0	0
O15050_S2741	0	0	0	0	0	1913900	2624900	2163500	0	0	0	0	0	0	0	0	0	0	0	0	0	0	0	0	0	0	0	0	0	0	0	0	0	0	0	0	0	0	0	0	0	0	0	0	0	0	0	0	0
O15055_S77	0	0	0	0	0	0	0	0	0	0	0	0	0	0	0	0	2050100	0	0	0	0	0	0	0	0	0	0	0	0	0	0	0	0	0	0	0	0	0	0	0	0	0	0	0	0	0	0	0	0
O15056_S1124	1757900	5066900	0	2463000	2709300	1625200	0	0	0	0	0	2543500	0	7926100	0	9614100	0	0	0	0	0	0	0	0	0	0	7736700	3126400	6833100	6524300	11080000	6438200	6183600	7321500	0	7251300	69368000	55490000	0	0	2041900	0	14186000	0	0	0	557040	83133000	52249000
O15056_S1191	0	0	0	0	0	2997100	5499400	5136000	0	0	0	0	0	0	0	11908000	0	0	1619000	0	0	0	0	0	0	2212100	0	0	0	0	0	0	0	0	0	0	14833000	10666000	0	0	0	0	0	0	0	0	0	0	0
O15056_S1251	0	0	0	0	0	0	0	0	0	0	0	0	0	0	0	0	0	0	0	0	0	0	0	0	0	0	0	0	0	0	0	0	0	0	0	0	0	0	0	0	0	0	0	0	0	0	0	0	0
O15061_S1044	0	0	5498300	12373000	5308600	0	0	0	0	917670	4180200	0	0	0	0	0	0	33004000	0	0	0	0	0	0	0	0	0	0	2873300	0	0	0	0	0	0	0	0	0	45197000	58329000	0	0	0	0	0	0	0	0	0
O15061_S1049	0	0	5498300	12373000	5308600	0	0	0	0	917670	4180200	4009100	0	0	0	0	0	33004000	0	0	0	0	0	0	0	0	0	0	5868000	0	0	0	0	0	971470	0	0	0	45197000	58329000	0	0	0	0	0	0	0	0	0
O15061_S1107	0	0	0	0	0	0	0	0	0	0	0	0	0	0	0	0	0	0	0	0	0	0	0	0	0	6518400	15444000	14633000	29229000	15185000	0	0	0	0	0	0	0	0	0	0	0	0	0	0	0	0	0	0	0
O15061_S1163	0	0	0	0	0	0	0	0	0	0	0	0	0	0	0	0	0	0	0	0	0	0	0	0	0	0	0	0	0	4219000	0	0	0	0	0	0	0	0	0	0	0	0	0	0	0	0	0	0	0
O15061_S1181	0	0	0	0	0	0	0	0	0	0	0	0	0	0	0	0	0	0	0	0	0	0	0	0	0	0	0	0	740300	0	0	0	0	0	0	0	0	0	0	0	0	0	0	0	0	0	0	0	0
O15061_S429	0	0	0	0	0	0	0	567060	436210	0	0	0	0	0	0	0	0	0	0	0	0	0	0	0	0	1829900	0	0	4846300	3925200	0	0	0	0	0	0	0	0	0	0	0	0	0	0	0	0	0	0	0
O15061_S777	0	0	0	0	0	0	0	0	0	0	0	0	0	0	0	1443900	0	0	0	0	0	0	0	0	0	0	0	0	0	0	0	0	0	0	0	0	0	0	0	0	0	0	0	0	0	0	0	0	0
O15061_S824	0	0	0	0	0	0	0	0	0	0	0	0	0	0	0	0	0	0	0	0	0	0	0	0	0	0	0	0	0	0	0	0	0	0	0	0	0	0	0	0	0	0	0	0	0	0	0	0	0
O15062_S127	0	0	0	0	0	0	0	0	0	0	0	0	0	0	0	0	0	0	0	0	0	0	0	0	0	0	0	0	0	0	0	0	0	0	0	0	0	0	0	0	0	0	0	0	0	0	0	0	0
O15062_S234	0	0	0	0	0	0	0	839370	0	0	0	0	0	0	0	0	1384500	1837500	1223900	0	0	0	0	0	0	2463800	0	0	1067900	0	0	2400900	0	0	0	0	0	0	0	0	0	0	0	0	0	0	0	0	0
O15062_S371	0	0	0	0	0	0	0	0	0	0	0	0	0	0	0	0	0	0	0	0	0	0	0	0	0	0	2889200	0	0	1565400	0	777980	0	0	0	0	0	0	0	0	0	0	0	0	0	0	0	0	0
O15063_S723	0	1603900	0	0	0	0	0	0	0	0	0	0	0	0	2767600	0	0	6448100	0	0	0	0	0	0	0	8701900	8405600	3659000	0	0	18894000	22337000	10784000	0	0	0	0	0	0	0	5886800	0	0	19489000	0	0	0	0	0
O15063_S956	0	0	0	0	0	0	0	0	0	0	0	8925900	0	0	0	0	6678700	0	0	2813800	0	2928900	0	0	0	0	0	0	0	0	0	0	0	0	0	0	0	0	0	0	0	0	0	0	0	0	0	0	0
O15067_S215	0	0	0	0	0	0	0	0	0	0	0	0	0	0	0	0	0	0	0	0	0	0	0	0	0	0	0	0	0	0	0	0	0	0	0	0	0	0	0	0	0	0	0	0	0	0	0	0	0
O15067_S569	0	0	0	0	0	0	1664100	1297200	0	0	0	0	0	0	0	5421600	0	0	0	0	0	0	0	0	0	14622000	2347100	815200	3335700	2168800	0	0	0	0	0	0	0	3983500	0	0	4995100	15154000	0	0	0	0	0	2832000	0
O15068_S1033	0	0	0	0	0	0	0	0	0	0	0	0	0	0	0	0	0	0	0	0	0	0	0	0	0	0	0	0	0	0	0	0	0	0	0	0	0	0	16135000	11860000	0	0	0	0	0	0	0	0	0
O15068_S1034	0	0	0	0	0	0	0	0	0	0	0	0	0	0	0	0	0	0	0	0	0	0	0	0	0	0	0	0	0	0	0	0	0	0	0	0	0	0	16135000	11860000	0	0	0	0	0	0	0	0	0
O15068_S1041	0	0	0	0	0	0	0	0	0	0	0	0	0	0	0	0	0	0	0	0	0	0	0	0	0	0	0	0	0	0	0	0	0	0	0	0	0	0	16135000	11860000	0	0	0	0	0	0	0	0	0
O15068_S1042	0	0	0	0	0	0	0	0	0	0	0	0	0	0	0	0	0	0	0	0	0	0	0	0	0	0	0	0	0	0	0	0	0	0	0	0	0	0	16135000	11860000	0	0	0	0	0	0	0	0	0
O15068_S620	0	0	0	0	0	0	0	0	0	0	0	0	3945500	0	3594700	0	3622300	0	4208900	825260	959640	1112600	0	0	5788300	5137000	0	0	0	0	0	0	0	4353900	0	2489000	6202400	6657600	0	1179100	0	11650000	0	14567000	0	0	0	0	0
O15068_S965	774380	2649400	0	0	1014100	0	0	0	0	0	0	0	0	0	0	0	0	0	0	0	0	0	13727000	11286000	2237300	0	0	0	0	0	0	0	0	2767800	0	6355000	0	0	4953100	8011400	0	0	0	0	0	0	0	0	0
O15068_S975	0	0	0	0	0	0	0	0	0	0	0	0	0	0	0	0	0	0	0	0	0	0	0	0	0	0	0	0	0	0	0	0	0	0	0	0	0	0	4953100	8011400	0	0	0	0	0	0	0	0	0
O15068_T972	0	0	0	0	0	0	0	0	0	0	0	0	0	0	0	0	0	0	0	0	0	0	0	0	0	0	0	0	0	0	0	0	0	0	0	0	0	0	0	0	0	0	0	0	0	0	0	0	0
O15068_T992	0	0	0	0	0	0	0	0	0	0	0	0	0	0	0	0	0	0	0	0	0	0	0	0	0	0	0	0	0	0	0	0	0	0	0	0	0	0	0	0	0	0	0	0	0	0	0	0	0
O15069_S1303	0	0	0	0	0	0	0	0	0	0	0	0	0	0	0	0	0	0	0	0	0	0	0	0	0	0	0	0	0	0	0	0	0	0	0	0	0	0	2276000	0	0	0	0	0	0	0	0	0	0
O15069_S1307	0	0	0	0	0	0	0	0	0	0	0	0	0	0	0	0	0	0	0	0	0	0	0	0	0	0	0	0	0	0	0	0	0	0	0	0	0	0	2276000	0	0	0	0	0	0	0	0	0	0
O15069_S406	0	0	0	0	0	0	0	0	0	0	0	10621000	0	0	0	0	0	0	0	0	0	0	0	0	0	0	0	0	0	0	0	0	0	0	0	0	0	0	0	0	0	0	0	0	0	0	0	0	0
O15075_S2	0	0	0	0	0	0	0	0	0	0	0	0	0	0	0	0	0	0	0	0	0	0	0	0	0	0	0	0	0	0	0	0	0	0	0	987400	0	0	0	0	0	0	0	0	0	0	0	0	0
O15075_S305	0	0	0	0	0	0	0	0	0	0	0	0	0	0	0	0	0	0	0	0	0	0	0	0	0	0	0	0	0	0	0	0	0	0	0	0	0	0	0	0	0	0	0	0	0	0	0	0	0
O15075_S307	0	0	0	0	0	0	0	0	0	0	0	0	0	0	0	0	0	0	0	0	0	0	0	0	0	0	0	0	0	0	0	0	0	0	0	0	0	0	0	0	0	0	0	0	0	0	0	0	0
O15075_S32	2101400	4614300	0	0	0	0	0	0	0	0	0	0	0	0	0	0	13938000	12871000	21786000	0	0	0	0	0	0	9853900	0	0	1384400	1249200	0	0	0	7794500	0	0	0	0	0	0	0	0	0	0	0	0	0	0	0
O15075_S330	0	0	0	0	0	0	3456700	0	0	0	0	0	0	0	0	0	0	0	0	0	0	0	2758500	7051600	0	0	0	0	0	667790	0	0	0	7154300	0	15240000	0	0	0	0	0	0	0	0	0	0	0	0	0
O15075_S332	0	0	0	0	0	0	0	0	0	0	0	0	0	0	0	0	0	0	0	0	0	0	0	6831000	0	0	0	0	0	0	0	0	0	4798800	0	3798200	0	0	0	0	0	15616000	0	0	0	0	0	0	0
O15075_S337	0	1407100	16857000	2726300	0	0	3456700	1061900	0	0	0	0	0	0	0	44137000	0	782300	0	0	0	0	2758500	7051600	0	0	0	0	0	667790	2164500	0	0	6471000	0	11442000	0	0	0	0	0	0	0	0	0	0	0	0	0
O15075_S352	0	0	0	0	0	0	0	0	0	0	0	0	0	0	0	0	0	0	0	0	0	0	0	0	0	0	0	0	0	0	0	0	0	0	0	0	0	0	0	0	0	0	0	0	0	0	0	0	0
O15075_S36	2101400	4614300	0	0	0	0	0	0	0	0	0	0	0	0	0	0	13938000	12871000	21786000	0	0	0	0	0	0	0	0	0	0	0	0	0	0	7794500	0	0	0	0	0	0	0	0	0	0	0	0	0	0	0
O15075_S40	0	3735100	0	0	0	0	0	0	0	0	0	0	0	0	0	0	0	0	0	0	0	0	0	0	0	9853900	0	0	1384400	1249200	0	0	0	0	0	0	0	0	0	0	0	0	0	0	0	0	0	0	0
O15075_S726	0	0	0	0	0	0	0	0	0	0	0	0	0	0	0	0	0	0	0	0	0	0	0	0	0	0	0	0	0	0	0	0	0	0	0	0	0	0	0	0	0	0	0	0	0	0	0	0	0
O15083_S14	0	0	0	0	0	0	0	0	0	0	0	0	0	0	0	0	1366900	0	1214700	0	0	0	0	0	0	0	0	0	0	0	0	0	0	0	0	0	0	0	0	0	0	0	0	0	0	0	0	0	0
O15084_S1011	0	2236800	10390000	8453400	12398000	2592600	2790300	2727000	0	0	0	3117000	12385000	0	0	1628800	11098000	10651000	11102000	0	0	0	0	0	0	27344000	22251000	9168800	6743000	5598700	8926800	6265900	7015000	1487700	0	1633400	2410200	3883300	0	0	0	14767000	10260000	8667200	0	0	0	0	101370000
O15085_S1155	0	0	8983300	0	53116000	5874300	10737000	0	0	0	0	0	0	0	0	0	0	0	0	0	7582500	4728600	0	0	0	0	25984000	0	0	0	0	0	0	13123000	3221500	8070800	203360000	194710000	0	0	38315000	64085000	45838000	0	0	0	0	166700000	153650000
O15085_S1295	3845900	3136900	0	3263600	2432900	1813600	3006200	0	0	0	0	1900600	0	0	0	1655000	18341000	7805100	13386000	0	0	0	0	0	0	17769000	14239000	5755100	0	0	23562000	0	22648000	4432100	0	4587200	23896000	19995000	8462000	8312000	11330000	53458000	0	41474000	0	0	0	0	19833000
O15085_S14	0	0	0	0	0	0	0	4202300	0	0	0	0	0	0	0	0	0	0	0	0	0	0	0	0	0	0	0	0	5340900	6242500	0	0	0	0	0	0	0	0	0	4236700	0	0	0	0	0	0	0	0	0
O15085_S1413	0	0	0	0	0	0	0	0	0	0	0	0	0	0	0	0	0	0	0	0	0	0	0	0	0	0	1799600	0	742930	0	0	0	0	0	0	0	0	3602900	0	0	0	0	8581900	3477400	0	0	0	0	0
O15085_S1457	0	0	16012000	4839700	1655000	0	0	0	0	0	1099100	4371700	0	0	0	0	0	0	0	0	0	0	0	955690	0	0	0	0	0	0	1845100	0	0	0	0	0	4497200	5418600	41515000	74943000	0	13137000	0	11574000	0	0	0	0	0
O15085_S1458	522280	0	16012000	6285000	1655000	1125100	1191100	1515600	1798300	1744000	3379400	43836000	0	3120900	0	2021500	3752500	3278400	3510100	0	0	1287700	0	955690	7429500	0	8846000	0	2672600	12611000	11835000	8895500	7883900	675700	0	0	75207000	59234000	132960000	132980000	9683200	45898000	35585000	33219000	0	0	0	3767300	0
O15085_S1478	0	0	2553100	2430900	0	0	0	0	5274400	2998200	1330800	0	4221000	0	3501500	0	0	2212200	2882000	661050	979780	658020	0	1140500	0	0	0	0	0	0	0	0	0	0	0	0	0	0	40852000	0	0	0	0	0	0	0	0	0	0
O15085_S1480	0	0	4800100	5136900	2958700	0	0	0	5274400	2998200	1330800	0	4221000	0	11157000	0	0	2212200	2882000	661050	979780	658020	0	1140500	0	0	11131000	4140200	0	2103800	5308200	4181300	3938400	0	0	0	5699000	6585000	40852000	0	8311600	7999100	15657000	6016100	0	0	0	29829000	64486000
O15085_S150	0	0	0	0	0	0	0	0	0	0	0	0	0	0	0	0	0	0	0	0	0	0	0	0	0	5032400	4300300	1404400	1093000	0	2294100	1938800	1726700	0	0	0	0	0	0	0	0	0	0	0	0	0	0	14112000	0
O15085_S1519	0	0	0	0	0	0	0	0	0	0	0	2358300	5355700	0	0	0	0	0	0	0	0	0	0	0	0	0	6934600	0	0	0	5867800	7980100	7459900	0	0	0	22114000	13564000	0	0	0	0	11191000	10606000	0	0	0	17406000	15048000
O15085_S17	0	0	0	0	0	0	0	4202300	0	0	0	0	0	0	0	0	0	0	0	0	0	0	0	0	0	0	0	0	5340900	6242500	0	0	0	0	0	0	0	0	0	4236700	0	0	0	0	0	0	0	0	0
O15085_S216	0	0	0	0	0	0	0	0	0	0	0	0	0	0	0	0	0	0	0	0	0	0	0	0	0	0	0	0	0	0	0	0	0	0	0	0	0	0	0	0	0	0	0	0	0	0	0	0	0
O15085_S225	0	0	0	0	0	0	0	0	0	0	0	0	0	0	0	0	0	0	0	0	0	0	0	0	0	0	0	0	0	0	0	0	0	0	0	0	0	0	0	0	0	0	0	0	0	0	0	0	0
O15085_S232	0	0	0	0	0	0	0	0	0	0	0	0	0	0	0	0	0	0	0	0	0	0	0	0	0	0	0	0	0	0	0	0	0	0	0	0	0	0	0	0	0	0	0	0	0	0	0	0	0
O15085_S245	0	0	0	0	0	0	0	0	1138200	0	0	0	0	0	0	0	0	0	0	0	0	0	0	0	0	0	0	0	0	0	0	0	0	0	0	0	10763000	0	12677000	17176000	0	0	5025200	6322400	0	0	0	0	49572000
O15085_S251	0	0	80471000	76479000	4399300	4484400	0	13864000	21684000	840000	0	18372000	52106000	63063000	63394000	0	51992000	97217000	70101000	25616000	30317000	23465000	15354000	12113000	26994000	53533000	3709600	1750500	0	34606000	44173000	46058000	33736000	36331000	2639700	71193000	37533000	44135000	65391000	80199000	5109800	79079000	96413000	112210000	0	0	0	105460000	17838000
O15085_S255	969730	1186000	24586000	9515800	1811900	634540	0	0	2302000	3261500	1932400	0	6190600	5330800	7477900	0	5689100	0	10855000	4620100	6309300	5487300	0	0	10735000	0	0	0	591210	0	0	4165600	3861600	5385700	709900	12465000	68038000	47978000	23934000	18397000	882210	0	3586100	71231000	0	0	0	0	30303000
O15085_S35	0	0	0	0	0	3287600	0	6377500	0	0	0	2480100	0	0	0	0	0	0	0	1001300	1112000	1084200	0	0	0	0	0	0	0	0	15071000	11845000	12691000	6931300	3413500	7055500	0	0	0	0	0	0	5498700	0	0	0	0	0	0
O15085_S556	0	0	0	7197200	0	0	0	0	0	0	0	4311400	0	0	0	0	0	0	0	0	0	0	0	0	0	6594800	23020000	11110000	2462700	3684200	0	0	0	0	0	0	4057900	2595200	0	0	0	13818000	15941000	3086300	0	0	0	126620000	0
O15085_S592	0	0	0	0	3619000	0	0	0	0	0	0	0	0	0	0	0	0	2687400	0	0	0	0	0	0	0	12673000	0	0	0	0	0	2398500	0	1600000	1943100	1219600	0	5439700	0	0	0	0	0	6171900	0	0	0	0	0
O15085_S635	0	0	9499500	9036300	20274000	4463300	0	0	3017100	2928000	0	0	0	0	2859300	6223800	8478500	10977000	11056000	0	0	0	0	0	0	0	0	2081600	0	0	30709000	21905000	22546000	7953800	4795400	15623000	0	0	0	0	0	0	35336000	0	0	0	0	0	0
O15085_S663	0	0	9405400	6053100	2929800	0	0	0	5946600	4830400	3690600	7936100	8342200	0	9321800	0	4556900	13113000	9963400	4790000	6684300	4336200	6736000	0	49857000	26120000	0	0	1899700	5075500	17079000	8328100	8375200	4821400	0	19863000	25169000	40748000	54182000	64226000	0	54231000	43716000	44076000	0	0	0	25605000	0
O15085_T1462	0	0	3534500	3160400	1655000	0	0	0	0	0	1099100	39784000	0	1614600	0	0	8296400	0	0	0	0	1287700	0	0	7429500	0	2069800	0	0	4861900	0	0	0	675700	0	0	52412000	39704000	121150000	132980000	0	45898000	35585000	33219000	0	0	0	0	0
O15085_T254	969730	1186000	24586000	11012000	1811900	0	0	0	3440200	3337100	1932400	18593000	6190600	3568800	7477900	0	5689100	11466000	10855000	4620100	6309300	5487300	0	0	10735000	0	0	0	1063800	0	0	4165600	3861600	5385700	709900	12465000	78801000	9372100	87621000	85375000	882210	0	8611300	77554000	0	0	0	0	30303000
O15085_T668	507470	0	13110000	17683000	16779000	0	2638800	5276000	5946600	5440600	4696200	11647000	17140000	11272000	18748000	0	12624000	24731000	16508000	11073000	14758000	11738000	6736000	0	49857000	26120000	3369900	0	15484000	19194000	18149000	26574000	20917000	12186000	802720	25359000	74924000	91922000	62469000	98578000	0	54231000	55801000	53093000	0	0	0	25605000	10956000
O15085_T672	507470	0	13110000	20042000	16066000	0	2638800	5276000	4968600	5440600	4696200	7704900	17140000	8003300	18748000	0	12624000	24731000	14886000	11073000	14758000	11738000	3667500	0	24062000	28773000	7312500	2456000	15392000	17970000	21874000	17358000	14272000	11813000	802720	25359000	71884000	87830000	62469000	98578000	0	63834000	44491000	26646000	0	0	0	4025100	10956000
O15116_S123	0	0	0	0	0	0	0	0	0	0	0	7525500	0	0	0	0	0	0	0	0	0	0	0	0	0	0	0	0	0	0	0	0	0	0	0	0	0	0	0	0	0	0	0	0	0	0	0	0	0
O15117_S318	0	0	0	0	0	0	0	0	0	0	0	0	0	0	0	2119100	0	0	0	0	0	0	0	0	0	0	0	0	0	0	0	0	0	0	0	0	0	0	0	0	0	0	0	0	0	0	0	0	0
O15117_S457	0	0	0	0	0	0	0	0	0	0	0	0	0	0	0	9927300	0	0	0	0	0	0	0	0	0	0	0	0	0	0	0	0	0	0	0	0	0	0	0	0	0	0	0	0	0	0	0	0	0
O15117_S46	0	0	0	0	0	0	1386300	0	0	0	0	0	0	0	0	26305000	0	0	0	0	0	0	0	0	0	0	0	0	0	0	0	0	0	0	0	0	0	0	0	0	0	0	0	0	0	0	0	0	0
O15117_S558	0	0	0	0	0	0	0	0	0	0	0	0	0	0	0	1901700	0	0	0	0	0	0	0	0	0	0	0	0	0	0	0	0	0	0	0	0	0	0	0	0	0	0	0	0	0	0	0	0	0
O15117_T308	0	0	0	0	0	0	0	0	0	0	0	0	0	0	0	0	0	0	0	0	0	0	0	0	0	0	0	0	0	0	0	0	0	0	0	0	0	0	0	0	0	0	0	0	0	0	0	1453700	0
O15119_S371	0	0	0	1410900	38924000	0	0	0	0	0	0	43577000	0	0	0	0	0	0	0	0	0	0	263900000	77961000	6578500	0	0	0	0	0	15764000	16462000	22731000	0	0	0	142280000	113840000	253580000	337800000	4045800	0	0	0	0	0	0	0	0
O15119_S375	0	0	0	1410900	38924000	0	0	0	0	0	0	43577000	0	0	0	0	0	0	0	0	0	0	263900000	77961000	6578500	0	0	0	0	0	15764000	16462000	22731000	0	0	0	142280000	113840000	253580000	337800000	4045800	0	0	0	0	0	0	0	0
O15119_S680	0	0	0	0	0	0	0	0	0	0	0	0	0	0	0	0	0	0	0	0	0	0	0	0	0	0	0	0	1739600	1483400	0	0	0	0	0	0	0	0	0	0	0	0	0	0	0	0	0	0	0
O15119_S707	0	0	5470300	6377000	5432800	0	0	0	0	0	0	0	20794000	16532000	19799000	0	0	0	0	0	0	0	0	0	0	0	0	2736600	14513000	595670	18111000	17521000	0	0	0	0	9159000	11456000	0	0	0	0	0	0	0	0	0	0	0
O15126_S2	0	0	48232000	0	31132000	0	0	0	0	0	0	32851000	0	0	0	0	0	0	0	0	0	0	0	0	0	0	0	0	0	0	0	0	0	0	10187000	0	0	0	0	28281000	0	0	0	37139000	0	0	0	0	0
O15127_S319	0	0	7711400	6181300	4317200	85597000	0	63308000	3891200	4872100	0	31758000	0	0	0	16541000	0	0	0	12493000	7682400	0	0	0	2946400	0	5763100	0	1749100	1644100	25000000	20041000	14237000	3656400	0	0	21957000	20796000	0	0	0	0	0	0	0	0	0	0	2905700
O15127_S320	0	0	6579800	6181300	0	85597000	55464000	0	3891200	4872100	0	647620	40673000	0	37086000	0	0	0	0	0	0	7060300	0	0	2946400	0	5763100	0	0	0	0	20041000	14237000	3656400	3915200	12710000	21957000	0	0	0	0	0	0	0	0	0	0	2690200	2905700
O15131_S3	400610	638620	0	464940	0	0	1469300	1720700	0	0	0	0	0	0	0	0	5308000	3149100	4946900	527390	566630	0	0	0	0	4713800	5470300	1747700	4249400	0	6354900	4561800	0	0	1335900	3863500	0	0	0	0	318770	0	0	0	0	0	0	6793400	4799000
O15143_S310	0	0	0	0	0	0	5284400	9102700	0	0	0	0	0	0	0	0	1207500	3006000	1897000	0	0	0	0	0	0	0	0	0	0	0	0	0	0	0	0	1584800	0	0	0	0	0	0	0	0	0	0	0	0	0
O15143_S311	0	0	0	0	0	0	5284400	9102700	0	0	0	0	0	0	0	0	0	0	1897000	0	0	0	0	0	0	0	0	0	0	0	0	0	0	0	0	1584800	0	0	0	0	0	0	0	0	0	0	0	0	0
O15151_S342	0	0	0	0	0	934240	0	0	0	0	0	0	0	0	0	0	0	0	0	0	0	0	0	0	0	11384000	0	0	0	0	0	0	0	0	0	0	0	0	0	0	0	0	0	0	0	0	0	0	0
O15151_S367	0	0	0	0	0	0	0	0	0	0	0	0	0	0	0	2752800	0	0	0	0	0	0	0	0	0	849290	0	0	0	0	0	0	0	0	0	0	0	0	0	0	0	0	0	0	0	0	0	0	656550
O15155_S50	8372100	817490	7887400	10265000	4019300	20105000	21961000	22313000	0	0	0	1940700	957440	2368300	0	0	9772000	7724400	8081400	0	0	0	0	0	0	174420000	0	3717400	14089000	11000000	9057500	7856600	7844300	3201400	2505300	3213200	0	10504000	3316400	3876400	11309000	0	0	0	0	0	0	0	13445000
O15155_S69	0	0	0	0	0	0	0	0	0	0	0	0	0	0	0	0	0	0	0	0	0	0	0	0	0	0	0	0	0	0	0	0	0	0	0	0	0	0	0	0	0	0	0	0	0	0	0	0	0
O15156_S180	0	0	0	0	0	0	0	0	0	0	0	0	0	0	0	0	0	0	0	0	0	0	0	0	0	18528000	0	0	8720500	5996100	0	0	0	0	0	0	24487000	20971000	0	0	0	0	0	0	0	0	0	0	0
O15156_T369	0	0	0	0	0	0	0	0	0	0	0	0	0	0	0	0	0	0	0	0	0	0	0	0	0	0	0	0	0	0	0	0	0	0	0	0	8083300	4271300	0	0	3009400	0	0	0	0	0	0	0	0
O15160_S4	0	0	0	0	0	0	0	0	0	0	0	0	0	0	0	1166000	0	0	0	0	0	0	0	0	0	0	0	0	0	0	0	0	0	0	0	0	0	0	0	0	0	0	0	0	0	0	0	0	0
O15164_S1019	0	0	0	0	0	0	0	0	0	0	0	0	11029000	0	0	0	0	0	0	0	0	0	0	0	0	0	0	0	0	0	0	0	0	0	0	0	6123000	0	31425000	14215000	0	12849000	0	0	1557300	0	0	0	0
O15164_S1025	0	0	16241000	10247000	0	0	0	0	2993600	1830600	0	18410000	0	70617000	0	0	0	3211000	2955300	0	2824000	0	26023000	0	0	9359900	0	0	3730900	16264000	7793700	9328500	10803000	0	0	0	112390000	103330000	193860000	188660000	0	105280000	91756000	0	1557300	28022000	25381000	0	0
O15164_S1028	0	0	16241000	10247000	0	0	0	0	4132300	3163900	1565700	18410000	0	70617000	0	0	0	3211000	2955300	0	2824000	0	26023000	0	0	9359900	0	0	3730900	16264000	7793700	9328500	10803000	0	0	0	112390000	103330000	193860000	188660000	0	105280000	91756000	0	1557300	28022000	25381000	0	0
O15164_S1042	0	0	0	0	0	0	0	0	0	0	0	0	30865000	28689000	33747000	0	885400	0	0	0	0	0	0	0	0	0	0	0	0	937280	0	0	0	877510	0	0	0	0	0	0	0	0	0	0	0	0	0	0	612500
O15164_S660	0	0	0	0	0	0	0	0	0	0	0	0	7566000	0	0	0	0	0	0	4078900	3533300	0	0	1882100	3056300	35205000	0	3438100	7053200	9040400	9314700	0	0	8591300	0	11431000	0	0	0	0	0	0	0	0	0	0	0	0	0
O15164_S667	0	0	0	0	0	0	0	0	0	0	0	0	7566000	0	0	0	0	0	0	4078900	3533300	0	1927000	1882100	3056300	7132400	0	0	4917000	5540000	9314700	8197200	4169200	8591300	0	11431000	0	0	0	0	0	0	0	0	0	0	0	0	58238000
O15164_S808	0	0	0	0	0	0	0	0	0	0	0	0	0	0	22768000	0	0	0	0	0	0	0	0	0	0	0	0	0	0	0	0	0	0	0	0	0	0	0	0	0	0	0	0	0	0	0	0	0	0
O15164_S811	0	4829000	2200600	0	0	2481600	2600400	2728200	0	0	0	0	3439100	0	0	0	0	0	0	1480300	0	1653600	0	0	0	27939000	28879000	7375100	4233500	3474100	0	10342000	6703100	0	0	0	0	0	0	0	13738000	42192000	24996000	26399000	0	0	0	177470000	351110000
O15169_S486	0	0	0	0	0	0	0	0	0	0	0	0	0	0	0	0	0	0	0	0	0	0	0	0	0	856540	0	0	0	0	0	0	0	0	376060	3177800	0	0	0	0	2741600	0	0	0	0	0	0	0	0
O15169_S493	0	0	0	0	0	0	0	0	0	0	0	0	0	0	0	0	0	0	0	0	0	0	0	0	0	856540	0	0	0	0	0	0	0	0	376060	3177800	0	0	0	0	2741600	0	0	0	0	0	0	0	0
O15169_S75	0	0	4174100	3711900	0	0	0	864870	0	1015900	1725300	0	0	3330800	0	0	2032700	0	2655700	0	0	0	8588900	6457900	0	13954000	0	0	0	0	3747000	0	0	0	0	0	6281300	7465300	8006000	45931000	0	19282000	20288000	8469300	0	0	0	0	0
O15169_S77	603840	1136300	0	0	0	0	0	864870	0	0	0	0	0	0	0	0	0	0	0	0	0	0	0	0	0	7597300	0	0	0	1432500	5260700	4978800	4791900	0	0	0	0	0	0	18303000	0	0	9484000	0	0	0	0	0	0
O15169_T79	0	0	4174100	3711900	0	0	0	864870	0	1015900	1725300	0	0	3330800	0	0	2032700	0	2655700	0	0	0	8588900	6457900	0	13954000	0	0	0	0	3747000	0	0	0	0	0	6281300	7465300	8006000	45931000	0	19282000	20288000	8469300	0	0	0	0	0
O15173_S104	790670	1272000	0	3987300	0	2918800	7376800	13226000	0	1626400	0	3069200	44408000	42991000	43396000	7427100	7474100	10720000	0	0	0	0	0	0	0	19864000	0	0	2026700	3110800	8217800	6696900	8253800	0	0	6803000	102210000	129780000	0	0	0	10644000	16866000	10481000	0	0	0	8561100	8993700
O15173_S208	0	0	0	0	0	4089500	0	1864300	0	0	0	0	0	0	0	0	0	0	0	0	0	0	0	0	0	0	0	0	0	0	0	0	0	0	0	0	0	0	0	0	0	0	0	23399000	0	0	0	0	0
O15173_S90	0	0	3579200	3340000	0	7015700	11207000	0	0	0	0	0	0	0	0	10061000	14238000	0	0	0	0	0	0	0	0	37188000	10832000	0	52125000	52367000	0	0	0	2150900	0	1543700	63381000	59100000	0	0	20222000	15391000	12631000	15642000	0	0	0	4807400	4043200
O15173_T211	0	0	0	0	0	2668200	4032200	4866300	0	0	0	0	0	0	0	5123300	3537700	8315900	5908800	0	0	0	0	0	0	91514000	65109000	35590000	0	2815400	32888000	0	17540000	1293000	1110700	2543100	11339000	11945000	0	0	4521300	87414000	69027000	59522000	1417900	0	0	58420000	43211000
O15178_S22	0	0	0	0	0	0	0	0	0	0	0	0	0	0	0	0	0	0	0	0	0	0	0	0	0	0	0	0	0	0	0	0	0	0	0	0	0	0	0	0	0	0	0	0	0	0	0	0	0
O15178_S398	0	0	0	0	0	0	0	0	0	0	0	0	0	0	0	0	0	0	0	0	0	0	0	0	0	0	0	0	0	0	0	0	0	0	0	0	0	0	0	0	0	0	0	0	0	0	0	0	0
O15178_S431	0	0	0	0	0	0	0	0	0	0	0	0	0	0	0	0	0	0	0	0	0	0	0	0	0	0	0	0	0	0	0	0	0	0	0	0	0	0	0	0	0	0	0	0	0	0	0	0	0
O15178_S434	0	0	0	0	0	0	0	0	0	0	0	0	0	0	0	0	0	0	0	0	0	0	0	0	0	0	0	0	0	0	0	0	0	0	0	0	0	0	0	0	0	0	0	0	0	0	0	0	0
O15194_S268	0	0	3777200	0	0	0	0	0	0	0	0	0	0	0	0	0	0	0	0	0	0	0	5457700	4705400	0	20905000	3316200	0	0	0	3018800	3415300	1509100	0	0	0	13907000	0	0	0	0	12380000	3035700	12916000	0	368930	323210	0	0
O15211_S13	0	0	0	0	0	0	0	0	0	0	0	8133100	0	0	0	0	0	0	0	0	0	0	0	0	0	12801000	42427000	0	4090400	2943700	11609000	10532000	9209400	0	0	0	0	0	0	0	0	7258800	0	5418700	0	0	0	46126000	0
O15211_S578	0	0	44469000	42379000	50627000	3213400	4530200	0	5907200	9153200	6798100	0	42919000	42583000	46651000	0	32131000	0	16850000	0	0	0	29623000	2938300	0	16186000	5946200	0	0	0	17844000	14156000	15996000	29040000	16225000	21609000	59190000	35281000	0	0	977170	36106000	0	13408000	0	0	0	54083000	85966000
O15211_S622	0	0	0	0	0	0	0	0	0	0	0	0	0	0	0	0	0	0	0	0	0	0	0	11806000	0	0	0	0	0	0	0	0	0	0	0	0	0	0	7192200	8422400	0	0	0	0	0	0	0	0	0
O15211_S761	0	0	0	0	0	1131500	0	0	0	0	0	0	0	0	0	0	0	0	0	0	0	0	0	0	0	0	0	0	3684800	3852200	0	0	0	0	0	0	9616300	0	0	0	0	0	42404000	0	0	0	0	0	0
O15213_S41	0	0	0	1670800	0	0	1617400	707440	0	0	0	0	0	0	0	0	2665400	5895600	7360700	0	1179600	1163700	0	0	5407800	12055000	0	0	1998900	0	0	0	0	0	0	550790	4262600	0	0	0	5511100	9544200	7848300	4656400	0	0	0	18563000	17609000
O15226_S618	0	0	0	0	0	0	0	0	0	0	0	0	0	0	0	0	0	0	0	0	0	0	0	0	0	0	0	0	0	826560	0	0	0	0	0	0	0	0	0	0	0	0	0	0	0	0	0	0	0
O15228_S345	0	0	0	0	0	0	0	0	0	0	0	0	0	0	0	0	0	0	0	0	0	0	0	0	0	0	0	0	0	0	0	0	0	0	0	0	0	0	0	0	0	0	0	0	0	0	0	0	0
O15231_S153	0	0	4195100	124620000	114050000	0	0	0	2353600	0	37784000	0	0	12222000	0	0	0	77178000	0	0	0	0	90676000	0	0	116960000	0	0	0	0	0	205290000	0	0	0	0	0	0	0	0	0	0	0	0	0	0	0	430200000	0
O15231_S2	0	0	0	0	0	0	0	0	0	0	0	0	0	0	0	0	0	0	0	0	0	0	0	0	0	0	0	0	0	0	3428100	3874500	3430700	0	0	0	0	0	0	0	0	0	0	0	0	0	0	0	0
O15231_S453	346510	574840	3536400	27366000	6066500	0	0	0	1285400	0	2802700	7546700	0	0	0	2827500	0	3948200	1283800	0	0	0	17952000	0	0	0	0	0	0	0	57737000	89906000	24352000	0	0	0	0	0	0	0	1486500	2756500	0	0	0	0	0	38375000	0
O15231_S465	1445200	1307900	4863300	9504500	20086000	0	755160	0	4445300	2241400	12536000	9668500	0	0	0	0	1219000	14729000	16649000	0	0	0	2601600	1759700	0	45473000	15690000	4674300	0	0	34905000	69565000	30226000	716540	0	0	0	16009000	0	0	32760000	117900000	54021000	86515000	0	0	0	129410000	132700000
O15231_S468	0	0	0	5868000	5932800	0	0	0	1662300	610020	7696500	4287800	0	0	0	0	1219000	0	0	0	0	0	2601600	1759700	0	0	0	0	0	0	0	7926900	0	0	0	0	0	0	0	0	0	13948000	0	0	0	0	0	36658000	0
O15231_S519	0	1449600	0	63197000	5805400	0	0	0	7932700	0	5456800	0	0	0	0	0	32002000	56701000	48678000	0	0	0	47566000	31267000	0	96517000	0	0	0	11512000	53879000	50259000	29181000	0	0	0	9516700	14087000	0	0	0	0	0	31923000	0	0	0	64868000	58215000
O15231_S538	0	0	0	0	0	0	0	0	0	0	0	0	0	0	0	0	0	3497000	0	0	0	0	0	0	0	0	24719000	0	0	0	0	0	0	0	0	0	0	0	0	0	0	0	0	0	0	0	0	12007000	0
O15231_S598	0	0	799960	0	879140	0	0	0	0	0	0	0	0	0	0	0	0	3036100	2793900	0	0	0	0	0	0	11324000	0	0	0	0	3091600	4068300	0	0	0	0	0	0	0	0	0	14972000	15426000	9601400	0	0	0	16267000	19505000
O15231_S64	0	0	0	24102000	0	0	0	0	0	0	0	0	0	0	0	0	0	0	674330	0	0	0	3509300	3254900	0	25105000	0	0	972690	736480	27931000	0	31366000	0	0	0	4892200	0	0	0	43411000	0	75493000	83300000	367990	0	0	29622000	28045000
O15231_S67	0	0	0	0	0	0	0	0	0	0	0	0	0	0	0	0	0	0	674330	0	0	0	3509300	3254900	0	0	0	0	0	0	0	0	0	0	0	0	0	0	0	0	0	0	0	0	367990	0	0	0	0
O15231_T158	0	0	173120000	124620000	114050000	0	0	0	53995000	40423000	37784000	0	0	12222000	0	0	20857000	77178000	33715000	0	0	0	90676000	99816000	0	116960000	0	0	0	0	197930000	205290000	153610000	0	0	0	13771000	0	0	0	0	47957000	29608000	41818000	0	0	0	453270000	129080000
O15231_T447	0	0	133450000	5540500	132060000	0	0	0	39753000	42601000	34296000	49229000	0	0	0	0	36044000	44409000	63638000	0	0	0	0	25407000	8010900	59228000	0	26875000	14280000	0	220760000	114550000	154370000	683880	0	0	39214000	57547000	0	0	17642000	145320000	101570000	99431000	0	0	0	209010000	40828000
O15231_T513	0	0	0	56840000	0	0	0	0	7932700	0	5456800	0	0	0	0	0	32002000	56701000	48678000	0	0	0	47566000	31267000	0	96517000	0	0	0	11512000	53879000	91028000	29181000	0	0	0	0	14087000	0	0	4634200	0	0	31923000	0	0	0	297950000	389160000
O15231_Y581	0	0	1225600	1787300	1597900	0	0	0	0	0	0	0	3865100	4218600	2783500	0	0	0	0	0	0	0	0	0	0	75373000	0	0	0	0	0	0	0	0	0	0	0	0	0	0	0	0	0	0	0	0	0	0	0
O15231_Y597	0	0	0	0	0	0	0	0	0	0	0	0	0	2754600	0	0	0	0	0	0	0	0	0	0	0	13203000	0	0	0	0	0	2812900	0	1172200	0	1533900	0	4342800	0	0	0	0	0	0	0	0	0	8379600	0
O15234_S117	0	0	0	0	0	0	0	0	0	0	0	0	3106700	0	0	0	0	0	0	0	0	0	0	0	0	0	0	0	0	0	0	0	0	0	0	0	0	0	0	0	0	0	0	0	0	0	0	0	0
O15234_S148	1390500	2624800	55923000	4650200	5607500	7438000	10946000	6018800	3026100	40279000	5263600	48026000	0	0	30574000	0	12337000	0	8348800	13231000	12906000	16294000	14152000	4480300	0	11601000	16413000	3076700	5138300	5633200	19347000	18600000	7704600	5167300	0	13680000	0	15488000	35621000	12057000	0	106640000	0	72577000	2128000	109770000	0	37324000	23756000
O15234_S265	677490	872550	0	7227600	1742700	6834600	5563800	9284300	0	0	0	0	29231000	0	51639000	39190000	11389000	8645500	9237000	1862100	2181700	1961700	0	0	0	46829000	21658000	10758000	12121000	11579000	29945000	28307000	17150000	2200600	1836000	1673400	131110000	64252000	12541000	14577000	2073800	72218000	0	38749000	0	0	0	0	9339200
O15234_S363	0	0	0	0	0	0	0	0	0	0	0	0	0	0	0	2329800	0	15939000	11474000	0	0	0	0	0	0	0	0	0	0	0	0	0	0	0	0	0	0	0	0	0	0	12370000	0	0	0	0	0	0	0
O15234_S373	0	0	0	0	0	0	0	0	0	0	0	0	0	0	0	0	0	15939000	11474000	0	0	0	0	0	0	0	0	0	0	0	0	0	0	0	0	0	0	0	0	0	0	0	0	0	0	0	0	0	0
O15234_T443	0	0	0	0	0	0	0	0	0	0	0	0	0	0	0	0	4437900	7111100	4986100	0	0	0	0	0	0	16254000	16592000	0	0	0	0	0	0	0	0	0	0	0	0	20432000	0	0	0	0	0	0	0	0	0
O15240_S102	0	0	0	0	0	0	0	0	0	0	0	0	0	0	0	0	0	0	0	0	0	0	0	0	0	0	0	0	0	0	0	0	0	0	0	0	0	4542200	0	0	0	0	0	0	0	0	0	0	0
O15240_S199	0	0	0	0	0	0	0	0	0	0	0	0	0	0	0	0	0	0	0	0	0	0	0	0	0	0	0	0	0	0	0	0	0	0	0	0	0	0	0	0	0	0	0	0	0	0	0	0	0
O15240_S209	0	0	0	0	0	0	0	0	0	0	0	0	0	0	0	0	0	0	0	0	0	0	0	0	0	0	0	0	0	0	553160	0	0	0	0	0	0	0	0	0	0	0	0	0	0	0	0	0	0
O15240_S253	0	0	0	0	0	0	0	0	0	0	0	0	0	0	0	0	0	0	0	0	0	0	0	0	0	0	0	0	0	0	0	0	0	0	0	0	0	0	0	0	0	0	0	0	0	0	0	0	1342300
O15240_S284	0	0	0	0	0	0	0	0	0	0	0	0	0	0	0	0	0	0	0	0	0	0	0	0	0	0	0	0	0	0	0	0	0	0	0	0	0	0	0	0	0	0	0	0	0	0	0	0	0
O15240_S420	0	0	0	0	0	0	0	0	0	0	0	0	0	0	0	0	0	0	0	0	0	0	0	0	0	0	0	0	0	0	0	0	0	0	0	0	0	0	0	0	0	0	0	0	0	0	0	0	0
O15240_S505	0	0	0	0	0	0	0	0	0	0	0	0	0	0	0	0	0	0	0	0	0	0	0	0	0	0	0	0	0	0	0	0	0	0	0	0	0	0	0	0	0	0	0	0	0	0	0	0	0
O15240_S65	0	0	0	0	0	0	0	0	0	0	0	0	0	0	0	0	0	0	0	0	0	0	0	0	0	0	0	0	0	0	0	0	0	0	0	0	0	0	0	0	0	0	0	0	0	0	0	0	0
O15240_T424	0	0	0	0	0	0	0	0	0	0	0	0	0	0	0	0	0	0	0	0	0	0	0	0	0	0	0	0	0	0	0	0	0	0	0	0	0	0	0	0	0	0	0	0	0	0	0	0	0
O15258_S100	0	0	0	0	0	0	0	0	0	0	0	0	0	0	0	0	0	0	0	0	0	0	0	0	0	0	0	0	0	0	0	0	0	0	0	0	0	0	0	0	0	0	0	0	0	0	0	0	0
O15258_S2	0	0	13983000	7814600	13411000	2812900	3676700	0	6340900	6392500	1908300	0	0	0	0	6286600	5513300	8989500	0	0	0	472590	1816300	1036400	0	0	5226700	4959800	0	11756000	7199100	0	0	0	0	0	0	77060000	116870000	171300000	14723000	72146000	0	7522500	8812200	0	0	0	0
O15258_S6	0	0	3400400	8854200	0	3451700	6621200	2035100	3908700	0	5114700	61693000	0	0	0	0	2526100	4219200	3508000	3341000	10595000	6316500	0	0	0	20712000	0	0	7230700	0	0	3873600	5552800	0	0	0	0	0	0	0	9504800	0	3742500	0	2329700	9573200	11760000	0	0
O15258_S95	0	0	3156100	1771300	1779400	0	0	0	0	1492000	0	0	2303200	0	3469200	0	4268300	2452000	4531500	0	771700	0	0	0	0	6547400	0	0	0	3731300	1120300	0	1677100	0	0	0	27799000	26377000	0	5127400	2836200	24980000	38220000	16917000	0	0	0	16296000	0
O15264_S350	0	0	0	0	0	0	0	0	0	0	0	0	0	0	0	0	0	0	0	0	0	0	0	0	0	0	0	0	0	0	0	0	0	0	0	0	0	0	0	0	0	0	0	0	0	0	0	28522000	0
O15264_Y182	0	0	0	0	0	0	0	0	0	0	0	0	0	0	0	0	0	0	0	0	0	0	0	0	0	3132400	0	1212400	0	0	0	0	0	0	0	0	0	0	0	0	0	0	0	0	0	0	0	0	0
O15294_S20	0	0	0	0	0	0	0	0	0	0	713070	0	0	0	0	0	0	0	3664500	0	0	0	0	0	0	0	0	0	0	0	1993100	0	0	0	0	0	0	0	0	0	0	0	0	0	0	0	0	0	0
O15297_S40	0	0	0	0	0	0	0	0	0	0	0	0	0	10634000	8257200	3916500	0	0	0	0	0	0	0	0	0	0	16931000	5518100	0	0	0	0	0	0	0	0	0	0	0	0	0	0	0	0	0	0	0	0	0
O15327_S496	0	0	0	0	0	0	0	0	0	0	0	0	0	0	0	0	0	0	0	0	0	0	0	0	0	0	0	0	0	0	0	42930000	22643000	0	0	0	0	0	0	0	0	0	0	0	0	0	0	2885200	0
O15344_S572	0	0	0	0	0	0	0	0	0	0	0	0	0	0	0	0	0	0	0	0	0	0	0	0	0	0	0	0	0	0	0	0	0	0	1032200	0	0	0	0	0	0	0	0	0	0	0	0	0	0
O15350_S333	0	0	0	0	0	0	0	0	0	0	0	0	0	0	0	0	0	0	0	0	0	0	0	0	0	0	0	0	0	0	0	0	0	0	0	0	0	0	0	0	0	0	0	0	0	0	0	0	0
O15354_S594	0	0	0	0	0	0	0	0	0	0	0	0	0	0	0	0	0	3664300	0	0	0	0	0	0	0	0	0	0	11409000	6144700	0	0	0	0	0	0	0	0	0	0	0	0	0	0	0	0	0	0	0
O15355_S183	0	0	0	0	0	7166100	0	0	0	0	0	5774200	0	0	0	12667000	4110700	0	4886600	0	0	0	0	0	0	6498100	0	0	7750000	7579900	9324300	13381000	12147000	0	0	0	54011000	66513000	3084900	0	549710	4558800	0	0	0	0	0	0	0
O15355_S201	0	0	0	0	0	0	0	0	0	0	0	0	0	0	0	0	0	0	0	0	0	0	0	0	0	0	0	0	0	0	0	0	0	0	0	0	0	0	0	0	0	0	0	0	0	0	0	0	0
O15355_S527	0	0	0	0	0	1586900	0	0	0	0	0	0	0	0	0	0	0	0	0	0	0	0	0	0	0	0	5138300	0	0	0	0	0	0	0	0	0	0	4210200	0	0	0	0	0	0	0	0	0	0	0
O15357_S1003	0	0	0	0	14616000	18800000	11047000	12055000	0	0	0	0	0	0	0	0	19342000	0	12074000	0	0	0	0	0	0	0	29404000	36050000	0	20600000	52119000	57170000	52354000	4644600	2367300	0	32472000	0	0	0	0	0	21029000	25006000	0	0	0	87432000	81372000
O15357_S1104	0	0	0	0	0	0	0	0	0	0	0	0	0	0	0	0	0	0	0	0	0	0	0	0	0	0	0	0	0	0	0	0	0	0	0	0	0	0	0	0	0	0	0	0	0	0	0	0	0
O15357_S1167	0	0	0	0	0	0	0	0	0	0	0	0	0	0	0	0	0	945960	715030	0	0	0	0	0	0	2543900	0	0	0	0	0	0	0	0	0	0	0	0	0	0	0	0	0	0	0	0	0	0	0
O15357_S1176	0	0	0	0	0	0	0	0	0	0	0	0	0	0	0	0	0	0	0	0	0	0	0	0	0	0	0	0	0	0	0	2128300	4380400	0	0	0	0	0	0	4803800	0	0	0	0	0	0	0	0	0
O15357_S1194	0	0	0	0	0	0	0	0	0	0	0	0	0	0	0	0	16967000	9144800	16378000	0	0	0	0	0	0	0	0	0	0	0	0	0	0	0	0	1862700	0	0	0	0	0	0	0	0	0	0	0	0	0
O15357_S132	0	0	0	0	0	0	4722500	0	0	0	0	0	0	0	0	0	0	0	4950500	0	0	0	0	0	0	12065000	0	3529100	0	0	0	2730000	6194800	2958300	1042500	0	0	0	0	0	0	2600300	0	0	0	0	0	0	0
O15357_S240	0	0	0	0	0	0	0	0	0	0	0	0	0	0	0	0	0	0	0	0	0	0	0	0	0	0	0	0	0	0	0	9372600	0	0	0	0	0	0	0	0	0	0	0	0	0	0	0	0	0
O15357_S241	0	0	4711900	0	0	5738900	10375000	5553200	0	0	0	0	5771400	5348500	5295200	0	7147200	7382400	7450500	0	0	0	0	0	0	6749000	0	0	3391900	3824000	8428800	0	8951600	4054900	2332700	0	6028800	0	0	0	0	0	0	0	0	0	0	0	0
O15357_Y1135	0	0	0	0	0	0	0	0	0	0	0	0	0	0	0	0	0	0	0	0	0	0	0	0	0	15305000	0	0	0	0	3706900	4528200	4544600	0	0	0	0	0	0	0	0	0	0	0	0	0	0	0	0
O15357_Y831	0	0	0	0	0	0	0	0	0	0	0	0	0	0	0	0	0	0	0	0	0	0	0	0	0	0	0	0	0	0	0	0	0	0	0	0	0	0	0	0	0	0	0	0	0	0	0	0	0
O15357_Y886	0	0	0	0	0	0	0	0	0	0	0	0	0	0	0	0	0	0	0	0	0	0	0	0	0	2184700	0	0	0	0	0	0	0	0	0	0	0	0	0	0	0	0	0	0	0	0	0	0	0
O15357_Y986	0	0	0	0	0	3504300	0	0	0	0	0	0	0	0	0	0	0	0	0	0	0	0	0	0	0	66565000	0	0	0	4257800	0	0	6193200	0	0	0	0	9239000	0	0	0	0	0	0	0	0	0	22451000	0
O15371_S161	0	0	0	0	0	0	0	0	0	0	0	0	0	0	0	0	0	0	1708100	0	0	0	0	0	0	0	0	0	0	0	0	0	0	0	0	0	0	0	0	0	0	0	0	0	0	0	0	0	0
O15371_S528	0	0	0	0	0	0	0	0	0	0	0	485480000	0	0	0	0	0	11963000	8913300	0	0	0	106250000	13530000	0	22090000	0	0	0	4509400	0	0	0	0	0	0	213520000	311320000	0	1936000000	0	0	0	178800000	8948100	13823000	22313000	0	0
O15371_S529	0	0	0	0	0	0	0	0	0	0	0	485480000	0	0	0	0	0	8522600	8913300	0	0	0	106250000	13530000	0	22090000	0	0	0	9067300	0	0	0	0	0	0	184780000	295380000	13237000	1936000000	0	0	0	178800000	8948100	13823000	22313000	0	0
O15371_T548	0	0	0	0	0	0	0	0	0	0	0	0	0	0	0	0	0	11963000	8913300	0	0	0	1475900	0	0	0	0	0	0	9067300	0	0	0	0	0	0	0	0	13237000	0	0	0	0	0	2298300	0	0	0	0
O15372_S183	0	0	0	1399300	0	6808800	6518400	10838000	0	0	0	4967200	5582800	5509700	0	8681700	8852300	7584100	7056100	0	0	0	0	0	0	1188200	13515000	0	2753800	3131600	10696000	0	0	872410	642370	923980	0	3544800	0	0	0	0	7955100	0	0	0	0	2821400	0
O15374_S279	0	0	3430600	3983500	6285100	0	0	0	0	0	0	0	0	0	0	0	0	0	0	0	0	0	0	0	0	0	0	0	0	0	0	0	0	0	0	0	0	0	0	0	0	0	0	0	0	0	0	0	0
O15379_S424	0	0	0	0	0	0	0	0	0	0	0	0	4113700	6562300	0	0	0	0	8692000	0	0	0	0	0	0	52864000	0	0	0	0	4114100	6586200	2463100	0	0	0	7557700	11595000	0	0	0	50025000	34337000	35240000	0	0	0	45616000	0
O15379_S74	0	0	0	0	0	0	0	0	0	0	0	0	0	0	0	0	0	0	0	0	0	0	0	0	0	4853700	0	0	0	0	0	0	2633900	846830	0	0	0	0	0	0	0	0	0	0	0	0	0	0	0
O15394_S765	0	0	0	0	0	0	0	0	0	0	0	0	0	0	0	0	0	0	0	0	0	0	0	0	0	0	0	0	0	0	0	0	0	0	0	0	0	0	0	0	0	0	0	0	0	0	0	0	0
O15394_S786	0	0	0	0	0	0	0	0	0	0	0	0	0	0	0	0	0	0	0	0	0	0	0	0	0	0	0	0	0	0	0	0	0	0	0	0	0	0	0	0	0	0	0	0	0	0	0	0	0
O15394_T795	0	0	0	0	0	0	0	0	0	0	0	0	0	0	0	0	0	0	0	0	0	0	0	0	0	0	0	0	0	0	0	0	0	0	0	0	0	0	0	0	0	0	0	0	0	0	0	0	0
O15397_S902	0	0	0	0	0	0	0	0	0	0	0	0	0	0	0	0	0	0	0	0	0	0	0	0	0	4515400	0	0	0	24426000	0	0	0	0	0	0	0	0	29488000	46014000	0	17234000	0	0	4992800	0	0	0	0
O15397_S903	0	0	0	0	0	0	0	0	0	0	0	0	0	0	0	0	0	0	0	0	0	0	0	0	0	4515400	0	0	0	24426000	0	0	0	0	0	0	0	0	29488000	46014000	0	17234000	0	0	4992800	0	0	0	0
O15399_S1271	0	0	0	0	0	0	0	0	0	0	0	0	0	0	0	0	0	0	0	0	0	0	0	0	0	0	0	0	0	0	0	0	0	0	0	0	0	0	0	0	0	0	0	0	0	0	0	0	0
O15400_S144	0	0	0	5242300	4160500	0	6444700	7203400	0	0	0	0	0	0	0	1546000	7280600	0	0	0	0	0	0	0	0	46792000	0	0	4281800	3553100	0	0	0	1596000	0	2466000	15994000	0	0	0	0	29904000	0	0	0	0	0	35835000	0
O15400_S2	0	0	1901400	0	0	0	0	24451000	0	0	0	0	9886300	9815600	2485200	0	32830000	22804000	6378600	0	0	0	1749300	0	0	0	0	0	7156500	8140400	0	0	2344400	0	0	0	0	0	0	0	1991500	11704000	14194000	0	0	0	0	0	0
O15400_S45	0	0	0	0	0	0	0	0	0	0	0	0	0	0	0	0	0	0	0	0	0	0	0	0	0	0	0	0	0	0	0	0	0	0	0	0	0	0	0	0	0	0	0	0	0	0	0	0	0
O15400_S75	0	0	0	0	0	0	0	0	0	0	0	0	0	0	0	0	0	0	0	0	0	0	0	0	0	0	0	0	0	0	0	0	0	0	0	0	0	0	0	0	0	0	0	0	0	0	0	0	0
O15400_T4	0	0	0	0	0	36761000	0	0	0	0	0	0	5520900	6090400	5663000	0	21521000	0	25067000	0	0	0	0	0	0	16037000	4164900	0	0	0	0	0	3204000	21155000	0	0	0	0	0	0	0	0	0	0	0	0	0	13523000	22599000
O15400_T79	0	0	8308000	11869000	112750000	0	12215000	0	0	0	0	0	10625000	7882600	10343000	6907000	3202800	4026200	0	0	0	0	0	0	0	25319000	26554000	10909000	0	0	0	0	0	3802700	0	4019600	0	0	0	0	0	31194000	0	0	0	0	0	0	0
O15403_S234	0	0	0	0	0	0	0	0	0	0	0	0	0	0	59976000	0	0	0	0	0	0	0	2861400	0	0	0	0	0	0	0	0	0	0	0	0	0	0	0	0	0	0	0	0	0	0	0	0	0	0
O15403_S237	0	0	0	0	0	0	0	0	0	0	0	0	0	3781700	37039000	0	0	0	0	0	0	0	0	304750	0	0	0	0	0	0	0	0	0	0	0	0	0	0	0	0	0	0	0	0	0	0	0	0	0
O15403_S240	0	0	0	0	0	0	0	0	0	0	0	0	67790000	0	59976000	0	0	0	0	0	0	0	2861400	0	0	0	0	0	0	0	0	0	0	0	0	0	0	0	0	0	0	0	0	0	0	0	0	0	0
O15405_S529	0	0	0	0	0	0	0	0	0	0	0	0	0	0	0	0	0	0	0	0	0	0	0	0	0	0	0	0	0	0	0	0	0	0	0	0	0	0	0	0	0	0	0	0	0	0	0	0	0
O15409_S75	0	0	0	0	0	0	0	0	0	0	0	0	0	0	0	0	0	0	0	0	0	0	0	0	0	0	0	0	0	2790000	0	0	0	0	0	0	0	0	0	0	0	0	0	0	0	0	0	0	0
O15417_S1038	0	0	8676900	7870600	9266400	5180400	0	0	0	2293500	1816800	885880	0	0	0	0	12238000	12355000	13188000	14972000	10062000	9915400	16108000	0	0	26619000	4358300	0	4548200	2165400	14501000	17158000	15199000	6227500	0	4812900	32294000	26564000	15098000	17278000	0	0	25777000	19981000	0	0	0	0	0
O15417_S1127	1086400	0	0	5045800	0	0	0	3589000	1070500	1095400	0	0	0	0	0	0	0	0	14035000	2917800	3873300	0	8860000	11264000	7220000	38280000	4346200	0	3224600	0	11523000	8458300	6760400	582980	0	3921600	5812800	7925600	0	0	0	0	0	0	0	0	0	0	0
O15417_S1136	1086400	0	0	5045800	0	0	0	3589000	1070500	1095400	0	0	0	0	0	0	0	0	14035000	2917800	3873300	0	8860000	11264000	7220000	38280000	0	0	1470000	0	9799600	6957000	5500000	0	0	3921600	0	0	0	0	0	0	0	0	0	0	0	0	0
O15417_S1232	0	0	0	0	0	0	0	0	0	0	0	0	0	0	0	0	0	0	0	0	0	0	0	0	0	0	0	0	0	0	0	0	0	0	0	0	0	0	0	0	0	0	0	0	0	0	0	0	0
O15417_S1359	0	0	0	0	0	1142600	1147200	1118200	0	0	0	0	0	0	0	0	0	0	531950	0	0	0	0	0	0	19915000	0	4488700	0	0	0	0	0	0	0	0	0	0	0	0	0	0	9344100	7389500	0	0	0	0	28437000
O15417_S1735	0	0	0	0	0	0	0	0	1442300	0	0	0	0	0	0	0	0	0	0	0	0	0	7683000	0	0	0	0	0	1456400	2450500	0	0	0	0	0	0	0	36008000	70483000	0	0	0	0	0	0	0	0	0	0
O15417_S1857	0	0	6107800	3961400	5922600	4126200	4676800	4451400	0	0	0	4745400	11511000	15088000	9326800	4016600	8448700	9190300	11384000	0	0	0	0	0	0	65091000	51644000	24621000	16411000	14284000	44886000	42664000	55744000	1556900	1084100	0	8078900	7317500	0	0	26071000	38129000	29692000	30413000	0	0	0	165810000	199030000
O15417_S1989	0	0	0	0	0	0	0	0	0	0	0	0	0	0	0	0	0	6591600	0	0	0	0	0	0	0	14859000	0	0	0	0	0	0	0	0	0	0	0	0	0	0	0	0	25278000	19267000	0	0	0	0	0
O15417_S263	0	0	0	0	0	0	0	0	0	0	0	0	0	0	0	0	0	0	0	0	0	0	0	0	0	1598400	2274800	0	1893100	0	1516800	0	0	0	0	0	0	0	0	0	0	0	0	4574200	0	0	0	0	33046000
O15417_S333	0	0	0	0	0	0	0	0	0	0	0	0	0	0	0	0	0	0	0	0	0	0	0	0	0	0	0	0	0	0	0	0	0	0	0	0	0	0	0	0	0	0	0	0	0	0	0	0	0
O15417_S416	0	0	0	0	0	0	0	0	0	0	0	0	0	0	0	0	0	0	0	0	0	0	0	0	0	0	0	0	0	0	0	0	0	0	0	0	0	0	0	0	0	0	0	0	0	0	0	0	0
O15417_S611	0	0	0	0	0	0	0	0	0	0	0	0	0	0	0	0	0	0	1320000	0	0	0	0	0	0	0	2944200	0	0	0	0	0	0	0	0	0	0	0	0	0	0	5290800	0	7632900	0	0	0	0	0
O15417_S991	0	0	2655800	0	1983300	0	0	0	4974900	1836300	3186500	0	0	0	0	0	0	0	4162800	0	2010300	0	15536000	14603000	0	0	0	0	3643600	2706800	3512300	0	2204300	0	0	0	49866000	52652000	0	0	0	0	0	0	0	0	0	0	0
O15417_S995	0	0	2655800	0	1983300	0	0	0	4974900	1836300	3186500	0	0	0	0	0	0	0	4162800	0	2010300	0	15536000	14603000	0	0	0	0	3643600	2706800	3512300	0	2204300	0	0	0	49866000	52652000	0	0	0	0	0	0	0	0	0	0	0
O15417_S999	0	0	2655800	0	1983300	0	0	0	4974900	1836300	3186500	0	0	0	0	0	0	0	4162800	0	2010300	0	15536000	14603000	0	0	0	0	3643600	2706800	3512300	0	2204300	0	0	0	49866000	52652000	0	0	0	0	0	0	0	0	0	0	0
O15417_T1250	0	12953000	0	0	0	0	0	0	0	0	0	0	0	0	0	0	0	0	0	0	0	0	0	0	0	0	0	0	0	0	0	0	0	0	0	0	0	0	0	0	0	0	0	0	0	0	0	50635000	0
O15417_T1733	0	0	0	0	0	0	0	0	1442300	0	0	0	0	0	0	0	0	0	0	0	0	0	7683000	0	0	0	0	0	1456400	2450500	0	0	0	0	0	0	0	36008000	70483000	0	0	0	0	0	0	0	0	0	0
O15417_T2146	0	0	0	0	0	0	0	430630	0	0	0	0	0	0	0	0	0	0	0	0	0	0	0	0	0	0	12348000	0	940370	1084100	3103500	3695900	1536400	1394900	0	859450	0	0	0	0	0	0	0	0	0	0	0	3857200	0
O15427_S436	0	0	0	0	0	0	0	0	0	0	0	0	99741000	102240000	97419000	0	0	0	0	0	0	0	0	0	0	12329000	49046000	5740200	0	0	0	0	5182700	1544500	1338900	1721800	0	0	0	0	0	0	0	0	0	0	0	8889200	7752000
O15427_S464	0	0	1420100	5652900	0	0	0	0	0	828830	708530	5928900	0	0	0	0	6004700	6452100	6331200	0	3277300	3739600	0	0	0	7028200	9181600	1267400	18869000	21412000	26639000	11361000	10037000	30973000	12790000	38573000	0	0	0	0	0	0	8474500	2710900	0	0	0	4453300	4841500
O15427_T460	0	0	1386000	2154500	1781300	0	0	0	22062000	1817200	24985000	0	0	0	0	0	0	0	0	46089000	851860	749790	0	0	0	0	0	1267400	0	0	12004000	11361000	10037000	6824600	0	11838000	0	0	0	0	0	0	8474500	0	0	0	0	0	0
O15427_T463	0	0	1386000	2154500	1781300	0	0	0	22062000	1817200	24985000	0	0	0	0	0	0	0	0	46089000	0	0	0	0	0	0	0	0	0	0	0	0	0	6824600	0	0	0	0	0	0	1724400	0	0	0	0	0	0	0	0
O15438_S281	0	0	0	0	0	0	0	0	0	0	0	0	2568900	0	0	0	3864200	0	0	0	0	0	0	0	0	0	9411700	5810400	0	0	0	0	0	0	1311900	0	24034000	24929000	0	0	0	27491000	0	25875000	0	0	0	0	0
O15438_S884	0	0	0	0	5887700	0	0	0	0	0	0	0	0	0	0	0	0	0	0	0	0	0	2613100	0	0	29605000	17329000	0	0	0	0	0	0	0	0	0	0	0	0	0	0	0	0	0	0	0	0	0	0
O15438_S908	0	0	0	0	3664700	0	0	0	6497800	9727700	1535500	9085100	0	0	0	0	0	0	0	3177500	4443600	3666800	68347000	43401000	100060000	203580000	3199400	0	45600000	33589000	29009000	27306000	14585000	19359000	1838600	30214000	130750000	325720000	0	0	0	0	0	2428300	0	0	0	0	0
O15438_S911	0	0	0	0	3664700	0	0	0	6497800	9727700	1535500	9085100	0	0	3867800	0	0	0	0	3177500	4443600	3666800	68347000	43401000	100060000	218920000	8187500	3002700	35335000	29700000	29009000	30732000	18667000	22782000	4267300	30214000	143070000	325430000	0	0	0	10039000	7416100	12408000	0	0	0	1974800	0
O15438_S912	0	0	0	0	0	0	0	0	0	0	0	0	0	0	0	0	0	0	0	0	0	0	0	0	107730000	0	0	0	2055800	0	0	0	0	20497000	0	934450	2855100	0	0	0	0	0	0	0	0	0	0	0	0
O15439_S638	0	0	21344000	26275000	0	0	0	0	0	0	0	0	0	0	12615000	0	0	0	0	0	0	0	0	0	0	0	0	0	0	0	0	0	0	0	0	0	0	0	0	0	0	0	0	0	0	0	0	0	0
O15439_S655	0	0	0	0	0	1040600	0	0	0	0	0	0	0	0	0	0	2069100	0	0	0	0	0	0	0	0	9181800	0	0	0	1061700	0	0	0	16686000	3986700	11928000	0	4493900	0	0	0	0	0	12513000	0	0	0	0	0
O15439_S668	0	0	0	0	0	0	1829000	1488500	0	0	0	0	0	0	0	0	2069100	0	0	0	0	0	0	0	0	0	0	0	0	0	0	0	0	6398500	0	5889600	0	0	59000000	0	3471200	11732000	8799400	26859000	0	0	0	20818000	15593000
O15439_T646	638890	0	0	0	35261000	0	23802000	33508000	0	0	0	0	12679000	15927000	0	0	8049700	5756000	5742600	0	0	0	0	0	1585800	61501000	56221000	13758000	23658000	34195000	7050600	5239800	7174200	56169000	11898000	68518000	68536000	55659000	0	0	36530000	312110000	205700000	185340000	0	0	0	17619000	29889000
O15440_S14	0	0	0	0	0	0	0	459980	0	0	0	0	0	0	0	0	841090	0	0	0	0	0	0	0	0	2672900	0	0	0	0	0	0	0	0	730610	2201500	0	0	0	0	0	0	0	0	0	0	0	4379600	4451900
O15440_S505	0	289760	9371800	8472800	8231900	0	0	0	2056400	3201600	0	8958900	0	5130100	0	0	0	0	8469500	0	0	0	35339000	0	0	0	0	0	2573400	3130900	7439800	8182800	0	0	0	0	49328000	54365000	0	0	0	71508000	62405000	51709000	0	817800	0	0	0
O15440_S509	0	289760	9371800	11237000	9696700	0	0	0	2056400	3201600	0	8958900	8431400	5130100	8768400	0	9432800	10740000	11236000	0	2889000	0	0	0	0	0	0	0	4420600	3838600	9865900	11457000	4517500	5812400	4175200	1588500	49328000	54365000	0	35144000	0	71508000	62405000	56376000	0	1489700	0	0	0
O15440_S558	0	0	0	0	0	0	0	0	0	0	0	0	0	0	0	0	0	0	0	0	0	0	0	0	0	0	0	0	0	0	0	0	0	0	0	0	0	0	0	0	0	0	0	0	0	0	0	0	0
O15440_T513	0	0	17172000	13174000	9004200	0	0	0	0	0	0	0	0	0	0	0	0	0	0	0	0	0	0	0	0	4291300	0	0	0	959140	0	0	2380900	14277000	2294300	0	0	0	0	0	0	0	0	0	0	0	0	0	0
O15446_S126	0	0	0	0	0	0	0	0	0	0	0	34320000	41926000	0	0	0	0	0	0	0	0	0	0	0	0	0	0	0	0	0	0	0	0	0	0	0	0	0	0	0	0	0	0	0	0	0	0	0	0
O15446_S128	0	0	0	8931800	0	46284000	40670000	30856000	7618000	0	8638900	120970000	0	13953000	25991000	11150000	19597000	11082000	16127000	52578000	52409000	62691000	9929000	4780600	1662400	285910000	139010000	46616000	12182000	13064000	224790000	237580000	267600000	6716000	0	0	67326000	66774000	31918000	31372000	45410000	59673000	0	23263000	4693100	5582300	4330000	38893000	33169000
O15446_S136	0	0	0	0	9959500	27794000	22419000	42820000	7618000	0	8638900	149760000	0	0	0	11935000	25940000	11082000	16127000	52578000	52409000	62691000	9929000	4780600	1662400	253460000	150770000	64652000	16335000	17751000	292890000	271200000	312270000	6716000	0	0	83003000	66774000	0	31372000	76089000	38094000	61236000	33908000	4693100	5582300	4330000	375450000	280270000
O15446_S285	3981800	0	939940	0	0	13431000	16776000	29977000	0	0	0	47947000	11690000	1541300	9409300	16453000	21862000	0	20164000	4338500	0	0	0	0	0	293530000	131560000	13382000	0	0	246710000	193010000	190200000	0	0	0	38380000	55902000	0	0	69933000	95009000	0	0	0	0	0	70336000	72779000
O15446_S309	0	0	0	0	0	0	0	0	0	0	0	0	0	0	0	0	0	0	0	0	0	0	0	0	0	0	0	0	0	0	0	0	0	0	0	0	0	0	0	0	0	0	0	0	0	0	0	0	0
O15446_S490	0	0	4758800	0	0	0	0	56527000	0	0	0	7975900	68375000	65927000	69802000	10301000	9453400	22802000	12623000	0	2662900	2608800	0	0	0	209570000	26131000	0	15139000	0	61169000	49088000	54448000	0	0	0	0	25464000	0	0	11760000	0	44029000	55525000	0	0	0	0	104150000
O15446_T171	0	0	0	0	0	2360700	1434500	2525700	0	0	0	0	0	0	0	2532400	4194700	7368100	0	0	0	0	0	0	0	19494000	0	0	2092400	1776800	11290000	0	7748200	0	0	0	9116300	6523700	0	0	0	6410000	0	0	0	0	0	0	0
O15446_T282	0	0	0	0	0	0	0	0	0	0	0	0	0	0	0	0	0	0	0	0	0	0	0	0	0	0	0	0	0	0	11631000	0	0	0	0	0	0	0	0	0	0	0	0	0	0	0	0	0	0
O15479_S117	0	0	0	0	0	0	0	0	0	0	0	0	0	0	0	0	0	0	0	0	0	0	0	0	0	0	0	0	0	0	0	0	0	0	0	0	0	0	0	0	0	0	0	0	0	0	0	0	0
O15498_S174	0	0	0	0	0	0	0	0	0	0	0	0	0	0	0	0	0	0	0	0	0	0	0	0	0	0	0	0	0	0	0	0	0	0	0	0	0	0	0	0	0	0	0	0	0	0	0	0	4024900
O15504_S106	0	0	0	0	0	0	0	0	0	0	0	0	0	0	0	1360800	0	0	0	0	0	0	0	0	0	0	7213600	1628800	4290500	4010000	5490000	4587500	3549000	0	0	0	9328800	0	0	0	8963300	0	0	9971900	0	0	0	0	0
O15516_S406	0	0	0	0	0	0	0	0	2473000	0	1877000	0	0	0	0	0	0	0	0	0	0	0	0	0	0	0	0	0	0	0	0	0	0	0	0	0	0	0	5720000	7978900	0	0	0	0	0	0	0	0	0
O15516_S408	0	0	0	0	0	0	0	0	2473000	0	1877000	0	0	0	0	0	0	0	0	0	0	0	0	0	0	0	0	0	0	0	0	0	0	0	0	0	0	0	5720000	7978900	0	0	0	0	0	0	0	0	0
O15530_S241	50019000	110690000	89341000	89290000	103400000	111120000	193960000	269600000	7546200	4634100	3759300	0	452060000	392630000	365930000	105180000	106110000	154010000	135050000	20062000	28165000	28655000	4412600	3864800	13968000	415520000	454350000	190540000	187660000	177430000	292540000	250260000	176710000	64048000	96250000	54044000	533810000	401190000	29424000	32438000	183900000	0	575850000	499830000	0	0	0	855170000	1232400000
O15530_S25	0	0	17098000	8480300	0	0	9412700	6991100	0	0	0	6985100	0	0	0	6214800	0	0	0	0	0	0	0	0	0	27603000	26126000	10875000	0	0	0	0	19844000	12390000	7577000	0	6798200	4699900	0	0	0	0	0	0	0	0	0	62648000	62352000
O15530_T37	0	0	0	0	0	3283200	0	0	0	0	0	0	0	0	0	6293000	0	1867800	0	0	0	0	0	0	0	4340000	6221700	0	1216300	1957000	3660000	0	0	0	0	0	0	0	0	0	0	0	3764400	0	0	0	0	0	0
O15530_T513	0	0	0	0	0	0	0	0	0	0	0	0	0	0	0	0	0	0	0	0	0	0	0	0	0	0	0	0	0	0	0	0	0	0	0	0	0	0	0	0	0	0	0	0	0	0	0	9957100	12374000
O15534_S815	0	0	0	0	0	3394400	0	3819300	0	0	0	0	0	0	0	10008000	0	0	0	0	0	0	0	0	0	0	12750000	7295700	6061800	5749000	0	0	0	3161800	0	0	0	0	0	0	0	0	0	0	0	0	0	0	0
O15541_S253	0	4594200	62693000	122070000	65470000	14161000	53415000	95238000	7008400	12991000	4374400	72147000	0	24956000	0	888950	133130000	195070000	147220000	4172100	1302700	5987500	5452800	4182000	12018000	832090000	16975000	1701300	88243000	154890000	163170000	153140000	114030000	26492000	3951700	61283000	758560000	411780000	68989000	83359000	90488000	247170000	205910000	157520000	4524900	3021400	3470200	673560000	393940000
O15541_S329	0	0	2887500	5984400	0	0	0	3474600	0	0	0	4906900	0	0	0	0	0	0	0	0	0	0	0	0	0	41717000	0	0	6413100	8411500	15467000	0	11053000	0	0	3469000	12960000	0	6816600	8810200	0	11037000	0	0	0	0	0	0	0
O15541_S43	0	0	0	0	0	0	0	0	0	0	0	0	0	0	0	0	0	0	0	0	0	0	0	0	0	0	0	0	0	0	0	0	0	0	0	0	38490000	21846000	63224000	48763000	0	12728000	0	0	0	3069400	3221200	0	0
O15541_S45	0	0	0	0	0	0	0	0	0	0	0	0	0	0	0	0	0	0	0	0	0	0	0	0	0	0	0	0	0	0	0	0	0	0	0	0	38490000	21846000	63224000	48763000	0	12728000	0	0	0	3069400	3221200	0	0
O15541_S46	0	0	0	0	0	0	0	0	0	0	0	0	0	0	0	0	0	0	0	0	0	0	0	0	0	0	0	0	0	0	0	0	0	0	0	0	38490000	21846000	63224000	48763000	0	12728000	0	0	0	3069400	3221200	0	0
O15541_S47	0	0	0	0	0	0	0	0	0	0	0	0	0	0	0	0	0	0	0	0	0	0	0	0	0	0	0	0	0	0	0	0	0	0	0	0	38490000	21846000	63224000	48763000	0	12728000	0	0	0	3069400	3221200	0	0
O15541_S6	0	0	0	0	0	3643400	3137000	4881700	0	0	0	0	0	0	0	1666000	5253100	0	0	0	0	0	0	0	0	6682700	0	1944100	0	803450	0	5693800	1912900	0	4738500	9457300	0	0	0	0	0	0	0	0	0	0	0	11308000	5735400
O15541_S84	0	0	123480000	16096000	173810000	0	0	2349400	116400000	2211900	129270000	438680000	0	0	0	0	16165000	37287000	33340000	0	744130	960280	79355000	52955000	3644500	81048000	2651100	0	6905000	49009000	27544000	34576000	16055000	1651100	0	13711000	1302000000	859130000	2177500000	2502600000	0	273490000	9351600	149320000	44364000	70630000	59397000	21592000	7780800
O15541_S85	0	0	123480000	16096000	173810000	0	0	2349400	116400000	2211900	129270000	438680000	0	0	0	0	16165000	37287000	33340000	0	744130	960280	79355000	52955000	3644500	81048000	0	0	5367700	49009000	27544000	34576000	16055000	1651100	0	13711000	1285000000	859130000	2177500000	2502600000	0	273490000	9351600	149320000	44364000	70630000	59397000	21592000	7780800
O15541_T323	0	0	0	0	0	0	0	0	0	0	0	0	0	0	0	0	4719800	5562000	3807900	0	0	0	0	0	0	15166000	0	0	0	0	15467000	9862400	0	1546100	0	3469000	0	13015000	0	0	0	0	0	6170200	0	0	0	0	0
O15541_Y80	0	0	0	0	173810000	0	0	0	0	0	1497900	0	0	0	0	0	0	0	0	0	0	0	0	0	2090100	7184400	0	0	0	49009000	0	0	0	0	0	485270	0	3334000	0	0	0	11115000	0	0	0	1929600	59397000	0	0
O15550_S306	0	0	0	0	0	0	3650600	5657700	0	0	0	33183000	0	0	0	0	0	0	0	0	0	0	0	0	0	0	0	0	0	619190	0	0	0	0	0	14662000	17004000	13955000	0	0	0	0	58032000	27706000	0	0	2655300	0	0
O15550_S769	0	0	0	0	0	0	0	0	0	0	0	0	0	0	0	0	0	0	0	0	0	0	0	0	0	0	0	0	0	0	0	0	0	0	0	0	0	0	0	0	0	0	0	0	0	0	0	0	0
O15550_S818	0	0	2391100	2269500	2647800	0	0	3738200	0	0	0	0	0	0	0	0	4782600	0	0	0	0	3430100	1305400	0	0	6468000	0	0	0	0	0	0	0	0	0	0	9952000	0	10301000	15219000	0	0	0	0	0	0	0	0	0
O15550_S829	0	0	2391100	4955600	2647800	4895300	1800100	5567000	207630	0	0	4124100	0	0	0	5264500	9700000	12302000	9916200	0	0	3430100	4985300	6987500	4826200	38228000	0	0	0	0	7656700	11192000	0	0	0	1314400	55379000	44692000	10301000	15219000	1682300	0	7457100	0	0	0	0	0	0
O15550_T827	0	0	0	0	0	0	0	0	0	0	0	0	0	0	0	0	0	0	0	0	0	0	0	0	0	0	0	0	0	0	0	0	0	0	0	0	0	9364900	0	0	0	0	0	0	0	0	0	0	0
O15551_S199	0	0	0	0	0	0	0	0	0	0	0	0	0	0	0	0	3960400	4660300	0	0	0	0	0	0	0	0	0	0	0	0	0	0	0	0	0	0	0	0	0	0	0	309920	0	0	0	0	0	0	0
O15551_S203	0	0	0	0	0	0	0	0	0	0	0	0	0	0	0	0	51736000	56626000	51816000	0	0	0	1329800	1199300	1730800	6692200	0	0	0	0	2980300	2944600	4881000	0	0	0	0	0	0	0	0	0	0	0	0	0	0	1529200	1403400
O15551_S209	0	0	0	0	0	0	0	0	0	0	0	0	0	0	0	0	17379000	17795000	15502000	0	0	0	0	0	0	6108300	0	0	0	1407900	0	13949000	0	0	0	0	0	0	0	0	0	0	0	0	0	0	0	0	0
O15551_Y219	0	0	0	0	0	0	0	0	0	0	0	0	0	0	0	0	0	0	0	0	0	0	0	0	0	0	0	0	0	0	0	0	0	0	0	0	85836000	89138000	0	0	0	0	0	0	0	0	0	0	0
O43143_S15	0	0	0	0	0	0	0	0	0	0	0	0	0	0	0	0	1929500	1013200	0	0	0	0	0	0	0	0	0	0	0	0	0	0	0	0	1211500	0	0	0	0	0	0	0	0	0	0	0	0	0	0
O43148_T77	0	0	0	0	0	0	0	0	0	0	0	0	0	0	0	0	0	0	0	0	0	0	0	0	0	0	0	0	0	0	6842500	6893600	7165700	0	0	0	0	0	0	0	0	0	0	0	0	0	0	0	0
O43149_S1473	0	0	0	0	0	4874100	2303200	0	0	0	0	0	0	0	0	0	0	0	0	1293000	0	1742900	0	0	0	0	0	0	0	0	0	0	0	0	0	0	0	0	0	0	0	0	0	0	0	0	0	0	0
O43149_S1518	0	3164700	9693100	4271500	0	2755200	3590400	0	4329900	4415700	3375000	31554000	0	0	0	11794000	5311000	5072100	0	2620800	1701800	1137200	15328000	0	1113200	155810000	17288000	2053900	29948000	36288000	25679000	24066000	19829000	8755100	0	15126000	14789000	18505000	14354000	17653000	15775000	49483000	40103000	36435000	1824300	1891600	1782200	0	0
O43149_S1540	0	0	0	0	0	0	0	0	0	0	0	0	0	0	0	3062000	0	0	0	0	0	0	0	0	0	3970000	0	0	8551000	14193000	0	0	2040700	0	0	0	0	0	0	0	0	0	0	0	0	0	0	0	0
O43149_S2444	415720	602330	0	6155200	774240	0	0	0	0	0	0	0	3127300	0	0	2684500	0	0	6807700	2443700	3509100	0	0	0	1518700	44031000	0	0	11201000	832570	11954000	0	0	4453200	1714700	4599300	0	5761100	0	0	1630000	0	13916000	0	0	0	0	7696500	5648200
O43149_T1521	0	0	0	0	0	0	0	0	4329900	2763000	3375000	15330000	0	0	0	0	0	0	0	0	0	0	0	0	1113200	24103000	0	0	0	0	0	0	4803200	1998000	0	7707200	0	0	0	0	0	0	0	0	1824300	1500500	0	0	0
O43149_T475	0	0	1404300	0	2029300	0	0	0	0	0	0	0	8941000	7926800	11553000	0	2137000	0	0	0	0	0	0	0	0	0	0	0	0	0	5027200	0	0	7447000	3489100	5771700	0	1890100	0	0	0	0	5997100	5718900	0	0	0	55812000	0
O43150_S683	0	0	0	0	0	0	0	0	0	0	0	0	0	0	0	0	0	0	0	0	0	0	0	0	0	0	0	0	0	0	0	0	0	0	0	0	0	0	0	0	0	0	0	0	0	0	0	0	0
O43150_S701	0	0	39922000	43536000	33607000	0	0	0	0	0	0	2881300	6798500	7019800	8451700	0	63072000	65638000	55200000	0	4888800	5607600	0	0	0	37338000	35928000	4854300	12614000	13471000	0	191130000	218140000	3041200	0	31657000	366530000	454920000	0	0	3870900	584200000	391140000	392470000	0	0	0	52021000	24440000
O43150_S722	0	0	0	0	0	0	0	0	0	5128300	3630500	0	0	0	0	0	10647000	11979000	12567000	0	0	0	0	0	0	0	0	0	3445700	1273800	0	0	13404000	0	0	0	0	0	0	0	5965500	0	0	0	0	0	1332200	7113600	0
O43150_S737	0	0	0	0	0	0	0	0	0	0	0	0	0	0	0	0	6053600	7536500	5514400	0	0	0	0	0	0	0	0	0	0	0	0	0	0	0	0	0	0	0	0	0	0	0	0	0	0	0	0	0	0
O43150_S822	532740	1387900	0	7156300	6147600	0	0	0	0	0	0	0	0	0	0	0	0	5301400	4575300	689510	0	0	0	0	0	6857400	0	0	0	3556800	0	5608700	2726200	1822800	962970	1168800	13573000	17450000	0	0	0	0	0	0	0	0	0	74599000	79866000
O43151_S1377	0	0	0	0	0	0	0	0	0	0	0	0	1981700	0	0	0	0	0	0	0	0	0	0	0	0	0	0	0	0	0	0	0	0	0	0	0	0	9634300	0	0	0	0	0	0	0	0	0	1672400	0
O43151_S1379	0	0	0	0	0	0	0	0	0	0	0	0	1981700	0	0	0	0	0	0	0	0	0	0	0	0	0	0	0	0	0	0	0	0	0	0	0	0	9634300	0	0	0	0	0	0	0	0	0	1672400	0
O43156_S459	0	0	0	0	0	0	1705300	1278500	0	0	0	0	0	0	0	0	0	0	0	0	0	0	0	0	0	0	0	0	1457900	2249400	3242700	2772300	0	0	0	0	0	0	0	0	0	0	0	0	0	0	0	0	0
O43159_S104	0	0	0	0	0	0	0	0	0	0	0	0	0	0	0	0	0	0	0	0	0	0	0	0	0	0	0	0	0	0	0	0	0	0	0	0	0	0	0	0	0	0	0	0	0	0	0	0	0
O43159_S106	0	0	0	0	0	0	0	0	0	0	0	0	0	0	0	0	0	0	0	0	0	0	0	0	0	0	0	0	0	0	0	0	0	0	0	0	0	0	0	0	0	0	0	0	0	0	0	0	0
O43159_S223	0	0	0	0	0	0	0	0	0	0	0	0	0	0	0	0	0	0	0	0	0	0	0	0	0	0	0	1129400	1133800	0	0	0	0	0	0	637550	0	0	0	0	0	0	0	0	0	0	0	5956000	4128300
O43159_S62	0	0	16215000	19393000	104140000	0	0	0	76517000	53672000	99432000	58318000	39277000	6628600	37028000	0	18296000	70841000	33435000	0	1666600	0	132750000	46708000	7249300	46378000	0	0	7130600	15935000	19276000	35886000	18873000	5870400	0	28694000	52425000	47774000	589750000	759520000	0	8380100	17929000	324170000	0	31527000	28902000	28484000	22609000
O43159_S64	0	0	16215000	19393000	104140000	0	0	0	76517000	53672000	99432000	58318000	39277000	42265000	0	0	18296000	70841000	33435000	0	1666600	0	132750000	46708000	7249300	46378000	0	0	7130600	15935000	19276000	35886000	18873000	5870400	0	28694000	52425000	47774000	589750000	759520000	0	8380100	17929000	324170000	0	31527000	28902000	28484000	22609000
O43164_S196	0	0	0	0	0	0	0	0	0	0	0	0	0	0	0	0	0	0	0	0	0	0	0	0	0	0	0	0	0	0	0	0	0	0	0	0	0	0	0	0	0	0	0	0	0	0	0	0	0
O43164_S2	0	0	0	0	0	0	0	0	0	0	0	0	0	0	0	0	0	0	0	0	0	0	0	0	0	0	0	0	0	0	0	0	0	0	0	0	0	0	0	0	0	0	0	0	0	0	0	0	0
O43164_S216	0	0	0	0	0	0	0	0	0	0	0	0	0	0	0	0	0	0	0	0	0	0	0	0	0	0	0	0	0	0	0	0	0	0	0	0	0	0	0	0	0	0	0	0	0	0	0	0	0
O43164_S253	0	0	0	0	0	1685400	0	0	0	0	0	0	0	0	0	3561600	0	0	0	0	0	0	0	0	0	0	0	0	0	0	0	0	0	672890	0	0	0	0	0	0	0	0	0	0	0	0	0	0	0
O43164_S323	0	0	0	0	0	0	0	0	0	0	0	0	0	0	0	0	0	0	0	0	0	0	0	0	0	0	0	0	0	0	0	0	0	0	0	0	0	0	0	0	0	0	0	0	0	0	0	0	0
O43166_S1127	0	0	0	0	0	0	0	3531800	0	0	0	0	0	0	0	0	4660600	3218300	3016100	0	0	0	0	0	0	9242200	0	2821100	0	0	2575500	5744700	0	0	0	0	0	0	0	0	0	0	0	0	0	0	0	0	28803000
O43166_S1149	0	0	0	0	0	8280800	5760800	5147100	0	0	0	0	0	0	0	0	10922000	0	8361300	0	0	0	0	0	0	8771600	0	2018900	0	0	0	0	0	2062400	2173500	2286300	0	0	0	0	0	0	0	0	0	0	0	0	0
O43166_S1270	0	0	0	0	0	0	0	1825600	0	0	0	0	0	0	0	0	0	0	0	0	0	0	0	0	0	0	0	0	0	0	0	2327000	0	0	0	0	0	0	0	0	0	0	0	0	0	0	0	0	0
O43166_S1412	0	0	0	0	0	0	0	0	0	0	0	0	0	0	0	0	0	0	0	0	0	0	0	0	0	0	0	0	0	0	0	0	0	0	0	0	0	0	0	0	0	0	0	0	0	0	0	0	0
O43166_S1433	0	0	0	0	3795700	5321700	19574000	12880000	2211500	1869500	0	0	0	1507400	0	0	21263000	23222000	23933000	2679900	0	2710300	4547400	0	3451300	0	6696800	0	6556100	4904200	0	0	0	0	0	2706200	0	0	0	0	0	0	0	0	0	0	0	1044500	0
O43166_S1454	0	0	0	0	0	5622900	7843100	5815900	0	0	0	4225000	0	0	0	0	0	0	1491400	0	0	1035400	0	0	0	22790000	0	0	2378400	0	5494500	0	4390200	0	0	0	0	4942100	0	0	0	0	0	0	0	0	0	0	0
O43166_S1549	0	0	14692000	11214000	10930000	15104000	22129000	30140000	0	0	0	19092000	7671000	8140400	6985700	6513600	33169000	23635000	25915000	0	0	0	0	0	0	143000000	21276000	0	0	11675000	40710000	35312000	35013000	2881400	0	3883100	12705000	11737000	0	0	0	12202000	10506000	9578300	0	0	0	0	0
O43166_S1568	0	0	0	1780300	1522600	0	0	0	0	663530	3231800	2704900	0	0	0	0	4512500	7301000	14774000	0	0	0	0	0	2704100	0	0	0	0	0	11268000	10126000	29598000	6491500	0	4579700	0	0	0	0	0	0	0	0	0	0	0	0	0
O43166_S1572	0	0	0	0	0	0	0	0	0	0	0	0	0	0	0	0	0	0	0	0	0	0	0	0	0	0	0	0	0	0	0	0	0	0	0	0	0	0	0	0	0	0	0	0	0	0	0	0	0
O43166_S1585	0	0	9991000	21993000	1171900	87618000	61986000	103780000	1766500	0	0	42889000	4571200	0	5551100	39519000	54983000	0	62984000	3408200	4057100	3786000	0	0	0	0	20596000	7446100	24255000	17345000	42342000	42395000	0	0	7361300	0	191310000	127670000	3350200	0	0	0	14912000	0	0	0	0	4624200	4694700
O43166_S1588	0	0	0	0	1171900	0	0	0	579230	0	0	2813700	0	0	0	0	0	0	0	0	0	0	0	0	0	0	0	0	0	0	0	0	0	0	0	0	0	0	0	0	0	0	0	0	0	0	0	0	0
O43166_S162	0	0	0	0	0	0	0	0	0	0	0	0	0	0	5105100	2526400	0	0	0	0	0	0	0	0	0	0	19763000	3160400	3037000	4087800	31133000	0	26253000	3327300	1128000	2863500	0	0	0	0	0	4159500	0	0	0	0	0	0	5723600
O43166_S1632	0	0	0	0	0	0	1480600	1153200	0	0	0	0	0	0	924180	0	0	0	0	0	0	0	0	0	0	0	4686400	0	0	0	2526400	2588800	2583700	0	0	0	0	0	828650	0	0	0	0	0	0	0	0	0	0
O43166_S1645	0	0	0	8417200	0	0	1603800	0	0	0	0	0	0	0	0	0	0	0	0	0	0	0	0	0	0	0	0	0	0	0	0	0	0	0	0	0	0	0	14979000	17489000	0	0	0	0	0	0	1271600	0	0
O43166_S1647	0	0	0	3240900	2047100	0	0	1881700	2859700	3182900	1140700	7788900	0	0	0	0	9645300	12983000	0	0	0	0	0	0	6764200	0	0	0	0	0	0	0	0	0	0	5526200	0	0	14979000	17489000	0	0	0	0	0	1825000	0	0	0
O43166_S1650	0	0	0	3240900	2047100	0	0	1881700	2859700	3182900	1140700	7788900	0	0	0	0	9645300	12983000	0	0	0	0	0	0	6764200	0	0	0	0	0	0	0	0	0	0	5526200	0	0	14979000	17489000	0	0	0	0	0	1825000	0	0	0
O43166_S1708	0	0	6318600	0	0	0	0	0	0	0	0	0	0	0	0	0	13770000	23079000	18038000	0	0	0	0	1796100	2613500	15619000	0	0	0	0	0	5040100	0	3708300	0	0	0	0	10448000	0	0	0	0	0	0	0	0	0	0
O43166_S1711	0	0	6318600	0	0	0	0	0	0	0	0	0	0	0	0	0	13770000	23079000	18038000	0	0	0	0	1796100	2613500	15619000	0	0	0	0	0	5040100	0	3708300	0	0	0	0	10448000	0	0	0	0	0	0	0	0	0	0
O43166_S208	0	3878700	19755000	0	0	0	0	0	0	0	0	9772600	1507600	0	0	0	18950000	2394500	23007000	0	0	0	0	0	526860	24596000	0	4335100	12882000	7692000	9904700	8798900	13588000	0	1202900	0	12091000	15909000	0	6100300	0	0	0	0	0	0	0	0	0
O43166_S211	0	0	19755000	10349000	17215000	0	0	0	15842000	9823600	8701800	5804700	0	0	0	0	15795000	28652000	23007000	0	0	0	0	0	0	18404000	0	0	0	0	0	8798900	0	0	1202900	0	12091000	0	7553700	6100300	0	0	0	0	0	0	0	0	0
O43166_S255	0	0	0	0	0	12612000	17253000	14862000	0	0	0	0	0	7236800	12656000	0	12527000	17404000	0	1739900	1747400	1746100	0	0	5360000	0	8211500	2878100	0	0	0	0	0	0	0	0	0	0	0	0	0	0	0	0	0	0	0	0	0
O43166_S288	0	0	0	3315700	0	0	1983600	2134700	0	0	0	0	0	0	0	0	0	0	0	0	0	0	0	0	0	0	0	0	0	0	0	0	0	0	0	0	0	0	0	0	0	0	0	0	0	0	0	0	0
O43166_T1551	0	0	0	0	0	0	0	0	0	0	0	0	0	0	0	0	0	0	0	0	0	0	0	0	0	0	0	7680000	0	0	0	0	0	0	0	0	0	0	0	0	0	0	0	0	0	0	0	0	0
O43169_S13	0	0	0	0	0	1644200	0	1099300	0	0	0	0	0	0	0	0	0	0	0	0	0	0	0	0	0	7758500	3206700	0	0	0	0	0	0	0	0	1521500	0	0	0	0	0	0	0	0	0	0	0	0	0
O43169_S23	0	0	0	0	0	0	6666200	7034700	0	0	0	0	0	0	0	0	3223500	2139700	1662800	0	0	0	0	0	0	15096000	56921000	17321000	0	0	0	5074800	0	2033100	0	1949600	0	6325500	0	0	0	0	0	0	0	0	0	1197300	1141000
O43169_S4	0	0	0	0	0	0	0	0	0	0	0	0	0	0	0	0	0	0	0	0	0	0	0	0	0	0	0	0	0	0	0	0	0	0	0	1054100	0	0	0	0	0	0	0	0	0	0	0	0	0
O43169_S77	0	0	0	0	0	0	0	0	0	0	0	0	0	0	0	0	0	0	0	0	0	0	0	0	0	0	0	0	0	0	0	0	0	0	0	0	0	0	0	0	0	0	0	0	0	0	0	0	0
O43169_S85	0	0	0	0	0	0	0	0	0	0	0	0	0	0	0	0	2140400	0	0	0	0	0	0	0	0	0	0	0	0	1631900	2786400	3674200	7273100	0	0	0	0	0	0	0	0	0	0	0	0	0	0	0	0
O43172_S34	0	0	0	0	0	0	0	0	0	0	0	0	0	0	0	0	0	0	0	0	0	0	0	0	0	0	0	0	0	0	0	0	0	0	0	0	0	0	4027400	0	0	0	0	0	0	0	0	0	0
O43172_S483	0	0	0	0	0	0	0	0	0	0	0	0	0	0	0	1182800	0	0	0	0	0	0	0	0	0	1557000	0	0	0	0	0	2535000	1936800	0	0	0	0	0	0	0	0	0	0	0	0	0	0	18091000	0
O43175_S287	0	0	0	0	0	0	0	0	0	0	0	0	0	0	0	0	0	0	0	0	0	0	0	0	0	0	0	0	0	0	0	0	0	0	0	0	0	0	0	0	0	0	0	0	0	0	0	0	0
O43175_S362	0	0	0	0	0	597650	0	2423000	0	0	0	0	0	0	0	0	1420700	3197700	0	0	0	0	0	0	0	0	0	0	1345800	0	0	0	0	0	0	0	0	0	0	0	0	0	0	0	0	0	0	0	0
O43175_S371	0	0	0	0	0	0	0	0	0	0	0	0	0	0	0	0	0	0	0	0	0	0	0	0	0	0	0	0	0	0	0	0	0	0	0	0	0	0	0	0	0	0	0	0	0	0	0	0	0
O43175_T353	0	0	0	0	0	2388800	2935300	3334900	0	0	0	0	0	0	0	0	0	0	0	0	0	0	0	0	0	0	0	0	0	1242800	0	0	0	0	0	0	0	0	0	0	0	0	0	0	0	0	0	0	0
O43175_T78	0	0	0	0	0	4205300	0	5325300	0	0	0	0	4463400	0	0	965620	3304900	0	9117800	0	0	0	0	0	0	0	3473700	1564000	0	0	0	0	0	433910	0	0	0	0	0	0	0	0	0	0	0	0	0	0	0
O43182_S37	0	0	0	0	0	0	0	0	0	0	0	0	0	0	0	0	0	2314300	0	0	0	0	581680	0	0	0	0	0	0	0	0	0	0	7577500	0	6597900	0	0	0	0	0	0	0	0	0	0	0	0	0
O43182_S667	0	0	0	0	0	0	0	0	0	0	0	0	0	0	0	0	0	0	0	0	0	0	0	0	0	0	0	0	0	0	0	0	0	0	0	0	0	0	0	0	0	0	0	0	0	0	0	0	0
O43182_S772	0	0	0	0	0	0	0	0	0	0	0	0	0	0	0	0	0	0	0	0	0	0	0	0	0	0	0	0	0	0	0	0	0	0	0	880920	0	0	0	0	0	0	0	0	0	0	0	0	0
O43182_S777	0	0	0	0	0	0	0	0	0	0	0	0	0	0	0	0	0	0	0	0	0	0	0	0	0	0	0	0	0	0	0	0	0	0	0	0	0	0	0	0	0	0	0	0	0	0	0	0	0
O43182_S837	0	0	0	0	0	0	0	0	0	0	0	0	0	0	0	0	0	0	0	0	0	0	0	0	0	0	0	0	0	0	0	0	0	0	0	0	0	0	0	0	0	0	0	0	0	0	0	0	0
O43182_S850	0	0	0	0	0	6781800	7454500	11038000	0	0	0	0	0	0	0	0	0	0	0	0	0	0	0	0	0	0	0	0	0	0	0	0	0	0	0	0	5396200	0	0	0	0	0	0	0	0	0	0	0	0
O43182_S939	0	0	0	0	0	0	0	0	0	0	0	0	0	0	0	0	0	0	0	0	0	0	0	0	0	0	0	0	0	0	0	0	0	0	0	0	0	0	0	0	0	0	0	0	0	0	0	0	0
O43189_S20	0	0	0	0	0	0	0	0	0	0	0	0	0	0	0	0	0	0	0	0	0	0	0	0	0	0	0	0	0	0	0	0	0	0	0	0	0	0	0	0	0	0	0	0	0	0	0	13542000	0
O43194_S396	0	0	0	0	0	0	0	0	0	0	0	0	0	0	0	0	1864400	2648900	3806400	0	0	0	0	0	0	12183000	0	0	0	0	3310700	7910000	3387000	0	0	0	0	0	0	0	806850	0	0	0	0	0	0	0	0
O43194_S425	0	0	12020000	10302000	2883300	0	0	0	5246100	2329400	5330800	0	4631400	0	0	0	0	0	0	0	0	0	9594700	0	0	0	0	0	0	0	0	8412200	2536300	839220	0	0	0	12186000	1817400	0	0	0	0	0	0	0	0	0	0
O43194_S427	0	0	0	87893000	47045000	0	0	0	26344000	39483000	35370000	10484000	0	0	0	0	0	0	2369800	0	0	3755300	0	0	751050	79912000	2423000	0	0	1347400	37241000	41921000	34493000	6994500	0	13962000	74712000	77721000	6247600	9674800	0	0	0	0	0	0	0	7963300	12582000
O43194_S430	0	0	0	87893000	47045000	0	0	0	26344000	39483000	35370000	10484000	0	0	0	0	0	0	2369800	2163100	0	4152700	40657000	26414000	751050	65010000	0	0	0	0	37241000	41921000	34493000	6994500	0	13962000	74712000	77721000	6247600	9674800	0	0	0	0	0	0	0	7963300	0
O43236_S325	0	0	0	0	0	0	0	0	0	0	0	0	0	0	0	0	0	0	0	0	0	0	0	0	0	0	0	0	0	0	0	0	0	0	0	0	0	0	0	0	0	0	0	0	0	0	0	0	0
O43237_S194	0	6072800	7107000	36019000	37329000	14250000	18527000	0	3243700	4970600	4338900	35992000	55331000	59917000	52967000	11351000	69694000	161030000	101870000	0	18866000	18709000	3276300	5637400	0	335130000	42535000	13326000	18119000	18443000	104630000	96278000	114030000	32975000	11550000	20317000	163240000	229530000	30093000	0	66823000	90122000	83076000	52648000	0	0	1048800	4200100	190850000
O43237_S407	0	0	0	0	3692300	2740500	0	0	0	0	0	0	0	0	0	1334900	0	54079000	39940000	0	1544800	0	0	0	0	0	28683000	0	0	0	52045000	61256000	41402000	0	14068000	0	0	0	0	0	0	0	0	0	0	0	0	0	0
O43237_S446	0	0	0	0	0	0	0	0	0	0	0	0	9125200	0	0	0	0	0	0	0	0	0	0	0	0	0	1009300	0	0	0	0	0	0	0	0	0	0	0	0	0	0	0	2514700	1215000	0	0	0	0	0
O43242_S430	0	0	0	0	0	0	0	0	0	0	0	0	0	0	11197000	0	0	0	0	0	0	0	0	0	0	0	0	0	0	0	3956600	3047700	0	0	0	1259800	0	0	0	0	3680400	0	0	0	0	0	0	29189000	0
O43246_S602	0	0	0	0	0	0	0	0	0	0	516490	0	0	0	0	0	0	0	0	0	0	0	0	0	0	0	0	0	0	0	0	0	0	0	0	0	0	0	0	0	0	0	0	0	0	0	0	0	0
O43264_S12	0	0	0	0	0	2254000	2493500	2219400	0	0	0	0	0	0	0	0	0	0	0	0	0	0	0	0	0	4052200	0	0	0	0	0	0	0	0	0	0	0	0	0	0	0	0	0	0	0	0	0	0	0
O43264_S3	0	0	0	0	0	0	0	0	0	0	0	0	0	0	0	0	0	0	0	0	0	0	0	0	0	0	0	0	0	0	0	0	0	0	0	0	0	0	0	0	0	0	0	0	0	0	0	0	0
O43281_S319	0	0	0	0	0	0	0	0	0	0	0	0	0	0	0	0	0	0	0	0	0	0	7587100	6247600	0	0	0	0	0	0	0	0	0	0	0	0	0	0	0	0	0	0	0	0	0	0	0	0	0
O43281_S323	0	0	0	0	0	0	0	0	0	0	0	0	0	0	0	0	0	0	0	0	0	0	7587100	6247600	0	0	0	0	0	0	0	0	0	0	0	0	0	0	0	0	0	0	0	0	0	0	0	0	0
O43283_S570	0	0	0	0	0	0	0	0	0	0	0	0	0	0	0	0	0	0	0	0	0	0	0	0	0	0	0	0	0	0	0	0	0	0	0	0	0	0	0	0	0	0	0	0	0	0	0	0	0
O43283_S572	0	0	0	0	0	1144900	0	0	0	0	0	0	0	0	0	0	0	0	0	0	0	0	0	0	0	0	0	2101100	0	0	0	0	0	0	0	0	6749300	7486800	0	0	0	0	3750100	0	0	0	0	0	0
O43290_S348	0	0	0	0	0	0	0	0	0	0	0	0	0	0	0	0	0	0	0	0	0	0	0	0	0	0	0	0	0	0	0	0	0	0	0	0	0	0	0	0	0	0	0	0	0	0	0	0	0
O43290_S448	7329500	15859000	16306000	3487100	0	11991000	13876000	16709000	0	0	0	10678000	102920000	89458000	97784000	31355000	3263500	0	19846000	3423300	5669100	2720200	0	0	0	221970000	179260000	109260000	5606600	5933800	45952000	56501000	55433000	4658300	1614400	11617000	162920000	107830000	15326000	0	183030000	0	246670000	198990000	0	0	0	498660000	766560000
O43290_S474	0	0	0	9049500	28142000	0	2448400	0	14372000	8601500	7373300	0	0	34399000	0	0	67525000	80565000	77748000	0	0	0	19410000	13739000	0	350030000	14631000	0	9682500	9095600	3586400	0	0	0	0	0	124890000	81044000	77162000	64398000	0	0	0	0	2297700	48648000	48522000	0	0
O43290_S486	0	0	0	9049500	28142000	0	2448400	0	14372000	8601500	7373300	0	0	34399000	0	0	67525000	80565000	77748000	0	0	0	19410000	13739000	0	334440000	14631000	0	9682500	9095600	3586400	0	0	0	0	0	124890000	81044000	77162000	64398000	0	0	0	0	2297700	48648000	48522000	0	0
O43290_S596	0	0	5580700	0	0	0	0	0	0	0	0	0	0	6502900	5384400	0	0	2508700	0	0	0	0	0	1617800	0	2528000	0	0	0	0	0	0	0	0	0	0	40572000	28359000	53973000	0	0	0	0	6636600	0	0	0	0	0
O43290_S598	0	0	5580700	0	0	0	0	0	0	0	0	0	0	6502900	5384400	0	0	2508700	7308400	0	0	0	0	1617800	0	2528000	0	0	0	0	0	0	0	0	0	0	40572000	28359000	53973000	9827800	0	0	0	6636600	0	0	0	0	0
O43290_T430	0	0	0	0	0	0	1414600	6478300	0	0	0	0	0	0	0	0	0	4916100	0	0	0	1079900	0	0	0	0	0	0	2619300	2432300	0	0	0	762570	0	0	20883000	18745000	0	0	0	26411000	18726000	20212000	0	0	0	47541000	0
O43291_S237	0	0	0	0	0	2311100	0	4914100	0	0	0	0	0	0	0	0	0	0	0	0	0	0	0	0	0	4188800	0	0	0	0	3566500	4748900	3489500	0	0	0	9372300	9951800	0	0	0	0	0	0	0	0	0	0	0
O43291_S238	0	0	0	0	0	0	0	0	0	0	0	0	0	0	0	0	0	0	1873300	0	0	0	0	0	0	0	0	0	0	0	4011600	5138300	3029100	0	0	0	0	0	0	0	0	0	0	0	0	0	0	0	0
O43293_S311	0	0	0	0	0	0	0	0	0	1129500	0	7482000	0	5717800	3630200	0	0	0	512450	0	0	0	0	0	0	0	0	0	0	0	0	0	0	760130	0	0	0	0	0	20325000	4530700	20913000	0	9379900	0	0	0	3528900	2367600
O43293_S312	0	0	0	0	0	0	0	0	0	1129500	0	5789400	0	3843700	0	0	0	0	512450	0	0	0	0	0	0	4110200	0	0	0	0	7295500	5387000	0	760130	0	0	3175300	4596200	0	22164000	1107600	38820000	0	9379900	0	0	0	0	4037100
O43294_S137	826790	0	1471400	1274800	1110200	0	0	0	4138700	5823900	3897400	43891000	0	2363900	0	0	6517300	13377000	10987000	0	0	0	0	649620	0	0	0	1078900	34324000	37924000	1204700	0	0	0	1738700	5094700	0	0	17428000	23756000	26970000	254410000	39871000	163170000	0	0	0	3174900	6219800
O43294_S141	826790	0	1471400	1274800	1110200	0	0	0	4138700	5823900	3897400	43891000	0	2363900	0	0	6517300	13377000	10987000	0	0	0	0	649620	0	0	0	1078900	34324000	37924000	1204700	0	0	0	1738700	5094700	0	0	17428000	23756000	26970000	254410000	39871000	163170000	0	0	0	0	6219800
O43294_S143	0	0	0	0	0	0	0	0	0	0	0	1779700	0	0	0	0	0	0	0	0	0	0	0	0	0	0	0	0	0	909910	0	0	0	0	0	0	0	0	0	0	2240400	49319000	35390000	0	0	0	0	1225700	0
O43294_S192	0	0	0	0	0	0	0	0	0	0	0	52251000	0	0	0	0	0	0	0	0	0	0	0	0	0	0	0	0	11578000	11310000	0	0	0	0	0	0	0	0	0	0	0	11899000	0	0	0	0	0	0	0
O43294_S194	0	0	0	0	0	0	0	0	0	0	0	60454000	0	0	0	0	0	0	0	0	0	0	0	0	0	0	0	0	13777000	0	0	0	0	0	0	0	0	0	0	0	9660300	0	0	0	0	0	0	0	84778000
O43294_S403	0	0	0	0	0	0	0	0	0	0	0	12236000	0	0	0	0	0	0	0	0	0	0	0	0	0	0	0	0	0	0	4499800	0	4187600	16878000	0	16588000	0	0	0	0	8337800	55722000	0	35646000	0	0	0	0	0
O43294_S68	0	0	0	0	0	0	0	0	0	0	0	12168000	0	0	0	0	0	0	2451700	0	0	0	0	0	0	0	15694000	9753200	4230200	0	7326700	6029600	4525700	0	0	0	0	0	0	0	26695000	95216000	86310000	0	0	0	0	189660000	0
O43295_S1007	0	0	0	0	0	0	4134100	0	0	0	0	0	0	0	0	0	0	14667000	18072000	0	0	0	0	0	0	0	0	0	0	0	0	0	0	0	10778000	0	0	0	0	0	0	0	0	0	0	0	0	0	0
O43295_S1011	0	0	0	0	0	0	4134100	0	0	0	0	0	0	0	0	0	0	14667000	18072000	0	0	0	0	0	0	0	0	0	0	0	0	0	0	0	10778000	0	0	0	0	0	0	0	0	0	0	0	0	0	0
O43295_S837	0	0	0	0	0	0	0	0	0	0	0	0	0	0	0	0	0	0	0	0	0	0	0	0	0	0	6539300	0	0	0	0	0	0	0	0	0	0	0	0	0	0	0	0	0	0	0	0	30097000	25716000
O43295_S858	173750	0	0	0	0	0	0	0	0	0	0	0	0	0	0	0	0	6972600	0	0	0	0	0	0	0	0	0	0	0	0	0	0	0	20172000	2999500	42434000	0	0	0	0	0	0	0	0	0	0	0	1763200	1444600
O43295_S895	0	0	0	0	0	0	0	0	0	0	0	0	0	0	0	0	2597700	0	3611500	0	0	0	0	0	0	0	0	0	0	0	0	0	0	0	0	0	0	0	0	0	0	0	0	0	0	0	0	0	0
O43295_S919	0	0	0	0	0	0	0	0	0	0	0	0	0	0	0	1348300	0	0	0	0	0	0	0	0	0	0	11441000	0	0	0	0	0	0	2280600	1314500	2781500	0	0	0	0	0	0	9008200	0	0	0	0	0	0
O43296_S155	0	0	0	0	0	0	0	0	0	0	0	0	0	0	0	0	0	0	0	0	0	0	0	0	0	0	0	0	0	0	0	0	0	0	0	0	0	0	0	0	0	0	0	0	0	0	0	0	0
O43301_S23	0	0	0	0	0	0	0	0	0	1041100	0	0	0	0	2195000	0	0	0	0	0	0	0	0	0	1633400	0	0	0	0	0	0	0	0	0	0	0	0	0	0	0	0	0	0	0	0	0	0	0	0
O43301_S632	0	0	0	0	0	0	0	0	0	0	0	0	0	0	0	0	0	0	0	0	0	0	0	0	0	0	0	0	0	0	0	0	0	0	0	0	0	0	0	0	0	0	0	0	0	0	0	0	0
O43303_S170	0	0	0	0	0	0	0	754470	0	0	0	0	0	0	0	0	0	0	0	0	0	0	0	0	0	0	0	0	0	0	0	0	0	0	0	0	0	0	0	0	0	0	0	0	0	0	0	0	0
O43303_S366	0	0	0	0	0	3850200	7257100	9868700	0	0	0	0	0	0	0	2677000	13416000	10826000	8242700	988520	0	1751000	1885700	1916300	13390000	7967700	5025400	0	0	725420	6122200	6158100	5813100	6433500	0	10393000	0	3639900	9025100	4836100	0	0	0	0	0	0	0	0	0
O43303_S370	0	0	0	12911000	4532100	0	0	0	0	0	0	10727000	0	0	0	0	0	0	2370000	754990	0	0	1603500	514020	0	0	0	11702000	9722200	7932900	840950	0	17489000	0	1965500	0	12208000	17612000	0	0	0	29595000	0	19991000	0	0	0	0	0
O43303_S372	0	0	20203000	15464000	16144000	19955000	7257100	28212000	0	0	0	6455000	0	0	0	18853000	25714000	23035000	8242700	1715000	0	1751000	1885700	2560900	14821000	0	35007000	11702000	9722200	725420	24039000	35769000	5813100	6433500	439860	7570700	0	3639900	9025100	4836100	0	0	19079000	0	0	0	0	0	0
O43303_S400	0	0	11565000	21808000	7702300	0	0	13667000	0	0	4452400	27176000	0	0	6516900	8197400	9710800	0	12299000	0	0	0	0	1914900	0	16206000	0	0	0	0	5084300	5778900	0	1276700	0	2118800	0	1231300	0	0	4767400	4155200	8666600	0	0	0	0	0	0
O43306_S54	0	0	0	799310	3334700	0	0	0	0	0	0	0	0	0	0	0	7113900	9358700	8050400	0	0	0	0	0	0	37628000	11857000	4490600	12444000	17668000	0	15950000	18043000	597870	3989000	869500	10065000	17127000	5675400	0	689130	14044000	27034000	1075000	0	0	0	2597600	2537200
O43306_S576	0	0	0	1524900	0	0	0	0	0	0	0	0	6136200	6277100	7132700	0	0	12084000	8652700	0	0	0	0	0	0	18356000	6408600	2492200	10492000	10838000	7105900	11584000	6931900	5289500	1357300	5101500	4348500	5120600	0	0	1254100	0	32039000	0	0	0	0	0	0
O43307_S502	0	0	0	0	0	0	0	0	0	0	0	0	0	0	0	0	0	0	0	0	0	0	0	0	0	0	0	0	0	0	0	0	0	0	0	0	0	0	0	0	0	0	0	0	0	0	0	0	0
O43310_S18	0	0	0	0	0	0	0	0	0	0	0	6428300	10287000	11847000	11150000	0	3161600	0	0	0	0	928230	513800	737010	1233700	0	0	2663000	0	0	5279000	7673100	5617600	941820	0	1153400	0	0	0	0	0	0	0	0	0	0	0	0	0
O43310_S299	0	0	0	0	0	0	0	0	0	0	0	0	0	0	0	0	0	0	0	0	0	0	0	0	0	0	0	0	0	0	0	0	0	0	0	0	0	0	0	0	0	0	0	0	0	0	0	41318000	42947000
O43310_S72	0	0	0	0	0	0	0	0	0	0	0	0	0	0	0	0	0	0	0	0	0	0	0	0	0	0	0	0	0	0	0	0	0	0	0	0	0	0	0	0	0	0	0	0	0	0	0	0	0
O43312_S460	0	0	0	0	0	0	0	0	0	0	0	0	0	0	0	0	0	0	2892400	0	0	0	0	0	0	0	0	0	0	0	0	0	0	0	0	0	4654100	0	0	0	0	0	0	0	0	0	0	0	0
O43312_S721	0	0	0	0	0	0	0	0	0	0	0	0	0	0	0	0	0	0	0	0	0	0	0	0	0	0	0	0	0	0	0	0	0	0	0	0	0	0	0	0	0	0	0	0	0	0	0	0	0
O43314_S1006	734330	1839100	0	0	0	3036100	0	4184400	0	0	0	9427900	19471000	9537500	18392000	1278200	20901000	37795000	33500000	0	0	572300	0	0	2156800	5167300	5275700	0	4124600	8055200	49159000	45952000	39085000	15918000	9649700	17932000	0	0	0	0	0	0	0	0	0	0	0	3403900	4382100
O43314_S1016	0	0	0	0	0	0	0	0	0	0	0	9427900	8945600	0	6947400	0	3027700	6905800	0	0	0	0	0	0	0	1549700	0	0	0	0	22207000	0	0	6019000	0	8371900	0	0	0	0	0	0	0	0	0	0	0	0	0
O43314_S1074	0	0	0	0	0	0	18568000	23106000	0	0	0	0	0	0	0	0	12774000	0	0	0	0	0	0	0	0	79204000	0	2598700	0	12606000	22572000	0	16568000	3613400	0	4335000	0	0	0	0	0	0	0	0	0	0	0	0	0
O43314_S1108	875380	0	0	0	0	1044900	815440	677800	0	0	0	1070200	0	0	0	775020	3839700	9178800	0	0	0	0	0	0	0	0	0	0	5447300	0	8431500	7734400	0	0	0	0	0	0	0	0	1082700	16012000	12181000	13352000	0	0	0	0	0
O43314_S1110	0	0	0	0	0	1848600	4210500	5633900	0	0	0	0	0	0	0	499560	0	0	0	0	0	0	0	0	0	0	0	0	0	0	0	0	0	0	0	0	0	0	0	0	0	0	0	0	0	0	0	0	0
O43314_S38	0	0	0	0	0	1564200	0	0	0	0	0	0	0	0	0	4729100	6284300	5193400	4127600	0	0	0	0	0	0	21705000	0	0	3647800	9884800	9877700	14840000	5840300	0	0	0	6837900	9379100	0	0	0	6077000	9730400	0	1075700	716460	0	0	0
O43314_S493	0	0	1217500	2165500	1722300	0	0	0	1285900	795010	893980	0	0	0	0	0	0	0	0	0	0	0	3662200	0	0	39119000	11872000	5882000	0	0	0	0	0	0	0	0	14386000	11737000	11205000	11427000	3393100	0	0	0	4574000	4743500	3327600	0	0
O43314_S982	0	0	0	2471800	0	0	0	0	0	0	0	0	0	0	0	0	0	0	0	0	0	0	0	0	0	16940000	0	0	0	0	0	0	0	0	0	0	0	0	0	0	0	0	0	0	0	0	0	36077000	23583000
O43314_T1066	0	0	0	0	0	0	0	0	0	0	0	0	0	0	0	0	0	0	0	0	0	0	0	0	0	0	0	0	0	0	0	0	0	0	0	0	0	0	0	0	12322000	0	0	0	0	0	0	0	0
O43318_S389	0	0	10676000	15641000	0	2094300	0	0	0	0	0	0	6938900	5978400	5838900	0	20804000	19427000	17642000	0	0	0	0	0	0	55891000	39980000	12080000	0	0	64239000	10215000	53795000	4420700	3407800	6867400	4556700	5200200	0	6719700	0	55421000	50912000	54838000	0	0	0	12028000	13360000
O43318_S439	12160000	21834000	82528000	140200000	118210000	22845000	28074000	59059000	23751000	31842000	9394400	104570000	27978000	37787000	36288000	19222000	98395000	195780000	86874000	38471000	59650000	40880000	33118000	22031000	9422800	326240000	60480000	13263000	17742000	4151200	151290000	189120000	135930000	46131000	0	84480000	247660000	195550000	148870000	127460000	21022000	388580000	397260000	262650000	14651000	13272000	11369000	391280000	422730000
O43318_S454	0	2165800	13987000	11671000	6916700	0	0	0	15170000	22998000	1652000	51369000	0	10464000	0	0	17516000	39489000	20229000	4387200	5969800	0	23928000	13206000	1308600	0	0	0	15719000	22355000	16602000	26294000	14360000	7497400	0	13828000	0	16453000	60009000	52060000	0	68874000	32298000	47538000	7627100	7345300	6198300	6318300	0
O43318_S455	0	0	0	0	1369300	0	0	1420700	1060200	0	0	0	0	0	0	0	0	0	0	1690800	0	0	0	0	0	0	0	0	15719000	18203000	0	0	0	0	0	20014000	0	0	0	0	0	0	21188000	0	0	0	0	13928000	0
O43318_T444	0	2165800	0	0	3584300	0	0	393160	2293500	0	1498300	11568000	5562500	6159700	0	0	16373000	0	0	1749200	0	0	0	0	0	0	0	0	0	4835500	27445000	1749500	25871000	7497400	1567400	0	0	0	0	0	0	0	0	0	0	0	0	0	0
O43324_S8	0	0	0	0	0	0	965820	895210	0	0	0	0	0	0	0	0	0	0	0	0	0	0	0	0	0	1763300	0	0	2340900	1497600	0	1491500	1387600	0	0	0	0	0	0	0	0	0	0	0	0	0	0	0	0
O43347_S12	317290	1911200	0	0	0	0	0	0	0	0	0	0	0	0	0	0	0	0	0	0	0	0	0	0	0	0	6221300	0	0	0	0	0	0	0	0	0	0	0	0	0	0	0	0	0	0	0	0	0	0
O43347_S15	0	0	0	0	0	0	0	0	0	0	0	0	0	0	0	0	10982000	12262000	14150000	0	0	0	0	0	0	0	8503400	0	0	0	0	2905700	0	0	0	0	0	0	0	0	0	0	0	0	0	0	0	0	0
O43353_S168	0	0	0	0	0	0	0	0	0	0	0	0	0	0	0	0	0	0	0	0	0	0	0	0	0	0	0	0	0	0	0	0	0	0	0	0	0	0	0	0	0	0	0	0	0	0	0	0	0
O43353_S174	0	0	5021500	5990800	3260600	0	0	0	0	0	0	0	0	0	0	0	0	0	0	0	0	0	0	0	0	0	0	0	0	0	0	1371500	0	0	0	0	0	0	0	0	0	0	0	0	0	0	0	0	0
O43353_S176	0	0	13807000	1254400	4996500	7585100	3276300	4590700	0	0	0	0	8126500	0	0	0	0	863900	1107500	0	0	0	0	0	0	0	4751900	0	0	0	33543000	0	26226000	310570	1057900	2931800	0	0	0	0	0	0	0	0	0	0	0	2406600	0
O43353_S178	0	0	16543000	22951000	3589600	166840	4706700	0	0	0	0	0	8126500	1987100	0	0	0	0	0	0	0	0	0	0	0	0	4751900	0	0	0	0	28967000	0	4655300	1057900	15882000	0	0	0	0	0	0	0	0	0	0	0	0	0
O43353_S332	0	0	0	0	0	0	0	0	0	0	0	0	0	0	0	0	0	0	0	0	0	0	0	0	0	0	0	0	0	0	0	0	0	0	0	0	0	0	0	0	0	0	0	0	0	0	0	0	0
O43353_S363	0	2186900	19797000	16001000	21773000	22076000	32683000	58116000	0	625130	0	12933000	8565500	5830600	6194700	0	8108500	7340100	7886000	0	0	0	0	0	1541900	53352000	16340000	0	1948800	3019400	18075000	23180000	12228000	11552000	3502100	15330000	0	6105700	0	0	1389400	15745000	0	0	0	0	0	0	0
O43353_S374	0	0	0	0	0	0	0	0	0	0	0	0	0	0	0	0	0	0	0	0	0	0	0	0	0	0	0	0	0	0	0	0	0	0	0	0	0	0	0	0	0	0	0	0	0	0	0	0	0
O43353_S393	0	0	0	0	0	935410	1640300	1669000	0	0	0	0	0	0	0	0	0	0	0	0	0	0	0	0	0	0	0	0	0	0	0	0	0	1924400	1557700	1439400	0	0	0	0	0	0	0	0	0	0	0	0	0
O43353_S527	0	0	54789000	45337000	32416000	0	17881000	14970000	0	4659100	5820500	50957000	0	0	0	0	6688900	4246400	11074000	0	0	0	0	0	0	20205000	0	0	0	0	0	0	0	0	2073700	0	33888000	2060900	0	46530000	0	0	17858000	14878000	0	0	1972100	0	0
O43353_S529	0	0	2747100	6610900	1302400	0	30182000	12193000	0	0	0	0	0	0	0	0	3298800	25801000	18654000	0	0	0	0	0	0	50009000	0	0	0	0	8387100	0	5750200	0	6246700	0	0	0	0	0	1177100	0	0	0	0	0	0	0	0
O43353_S531	0	0	66777000	65461000	50353000	24770000	47612000	50495000	0	4659100	5820500	56745000	0	0	982740	0	9160700	3272400	11074000	0	0	0	0	0	0	0	6345300	0	0	0	0	8032400	5272500	5301000	3819500	5234100	33888000	28772000	45528000	46530000	0	0	17858000	14878000	0	0	1972100	0	0
O43353_S539	0	0	14579000	17567000	17886000	0	0	0	0	0	0	0	0	0	0	0	0	0	0	0	0	0	0	0	0	0	0	443460	0	0	0	1410400	0	0	0	0	0	0	0	0	0	0	0	0	0	0	0	0	0
O43353_T12	0	0	0	0	0	0	0	0	0	0	0	0	0	0	0	0	0	0	0	0	0	0	0	0	0	0	4984200	3351600	0	0	0	0	0	0	0	0	0	0	0	0	0	0	0	0	0	0	0	0	0
O43365_S148	0	0	0	0	0	0	0	0	0	0	0	0	0	0	0	0	0	0	2774300	0	0	0	0	0	0	26502000	0	0	0	0	8119300	10407000	8037600	2519800	1731800	3013400	0	0	0	0	0	0	0	2424800	0	0	0	0	0
O43374_S760	0	0	0	0	0	0	0	0	0	0	0	0	0	0	0	0	0	0	0	0	0	0	0	0	0	0	0	0	0	0	0	0	0	0	0	0	0	0	0	0	0	0	0	0	0	0	0	0	0
O43379_S1049	0	0	0	0	0	19985000	0	71741000	0	0	0	0	0	0	0	0	189610000	161930000	190550000	5102200	3366200	9029300	0	13681000	0	0	0	0	5607700	0	0	450720000	465370000	0	0	0	80135000	0	0	89169000	0	0	0	0	0	0	19592000	86946000	0
O43379_S1070	0	170420	0	0	0	1593200	2033200	2654900	0	0	0	0	0	0	0	0	0	4016000	3014600	0	1961300	2017000	0	0	0	2020600	4877000	0	0	0	0	24501000	11908000	0	0	0	0	0	2768900	0	0	0	0	0	0	0	0	0	0
O43379_S1093	0	0	0	0	0	669430	0	0	0	0	0	0	0	0	0	0	1290400	1839400	1669700	0	0	0	0	0	0	0	0	0	0	0	0	0	0	0	0	0	0	0	0	0	0	0	0	0	0	0	0	0	0
O43379_S1123	0	0	0	5903100	0	538430	500200	1122500	0	0	0	4198900	0	0	0	1569400	1679500	2641100	2291300	0	0	0	0	0	0	0	2904800	0	0	0	17112000	23975000	20234000	0	0	0	0	0	0	0	597880	0	0	0	0	0	0	0	0
O43379_S1144	0	0	0	0	0	2012900	0	2005200	0	0	0	0	0	0	0	27334000	4466800	4295100	5441100	0	0	0	0	0	0	7417700	0	0	0	0	66826000	53788000	37214000	0	0	0	2017500	0	0	0	1044800	8189500	16728000	4541600	0	0	0	0	0
O43379_S1226	0	0	0	0	25537000	2106200	0	16575000	0	0	0	0	0	0	0	0	56454000	0	57529000	0	0	0	0	0	0	0	0	0	0	19443000	0	0	0	0	0	0	0	0	3459100	0	0	40814000	62312000	30678000	0	0	0	48957000	0
O43379_S1228	0	0	65585000	0	0	36874000	31223000	1680000	0	0	0	34518000	0	0	0	8737400	86817000	85109000	75223000	806040	0	0	0	0	0	99112000	39670000	0	49570000	29518000	496820000	306290000	255700000	0	0	0	0	52016000	0	0	0	124370000	99616000	0	0	0	0	126170000	0
O43379_S1337	0	0	0	0	0	0	0	0	0	0	0	0	0	0	0	0	0	7992800	0	0	0	0	0	0	0	0	0	0	0	0	1718000	1310600	2499800	0	0	0	0	0	0	0	0	0	7344100	0	0	0	0	0	0
O43379_S1342	0	0	0	0	0	0	0	1825000	0	0	0	0	0	0	0	0	0	0	0	0	0	0	0	0	0	0	0	0	0	1574600	30805000	0	0	0	0	0	0	0	0	0	5299100	0	0	0	0	0	0	0	0
O43379_S1348	0	0	0	0	0	864110	2199100	1825000	0	0	0	1461600	0	0	0	3742400	1118500	7992800	0	0	0	0	0	0	0	0	6532900	4091700	0	1574600	40588000	15130000	17739000	0	0	0	0	0	0	0	18014000	42586000	7344100	31420000	0	0	0	73530000	90392000
O43379_S1356	0	0	0	0	0	0	0	0	0	0	0	0	0	0	0	0	0	0	0	0	0	0	0	0	0	0	0	0	0	0	0	0	0	0	0	0	0	0	0	0	0	0	0	0	0	0	0	0	0
O43379_S1388	0	0	0	0	0	14273000	9015300	12940000	0	0	0	26451000	0	0	0	8661400	5219100	7375800	2992100	0	0	0	0	0	0	0	0	0	0	0	61477000	82825000	67693000	0	0	0	0	0	0	0	0	0	0	0	0	0	0	0	0
O43379_S33	757310	923670	9321700	16753000	9747300	38792000	20000000	51714000	0	0	0	28644000	0	0	0	11206000	13735000	4434500	15719000	0	7437700	3671400	0	0	0	22227000	0	0	2469000	0	38789000	45070000	36250000	0	1530100	0	33941000	0	0	0	0	77736000	32801000	60313000	0	0	0	0	0
O43379_S49	0	0	0	0	0	0	0	0	1623200	0	0	2946800	0	0	0	0	0	0	1180000	0	1346300	0	1674500	0	0	3187800	0	0	0	0	27281000	29447000	29158000	0	0	0	0	0	7795900	1244900	0	0	0	0	0	0	0	1605200	0
O43379_S974	0	0	0	0	0	0	0	0	0	0	0	0	0	0	0	0	2385000	2453400	0	0	0	0	0	0	0	0	0	0	0	0	0	0	0	0	0	0	0	0	0	0	0	0	0	0	0	0	0	0	0
O43379_S987	0	0	0	0	0	0	0	0	0	0	0	0	0	0	0	0	0	0	0	0	0	0	0	0	0	0	0	0	0	0	0	0	0	0	0	0	0	7636900	32507000	44334000	0	7960000	10680000	10340000	0	0	0	0	0
O43379_S992	0	0	0	0	0	0	0	0	0	0	0	0	0	0	0	0	0	0	0	0	0	0	0	0	0	0	0	0	0	0	0	0	0	0	0	0	0	7636900	32507000	44334000	0	7960000	10680000	10340000	0	0	0	0	0
O43379_S995	0	0	0	0	0	0	0	0	0	0	0	0	0	0	0	0	0	0	0	0	0	0	0	0	0	0	0	0	0	0	0	0	0	0	0	0	0	7636900	32507000	44334000	0	7960000	10680000	10340000	0	0	0	0	0
O43379_T1053	0	0	0	0	125830000	19985000	0	71741000	0	0	0	140160000	14033000	0	0	0	189610000	161930000	190550000	5102200	3366200	9029300	22045000	13681000	0	103980000	0	0	5607700	0	526060000	485420000	493060000	0	0	0	80135000	113490000	79707000	89169000	12644000	30493000	33875000	0	19003000	25032000	19592000	86946000	0
O43379_T1140	0	0	0	0	0	1678300	0	1802200	0	0	0	0	0	0	0	8926100	0	0	0	0	0	0	0	0	0	0	0	0	0	0	0	0	0	0	0	0	0	0	0	0	0	0	9358000	0	0	0	0	0	0
O43379_T1191	0	0	0	0	0	0	0	2661900	0	0	0	0	0	0	0	0	0	0	0	0	0	0	0	0	0	7954900	0	0	0	0	15729000	14430000	11974000	0	0	0	0	0	0	0	0	0	0	0	0	0	0	48290000	36610000
O43379_T50	0	0	0	0	0	0	0	0	1623200	0	0	0	0	0	0	0	0	0	1180000	0	0	0	1674500	0	0	3187800	0	0	0	0	1801900	1181600	0	0	0	0	0	0	7795900	1244900	0	0	0	0	0	0	0	0	0
O43379_T798	0	0	0	6399700	0	0	0	0	0	0	0	0	0	0	0	0	0	0	0	0	0	0	0	0	0	0	0	0	0	0	25515000	24183000	15367000	0	0	0	0	0	0	17981000	0	0	0	0	1574200	0	903920	0	0
O43395_S133	0	0	5401300	7085400	6494600	0	0	3882600	0	0	0	0	0	0	0	0	0	0	0	0	0	0	0	0	2326700	0	0	0	0	0	0	0	11042000	0	0	0	0	0	0	0	0	0	0	0	0	0	0	0	0
O43395_S609	0	0	0	0	0	0	0	0	0	0	0	0	0	0	0	0	0	0	0	0	0	0	0	0	0	0	0	0	0	0	0	0	0	0	0	0	0	0	0	0	0	0	0	0	0	0	0	0	0
O43395_S619	0	0	0	0	4729800	4146700	0	6701600	0	0	0	0	0	0	0	18973000	12860000	11825000	14498000	0	5997000	0	0	0	0	78046000	0	0	9696600	8936800	9363100	0	29643000	0	0	0	153640000	163380000	24712000	29820000	0	153290000	120470000	134970000	913630	0	0	4357000	4050700
O43396_S113	0	0	0	0	0	0	0	0	0	0	0	0	0	0	0	0	0	0	0	0	0	0	0	0	0	5406500	0	0	1353400	0	0	0	0	0	0	0	14690000	0	0	0	0	0	9987100	0	0	0	0	0	0
O43399_S12	3594600	2582300	3779100	5447300	47387000	31935000	43866000	77224000	1952700	0	2772400	20737000	0	0	28627000	10703000	139140000	135930000	143130000	6705600	10326000	7804400	5459500	4251500	6404600	333600000	240420000	67173000	31344000	21022000	633200000	589650000	573760000	19503000	8185800	27252000	33470000	70005000	67316000	66216000	33982000	128250000	111750000	112100000	0	9327800	1215400	0	0
O43399_S145	0	0	0	0	0	0	0	0	0	0	0	2364400	0	0	0	0	0	0	840310	0	0	0	0	0	0	0	0	0	0	0	2046900	0	0	0	0	0	0	0	0	0	0	0	0	0	0	0	0	0	0
O43399_S149	0	0	0	0	0	1993800	0	0	0	0	0	0	0	0	0	0	5157100	6672300	0	0	0	0	0	0	0	0	1815000	0	0	0	6137900	0	8541400	0	997080	0	0	0	0	0	1869800	0	0	0	0	0	0	0	0
O43399_S152	0	0	0	0	0	1139100	0	0	0	0	0	2451000	0	0	0	0	0	0	13229000	0	0	0	0	0	0	0	5533000	1834800	0	2284800	0	7607600	0	0	0	1553700	0	0	0	0	0	0	0	0	0	0	0	0	0
O43399_S161	0	0	0	0	0	0	0	0	0	0	0	0	0	0	0	0	30697000	17711000	27237000	0	0	0	9574200	0	0	0	0	1191500	0	0	33842000	31115000	30215000	610380	0	0	0	0	0	0	0	0	21600000	5647500	0	0	0	0	0
O43399_S166	2177200	3845300	170170000	138460000	19916000	16431000	2202000	19108000	32881000	14534000	22946000	114320000	404790000	476490000	502970000	451940	883170000	825850000	538380000	11971000	14632000	12930000	12983000	3964600	13507000	28115000	1000800000	62424000	274210000	165960000	1079800000	1276100000	952600000	186960000	131090000	195440000	52227000	109410000	2126900	0	4719900	299080000	646940000	181890000	0	0	0	77321000	73014000
O43399_S19	0	0	0	0	40484000	1079900	0	0	0	0	0	10916000	0	0	28627000	0	46250000	2022500	2497400	0	0	0	0	0	0	8493400	0	0	21163000	68691000	5308700	272180000	81247000	0	8115300	0	0	0	57446000	52977000	0	0	0	0	0	0	0	0	0
O43399_S21	0	0	0	102420000	3221900	15395000	34307000	39870000	1939600	2772400	3731300	4200100	11715000	0	7316000	2325400	182550000	194840000	187250000	0	678150	0	2146100	2122500	2002700	22046000	44370000	10499000	41164000	11255000	328310000	2231000	166470000	2392700	0	9839900	44082000	65164000	13198000	0	0	94881000	77325000	114840000	0	0	0	542800000	401130000
O43399_S3	0	0	0	0	0	0	0	2099200	0	0	0	3343100	0	0	0	0	0	2249600	1567700	0	0	0	0	0	1364900	17398000	0	0	0	1940200	53844000	59334000	75826000	0	0	0	0	0	0	0	0	0	0	0	0	0	0	0	0
O43399_S96	5930200	9348900	2389400	10973000	9623100	8123700	12450000	9950000	0	0	0	8768500	25344000	30465000	28967000	5871500	11769000	0	14936000	13641000	13012000	14832000	3484800	9673000	0	169050000	23375000	8841600	0	0	83380000	71461000	95011000	29316000	14525000	30235000	135320000	115860000	50383000	45453000	0	76670000	22559000	64929000	0	0	0	50789000	81238000
O43399_T163	0	0	0	0	0	0	0	0	0	0	0	0	0	0	0	0	0	0	0	0	0	0	0	0	0	0	0	0	0	0	4618800	0	0	0	0	1557400	0	0	0	0	0	9348700	0	0	0	0	0	0	0
O43422_S141	0	0	0	0	0	0	0	0	0	0	0	0	0	0	0	0	0	6229400	5398800	0	0	0	0	0	0	13914000	0	0	0	2066000	9631900	7294300	5775500	0	0	0	0	0	0	0	0	17996000	0	0	0	0	0	0	0
O43426_S1053	0	0	12433000	17157000	7726500	3701100	0	1209700	0	0	0	24423000	0	21824000	10143000	0	7231700	12874000	0	7916500	8600100	8311600	5764300	10749000	7469500	8175000	4115400	3461200	0	1270300	12528000	12693000	11457000	4767100	6715000	4703900	5920000	0	18743000	14757000	14217000	54011000	17200000	66244000	1788900	1858100	1867100	0	20844000
O43426_S1080	0	0	0	0	0	0	0	0	0	0	0	17886000	0	0	0	0	0	0	0	0	0	0	0	0	0	0	0	0	0	0	0	0	0	0	0	0	0	0	0	0	0	0	0	0	0	0	0	0	0
O43426_S1178	0	0	0	0	0	0	0	0	0	0	0	0	0	0	0	0	0	0	0	0	0	0	0	0	0	0	0	0	0	0	0	0	0	0	0	0	0	0	0	0	0	0	0	0	0	0	0	0	0
O43426_S1345	0	0	0	0	0	5625700	0	0	0	0	0	5200100	0	0	0	3817500	6265300	4953800	1057700	0	0	0	0	0	0	12236000	0	0	1921900	964990	6255900	11271000	4677000	0	0	0	0	0	0	0	0	5875300	0	0	0	0	0	0	0
O43426_S1385	0	0	0	1386400	0	0	0	0	0	0	0	10445000	0	0	0	0	0	0	0	0	0	0	0	0	0	0	0	0	0	0	0	0	0	0	0	0	0	0	5091900	2341400	0	0	0	0	0	0	0	0	0
O43426_S1392	0	0	9670900	1766000	7460200	9309800	14662000	12673000	0	0	0	22135000	5986000	7306100	0	0	29730000	34587000	29637000	4474300	4040900	4752000	0	0	1343900	40676000	14292000	6761700	13808000	17785000	18909000	18905000	25278000	4896600	4053000	6685300	16155000	0	2877700	2514100	0	56220000	56237000	50141000	0	0	0	56613000	0
O43426_S1565	0	0	0	500710	0	0	0	0	0	0	0	0	0	0	0	2195500	0	0	0	0	0	0	0	0	0	0	8026400	3021100	0	0	0	0	752930	0	0	0	0	0	0	0	848770	0	0	0	0	0	0	0	0
O43426_S830	0	0	0	0	0	0	1053700	1589700	0	0	0	0	0	0	0	0	0	0	0	0	0	0	0	0	0	9160200	0	0	2635500	3091200	0	0	0	0	0	0	0	0	0	0	0	0	0	0	0	0	0	0	0
O43426_T1092	0	0	0	0	0	0	0	0	0	0	0	0	0	0	0	0	0	0	0	0	0	0	0	0	0	0	0	0	0	0	0	0	0	0	0	0	0	0	0	0	0	0	0	0	0	0	0	0	0
O43427_T30	0	0	0	0	0	0	0	0	0	0	0	0	0	0	0	0	0	0	0	0	0	0	0	0	0	0	0	0	0	0	0	0	0	0	0	0	0	0	0	0	0	0	0	0	0	0	0	38067000	0
O43432_S1131	0	0	0	0	0	0	0	0	0	0	0	0	11118000	0	0	0	0	0	0	0	0	0	0	0	0	0	0	0	0	0	0	0	0	0	0	0	0	0	0	0	0	0	0	0	0	0	0	0	0
O43432_S1156	727750	641210	0	1497800	0	13018000	16881000	19420000	0	0	0	0	0	0	3794400	0	0	0	9923100	0	1069300	1135600	0	0	0	0	0	0	4564100	3975100	0	0	3914400	0	0	0	0	0	0	0	0	0	0	0	0	0	0	0	0
O43432_S1157	617900	0	0	0	0	3777300	0	4143300	0	0	0	0	0	0	0	0	11755000	18122000	10950000	0	1807200	0	0	0	0	0	20079000	0	0	0	0	0	0	860500	0	0	0	0	0	0	0	0	0	0	0	0	0	0	0
O43432_S1409	0	3708900	5523000	12186000	0	0	5501000	17755000	0	0	0	0	0	0	0	0	0	27834000	24518000	1873700	0	0	0	0	0	63263000	33386000	2014300	0	11841000	35484000	40734000	43631000	7374100	0	10802000	0	73376000	0	0	5670700	183220000	156040000	127570000	0	0	0	126500000	104280000
O43432_S164	0	0	0	0	0	0	0	0	0	0	0	0	0	0	0	0	0	0	0	0	0	0	683960	0	0	4423400	0	0	0	0	0	0	0	0	0	0	0	0	0	0	0	0	0	0	0	0	0	0	0
O43432_S230	0	0	0	0	0	0	0	0	0	0	0	0	0	0	0	0	0	0	0	0	0	0	0	0	0	0	0	0	0	0	0	0	0	0	0	0	0	0	0	0	0	0	0	0	0	0	0	0	0
O43432_S232	0	877550	858770	0	0	1340800	858650	0	0	0	0	2883700	0	0	0	0	7337000	0	3591700	0	0	0	0	0	0	2702400	5494700	0	0	3098200	0	0	0	1778800	0	5241900	1175400	0	0	0	0	0	0	0	0	0	0	0	0
O43432_S495	27903000	43503000	0	0	0	182530000	112980000	203790000	0	0	0	21522000	14087000	0	0	18072000	57450000	81044000	71098000	12509000	13370000	11309000	0	0	0	331600000	121730000	54331000	45320000	65826000	110340000	133630000	76603000	22379000	30080000	16617000	121510000	133370000	11224000	10715000	47441000	639950000	526080000	419150000	0	0	0	511620000	623260000
O43432_S585	0	0	0	0	0	0	0	0	0	0	0	0	0	0	0	0	0	0	0	0	0	0	0	0	0	0	0	0	0	0	0	0	0	0	0	0	0	2236300	0	0	0	0	0	0	0	0	0	0	0
O43432_T168	0	0	0	0	0	2172900	0	0	0	0	0	0	0	0	0	0	0	0	0	0	0	0	683960	0	0	4423400	14548000	0	530970	905000	2080900	3156100	1170300	1593300	0	0	0	0	0	0	0	0	0	0	0	0	0	1426300	1008900
O43432_T179	0	0	0	6669700	5961300	0	0	0	0	0	0	0	0	0	0	0	0	0	0	0	0	0	0	0	0	0	0	0	0	0	0	0	0	0	0	0	0	0	0	0	0	0	0	0	0	0	0	0	0
O43439_S264	0	0	1907100	0	1226500	0	0	0	0	0	0	0	0	0	0	0	0	0	0	0	0	0	0	0	0	0	5099900	0	0	0	17091000	8872600	0	849960	0	937040	0	0	0	0	0	4998400	0	0	0	0	0	0	0
O43439_S270	0	0	0	0	0	0	0	0	0	0	0	0	0	0	0	0	0	0	0	0	0	0	0	0	0	0	0	5903900	0	0	0	0	0	0	0	0	0	0	0	0	0	23409000	19283000	0	0	0	0	0	0
O43439_S323	0	0	0	0	0	0	0	0	0	0	0	0	0	0	0	0	0	0	0	0	0	0	0	0	0	0	0	0	0	0	0	0	0	0	0	0	0	0	0	0	0	0	0	0	0	0	0	0	1067400
O43439_S33	0	0	0	0	0	0	0	0	0	0	0	0	0	0	0	0	0	0	0	0	0	0	0	0	0	0	0	0	0	0	0	0	0	0	0	0	0	0	0	0	0	0	0	0	0	0	0	0	0
O43439_S409	0	0	8196700	6220200	12152000	0	0	0	0	0	0	0	0	0	0	0	0	0	0	0	0	0	0	0	0	0	0	0	0	0	0	0	0	0	0	0	0	0	0	0	0	0	0	0	0	0	0	0	0
O43439_S551	0	0	0	0	0	0	0	0	0	0	0	0	0	0	0	0	0	0	0	0	0	0	0	0	0	0	0	0	0	0	0	0	0	0	0	0	0	0	0	0	0	0	0	0	0	0	0	0	0
O43439_T287	0	0	0	0	0	0	0	0	0	0	0	0	0	0	0	0	0	0	0	0	0	0	0	0	0	0	0	5903900	0	0	0	0	0	0	0	0	0	0	0	0	0	23409000	19283000	0	0	0	0	0	0
O43447_S7	0	0	0	0	0	0	0	0	0	0	0	0	0	0	0	0	0	0	0	0	0	0	0	0	0	0	3036200	0	0	0	0	0	0	0	0	0	0	0	0	0	0	0	0	0	0	0	0	68378000	0
O43463_S391	0	0	0	0	0	0	0	0	0	0	0	0	0	0	0	0	0	0	0	0	0	0	0	243390	0	0	0	0	0	0	0	0	0	0	0	0	0	0	0	0	0	0	0	0	0	0	0	0	0
O43474_S236	0	0	0	0	0	0	0	0	0	0	0	0	0	0	0	0	0	0	0	0	0	0	0	0	0	0	0	0	2984200	3502900	0	0	0	0	0	0	7646400	9240300	0	0	0	0	0	0	0	0	0	21586000	19157000
O43474_S254	0	0	0	0	0	0	0	0	0	0	0	0	0	0	0	0	0	0	0	0	0	0	0	0	0	0	0	0	0	0	0	0	0	0	0	0	0	0	0	0	0	0	0	0	0	0	0	15601000	0
O43474_T316	0	0	3646900	0	0	0	0	0	0	0	0	0	0	0	0	0	8776600	7067300	6634400	0	0	0	0	0	0	12148000	19047000	10410000	28329000	23496000	0	0	0	0	0	0	36292000	20182000	0	0	16921000	0	9776800	9237600	0	0	0	107610000	0
O43482_S48	30893000	0	8165200	0	0	28696000	32645000	27795000	0	0	0	12571000	0	0	0	38059000	43262000	46081000	46052000	2420200	2304600	0	0	0	0	23352000	40785000	20891000	0	11615000	50955000	39247000	23616000	0	0	0	11754000	16319000	0	0	0	0	0	53365000	0	0	0	0	0
O43482_T14	0	0	0	0	0	0	0	0	0	0	0	0	0	0	0	5922800	0	0	0	0	0	0	0	0	0	0	0	0	0	0	7058600	9268100	2776900	0	0	0	0	0	0	0	0	0	0	0	0	0	0	0	0
O43488_S255	0	0	9089400	16028000	3805300	14699000	24207000	20902000	0	0	0	3868800	10572000	19093000	16373000	6134900	0	0	0	759200	643730	0	0	731910	0	0	12121000	4710000	10557000	14196000	29531000	28030000	23350000	0	0	0	17856000	12175000	0	0	4634500	20399000	19089000	16639000	0	0	0	98233000	63423000
O43488_S287	0	0	0	0	0	0	0	0	0	0	0	0	0	0	0	0	0	0	0	0	0	0	0	0	0	0	0	0	0	0	0	0	0	0	0	0	0	0	0	0	0	0	0	0	0	0	0	0	0
O43488_T259	0	0	0	0	0	0	1887100	0	0	0	0	0	0	0	0	0	0	0	0	0	0	0	0	0	0	0	0	0	0	0	1807700	924550	732950	0	0	0	2290900	2518000	0	0	0	0	0	0	0	0	0	0	0
O43491_S170	674810	0	0	0	0	0	0	0	0	0	0	0	0	0	0	0	0	0	0	0	0	0	0	0	0	0	0	1260700	0	0	0	0	0	0	0	0	0	0	0	0	0	0	0	0	0	0	0	0	0
O43491_S386	0	2868300	1366700	9557200	2894600	0	0	0	0	0	0	4249700	3461000	3600400	0	3665200	3374100	8653600	3650900	849960	0	0	0	0	0	13359000	0	0	0	0	8658900	8329500	9849600	2429700	2183100	2359900	0	15363000	0	0	0	15622000	7308500	18304000	0	0	0	0	0
O43491_S39	0	0	0	5145100	110580000	9717600	2537200	13823000	0	0	0	6422600	0	0	0	6815000	25962000	19857000	57588000	27377000	31095000	8609200	0	0	0	38558000	0	0	6846100	0	155530000	109090000	142910000	4298600	0	5768400	55392000	223050000	21058000	0	0	244610000	263050000	226460000	0	0	0	0	0
O43491_S402	0	0	0	0	0	0	0	0	0	0	0	0	0	0	0	0	0	0	0	0	0	0	0	0	0	0	0	0	0	0	0	1463200	0	0	0	0	0	0	0	0	634220	0	0	0	0	0	0	0	0
O43491_S47	0	0	233210000	0	0	0	0	0	0	582610	3917900	0	0	0	0	0	0	0	0	0	0	0	0	0	0	0	0	0	0	0	0	0	0	0	0	0	0	0	0	26446000	0	86894000	0	0	0	0	0	0	0
O43491_S513	0	0	0	0	0	0	0	0	0	0	0	0	0	0	0	0	9425900	14939000	13118000	571620	788630	1170900	0	0	0	0	0	0	0	0	5147000	3872800	3994900	0	0	0	0	0	0	0	0	3858600	4300900	2959500	0	0	0	0	0
O43491_S518	0	0	0	0	0	0	0	0	0	0	0	0	0	0	0	0	9425900	14939000	13118000	571620	788630	1170900	0	0	0	0	0	0	0	0	5147000	3872800	3994900	0	0	0	0	0	0	0	0	3858600	4300900	2959500	0	0	0	0	0
O43491_S548	0	0	6017900	0	0	0	0	0	0	0	0	0	0	0	0	0	0	0	2727300	0	841210	0	0	0	0	0	0	0	0	0	0	0	0	0	0	0	0	0	0	2499000	0	9268900	9258400	14702000	0	0	0	0	0
O43491_S550	0	0	16577000	11696000	0	4327800	6899600	8757500	0	0	0	5857000	0	0	0	0	38471000	28375000	33053000	1269700	841210	0	0	0	0	0	8363200	0	8515400	10512000	52001000	55531000	56419000	0	0	7890300	21852000	27486000	0	2499000	0	45151000	40742000	43258000	0	0	0	59842000	0
O43491_S562	0	0	0	0	0	0	0	0	0	0	0	0	0	0	0	0	4685000	0	0	0	0	0	0	0	0	16640000	0	0	782700	0	13439000	12221000	10195000	0	0	0	0	0	0	0	0	17763000	0	0	0	0	0	0	0
O43491_S58	0	472060	0	62517000	35560000	0	0	0	6011200	0	2357600	0	0	0	0	0	0	0	0	0	0	18014000	0	0	0	0	15976000	0	0	0	0	0	14213000	2988800	0	3628900	78122000	0	14023000	15829000	0	140810000	7634500	6477400	0	0	0	6937800	4104000
O43491_S598	4076400	931280	0	0	0	3967400	6407700	4252800	0	0	0	0	9188300	10131000	6889300	43393000	3224900	0	4082600	2022200	1849900	2073100	0	0	0	14908000	49519000	20191000	3320200	0	29286000	34092000	31964000	4541800	2969700	5529500	11192000	9690700	6955700	8674100	40662000	0	34429000	21099000	0	553680	0	23437000	36024000
O43491_S614	0	0	0	0	0	0	0	0	0	0	0	0	0	1471300	0	0	0	0	3979000	0	0	0	0	0	0	2276100	3210000	0	0	5481200	37443000	33333000	24581000	0	0	0	0	0	0	25308000	12642000	33096000	19891000	0	0	0	0	0	0
O43491_S627	3862200	4497500	0	0	0	0	0	0	0	0	0	0	0	0	0	0	0	0	0	0	0	0	0	0	0	2819600	2522800	0	1308700	0	24136000	11215000	6651500	0	0	0	0	0	0	0	0	10864000	0	12158000	0	0	0	67072000	0
O43491_S676	0	0	0	0	0	0	0	0	0	0	0	0	0	0	0	0	0	0	0	0	0	0	0	0	0	0	0	3128600	0	0	0	0	0	0	0	0	0	0	0	0	0	0	0	0	0	0	0	0	0
O43491_S682	0	0	0	0	0	0	0	0	0	0	0	0	0	0	0	0	0	0	0	0	0	0	0	0	0	0	0	0	0	0	6457500	0	0	0	0	8586300	0	0	0	21149000	0	0	0	0	0	0	0	80210000	0
O43491_S683	0	0	16400000	2248400	24517000	0	0	0	0	1891200	0	3045100	0	5998800	22146000	0	16920000	0	20086000	2321100	0	0	0	0	0	159730000	2238600	0	4516300	8919800	106990000	47250000	212300000	13280000	4783500	37980000	0	0	0	0	0	0	557070000	11620000	0	0	0	1801500000	1659400000
O43491_S7	0	0	0	4266800	0	0	1259300	1422100	0	0	0	2398500	0	0	0	0	5229900	0	0	0	0	0	0	0	0	0	0	0	2444700	2259700	13573000	14188000	12204000	0	1803800	2442800	0	0	0	0	0	0	7316400	0	0	0	0	0	0
O43491_S715	0	981320	8773500	10187000	7136900	0	0	0	0	0	0	0	0	0	0	0	22495000	0	23838000	754870	915810	1253600	0	0	0	9007700	2040400	0	0	0	0	0	0	0	3687200	0	0	0	0	0	0	0	0	0	0	0	0	0	0
O43491_S718	0	0	20872000	18186000	13704000	5849600	8221900	5859600	1318200	0	0	5639300	0	0	0	0	13137000	15241000	16397000	0	0	0	0	0	0	0	45020000	18207000	0	0	37430000	33254000	31225000	10122000	9649500	15113000	0	0	0	0	0	0	0	0	0	0	0	12362000	11652000
O43491_S87	0	0	1429800	1125600	1014900	3139500	0	0	0	0	0	0	0	9816800	10623000	2594900	37024000	0	34985000	0	1144100	0	0	0	0	0	0	0	7736900	0	0	19289000	0	4898100	3493600	3119600	0	7401900	0	0	0	0	41903000	0	0	0	0	0	0
O43491_T510	0	0	0	4944800	2163300	0	1323200	0	0	0	0	1260100	0	0	0	0	0	0	0	0	0	0	0	0	0	0	0	0	0	0	0	0	4583600	0	0	0	9502100	4794400	0	0	0	0	0	0	0	0	0	0	0
O43491_T600	0	0	7472400	6036500	0	0	0	0	0	0	0	0	9188300	0	6889300	0	0	0	0	0	0	0	0	0	0	0	0	0	0	2252400	0	0	0	0	0	0	0	0	0	0	0	39383000	34429000	21099000	0	0	0	0	0
O43491_T659	0	0	0	0	0	0	0	0	0	0	0	0	0	0	0	0	0	0	0	0	0	539000	0	0	0	0	0	0	0	0	0	0	9375300	0	0	0	0	0	0	0	0	0	0	0	1994100	986480	0	0	0
O43491_T673	0	0	0	0	0	0	0	0	0	1891200	0	0	0	0	0	0	16920000	29206000	20086000	2321100	0	0	0	0	0	0	0	0	2210900	0	38977000	26590000	35457000	13280000	4783500	16213000	0	0	0	0	0	57921000	67924000	0	0	0	0	0	0
O43491_T679	0	0	0	0	0	0	0	0	0	0	0	0	0	0	0	0	0	0	0	0	0	0	0	0	0	0	0	0	0	0	0	0	0	0	0	0	0	0	0	0	0	0	0	0	0	0	0	0	0
O43491_T686	4714300	8179900	0	0	0	0	0	0	0	0	0	0	0	0	0	0	0	0	0	0	0	0	0	0	0	0	0	0	0	0	6457500	0	0	2819100	0	0	0	0	21365000	28910000	0	79081000	58657000	74481000	0	0	0	0	0
O43491_T89	0	0	0	0	0	0	3032200	0	0	0	0	0	9305400	0	0	0	0	48174000	0	0	0	0	0	0	0	8501300	0	5534800	0	14479000	8621500	0	9010400	0	0	0	0	0	0	0	0	37786000	0	0	0	0	0	0	0
O43491_Y623	0	0	0	0	0	0	0	0	0	0	0	0	0	0	0	0	0	0	0	0	0	0	0	0	0	1844900	0	0	0	0	0	4372100	0	0	0	0	0	0	0	0	0	0	0	0	0	0	0	0	0
O43493_S298	3069100	9821900	0	0	0	0	0	1149300	0	1574900	0	0	44242000	48646000	46852000	0	3080300	0	5486500	0	0	0	0	1882100	0	30749000	63965000	16643000	4946500	6339600	32093000	4034400	0	13049000	2101800	15495000	0	0	0	0	17518000	38662000	26246000	17600000	0	0	0	160280000	143920000
O43493_S351	0	0	0	0	0	0	0	0	0	0	0	0	2314900	0	2032500	0	0	0	0	0	0	0	0	0	0	0	0	0	0	0	0	0	0	0	0	0	0	0	0	0	0	0	0	0	0	0	0	0	0
O43493_S71	0	0	0	0	0	0	0	0	0	0	0	0	0	0	0	0	0	0	0	0	0	0	0	0	0	0	8337900	0	0	0	0	0	798660	0	0	0	0	0	4785100	0	0	7076600	0	0	0	0	0	8325500	0
O43493_T296	0	0	0	0	0	0	0	0	0	0	0	0	0	0	0	0	0	0	0	0	0	0	0	0	0	0	0	0	0	0	0	0	0	0	0	0	0	0	0	0	0	0	0	0	0	0	0	181280000	216470000
O43502_S20	0	0	0	0	0	0	1526600	1552100	0	0	0	0	0	0	0	905520	0	0	0	0	0	0	0	0	0	4366300	3200200	0	0	0	4480500	4334500	3294300	0	0	0	0	0	0	0	0	0	0	0	0	0	0	0	0
O43504_S26	0	0	0	0	0	0	0	0	0	0	0	0	0	0	0	0	0	0	0	0	0	0	0	0	0	0	0	0	0	0	0	0	0	0	0	0	0	0	0	0	0	0	0	0	0	0	0	0	0
O43516_S203	0	0	0	0	0	11106000	0	0	0	0	0	0	0	0	0	0	0	0	0	0	0	0	0	0	0	0	0	0	0	0	0	0	0	0	0	237880	0	0	0	0	0	0	0	0	0	0	0	5452300	0
O43516_S214	0	0	0	0	0	3925000	2010600	3239700	0	0	0	0	0	2490800	0	0	0	0	0	0	0	0	0	0	0	0	0	0	0	0	0	0	0	0	0	0	0	0	0	0	0	0	0	0	0	0	0	0	0
O43516_S340	0	0	0	0	3000200	39226000	40696000	49767000	0	0	0	4692700	0	0	0	5306900	1632300	1848600	2258000	0	0	0	0	0	0	0	0	0	0	600400	0	1916200	0	0	0	0	0	0	0	0	0	0	0	0	992940	0	0	0	0
O43516_S350	0	0	0	0	3000200	8478200	7547100	14427000	0	0	0	0	0	0	0	1364200	0	0	0	0	0	0	0	0	0	0	3948200	0	10979000	5690400	0	1916200	0	0	0	0	0	0	0	0	0	0	0	0	992940	872690	0	0	0
O43516_S444	0	0	0	0	0	0	0	0	0	0	0	0	0	0	0	0	0	0	0	0	0	0	0	0	0	0	0	0	0	0	0	0	0	0	0	0	0	0	0	0	0	0	0	0	0	0	0	0	0
O43516_T345	0	0	0	0	0	3862900	3320400	0	0	0	0	0	0	0	0	0	0	0	0	0	0	0	0	0	0	0	0	0	3223100	4057200	0	0	0	0	0	0	0	0	0	0	0	0	0	0	698390	872690	0	0	0
O43520_S1222	0	0	0	0	0	0	0	0	0	0	0	0	0	0	0	0	0	0	0	0	0	0	0	0	0	0	0	0	0	0	0	0	0	0	0	0	0	0	0	0	0	0	0	0	0	0	0	0	0
O43521_S104	0	0	0	0	0	0	0	0	0	0	0	1302700	0	0	0	0	0	0	0	0	0	0	1514800	1418700	0	0	0	0	0	668020	0	0	0	0	0	0	0	3047600	0	0	0	0	0	0	0	0	0	0	0
O43521_S118	0	0	0	0	0	4758300	5539500	5571400	0	0	0	0	0	0	0	0	0	0	0	0	0	0	0	0	0	0	11851000	6529000	0	0	0	0	0	0	0	0	0	0	0	0	0	0	0	0	0	0	0	0	0
O43521_S77	0	0	0	0	0	45936000	58516000	53212000	0	0	0	0	0	0	0	0	8647700	8438700	9599800	0	0	0	0	0	0	18325000	12290000	5787900	3320300	3887900	20827000	11600000	7777500	1360200	985900	0	0	0	0	0	0	0	0	0	0	0	0	15737000	18666000
O43521_S94	0	0	0	0	0	36154000	66615000	77481000	0	0	0	1302700	0	0	0	707410	4643900	9259500	4923600	0	0	0	1514800	1418700	0	0	0	0	0	668020	0	0	0	0	0	0	4134700	3047600	0	0	0	0	0	0	0	0	0	0	0
O43524_S12	0	0	20822000	205370000	171580000	18481000	0	0	0	105340000	0	0	0	0	0	0	36798000	66540000	35282000	0	0	0	13896000	0	0	20498000	0	0	0	0	70918000	60759000	42008000	0	0	0	135870000	135220000	38234000	22377000	0	0	41602000	0	0	0	0	77536000	0
O43524_S280	0	0	0	0	0	0	0	0	0	1369600	1530000	13230000	0	0	0	0	5758700	17243000	11370000	0	0	818160	20614000	9152200	0	8688600	11218000	0	713270	0	0	4711700	4622800	0	0	0	0	0	0	0	0	0	0	7868400	0	0	0	0	0
O43524_S284	0	0	0	0	0	0	0	0	0	1369600	1530000	13230000	0	0	0	0	0	10880000	5680500	0	0	818160	20614000	9152200	0	8688600	6554700	0	0	0	0	0	4622800	0	0	0	0	0	0	0	0	0	0	7868400	0	0	0	0	0
O43524_S299	2120800	2992500	5593700	0	0	0	0	5434800	0	0	0	0	11898000	11774000	9491100	0	0	0	24861000	1992400	0	2511100	11239000	6867500	3361900	0	3373600	1385900	4170300	3064400	18856000	18285000	15711000	9517200	0	11481000	0	75156000	0	0	1208800	14905000	11208000	12280000	1726900	1221400	882450	150180000	0
O43524_S311	0	0	0	0	0	0	0	0	0	0	0	0	0	0	0	0	2963500	5032500	4186700	0	0	0	0	0	0	0	0	0	0	0	3276100	3775800	0	0	0	0	6624300	5600000	0	0	0	16565000	16630000	19473000	0	0	0	0	0
O43524_S413	0	0	0	0	0	0	0	0	0	0	0	6886600	0	0	0	0	0	0	0	0	0	0	0	0	0	0	0	0	0	0	0	0	1541800	0	0	0	0	0	0	0	0	0	0	0	0	0	0	0	0
O43524_S425	3206200	0	0	0	2574000	4681000	0	0	5079200	6059800	3416600	32150000	0	0	0	0	4373200	4643200	15367000	0	0	0	0	2274000	0	26027000	21365000	19637000	9360500	9494200	43500000	41979000	28870000	4403300	6221500	0	21992000	27015000	0	0	6294600	0	0	0	0	0	0	43042000	45855000
O43524_S439	0	0	0	0	0	0	0	0	5079200	6059800	3416600	14033000	0	0	0	0	0	0	0	0	0	0	2533500	2274000	0	0	0	0	0	0	0	0	0	4403300	0	0	0	0	0	0	0	0	0	0	0	0	0	0	0
O43524_S574	0	0	0	0	0	0	0	0	0	0	0	0	0	0	0	0	0	0	0	0	0	0	0	0	0	0	20908000	0	0	0	0	0	0	0	0	0	0	0	0	0	0	0	0	0	0	0	0	0	0
O43524_S7	0	0	20822000	205370000	171580000	18481000	0	0	0	105340000	0	32395000	0	0	0	1549600	52331000	86555000	54990000	0	0	0	13896000	0	0	34089000	0	0	5974400	3519100	86565000	80966000	54011000	0	0	0	127110000	137520000	38234000	22377000	0	0	41602000	0	0	0	0	77536000	0
O43524_S75	0	0	0	0	0	0	0	0	0	0	0	0	0	0	0	0	11829000	8913900	13453000	0	0	0	0	0	0	0	0	0	0	0	0	0	0	0	0	0	0	0	0	0	0	0	0	0	0	0	0	0	0
O43541_S274	0	0	0	0	0	0	0	0	0	0	0	0	0	0	0	0	3496100	0	0	0	0	0	0	0	0	0	0	0	1942400	0	0	0	0	0	0	0	0	0	0	0	0	0	0	0	0	0	0	0	0
O43561_S101	0	0	0	0	0	0	0	0	0	0	0	0	0	0	0	4538400	0	0	0	0	0	0	0	0	0	0	0	0	0	0	0	0	0	0	0	0	0	0	0	0	0	0	0	0	0	0	0	0	0
O43561_S209	0	0	0	0	0	0	0	0	0	0	0	0	0	0	0	0	0	0	0	0	0	0	0	0	0	0	0	0	0	0	0	0	0	0	0	0	0	0	0	0	0	0	0	0	0	0	0	0	0
O43561_S224	0	0	3069200	1553400	2029900	4584500	2795800	0	0	0	0	0	0	0	0	0	0	0	0	899330	0	0	0	0	0	0	0	0	0	0	0	0	0	0	0	0	0	0	0	0	2368500	0	0	0	0	0	0	0	0
O43561_S38	0	0	0	0	0	0	0	0	0	0	0	0	0	0	0	0	0	0	0	0	0	0	0	0	0	0	0	0	0	0	0	0	0	0	0	0	0	0	0	0	0	0	0	0	0	0	0	0	0
O43561_S40	0	0	0	0	0	0	0	0	0	0	0	0	0	0	0	0	0	0	0	0	0	0	0	0	0	0	0	0	0	0	0	0	0	383180	0	3539800	0	0	0	0	0	0	0	0	0	0	0	0	0
O43561_S43	0	0	0	0	0	0	0	0	0	0	0	0	0	0	0	0	0	0	0	0	0	0	0	0	0	0	0	0	0	0	0	0	0	0	0	0	0	0	0	0	0	0	0	0	0	0	0	0	0
O43561_S84	0	0	0	0	0	0	0	0	0	0	0	0	0	0	0	6371500	0	0	0	0	0	0	0	0	0	0	0	0	0	0	0	0	0	0	0	0	0	0	0	0	0	0	0	0	0	0	0	0	0
O43566_S20	0	0	0	0	0	0	4916700	3950000	0	0	0	0	0	0	0	2722900	0	0	0	0	0	0	0	0	0	0	0	0	0	0	0	0	0	0	0	0	0	0	0	0	0	0	0	0	0	0	0	0	0
O43566_S203	0	0	0	0	0	2572200	2086100	2133500	0	0	0	0	0	0	0	0	0	0	0	0	0	0	0	0	0	0	0	0	0	0	0	0	0	0	0	0	0	0	0	0	0	0	0	0	0	0	0	0	4717000
O43566_S218	0	0	0	0	0	3616000	0	0	0	0	0	0	0	0	0	4240000	0	0	0	0	0	0	0	0	0	0	0	0	0	0	0	0	0	0	0	0	0	0	0	0	0	0	0	0	0	0	0	0	6099600
O43566_S288	0	0	0	0	0	0	298870	833390	0	0	0	0	0	0	0	3246000	0	8473900	0	0	0	0	0	0	0	0	0	0	0	0	0	0	0	0	0	0	0	0	0	0	0	0	0	0	0	0	0	4374300	1887200
O43566_S478	0	0	0	0	0	0	0	0	0	0	0	0	0	0	0	5044900	0	0	0	0	0	0	0	0	0	0	0	0	0	0	0	0	0	0	0	0	0	0	0	0	0	0	0	0	0	0	0	0	0
O43567_T380	0	0	0	0	0	0	0	0	0	0	0	2449200	0	0	0	0	0	0	0	0	0	0	0	0	0	0	0	0	0	0	12876000	13367000	14999000	1213500	0	1741100	0	0	0	0	0	0	0	0	0	0	0	0	0
O43572_S187	0	0	0	0	0	1439300	0	0	0	0	0	1224100	0	0	0	0	0	746040	0	0	0	0	0	0	0	0	0	0	0	0	0	0	0	0	0	0	0	0	0	0	0	0	0	0	0	0	0	4191800	3033200
O43572_S261	0	0	0	0	0	0	0	0	0	0	0	0	0	0	0	0	0	0	0	0	0	0	0	0	0	0	0	0	0	0	0	0	0	0	0	0	0	0	0	0	0	0	0	0	0	0	0	0	0
O43572_S281	0	0	0	0	0	0	0	2333300	0	0	0	0	0	0	0	7176100	0	0	0	0	0	0	0	0	0	25154000	1604900	0	0	0	8766200	7153000	7110800	0	0	0	0	0	2460000	2459900	5698700	0	5772700	0	0	0	0	0	0
O43572_S52	0	0	0	0	0	0	0	0	0	0	0	0	0	0	0	0	0	0	0	0	0	0	0	0	0	0	0	0	0	0	0	0	0	0	0	0	0	0	0	0	0	0	0	0	0	0	0	0	0
O43572_S96	0	0	0	0	0	0	0	0	0	0	0	0	0	0	0	0	0	0	0	0	0	0	0	0	0	0	0	0	0	0	0	0	0	0	0	0	0	0	0	0	0	0	0	0	0	0	0	0	0
O43581_S61	0	0	0	0	0	0	0	0	0	0	0	0	0	0	0	0	0	0	0	0	0	0	0	0	0	0	0	0	0	0	0	0	0	0	0	0	0	0	0	0	0	0	0	0	0	0	0	0	0
O43581_T58	0	0	0	17201000	514280	0	0	0	16581000	0	31966000	0	0	0	0	0	0	0	0	0	0	0	0	0	0	1214100	18823000	0	0	0	0	341380	0	0	0	0	1557500	0	0	0	0	1975700	1693200	2143000	0	0	0	6800900	0
O43583_S20	0	0	0	0	0	0	0	0	0	0	0	0	0	0	0	0	0	0	0	0	0	0	0	0	0	0	0	0	0	0	0	0	0	0	0	0	6867600	6462400	0	0	0	0	0	0	0	0	0	0	0
O43583_S6	0	0	0	0	0	0	0	0	0	0	0	0	0	0	0	0	0	0	0	0	0	0	0	0	0	0	0	0	0	0	0	0	0	0	0	2437700	0	0	0	0	0	0	0	0	0	0	0	0	0
O43583_S73	2781800	0	6343600	5663200	0	82035000	66353000	65328000	0	0	0	12573000	0	0	0	62658000	0	296780000	311170000	0	10128000	8862700	1608300	0	0	1031000000	69917000	46065000	51688000	31857000	226320000	197550000	158450000	39766000	29093000	30707000	147800000	170730000	39729000	28671000	0	98059000	0	71637000	4200700	3676500	2942200	33135000	17871000
O43583_S9	0	0	4533400	3768100	1670600	0	0	0	0	0	0	0	0	0	0	0	0	4093800	0	0	800290	0	0	0	0	0	0	0	0	0	7345500	5497700	7234200	0	0	0	0	0	0	0	0	0	0	0	0	0	0	0	0
O43583_T69	0	0	0	0	0	0	0	0	0	0	0	0	6394500	0	0	0	270190000	0	0	0	0	0	0	0	0	4397000	0	0	0	0	0	0	0	0	0	0	0	0	0	0	62139000	0	0	0	0	0	0	0	0
O43586_S298	0	0	0	0	0	0	0	0	0	0	0	0	0	0	0	0	0	0	0	0	0	0	0	0	0	0	0	0	0	0	0	0	0	0	0	0	0	0	0	0	0	0	0	0	0	0	0	0	0
O43586_S312	0	0	0	0	0	0	0	0	0	0	0	0	0	0	0	0	0	0	0	0	0	0	0	0	0	0	0	0	0	0	0	0	0	0	0	0	0	0	0	0	0	0	0	0	0	0	0	0	0
O43593_S30	0	0	0	0	0	0	0	0	0	0	0	0	0	0	0	0	0	0	0	0	0	0	0	0	0	0	0	0	0	0	0	0	0	0	0	0	0	0	0	0	0	0	0	0	0	0	0	0	0
O43593_S316	0	0	0	0	1975800	0	0	0	0	0	0	0	0	0	0	0	0	2601100	0	0	0	0	0	0	0	0	0	0	0	0	0	0	0	0	0	0	0	0	0	0	0	0	0	0	0	0	0	0	0
O43593_S416	0	0	0	0	0	0	0	0	0	0	0	0	0	0	0	0	0	0	0	0	0	0	0	0	0	0	0	0	0	0	0	0	0	0	0	0	0	0	0	0	0	0	0	0	0	0	0	0	0
O43593_S520	0	0	0	0	0	0	0	0	0	0	0	0	0	0	0	0	0	0	0	0	0	0	0	0	0	0	0	0	0	0	0	0	0	0	0	0	0	0	0	0	0	0	0	0	0	0	0	0	0
O43597_S139	0	14866000	0	0	0	0	0	0	0	0	0	0	0	0	0	0	0	0	0	0	0	0	0	0	0	27293000	0	0	0	0	0	0	0	682690	0	0	0	0	104700000	100290000	0	28603000	36719000	32465000	0	0	0	0	0
O43597_S142	0	14866000	0	0	0	0	0	0	0	0	0	0	0	0	0	0	0	0	0	0	0	0	0	0	0	10891000	0	0	0	0	0	0	0	682690	0	0	0	0	104700000	100290000	0	28603000	30655000	0	0	0	0	0	0
O43598_S10	0	0	0	5350600	143650000	0	0	0	0	0	0	0	0	0	0	41511000	0	0	0	0	0	0	0	0	0	0	0	0	0	0	0	0	0	0	0	0	0	0	0	0	0	0	0	0	0	0	0	0	0
O43598_S12	0	0	207980000	226340000	0	0	3411900	7856100	10206000	0	8564500	64965000	0	39748000	0	41511000	0	0	0	0	0	1078100	0	0	0	0	0	0	80420000	113400000	46549000	0	0	0	0	0	35397000	59710000	0	0	0	0	0	97552000	0	0	0	0	16006000
O43598_S123	0	0	0	0	0	1752500	2624800	2124300	0	0	0	0	0	0	0	941590	0	0	0	0	0	0	0	0	0	0	1647900	0	0	0	0	0	0	0	0	0	0	0	0	0	802570	0	0	0	0	0	0	0	0
O43598_S128	0	0	985070	2666000	2871300	0	0	0	0	0	0	0	0	0	0	0	0	0	0	0	0	0	0	0	0	0	0	1282700	0	1760500	4407400	4467300	5509500	0	396880	0	0	0	0	0	0	2313500	0	0	0	0	0	0	0
O43598_S169	17070000	45279000	31687000	77024000	56138000	50566000	136560000	245320000	4552200	4112600	3506600	26314000	9220600	5719600	7319000	20105000	99440000	134270000	138920000	7848300	12084000	8820200	5980300	5239500	9366300	196540000	88701000	14003000	41914000	48419000	134010000	150950000	131910000	15950000	4876400	29096000	155660000	146560000	0	0	65684000	668580000	573830000	443800000	3164300	0	1759500	508870000	396260000
O43598_S28	0	1008500	0	0	0	0	0	18037000	0	0	0	0	0	1766700	0	1335600	4016000	0	966130	0	0	0	0	0	0	0	4135100	0	0	2697000	6130300	3903600	0	710130	0	0	12190000	0	0	0	12720000	0	4401100	0	0	0	0	89208000	70845000
O43609_S169	0	0	0	0	0	0	0	0	0	0	0	0	0	0	0	0	0	0	0	0	0	0	0	0	0	0	0	0	0	0	0	0	0	0	0	0	0	0	0	0	0	0	0	0	0	0	0	0	0
O43609_S50	0	0	0	0	0	0	0	0	0	0	0	0	0	0	0	0	0	2979100	0	0	0	0	0	0	0	3841900	0	0	0	0	0	0	0	0	0	0	0	0	0	0	0	31761000	29785000	20094000	0	0	0	0	0
O43610_S61	0	0	0	0	0	0	0	0	0	0	0	0	0	0	0	0	0	0	0	0	0	0	0	0	0	0	0	0	0	0	0	0	0	0	0	0	0	0	0	0	0	0	0	0	0	0	0	0	0
O43633_S203	0	0	0	0	0	0	0	0	0	0	0	0	0	0	0	0	0	0	0	0	0	0	0	0	0	0	0	0	0	0	0	0	0	0	0	0	0	0	0	0	0	0	0	0	0	0	0	0	0
O43639_S90	0	0	0	0	4682100	0	1710800	0	0	247750	0	3311400	0	0	0	12907000	9507300	12940000	11148000	6524600	5459400	4134800	0	0	0	0	9871900	0	0	0	18229000	12803000	13263000	16748000	11211000	20878000	9263100	23533000	0	0	0	6667100	23227000	0	0	0	0	3098200	4654500
O43663_S4	0	0	0	0	0	0	0	895410	0	0	0	0	0	0	0	0	1620000	2491700	2100400	0	0	0	0	0	0	0	0	0	0	0	0	0	0	0	0	0	0	0	0	0	0	0	0	0	0	0	0	0	0
O43663_S513	0	0	0	0	0	0	0	0	0	0	0	0	0	0	0	0	0	0	0	0	0	0	0	0	0	6242700	14617000	887830	0	0	2434000	3555900	2567000	0	0	0	0	0	0	0	0	6111700	2820100	4626100	0	0	0	0	0
O43663_S571	0	0	0	0	0	0	0	0	0	0	0	0	0	0	0	0	0	0	0	0	0	0	0	0	0	0	0	0	2558900	0	0	0	0	0	0	0	0	0	0	0	0	0	0	0	0	0	0	0	0
O43663_T470	0	0	0	0	0	591740	0	0	0	0	0	0	0	0	0	10595000	0	0	0	0	0	0	0	0	0	0	5622300	0	0	0	4114900	7970300	3328700	0	0	0	0	0	0	0	1100500	7607500	6873700	5180300	0	0	0	0	0
O43663_T616	0	0	0	0	0	5952800	4699500	0	0	0	0	0	0	0	0	0	0	0	3933200	0	0	0	0	0	0	17312000	0	0	2523300	0	9658100	12692000	0	0	0	0	0	4829300	0	0	0	0	0	0	0	0	0	0	0
O43665_S41	0	0	0	0	0	0	0	0	0	0	0	0	0	0	0	0	0	0	0	0	0	0	0	0	0	0	0	0	0	0	0	0	0	0	0	0	0	0	0	0	0	0	0	0	0	0	0	0	0
O43683_S307	0	0	0	0	0	0	0	0	0	0	0	0	0	0	0	0	0	0	0	0	0	0	0	0	0	0	0	0	0	0	0	0	0	0	0	0	0	0	0	0	0	0	0	0	0	0	0	0	0
O43683_S331	0	0	0	0	0	0	2891200	2631100	0	0	0	0	0	0	0	14282000	0	0	0	0	0	0	0	0	0	0	0	2164800	0	0	0	0	0	0	0	0	0	0	0	0	0	0	0	0	0	0	0	0	0
O43683_S563	0	0	0	0	0	0	0	0	0	0	0	0	0	0	0	0	0	0	0	0	0	0	0	0	0	5097400	11233000	4526200	0	0	0	0	0	0	0	0	0	0	0	0	3531900	0	0	4019800	0	0	0	0	0
O43683_S593	0	0	1988600	1945400	2264800	0	0	0	998390	0	0	0	0	0	0	0	10396000	11283000	12611000	2150300	2928200	3117000	23757000	12857000	0	39685000	0	0	0	0	26482000	20626000	14156000	0	0	0	0	25191000	38071000	57559000	0	0	0	0	2421700	2810000	2713300	0	0
O43683_S596	1422500	3113900	1988600	1945400	2264800	1956400	598080	2434300	998390	0	0	955220	0	0	0	0	19823000	18830000	18220000	4064700	2928200	4856500	23757000	12857000	0	98443000	9791200	0	918780	1128700	44297000	35592000	30969000	0	0	0	2318700	0	38071000	57559000	2679100	0	5731800	0	2421700	2810000	2713300	0	4150300
O43683_S655	0	0	0	0	0	2672200	6081100	3435900	0	0	0	0	0	0	0	0	0	0	0	2791900	3350800	3357800	728590	886570	0	0	20394000	0	0	1988000	32251000	38520000	26958000	0	0	0	0	0	0	0	0	0	0	0	0	0	0	0	0
O43683_S661	0	0	0	0	0	0	2371100	2241700	0	498590	0	0	0	0	2468400	0	0	0	0	1551000	2185400	2425300	728590	886570	0	0	6825300	0	0	1988000	24555000	26751000	16138000	0	0	0	0	0	0	0	0	0	0	0	0	0	0	1338900	0
O43684_S211	0	0	690960	0	1500700	0	1228300	0	0	0	0	0	0	0	0	1930600	2005800	2467800	2154000	0	0	0	0	0	0	16617000	9213100	1319500	0	0	3300700	3385500	3000400	0	0	0	0	0	0	0	0	0	0	0	0	0	0	0	0
O43687_S22	0	0	0	0	0	0	0	0	0	0	0	0	0	0	0	0	0	0	0	0	0	0	0	0	0	0	0	0	0	0	0	0	0	0	0	0	8202800	0	0	0	0	0	0	0	0	0	0	0	0
O43688_S266	0	0	0	0	0	0	0	0	1637100	0	2119300	0	0	0	0	0	0	2595700	0	0	0	0	0	0	0	0	3431500	0	0	3234700	0	0	0	0	781110	0	7911500	0	1570500	0	1490100	0	0	0	0	0	0	0	0
O43688_S268	0	0	0	0	0	0	0	0	1637100	0	2119300	0	0	0	0	0	0	2595700	0	0	0	0	0	0	0	0	3431500	2048900	0	3234700	0	0	0	0	781110	0	7911500	0	1570500	0	1490100	0	0	0	0	0	0	0	0
O43699_Y446	0	0	0	0	0	0	0	0	0	0	0	0	0	0	0	0	0	0	0	0	0	0	0	0	0	0	0	0	0	0	0	0	0	0	0	0	0	0	0	0	0	0	0	0	0	0	0	0	0
O43707_S159	1141700	0	6774200	6513800	1408800	0	0	0	0	0	0	8410600	0	0	0	0	6099200	7072000	4964200	424560	0	0	0	0	0	20511000	2687500	0	13676000	8962000	24457000	24133000	0	1798900	0	3197100	3414700	0	7173400	0	12959000	0	9890700	0	0	0	0	156590000	186720000
O43707_S269	0	0	0	0	0	0	0	0	0	0	0	0	0	0	0	0	0	0	0	0	0	0	0	0	0	0	0	0	0	0	6071900	3133700	4404900	0	0	0	0	0	0	0	0	0	0	0	0	0	0	0	0
O43707_S656	0	0	0	0	0	0	0	0	0	0	0	0	5884600	0	0	0	1345300	0	0	0	0	0	0	0	0	5080600	0	0	0	0	0	0	1491700	0	0	0	0	4769700	0	0	0	0	0	0	0	0	0	0	0
O43707_S763	0	0	0	0	0	0	0	0	0	0	0	0	0	0	0	0	0	0	0	0	0	0	0	0	0	0	0	0	0	0	0	0	0	0	0	0	0	0	0	0	0	0	0	0	0	0	0	0	0
O43719_S387	0	0	0	0	0	0	0	0	0	0	0	0	0	0	0	0	0	0	0	0	0	0	0	0	0	4669600	0	0	3456300	0	594440	0	0	0	0	0	10608000	9319000	0	0	0	0	3625300	687250	0	0	0	0	0
O43719_S403	0	0	1088700	0	0	0	0	0	0	0	0	0	0	0	0	0	0	0	0	0	0	0	0	0	0	0	0	0	0	0	0	0	0	0	0	0	0	0	0	0	0	0	0	0	0	0	0	0	0
O43719_S409	0	0	0	0	0	0	0	0	0	0	0	0	0	0	0	0	0	0	0	0	0	0	0	919070	0	0	0	0	0	0	0	0	0	0	0	0	0	0	0	0	0	0	0	0	0	0	0	0	0
O43719_S452	0	0	0	0	0	0	0	0	0	0	0	0	0	0	33753000	0	0	2459600	0	11100000	0	0	0	0	0	13022000	0	0	0	0	6784700	4857400	0	29014000	0	0	0	0	10371000	21979000	5215200	73587000	57982000	0	0	0	0	0	0
O43719_S453	0	0	0	0	0	35986000	39777000	36345000	2744000	0	0	30055000	3347700	0	0	78652000	63413000	62757000	59585000	11100000	16196000	14597000	2685200	2866700	0	58184000	154680000	5942700	25298000	20949000	83689000	83898000	84614000	29014000	16848000	45296000	51706000	54109000	19232000	23801000	5215200	88967000	69051000	12655000	0	0	0	91686000	80174000
O43719_S481	0	0	0	0	0	0	0	0	0	0	0	0	0	0	0	0	0	0	0	0	0	0	0	0	0	0	0	0	0	0	0	0	0	0	0	0	0	0	0	0	0	0	0	0	0	0	0	0	0
O43719_S579	0	0	9812300	2995900	0	0	0	0	4555300	0	7157700	0	0	60506000	60686000	0	0	0	0	0	0	0	0	0	0	48125000	61805000	23025000	41973000	19596000	7061100	4176000	0	0	0	0	0	6479400	0	0	10943000	15590000	13810000	12102000	0	0	0	0	4244500
O43719_S597	0	0	0	0	0	0	0	0	0	0	0	0	0	0	0	0	0	0	0	0	0	0	3629900	0	0	0	0	0	0	23456000	0	0	0	0	0	0	24585000	15315000	0	0	0	21574000	12442000	14293000	0	0	0	0	0
O43719_S600	0	0	0	0	0	0	0	0	0	0	0	0	0	0	0	0	0	0	0	0	0	0	3629900	0	0	0	0	0	0	23456000	0	0	0	0	0	0	24585000	15315000	0	0	0	21574000	12442000	14293000	0	0	0	0	0
O43719_S607	0	0	0	0	0	0	0	0	0	0	0	0	0	0	0	0	0	0	0	0	0	0	0	0	0	0	0	0	0	12608000	0	0	0	0	0	0	0	0	0	0	0	0	0	0	0	0	0	0	0
O43719_S616	201510	0	0	0	0	0	0	0	0	0	0	0	0	0	0	0	12631000	26891000	15282000	0	0	0	0	13274000	17824000	115110000	0	993530	43965000	79726000	8955400	10367000	10130000	0	0	10384000	63537000	33114000	17786000	25507000	3711800	83208000	47868000	0	0	0	0	0	0
O43719_S624	0	0	0	0	0	0	0	2581500	0	0	0	0	0	12179000	14965000	0	14176000	31240000	19049000	0	0	0	0	13274000	17824000	121200000	10627000	4745000	60224000	98074000	8955400	10367000	10130000	0	0	12727000	63537000	33114000	17786000	25507000	3339300	106350000	69520000	6655800	0	0	0	0	0
O43719_S642	0	0	0	0	0	0	175070000	29647000	0	0	0	0	6747700	6836700	6052700	19674000	68143000	134390000	96234000	5152100	13316000	7586300	0	0	5076700	773220000	270720000	235760000	191800000	250960000	141110000	106060000	65317000	29724000	0	55890000	345490000	317630000	10300000	9006800	7146100	829340000	687670000	423290000	0	0	0	31549000	23661000
O43719_S676	0	0	0	0	0	12020000	40429000	58049000	0	0	0	8749000	42193000	0	46487000	0	32709000	69276000	86245000	3974900	2622300	2723000	0	0	0	512690000	218240000	38615000	59123000	66520000	97936000	89247000	67202000	13293000	0	27704000	157980000	171090000	0	0	7159400	600740000	673060000	474450000	0	0	0	27329000	10741000
O43719_S702	0	0	0	0	18732000	0	0	1301500	6694900	17149000	8404300	3101200	12268000	0	26126000	0	13410000	22534000	28202000	0	0	0	3627000	0	0	6509900	4600700	0	25855000	29759000	0	0	0	0	0	0	170060000	120510000	114550000	110950000	0	152280000	88822000	74904000	1513300	1402400	2722400	51859000	24593000
O43719_S713	0	0	0	0	18732000	0	0	0	6694900	17149000	8404300	3101200	0	0	14204000	0	13410000	22534000	28202000	0	0	0	3627000	0	0	6509900	0	0	0	9171100	0	0	0	0	0	0	100680000	102840000	101960000	103790000	0	81339000	88822000	47018000	1513300	1402400	2722400	0	0
O43719_S714	0	0	0	0	18732000	0	0	0	0	0	0	0	0	0	14204000	0	0	0	17780000	0	0	0	3627000	0	0	0	0	0	0	0	0	0	0	0	0	0	141130000	17875000	114550000	110950000	0	81339000	88822000	47018000	0	0	0	0	0
O43719_S721	0	0	0	0	0	0	0	0	0	0	0	0	9329600	8827600	0	0	0	0	0	0	0	0	0	0	0	0	0	0	0	0	0	0	0	0	0	0	0	0	0	0	0	0	0	0	0	0	0	0	0
O43719_S747	0	0	0	0	0	0	0	0	0	0	0	0	0	0	0	0	0	0	0	0	0	0	0	0	0	0	0	0	0	0	0	0	0	0	0	0	0	0	88632000	111180000	0	0	0	0	0	0	0	0	0
O43719_S748	0	0	0	0	0	0	0	0	0	0	0	0	0	0	0	0	0	0	0	0	0	0	0	0	0	0	0	0	0	0	0	0	0	0	0	0	0	0	88632000	111180000	0	0	0	0	0	0	0	0	0
O43719_T4	0	0	2022500	866570	6908600	0	0	0	22903000	765280	0	7209600	0	0	9174300	2910700	3357000	0	0	0	0	0	0	0	4765700	12215000	0	0	4441100	0	8751500	5243900	6611500	0	0	2231400	0	0	0	0	2339300	0	0	0	0	0	0	16295000	34928000
O43734_S383	0	0	0	0	0	0	0	0	0	0	0	0	0	0	0	0	0	0	0	0	0	0	0	0	0	0	0	0	0	0	0	0	0	0	0	0	0	0	0	0	0	0	0	0	0	0	0	0	0
O43736_T8	0	0	0	0	0	0	0	0	0	0	0	0	0	0	0	0	0	0	0	0	0	0	0	0	0	0	0	0	0	0	0	0	0	0	0	0	0	0	0	0	0	0	0	0	0	0	0	0	0
O43741_S108	0	0	6559500	12106000	1826900	12672000	11853000	19774000	3088500	4750000	4222100	0	0	0	2859200	5016000	3914400	4009200	5663000	1322300	932800	1438600	0	0	0	15255000	7450500	0	2432600	1728700	2750200	4433900	5902300	2385800	2425100	3428400	40289000	36681000	5908100	5127000	3509800	19910000	25230000	11429000	889340	910320	955210	20476000	16509000
O43741_S158	0	0	0	0	0	0	0	0	0	0	0	0	0	0	0	0	0	0	0	0	0	0	0	0	0	0	0	0	0	0	0	0	0	0	0	0	0	0	0	0	0	0	0	0	0	0	0	0	0
O43741_S184	0	0	23453000	30015000	0	4429000	5186600	5031800	0	0	0	21151000	48966000	0	0	0	53920000	105290000	59440000	0	0	0	0	0	0	170820000	97424000	30622000	28568000	28869000	67597000	69305000	77079000	10480000	0	8553800	0	0	0	0	51989000	0	0	0	0	0	0	443370000	504690000
O43741_S39	0	0	0	0	0	0	0	0	0	0	0	0	0	0	0	0	19714000	0	19443000	0	0	0	0	0	0	0	0	0	3769800	0	0	0	0	0	0	0	0	0	0	0	6002000	0	0	0	0	0	0	85314000	0
O43741_T40	0	0	0	9224900	0	0	0	0	0	0	0	0	0	0	0	0	0	20277000	0	0	0	0	0	0	0	27089000	0	0	3769800	3633800	4618300	0	0	0	0	5051600	26424000	17509000	0	0	0	0	0	0	0	0	0	0	74212000
O43752_S129	0	0	0	0	0	0	0	0	0	0	0	0	0	0	0	0	0	0	0	0	0	0	0	0	0	0	0	0	0	0	0	0	0	0	0	0	0	0	0	0	0	0	0	0	0	0	0	0	0
O43752_S152	0	0	0	0	0	0	0	0	0	0	0	0	0	0	0	0	0	0	0	0	0	0	0	0	0	0	0	0	0	0	0	0	0	4037100	0	0	8841800	10988000	0	0	0	0	0	0	0	0	0	0	0
O43752_S2	0	0	0	7689100	3834500	0	0	0	0	0	0	0	0	0	0	0	7428500	0	4065600	0	0	0	0	0	0	4548300	0	0	0	0	0	0	0	0	1257400	0	0	0	0	0	0	0	0	0	0	0	0	0	0
O43760_S3	0	0	8931400	16935000	0	9397600	7046000	11819000	0	1084400	1362300	4284800	31726000	39042000	33283000	0	4374500	7598100	5503400	18907000	24203000	25927000	0	0	12522000	6581600	12733000	766870	817520	2103600	20637000	26132000	24468000	6735200	1704400	9768500	0	0	0	0	832290	0	0	0	0	0	0	4773800	5044800
O43765_S301	0	0	4622100	0	2092200	2198300	3183100	3064800	0	0	0	2585700	0	0	0	547990	2514100	0	3600500	1436200	2225800	1994800	0	0	0	0	0	591750	0	0	0	0	0	4922800	0	3969500	0	0	6735500	12210000	0	0	580540	1309200	0	0	0	1408100	0
O43765_S305	0	0	0	0	0	0	0	0	0	0	0	1624700	0	0	0	0	0	0	0	0	0	0	1626700	0	0	5000600	1882700	0	5452900	553800	3716500	4172600	3148800	1456300	3244500	1982900	58924000	45426000	6735500	8362100	0	10467000	6953700	1309200	0	0	0	0	1903100
O43765_S77	1659700	1147000	94474000	126830000	105110000	71686000	64193000	76216000	55305000	82548000	101400000	71071000	37610000	44233000	28263000	29068000	117280000	118870000	121460000	32384000	62742000	46335000	31985000	48897000	24576000	32305000	80852000	4343100	70751000	34365000	93829000	102640000	118100000	32715000	7564300	45271000	350360000	427690000	118130000	131690000	14448000	218700000	222860000	181390000	19399000	14689000	18976000	15387000	5436100
O43765_T303	0	0	0	0	0	0	0	0	0	0	0	1624700	0	0	0	0	0	2756300	0	0	0	0	1219900	0	0	927050	0	0	1066000	553800	690210	933360	705070	1456300	0	1982900	12629000	9414100	6735500	8362100	0	0	580540	1309200	0	0	0	0	0
O43765_T81	1659700	1147000	94474000	126830000	105110000	61643000	53358000	64176000	55305000	82548000	101400000	72909000	37610000	44233000	28263000	29361000	108450000	103930000	114580000	32384000	62742000	46335000	31985000	48897000	24576000	32305000	45854000	693400	70751000	33361000	80078000	84055000	87642000	32715000	6050800	45271000	350360000	430020000	118130000	131690000	14448000	218700000	222860000	181390000	19399000	14689000	18976000	10309000	0
O43768_S108	0	0	0	17047000	0	0	0	0	0	0	0	0	0	0	0	0	0	0	13212000	0	0	0	0	0	0	0	0	0	0	0	0	4583000	6625200	2157200	0	2075800	0	0	0	0	0	0	0	0	385980	0	0	0	598520
O43768_S109	0	0	19931000	0	17125000	2117600	2245900	1952600	0	0	1022700	7581400	0	0	7424000	0	10710000	10733000	0	891110	592800	602180	0	0	0	5736600	873670	404780	0	0	4716300	0	0	0	1712800	0	1091600	2421900	0	646570	0	6985300	5909900	6569700	0	0	312490	23521000	18469000
O43768_S2	462990	0	11935000	22589000	0	83586000	82011000	104850000	0	0	0	91551000	35505000	40991000	41320000	21374000	67105000	115150000	89440000	0	10246000	0	0	0	14815000	8333700	0	0	68885000	91482000	111740000	104130000	111600000	13635000	9924000	0	38452000	30539000	0	0	0	0	0	0	1054200	545380	0	11936000	13929000
O43768_S43	0	0	0	0	0	331080	0	0	0	0	0	0	0	0	0	0	0	0	0	0	0	0	0	0	0	3123000	0	0	0	0	0	0	0	0	0	0	0	0	0	0	0	0	0	0	0	0	0	17219000	11708000
O43768_S67	0	0	10890000	11134000	10857000	9865500	18835000	27575000	0	0	0	3680300	0	4560300	1838700	28480000	12472000	19628000	18686000	0	0	0	0	0	0	11434000	4592200	834360	1587600	1448500	2744200	2731500	3512600	9017300	2578900	10016000	43432000	42788000	0	0	504260	14050000	23945000	16422000	1808300	1284300	0	0	0
O43772_S9	0	0	0	0	0	3297100	2772300	2672000	0	0	0	0	0	0	0	0	0	0	0	0	0	0	0	0	0	0	0	0	808180	799250	0	0	0	0	0	0	0	0	0	0	0	0	0	0	0	0	0	0	0
O43776_S61	0	0	0	0	0	0	0	1350100	0	0	0	0	0	0	0	3766100	2721300	0	1937400	0	0	0	0	0	0	0	2919000	0	2215900	3944200	2110500	1590800	1854600	0	0	0	5573000	4189400	0	0	3302100	0	0	8121300	0	0	0	0	0
O43791_S6	0	0	0	0	0	0	0	1113800	0	0	0	0	0	0	0	0	0	0	0	0	0	0	0	0	0	0	0	0	0	0	0	0	0	0	0	0	0	0	0	0	0	0	0	0	0	0	0	0	0
O43805_T2	0	0	0	0	0	0	0	0	0	0	0	0	0	0	0	0	0	0	0	0	0	0	0	0	0	0	0	0	0	0	0	0	0	0	0	0	0	0	0	0	0	0	0	0	0	0	0	0	0
O43809_Y40	0	0	0	0	0	0	0	0	0	0	0	0	0	0	0	0	0	0	0	0	0	0	0	0	0	0	0	0	0	0	0	0	0	0	0	0	0	0	0	0	0	0	0	0	0	0	0	0	0
O43815_S137	0	0	25003000	33951000	27307000	0	0	0	0	0	0	0	0	81374000	0	0	0	0	21435000	0	1450900	0	0	0	0	0	0	0	0	0	31446000	2703300	0	0	0	0	0	0	0	0	0	0	14851000	20377000	0	0	0	0	0
O43815_S227	0	0	3269600	2721500	2408200	0	0	0	0	0	0	0	0	0	0	0	0	3440300	0	0	0	0	0	0	0	5517100	0	0	2782600	2748600	0	0	0	0	0	0	0	0	3545700	6436500	0	8043600	10628000	8162000	0	0	0	20962000	0
O43815_S229	0	0	0	0	0	0	0	2158500	0	0	0	0	0	0	0	0	769840	646460	0	0	0	0	0	0	0	0	0	0	0	0	0	0	0	0	0	0	0	0	0	0	0	0	0	0	0	0	0	0	0
O43815_S239	0	0	0	0	0	0	0	0	0	0	0	0	0	0	0	0	0	0	0	0	0	0	0	0	0	0	0	0	0	0	0	0	0	0	0	2769900	0	0	0	0	0	0	462070000	22641000	2351600	0	0	0	0
O43815_S245	0	0	0	0	0	0	7471700	5426400	0	0	1130200	15755000	0	0	3255900	882150	16297000	123560000	71750000	0	0	0	2459200	2453700	0	170790000	15539000	0	9086200	0	50069000	55727000	49050000	0	0	42090000	428230000	378050000	23607000	20504000	11502000	532450000	26703000	336720000	2351600	0	1755300	156310000	77190000
O43815_S259	0	0	0	0	0	0	0	0	0	0	0	0	0	0	0	0	0	0	0	0	0	0	0	0	0	0	0	0	0	0	3231000	2809100	3505300	0	441310	0	0	0	0	0	0	0	0	0	0	0	0	5625600	0
O43815_S376	0	0	0	0	0	0	0	0	0	0	0	0	0	0	0	8314300	0	0	0	0	0	0	0	0	0	0	0	0	0	0	0	0	0	0	0	0	0	0	0	0	0	0	0	0	0	0	0	0	0
O43815_T265	0	0	0	0	0	0	0	0	0	0	0	0	0	3826600	0	1426600	0	0	0	0	0	0	0	0	0	0	0	0	0	0	2418900	3204800	1356000	0	0	0	5617900	4806600	0	0	0	0	4213300	0	0	0	0	6228900	0
O43818_S50	0	0	0	6797600	5961000	0	0	0	3159500	850480	6582900	12819000	0	0	0	0	0	0	0	0	0	0	0	0	0	0	0	0	0	0	0	2639100	0	0	0	0	49342000	80414000	395990000	449510000	0	303960000	179440000	160230000	10386000	16668000	5719000	0	0
O43818_S51	0	0	0	6797600	5961000	3292900	0	6788700	3159500	850480	6582900	12819000	0	0	0	0	0	0	0	0	0	0	861350	0	0	0	0	0	0	0	0	2639100	0	0	0	0	116720000	89241000	387510000	460540000	0	303960000	179440000	160230000	9298800	15598000	5719000	0	0
O43818_S53	0	0	0	6797600	5961000	0	0	0	3159500	850480	6582900	12819000	0	0	0	0	0	0	0	0	0	0	861350	0	0	0	0	0	0	0	0	2639100	0	0	0	0	73153000	60613000	387510000	460540000	0	303960000	179440000	160230000	9298800	15598000	5719000	0	0
O43818_S55	0	0	0	0	0	0	0	0	0	0	0	0	0	0	0	0	0	0	0	0	0	0	0	0	0	0	0	0	0	0	0	0	0	0	0	0	0	0	10412000	8652100	0	0	0	0	0	0	0	0	0
O43818_S57	0	0	0	0	0	0	0	0	0	0	0	0	0	0	0	0	0	0	0	0	0	0	0	0	0	0	0	0	0	0	0	0	0	0	0	0	0	0	21271000	19540000	0	0	4978400	0	0	0	0	0	0
O43822_S136	0	0	9235100	0	0	0	0	0	0	0	0	0	0	0	0	0	0	0	0	0	0	0	0	0	0	0	0	0	0	0	0	0	1163500	0	0	0	0	0	0	0	0	0	0	0	0	0	0	0	0
O43823_S323	0	0	1729700	4716900	0	0	0	0	2465800	6855700	2164500	20989000	5438400	5085300	0	0	0	0	0	0	0	0	104220000	24005000	0	5478500	0	0	0	14859000	0	11217000	5105200	0	0	0	135790000	79036000	201910000	135960000	0	209890000	164940000	98704000	26712000	14503000	35604000	0	0
O43823_S328	0	0	6224500	8964700	2711200	0	2934200	0	2465800	6855700	2164500	20989000	5438400	5085300	0	2230600	0	0	0	0	0	0	104220000	24005000	0	26210000	0	0	0	21136000	4048700	16095000	11299000	0	0	0	188610000	150440000	201910000	135960000	0	230320000	164940000	71363000	26712000	14503000	35604000	0	0
O43823_S339	0	860950	0	4716900	0	7189800	8595600	8754300	0	3740800	0	0	6351600	8160900	8599900	0	3903500	8983600	3965000	0	3113500	2665900	51098000	0	0	14518000	38575000	10163000	0	0	6601800	6645400	7301600	0	0	4550000	33705000	27600000	18805000	10611000	0	165400000	116080000	39547000	12546000	3011000	21695000	2592800	1040600
O43823_S644	0	0	0	0	0	0	0	0	0	0	0	0	0	0	0	0	0	0	0	0	0	0	0	0	0	0	0	0	0	0	0	0	0	0	0	0	0	0	0	0	0	0	0	0	0	0	0	0	0
O43829_T235	0	0	2096400	0	0	0	0	0	0	0	0	0	0	0	0	0	0	0	0	0	0	0	0	0	0	0	0	0	0	0	0	0	0	0	0	0	0	0	0	0	0	0	0	0	0	0	0	0	0
O43847_S61	0	0	0	0	0	0	0	0	0	0	0	0	0	0	0	0	0	0	0	0	0	0	0	0	0	0	0	0	0	0	0	0	0	0	0	0	2226200	0	0	0	0	0	0	0	0	0	0	0	0
O43847_S86	0	0	0	12238000	3613500	579570	0	1634600	1774600	3154100	6499400	30883000	66517000	0	0	3494700	4573900	0	5902900	0	5008400	0	1465900	7078800	0	37941000	0	0	6084400	0	21117000	38575000	16232000	0	496700	3416800	32138000	25389000	86234000	88755000	0	0	0	0	4911300	0	0	6323100	4612600
O43847_S94	1951000	0	0	73716000	42976000	62843000	125180000	93367000	6091200	6523200	16686000	116240000	6908100	0	7136500	167050000	46575000	51198000	62112000	43334000	59648000	49228000	4312200	10471000	0	245430000	169980000	19497000	47806000	30898000	424350000	444760000	298890000	61468000	45767000	82354000	53821000	62806000	193870000	106040000	4286200	28425000	159670000	19704000	14050000	0	0	110390000	102000000
O43847_S96	0	0	0	13030000	12556000	0	0	0	0	0	2728900	43177000	0	0	0	7430600	0	7515300	5902900	0	5008400	0	1465900	7078800	0	0	0	0	13424000	0	3554000	0	0	0	0	0	14573000	14835000	21115000	0	0	0	0	0	4911300	0	0	0	0
O43852_S300	0	0	0	0	0	0	0	0	0	0	0	0	0	0	0	0	0	0	0	0	0	0	0	0	0	0	0	3943500	0	0	0	0	0	0	0	0	0	0	0	0	0	0	0	0	0	0	0	0	23329000
O43852_S35	0	0	0	0	0	0	0	0	0	0	0	0	0	0	0	0	0	0	0	0	0	0	0	0	0	0	0	0	0	0	0	0	0	0	0	0	0	0	0	0	0	0	0	0	0	0	0	0	0
O43852_S44	0	0	0	0	0	0	0	0	0	0	0	0	0	0	0	0	0	0	0	0	0	0	0	0	0	0	0	0	0	0	0	0	0	0	0	0	0	0	0	0	0	0	0	0	0	0	0	0	0
O43852_S69	0	0	0	0	0	0	0	0	0	0	0	3023700	0	0	0	0	0	0	0	0	0	0	0	0	0	0	0	0	0	0	0	0	0	0	0	0	0	0	0	0	0	0	8785100	0	0	0	0	0	0
O43852_Y47	0	0	0	0	0	0	0	0	0	0	0	0	0	0	0	0	0	0	0	0	0	0	0	0	0	0	0	0	0	0	0	0	0	0	0	0	0	0	0	0	0	0	0	0	0	0	0	0	0
O43865_S2	0	0	2167600	2729200	0	5435800	5251000	1225800	0	0	0	0	0	0	0	0	0	9586400	0	0	1152700	901160	0	0	0	22135000	0	0	15324000	18018000	0	0	7629900	3451900	3679700	0	0	0	0	0	0	0	0	0	0	0	0	0	0
O43865_S84	0	0	0	0	0	0	0	0	0	0	0	0	0	0	0	0	0	0	0	0	0	0	0	0	0	0	0	0	0	0	0	0	0	0	0	0	0	0	0	21467000	0	0	0	0	10780000	1286500	11740000	0	0
O43865_S85	0	0	0	0	0	0	0	0	0	0	0	0	0	0	0	0	0	0	0	0	0	0	0	0	0	0	0	0	0	0	0	0	0	0	0	0	0	0	0	21467000	0	0	0	0	10780000	1286500	11740000	0	0
O43865_T82	0	0	0	0	0	0	0	0	0	0	0	0	0	0	0	0	0	0	0	0	0	0	0	0	0	0	0	0	0	0	0	0	0	0	0	0	0	0	0	21467000	0	0	0	0	10780000	1286500	11740000	0	0
O43865_Y28	0	0	0	0	1196600	0	0	0	0	0	3266200	0	0	0	0	0	0	0	0	0	0	0	0	0	0	0	0	0	0	0	0	0	0	0	0	0	0	0	0	0	0	0	0	0	0	0	0	0	3861700
O43896_S494	0	0	0	0	0	0	297500	0	0	0	0	0	0	0	0	998810	0	3473700	2338200	0	0	0	0	0	0	0	9213100	6418300	2020300	1872900	9510700	8103100	9735700	0	0	0	0	0	0	0	0	0	4678900	0	0	0	0	0	0
O43896_S674	0	0	0	0	0	0	0	0	0	0	0	0	0	0	0	3559700	0	0	0	0	0	0	0	0	0	0	0	0	0	424100	0	0	0	0	0	0	6710900	6412300	13975000	13918000	0	4411400	7645800	22143000	0	0	0	0	0
O43896_S676	0	0	0	0	0	0	0	0	0	0	0	0	0	0	0	3559700	0	0	0	0	0	0	0	0	0	0	0	0	0	424100	0	0	0	0	0	0	6710900	6412300	13975000	13918000	0	4411400	7645800	22143000	0	0	0	0	0
O43896_S910	0	0	0	0	0	0	0	0	0	0	0	0	0	0	0	0	0	0	0	0	0	0	0	0	0	0	0	0	0	0	0	0	0	0	0	0	0	0	0	0	0	0	0	0	0	0	0	0	0
O43896_S915	0	0	2287700	4211100	1686600	0	0	0	0	0	0	994700	0	0	0	987460	0	1290600	0	0	0	0	0	0	0	20647000	40885000	0	2094400	2922100	10086000	13237000	5558400	0	0	0	0	0	0	0	2111700	18275000	7779000	12172000	0	0	0	0	0
O43896_T1083	0	0	7766400	13854000	10769000	0	0	6339400	0	0	0	9495500	19234000	22359000	25165000	0	797450	15658000	567780	1566800	1497900	1389800	0	0	0	66284000	42880000	24310000	15253000	17172000	48176000	54282000	36555000	10006000	0	15089000	20455000	19619000	0	0	0	69133000	56296000	41649000	0	0	0	0	492460
O43896_T489	0	0	0	0	0	0	0	0	0	0	0	0	0	0	0	0	0	0	0	0	0	0	0	0	0	7882800	0	0	0	0	0	0	0	0	0	0	0	0	0	0	0	0	0	0	0	0	0	0	0
O43900_S381	0	0	0	0	0	0	2220300	0	0	0	0	0	0	0	0	0	7729100	10240000	9825500	0	0	0	0	0	0	15988000	21742000	0	1902200	2642500	12927000	15883000	17651000	3800100	0	0	0	0	0	0	0	0	11055000	0	0	0	0	0	0
O43900_S437	0	0	0	0	0	0	0	0	0	0	0	0	0	0	0	0	0	0	0	0	0	0	0	0	0	0	3932100	0	0	0	0	0	0	0	0	0	0	0	0	0	0	0	0	0	0	0	0	0	0
O43903_S183	0	0	0	0	0	0	0	0	0	0	0	0	0	0	0	0	0	0	0	0	0	0	0	0	0	0	0	0	0	0	0	0	0	0	0	0	0	0	0	0	0	0	0	0	0	0	0	0	0
O43903_S282	0	0	0	0	0	0	0	0	0	0	0	0	0	9111900	16422000	0	0	0	0	0	0	0	0	0	5498600	0	0	0	0	0	0	0	0	0	0	0	0	0	0	0	0	0	0	0	0	0	0	0	0
O43909_S362	0	0	0	0	0	0	0	0	0	0	0	0	0	0	0	0	0	0	0	0	0	0	0	0	0	0	0	0	0	0	0	0	0	3358500	0	9126100	0	0	0	0	0	0	0	0	0	0	0	0	0
O43933_S1181	0	0	0	0	0	4889900	0	0	0	0	0	10327000	0	0	0	0	0	0	0	0	0	0	0	0	0	0	0	0	0	0	0	0	0	0	0	0	0	0	0	0	0	0	0	0	0	0	0	0	0
O43933_S1209	0	0	0	8111100	4108300	0	0	0	0	0	0	0	0	0	0	0	0	0	0	0	0	0	0	0	0	0	0	0	0	0	0	0	0	0	0	0	0	0	10677000	15747000	0	11245000	0	0	0	0	0	0	0
O43933_S1211	0	196640	12334000	20632000	17823000	13357000	38487000	28921000	0	0	0	0	0	0	0	0	22122000	27487000	22285000	6200800	10209000	6499700	0	0	3876600	0	13672000	0	5129600	13578000	16040000	21189000	15685000	9488100	4348000	11715000	0	0	10677000	15747000	0	11245000	6315500	0	0	0	0	4144500	2826000
O60216_S153	0	0	0	0	0	3061700	9955600	8026900	0	0	0	0	0	0	0	0	0	24596000	20394000	0	0	0	0	0	0	73900000	11677000	0	9173400	9018100	21805000	21649000	19920000	0	0	0	0	0	0	0	0	0	0	24634000	0	0	0	0	0
O60216_S175	0	0	0	0	0	0	0	0	0	0	0	0	0	0	0	0	0	8056400	0	0	0	0	0	0	0	15581000	0	0	7573900	0	0	0	0	0	0	0	13750000	0	0	0	0	38620000	25734000	15887000	0	0	0	0	0
O60216_S200	0	0	0	0	0	0	0	0	0	0	0	0	0	0	0	0	19070000	0	0	0	0	0	0	0	0	0	0	0	6036800	0	0	0	0	0	0	0	0	0	0	0	0	0	0	0	0	0	0	0	0
O60218_S215	0	0	0	0	0	0	0	0	0	0	0	0	0	0	0	0	0	0	0	0	0	0	0	0	0	0	0	0	0	0	0	0	0	0	917280	0	0	0	0	0	0	0	0	0	0	0	0	0	0
O60218_S23	0	0	0	0	0	0	0	0	0	0	0	0	0	0	0	590460	0	0	0	0	0	0	0	0	0	0	0	0	0	0	0	0	0	0	0	0	0	0	0	0	0	0	0	0	0	0	0	0	0
O60220_S94	0	0	0	780040	0	7976200	0	0	0	0	0	0	0	1164100	0	0	0	0	0	0	0	0	0	0	0	15962000	0	0	14209000	14375000	0	0	0	1270800	536140	1408200	0	0	0	0	0	0	0	0	0	0	0	0	0
O60220_S96	0	0	2931200	0	334300	849950	20889000	22925000	0	0	0	3179900	1775200	0	0	3462300	0	6748100	5174600	0	0	0	0	0	1886400	0	0	0	0	0	5461000	5729800	3366700	0	0	0	69207000	73110000	0	0	0	0	0	0	0	0	0	0	0
O60229_S1741	0	0	0	0	0	0	0	0	0	0	0	0	0	0	0	0	0	0	0	0	0	0	0	0	0	0	0	0	0	0	0	0	0	0	0	0	0	0	0	0	0	0	0	0	0	0	0	0	0
O60229_S1757	0	0	0	1245900	1843800	0	0	0	2788900	0	2915200	2002500	0	0	0	0	0	0	1695000	536250	2510700	0	1860800	0	0	0	0	0	0	0	0	0	0	0	0	0	24855000	32393000	0	0	0	0	0	0	0	0	0	0	0
O60229_S1799	0	0	0	0	0	0	0	0	0	0	0	0	0	0	0	0	0	0	2783000	4787200	5024300	0	0	0	0	11464000	0	0	0	0	0	0	0	0	0	0	17410000	20638000	0	0	0	0	0	0	0	0	0	0	0
O60229_S1817	0	0	4665300	0	0	0	0	0	2673300	0	0	0	0	4425100	0	0	3100600	0	0	0	0	0	0	0	0	0	0	0	0	0	0	0	0	0	0	0	0	39876000	0	0	0	0	0	0	0	0	0	0	0
O60229_S2237	0	0	0	0	0	0	0	0	0	0	0	0	0	0	0	0	4777100	0	3363100	0	0	0	0	0	0	17869000	0	0	0	0	0	0	0	0	0	0	28686000	28375000	0	0	0	0	0	0	0	0	0	0	0
O60229_S2262	0	0	0	0	0	0	0	0	0	0	0	0	0	0	0	0	0	0	0	0	0	0	0	0	0	0	0	0	0	0	0	0	0	0	0	0	6449300	7210600	0	0	0	0	0	0	0	0	0	0	0
O60229_S2294	0	0	0	0	0	0	0	0	0	0	0	0	0	0	0	0	0	0	0	0	0	0	0	0	0	0	0	0	0	0	0	0	0	0	0	0	0	0	0	0	0	0	0	0	0	0	0	0	0
O60229_S2297	0	0	0	0	0	0	0	0	0	0	0	0	0	0	0	0	0	0	0	0	0	0	0	0	0	0	0	0	0	0	0	0	0	0	0	0	0	0	0	0	0	0	0	0	0	0	0	0	0
O60229_T1913	0	0	0	0	0	0	0	0	0	0	0	0	0	0	0	0	0	0	0	0	0	0	0	0	0	0	0	0	0	0	0	0	0	0	0	0	0	0	0	0	0	0	0	0	0	0	0	0	0
O60231_S103	0	0	51216000	69729000	46543000	13541000	14783000	34375000	20997000	15494000	22634000	765900000	138900000	133950000	144330000	41091000	64044000	138510000	93193000	20671000	85980000	32145000	86080000	69447000	82895000	18252000	31986000	3136900	103020000	114260000	262750000	273150000	233140000	9900000	0	59900000	159290000	152100000	271170000	129240000	1673900	218460000	530220000	75587000	11074000	0	3667800	6744300	2609800
O60231_S106	0	0	51216000	69729000	46543000	10377000	0	28847000	20997000	15494000	22634000	765900000	138900000	133950000	144330000	20477000	64044000	138510000	91314000	20671000	85980000	32145000	86080000	69447000	82895000	18252000	26216000	5909400	103020000	121030000	256570000	273150000	228500000	9900000	0	59900000	159290000	152100000	271170000	129240000	1673900	214850000	530220000	75587000	11074000	0	3667800	6744300	2609800
O60231_S107	0	0	0	0	0	0	9712800	0	0	0	0	0	0	0	0	0	0	0	0	0	0	0	0	0	0	0	0	0	0	0	0	0	0	0	0	0	0	0	0	0	0	0	0	0	0	0	0	0	0
O60231_S160	751070	318740	0	0	0	36813000	55265000	64780000	0	0	0	14952000	0	0	0	0	0	0	0	8628700	9477600	8696100	0	0	0	0	132610000	0	0	0	139870000	96311000	104260000	12177000	4160200	0	0	0	0	0	0	32267000	0	0	0	0	0	15280000	15969000
O60231_T155	0	0	0	0	0	0	0	0	0	0	0	0	0	16526000	19048000	0	0	0	0	0	0	0	0	0	0	0	0	0	0	0	0	0	0	0	0	0	0	0	0	0	6490600	0	0	0	0	0	0	0	0
O60232_S103	0	0	0	0	0	0	0	0	0	0	0	0	0	0	0	0	0	0	0	0	0	0	0	0	0	0	0	0	0	0	0	0	0	0	0	0	0	0	0	0	0	0	0	0	0	0	0	0	0
O60232_S12	0	0	0	0	0	0	4533100	4048100	0	0	0	7654700	0	0	0	0	4137200	4278500	0	0	0	0	0	0	0	0	0	0	0	1500900	2276800	2181900	0	0	0	0	0	0	0	0	0	0	0	0	0	0	0	0	0
O60232_S78	0	4531700	0	0	0	1678000	0	0	0	0	0	3794100	0	0	0	2891000	3167500	4627700	0	0	1281000	0	0	0	0	27905000	0	0	0	2852000	12407000	9932900	7767100	2137800	0	2666600	39009000	15283000	0	0	5122100	0	0	8360600	0	0	0	68965000	45617000
O60237_S687	0	0	0	0	0	0	0	0	0	0	0	0	0	0	0	0	0	0	0	0	0	0	0	0	0	0	0	0	0	0	0	0	0	0	0	0	0	0	0	0	0	0	0	0	0	0	0	0	0
O60237_T646	465490	0	0	0	0	0	0	0	0	0	0	0	0	0	0	0	0	0	0	0	0	0	0	0	0	5295300	0	0	0	0	0	0	0	0	0	0	0	0	0	0	0	0	0	0	0	0	0	0	0
O60238_S118	0	0	0	0	0	0	0	0	0	0	0	0	0	0	0	3300000	0	0	0	0	0	0	0	0	0	0	0	0	0	0	0	0	0	0	0	0	0	0	0	0	0	0	0	0	0	0	0	0	0
O60238_S120	0	0	0	0	0	0	0	0	0	0	0	0	0	0	0	0	0	0	0	0	0	0	0	0	0	0	0	0	0	0	0	0	0	0	0	0	0	0	0	0	0	0	0	0	0	0	0	0	0
O60238_S164	0	0	0	0	0	0	0	0	0	0	0	0	0	0	0	0	0	0	0	0	0	0	0	0	0	0	0	0	0	0	0	0	0	0	0	0	0	0	0	0	0	0	0	0	0	0	0	0	0
O60238_S166	0	0	0	0	0	0	0	0	0	0	0	0	0	0	0	0	0	0	0	0	0	0	0	0	0	0	0	0	0	0	3852000	34482000	19888000	4377800	0	714130	0	0	0	0	0	0	0	0	0	0	0	0	0
O60238_S62	0	0	5795700	8546200	6792600	0	0	0	0	1912000	0	1345800	0	0	0	0	2589600	26802000	17485000	0	0	0	0	3688300	5671000	705220	15964000	0	3298700	490170	0	0	2639900	4141400	573320	3372500	10903000	15131000	0	13776000	1230400	0	5431400	6049000	2536400	1406300	690390	0	0
O60238_S63	0	0	7508400	24740000	10608000	0	0	0	0	0	0	0	25766000	0	0	0	0	144070000	0	4727500	5528300	4448100	0	0	0	0	0	0	0	9606000	55889000	69205000	51807000	0	0	20247000	28637000	0	0	0	0	0	0	0	0	0	0	0	0
O60238_S65	0	0	0	24740000	0	0	1892300	4167200	0	0	0	0	2019700	0	0	16414000	157470000	10357000	141390000	1622500	0	1830900	14930000	0	0	26071000	14729000	0	6290200	0	55889000	69205000	51807000	0	3830100	2853000	0	37349000	20765000	57310000	3959900	0	0	0	2715900	1973200	1531300	3560400	0
O60238_S95	0	0	0	0	0	0	0	0	0	0	0	0	0	0	0	0	0	0	0	0	0	0	0	0	0	0	0	0	0	0	0	0	0	0	0	0	0	0	0	0	0	0	0	0	0	0	0	0	0
O60239_S421	0	0	0	0	0	0	0	0	0	0	0	0	0	0	0	0	0	0	0	0	0	0	0	0	0	0	0	0	0	0	0	0	0	0	0	0	0	0	0	0	0	0	0	0	0	0	0	0	0
O60241_S755	0	0	0	3740500	0	0	0	0	0	0	0	0	0	0	0	0	0	0	0	0	0	0	0	0	0	0	0	0	0	0	0	0	0	0	0	0	0	0	0	0	0	0	0	0	0	0	0	14539000	0
O60244_S1112	586090	0	0	0	921460	0	7146400	0	0	0	0	6082200	0	1713200	0	2069300	4872700	7424300	7587900	1638700	1830900	0	2620500	2484600	0	0	4031400	0	2323700	10290000	7022600	0	2997900	0	0	952970	7065700	7507200	0	19600000	0	0	0	0	0	1214800	2293900	0	9446800
O60244_S1116	0	0	0	0	0	0	7146400	0	0	0	0	0	0	0	0	0	0	0	0	1638700	0	0	0	0	0	0	0	0	1892800	0	7022600	0	0	0	0	0	0	0	0	5498900	0	0	0	0	0	1214800	0	0	0
O60244_S1119	586090	0	0	0	921460	0	0	0	0	0	0	6082200	0	1713200	0	2069300	4872700	7424300	7587900	0	1830900	0	2620500	2484600	0	0	0	0	2323700	10290000	0	0	0	0	0	952970	7065700	7507200	0	19600000	0	0	0	0	0	0	2293900	0	9446800
O60244_S1128	0	0	10737000	2059100	0	0	0	3033500	0	895230	0	8097600	0	0	0	0	6573600	22428000	16792000	0	1891900	2055900	13864000	8145100	4460600	25834000	0	0	0	9720700	0	0	0	0	0	0	0	0	0	5854200	0	0	0	0	2074200	1785600	1397700	37388000	25544000
O60244_S1136	0	0	7895900	8579400	3926600	0	3296600	7376300	0	1811800	0	8097600	0	0	0	0	6573600	22428000	16792000	1956100	1891900	1738600	16087000	9691200	4460600	25834000	0	0	2517000	12966000	3188000	2341400	3252100	0	0	3706400	0	0	0	5854200	0	0	0	0	2074200	1785600	1397700	26460000	14834000
O60244_S1142	0	0	4313700	9978800	5602200	3928800	6767500	4342800	0	916550	0	0	0	0	0	1804300	4441700	0	0	1956100	0	1738600	14871000	1546100	0	37321000	7789700	3139400	7798400	16358000	3188000	2341400	3252100	0	0	3706400	0	0	0	0	0	0	0	0	0	0	0	0	68265000
O60244_S1144	0	0	12399000	3458500	1675600	3928800	0	5721700	0	895230	0	8097600	0	0	0	4445300	0	16019000	9921600	0	0	0	3229900	8145100	4460600	11487000	0	3139400	5281500	3392600	0	0	0	0	0	0	0	0	0	5854200	0	0	0	0	2074200	1785600	1397700	10830000	55695000
O60244_S617	321200	345430	0	0	0	9135800	0	0	0	0	0	12453000	0	0	0	0	0	0	0	0	0	0	0	0	0	0	0	0	0	0	0	0	0	0	0	0	0	0	0	0	0	0	0	0	0	0	0	7076600	8153000
O60244_S977	0	0	0	0	4315200	0	0	0	0	27055000	23364000	17656000	0	0	0	0	21323000	21903000	0	0	0	0	0	0	0	0	0	0	0	2050800	29174000	0	0	0	0	0	0	21032000	52421000	27087000	0	16035000	12663000	0	0	0	0	0	0
O60244_S986	0	0	0	0	4315200	0	0	0	0	27055000	23364000	17656000	0	0	0	0	21323000	21903000	0	0	0	0	0	0	0	0	0	0	0	2050800	29174000	0	0	0	0	0	0	21032000	52421000	27087000	0	16035000	12663000	0	0	0	0	0	0
O60245_S1000	2696000	1446900	0	0	0	0	0	0	0	0	0	0	0	0	0	0	10204000	12048000	0	25058000	0	1024000	0	0	0	44286000	0	0	13135000	14134000	0	0	0	8538600	8151200	9610700	0	0	0	0	0	0	0	0	0	0	0	0	0
O60245_S1011	5756500	7330400	0	0	0	0	0	0	0	0	0	0	0	0	0	0	10204000	12048000	0	25058000	0	1024000	0	0	0	93575000	0	0	20737000	20649000	0	0	0	8538600	8151200	9610700	0	0	0	0	0	0	0	0	0	0	0	0	0
O60245_S1038	0	0	0	0	0	0	0	0	0	0	0	0	0	0	0	0	0	4190500	0	0	5696400	0	0	0	0	31896000	0	0	0	0	0	0	0	0	0	5808800	0	0	0	0	0	0	0	0	0	0	0	0	0
O60245_S1041	0	0	0	0	0	0	0	0	0	0	0	0	0	0	0	0	0	4190500	0	0	0	0	0	0	0	31896000	0	0	0	0	0	0	0	0	0	5808800	0	0	0	0	0	0	0	0	0	0	0	0	0
O60245_S974	0	0	0	0	0	0	0	0	0	0	0	0	0	0	0	0	2804700	3261500	2310200	0	0	0	0	0	0	15985000	0	0	5600100	6708800	0	0	0	3403100	0	0	0	0	0	0	0	0	0	0	0	0	0	0	0
O60245_S989	558550	843910	14273000	0	0	0	0	0	0	0	0	0	0	0	0	0	0	0	0	31024000	31892000	27196000	0	0	0	23527000	0	0	6996600	19534000	0	0	0	14426000	4683000	36836000	0	0	0	0	0	0	0	0	0	0	0	0	0
O60245_Y1064	0	0	0	0	0	0	0	0	0	0	0	0	0	0	0	0	0	0	0	0	0	0	0	0	0	5962300	0	0	0	0	0	0	0	0	0	0	0	0	0	0	0	0	0	0	0	0	0	0	0
O60248_S37	0	0	0	0	0	0	0	0	0	0	0	0	0	0	0	0	1905800	0	0	0	0	0	1184400	1155600	0	0	0	0	0	0	0	0	0	0	0	0	0	0	0	0	0	0	0	0	0	0	0	0	0
O60256_S227	7778000	16172000	4439300	1961800	2476600	4876400	5071200	7665900	0	0	0	2318300	0	0	0	8673700	2715600	0	0	0	0	0	0	0	0	51327000	49324000	15163000	18198000	8937400	7137200	0	12341000	0	0	0	34683000	0	0	0	55401000	148610000	92044000	117060000	0	0	0	622640000	702300000
O60256_S233	0	0	0	0	0	0	0	0	0	0	0	0	0	0	0	0	0	0	0	0	0	0	0	0	0	0	0	0	0	0	0	0	0	0	0	0	0	0	0	0	0	0	0	0	0	0	0	0	0
O60256_T5	0	0	2615900	0	726230	7829400	10600000	11133000	0	1186600	0	2407200	0	0	0	0	0	0	583100	0	0	0	0	0	0	7274700	0	0	0	832980	490100	3252600	1305100	1045100	0	985920	0	0	0	0	0	9920700	8789100	9119600	0	0	0	16322000	13050000
O60262_S2	0	0	0	0	0	0	0	0	0	0	0	0	0	0	0	0	0	0	0	0	0	0	0	0	0	0	0	0	0	0	0	0	0	0	0	0	0	0	0	0	0	0	0	0	0	0	0	0	0
O60264_S116	0	3098000	0	0	0	28220000	56846000	66991000	3421400	0	1257800	45720000	0	6087600	11024000	23006000	17211000	79174000	78346000	555500	9818700	11490000	28199000	35635000	6206500	145860000	22582000	10408000	5065000	8029600	37854000	51984000	35373000	2166300	2193600	6239200	121220000	92851000	71475000	71124000	8414400	108830000	7402900	69563000	25598000	929180	22544000	25134000	22252000
O60264_S137	0	0	0	0	0	0	0	0	0	0	0	0	0	0	0	0	0	0	0	0	0	0	0	0	0	9879700	0	0	405450	0	0	0	0	0	0	0	0	0	0	0	0	0	0	0	0	0	0	0	0
O60264_S66	1754600	12772000	0	0	4182400	114410000	97967000	147720000	0	4653400	2951800	35694000	22566000	21181000	26266000	6860900	0	0	0	6110800	3406800	0	0	0	0	339760000	146290000	27553000	0	0	0	0	0	23049000	27527000	0	259530000	417020000	24153000	22810000	193370000	0	269610000	0	2779000	3770200	3513700	640950000	0
O60264_T113	0	0	0	0	0	16925000	43647000	57500000	3421400	0	1257800	43383000	0	6087600	11024000	0	0	59604000	63119000	10200000	8965000	11490000	28199000	35635000	6206500	99101000	0	0	0	1320300	37854000	44151000	32627000	0	0	2434400	121220000	88957000	71475000	71124000	5507600	108830000	0	69563000	25598000	929180	22544000	0	0
O60266_S525	144540	0	0	0	0	1077500	1229100	705450	0	0	0	874970	0	0	0	0	0	0	0	0	0	0	0	0	0	0	1758000	0	661650	0	7536300	7047600	8741700	0	0	0	0	0	827630	0	0	0	0	0	0	0	0	0	0
O60269_S142	0	0	0	0	0	0	0	0	0	0	0	0	0	0	0	0	0	2567400	0	0	0	0	0	0	0	0	0	0	0	0	0	0	0	0	0	0	0	0	0	0	3928100	0	0	0	0	0	0	0	0
O60269_S266	0	0	0	0	0	0	0	0	0	0	0	0	0	0	0	0	0	0	0	0	0	0	0	0	0	0	0	0	0	0	0	0	0	0	0	0	0	0	0	0	0	9086400	0	0	0	0	0	0	0
O60271_S109	0	0	0	0	0	0	4497100	4219200	0	912900	0	0	0	0	0	16828000	0	0	0	0	0	0	0	0	0	11360000	0	0	2440800	1853100	5003300	3891500	0	0	0	0	0	0	0	0	0	0	9656500	0	0	0	0	0	0
O60271_S1238	0	0	0	0	0	2229700	3559100	3277100	0	0	0	0	0	0	0	0	0	0	0	0	0	0	0	0	0	6757300	0	0	0	0	2998100	0	3194000	0	0	0	0	0	0	0	3090000	0	0	0	0	0	0	0	0
O60271_S1244	0	0	0	0	0	5147300	0	8518000	0	0	0	0	0	0	0	0	0	0	0	0	0	0	0	0	0	0	0	0	0	0	0	0	0	0	0	0	0	0	0	0	0	0	0	0	0	0	0	0	0
O60271_S1262	0	0	0	0	0	6771200	0	0	0	0	0	0	0	0	0	0	0	0	0	0	0	0	0	0	0	0	3987700	0	0	0	0	0	0	0	0	0	0	0	0	0	0	0	0	0	0	0	0	0	0
O60271_S183	373970	705200	6745500	6080600	0	9130100	16323000	11076000	0	0	0	9592400	3520600	2561300	0	6042500	0	13631000	22665000	3061800	4285700	4475100	2334200	0	0	16148000	24107000	9876600	4784300	4735700	9628700	41415000	35730000	0	1061500	0	43821000	9630500	155070000	163500000	2273200	24496000	66606000	11091000	0	0	0	0	0
O60271_S185	0	0	3191200	6080600	0	0	2229300	2340100	0	0	0	7827300	0	0	0	0	0	0	22665000	0	1465700	1960300	2334200	0	0	99776000	0	0	1022900	1427600	9628700	9289200	0	0	0	0	22985000	9630500	162270000	152100000	0	0	27044000	0	0	0	0	0	0
O60271_S203	0	0	0	0	0	0	0	23526000	74791000	89062000	146900000	0	0	0	0	0	115070000	88828000	115040000	0	0	0	0	0	0	0	6678900	23561000	0	17512000	0	0	85047000	34423000	552390000	0	0	0	0	0	0	0	13995000	0	0	0	0	0	0
O60271_S229	0	0	0	4042000	0	0	0	0	1930600	1622500	1482500	11328000	0	0	0	0	0	0	0	992640	0	0	0	1918000	0	0	0	0	0	0	0	0	0	0	0	0	0	0	0	6961900	0	0	0	0	0	0	0	0	0
O60271_S238	0	0	0	0	0	4300500	3334800	4430100	0	0	0	0	0	0	0	0	0	0	0	0	0	0	0	0	0	0	0	0	0	0	3277200	0	3494600	0	0	0	0	0	0	0	0	0	0	0	0	0	0	0	0
O60271_S249	0	0	18420000	6939200	2465200	0	0	0	0	0	0	18512000	10400000	0	20369000	2050500	0	0	0	0	3039500	0	0	0	0	0	0	0	0	0	0	0	0	0	0	0	0	0	0	0	0	0	0	0	0	0	0	0	0
O60271_S265	0	0	0	0	0	0	0	0	1443000	0	0	19451000	0	0	0	0	0	0	1159600	5651700	9222200	8426900	0	0	0	0	0	0	0	0	8960800	10688000	11224000	0	0	8427000	0	0	5802900	0	0	4936600	0	2736100	1201600	0	0	0	0
O60271_S268	0	0	0	0	0	2713200	3172000	2536400	0	0	0	19451000	0	0	0	0	0	0	1159600	5651700	9222200	8426900	0	0	0	0	0	0	0	0	13088000	10688000	3565200	0	0	4813100	0	0	0	0	0	4936600	0	2736100	1201600	0	0	0	0
O60271_S329	0	0	0	0	0	0	11229000	0	0	0	0	74375000	0	0	0	6869600	110630000	82252000	71499000	3328300	0	2300500	6409300	0	0	103560000	0	0	0	0	33200000	0	0	19079000	14621000	5563000	95013000	0	0	0	0	0	67228000	0	3247000	5355200	0	0	62035000
O60271_S332	3213700	0	8901100	0	0	20949000	30974000	4783500	0	0	0	89810000	0	0	0	6869600	119400000	87026000	71499000	3328300	0	7238100	6409300	0	0	192590000	0	24874000	21108000	22346000	64527000	0	0	19079000	20863000	5563000	95013000	3524400	33050000	0	0	0	67228000	0	4828000	5355200	0	366080000	62035000
O60271_S358	0	0	0	0	0	5656300	0	10593000	0	0	0	0	0	0	0	0	0	0	0	0	0	0	0	0	0	25145000	0	0	0	0	6214000	8526000	6813000	0	0	0	0	0	11143000	0	4392700	0	0	0	0	0	0	0	0
O60271_S705	0	0	0	0	0	0	0	0	0	0	0	0	0	0	0	0	0	0	0	0	0	0	0	0	0	0	0	0	0	0	0	0	0	0	0	0	0	0	0	0	0	0	0	0	0	0	0	0	0
O60271_S728	0	0	327120000	0	328770000	0	0	0	0	0	371770000	0	0	0	0	0	0	0	0	0	0	0	0	0	0	0	0	0	0	0	0	0	0	0	0	0	0	0	0	0	0	0	0	0	0	0	0	0	0
O60271_S730	17907000	28830000	187750000	382950000	4822100	53994000	73212000	211260000	176010000	444160000	4043400	835490000	43648000	56133000	49263000	9734100	134020000	184610000	181860000	159080000	561040000	246420000	788450000	662680000	169660000	1873900000	61250000	9482200	81442000	91098000	332130000	363260000	301660000	147040000	14303000	505390000	1297600000	923330000	1953500000	1566900000	25993000	1789600000	1984300000	1380000000	77521000	55666000	46280000	1278700000	590140000
O60271_S732	13886000	10351000	24747000	0	0	0	0	0	0	54215000	0	0	0	0	4817200	0	12252000	8045400	0	0	0	0	0	0	0	3123200	0	0	0	0	0	345130000	0	0	7643400	0	0	0	0	0	0	359070000	0	0	0	0	0	1091300000	0
O60271_S733	5950600	22261000	338220000	400830000	338410000	115130000	45352000	165770000	176010000	444160000	371770000	853750000	47554000	56133000	49263000	9734100	134020000	194120000	181860000	153510000	552250000	241750000	788450000	662680000	169660000	1954000000	84229000	21516000	100280000	120600000	313660000	42327000	284590000	138260000	16314000	500100000	1372000000	967730000	1939400000	1556400000	92610000	1724200000	2280400000	1656600000	79519000	57723000	46280000	207200000	904910000
O60271_S815	0	408100	12171000	16935000	0	3418600	3043900	2591600	0	0	0	13975000	0	0	0	0	0	0	0	7914300	8487400	9004600	0	0	0	111790000	9397900	2954500	0	0	16834000	20327000	0	0	0	0	0	0	0	0	1913300	40216000	26969000	26967000	0	0	0	3945400	3323400
O60271_T1264	0	0	0	0	0	613760	15365000	0	0	0	0	0	0	0	0	0	0	0	0	0	0	0	0	0	0	0	0	0	0	5206900	0	0	0	0	0	0	0	0	0	0	0	0	0	0	0	0	0	0	0
O60271_T191	0	0	0	0	0	2928100	0	0	0	0	0	0	0	0	0	0	0	0	0	0	0	0	0	0	0	0	0	0	0	0	0	0	0	0	0	0	0	0	0	0	0	0	0	0	0	0	0	0	0
O60271_T217	0	0	0	7102100	7026200	22271000	25707000	39429000	88565000	100600000	146900000	0	0	0	0	0	115070000	88828000	115040000	0	0	0	0	0	0	244810000	88492000	64595000	22461000	51139000	80815000	103850000	0	41386000	558550000	0	0	0	0	0	0	30252000	43625000	15001000	0	0	0	0	285510000
O60271_T226	0	0	24329000	45726000	38033000	5488400	3411000	0	20455000	13882000	10202000	176350000	0	2416600	0	1283500	0	0	0	6240900	6128200	6114300	0	0	0	5099200	0	2092600	860110	2417500	17167000	43262000	0	12803000	8425100	34397000	0	0	0	0	853440	0	0	0	0	0	0	19696000	15962000
O60271_T276	0	0	0	0	0	0	0	0	780960	0	0	84499000	0	0	0	0	0	0	0	0	0	0	4693100	0	0	7623200	0	10549000	0	0	2027700	3759800	0	18958000	0	39148000	0	0	15664000	12678000	0	0	0	0	0	0	0	102250000	75514000
O60271_T292	0	0	0	0	0	0	2252500	2630900	780960	0	0	86436000	0	3474800	3766800	0	0	0	0	0	0	0	0	0	0	0	0	0	0	0	0	0	0	18958000	0	0	0	0	0	5355500	0	0	0	0	0	0	0	0	0
O60271_T418	0	0	0	0	0	1530100	1521600	2103900	0	0	0	0	0	0	0	0	0	0	0	0	0	0	0	0	0	4913100	0	0	1826500	1219100	2016900	2647100	2153400	0	0	0	0	0	0	0	0	0	0	0	0	0	0	0	0
O60271_T586	0	0	0	1607500	2550300	0	0	0	0	0	0	0	0	0	0	0	0	0	0	0	0	0	0	0	0	0	2085100	0	0	0	0	0	0	0	709090	0	8846400	0	0	0	0	0	5792500	3250900	0	0	0	0	0
O60279_S105	0	0	0	0	0	0	0	0	0	0	0	0	0	0	0	0	0	0	0	0	0	0	0	0	0	0	0	0	0	0	0	0	0	0	0	2223100	0	0	0	0	0	0	0	0	0	0	0	0	0
O60281_S654	0	0	5701500	4027400	2449200	0	1181800	0	0	0	0	0	0	0	0	0	0	0	0	0	0	0	0	0	0	0	0	0	0	0	0	0	0	0	0	0	4499100	4695100	0	0	0	0	0	0	0	0	0	0	0
O60282_S935	0	0	0	0	0	0	0	0	0	0	0	0	0	0	0	0	0	0	0	0	0	0	0	0	0	0	0	0	0	0	0	0	0	0	0	0	0	0	0	0	0	0	0	0	0	0	0	0	0
O60284_S172	0	0	0	0	0	0	0	0	0	0	0	0	0	0	0	0	0	0	0	0	0	0	0	0	0	0	0	0	0	0	0	0	0	0	0	0	0	0	0	0	0	0	0	0	461680	836510	764030	0	0
O60284_S434	0	0	0	0	0	0	0	0	0	0	0	0	0	0	0	0	0	0	0	0	0	0	0	0	0	0	0	0	0	0	0	0	0	0	0	0	0	0	0	0	0	0	0	0	0	0	0	0	0
O60284_S891	0	0	0	0	0	0	0	0	0	0	0	0	0	0	0	0	0	0	0	0	0	0	0	0	0	0	0	0	0	0	0	0	0	0	0	0	0	0	0	0	0	0	0	0	0	0	0	0	0
O60284_T639	0	0	0	0	0	0	0	0	0	0	0	0	0	0	0	0	0	0	0	0	0	0	0	0	0	0	0	0	0	0	0	0	0	0	0	0	0	0	0	0	0	0	0	0	0	0	0	0	0
O60285_S22	0	3952100	6674400	5162200	0	0	0	0	0	0	0	0	5016800	5846000	6382200	0	0	0	0	0	0	0	0	0	0	0	0	0	0	0	41778000	46765000	35248000	0	3015700	0	0	0	0	0	0	0	0	0	0	0	0	0	162180000
O60285_S388	0	0	0	0	0	0	0	0	0	0	0	0	0	0	0	0	0	0	0	0	0	0	0	0	0	0	0	0	0	0	0	0	0	0	0	0	0	0	0	0	0	0	0	0	0	0	0	0	0
O60285_S445	0	0	7337400	4631900	0	1277600	0	0	0	0	0	0	0	0	0	0	829220	0	358900	0	0	842400	0	0	0	0	0	0	0	746880	7197900	4848800	5744800	483470	883470	4795800	0	0	0	0	0	0	0	0	0	0	0	0	0
O60285_S455	0	0	7337400	4631900	2138100	1277600	0	0	0	0	0	0	0	0	0	0	829220	0	358900	0	0	842400	0	0	0	0	0	824740	0	1547300	11187000	4848800	10118000	483470	883470	4795800	0	0	0	0	727110	0	0	0	0	0	0	0	47997000
O60285_S603	0	0	0	0	0	0	0	0	0	0	0	0	0	0	0	0	0	0	0	0	0	0	0	0	0	0	0	0	0	0	0	0	0	0	0	0	0	0	0	0	0	0	0	0	0	0	0	88303000	71076000
O60285_T211	0	0	0	0	0	0	0	0	0	0	0	0	0	0	0	0	0	0	0	0	0	0	0	0	0	0	0	0	0	0	0	0	0	0	0	0	0	0	0	0	0	0	0	0	0	0	0	0	21573000
O60291_S506	0	0	0	0	0	0	0	0	0	0	0	0	31064000	28597000	0	0	0	0	0	0	0	0	0	0	0	23834000	0	0	0	1612900	0	10097000	11016000	0	0	3278000	0	0	0	0	0	0	0	0	0	0	0	0	0
O60291_S515	0	0	0	0	0	0	0	0	0	0	0	0	0	0	0	0	0	0	0	0	0	0	0	0	0	0	12220000	1861400	0	0	0	0	0	0	0	0	0	0	0	0	0	0	0	0	0	0	0	0	0
O60291_S523	0	0	8557200	0	3300700	0	0	0	1295200	0	1288900	0	0	0	0	4140400	0	0	6197200	0	0	0	0	0	0	0	0	0	0	0	0	6556900	0	0	0	0	0	0	19288000	18135000	2759200	0	0	0	0	0	0	0	0
O60291_S524	1531900	2850100	1082600	0	0	0	0	0	1295200	0	1288900	0	4244800	0	7202000	0	0	0	0	1048900	0	0	0	0	0	32489000	6833600	3690300	0	0	7117400	0	6832900	0	0	0	7975300	6435900	19288000	18135000	0	0	11828000	0	0	0	0	0	0
O60292_S1160	0	0	0	0	0	0	0	0	0	0	0	0	0	0	0	0	0	0	16485000	1660600	1209200	1027700	0	0	0	25601000	0	0	0	0	0	0	0	0	0	0	0	0	0	0	0	29829000	38290000	26356000	0	0	0	0	0
O60292_S1364	0	0	0	5079400	1448600	833730	0	0	0	0	0	0	0	0	0	0	0	2386300	0	0	0	0	0	0	0	0	0	0	0	0	0	0	0	0	0	0	0	0	0	0	0	0	0	0	0	0	0	0	0
O60292_S1382	0	0	0	0	905390	1650500	3354600	0	0	0	0	2114900	0	0	0	0	0	0	0	0	744720	643590	0	0	0	8358700	0	0	0	0	3625300	3456800	4185100	0	903760	1525400	0	5864700	0	0	0	0	0	0	0	0	0	2010500	0
O60292_S1440	0	0	0	0	0	0	0	0	0	0	0	0	0	0	0	0	3040800	0	2955100	996430	0	0	0	0	0	11494000	0	0	0	0	12059000	13304000	0	0	0	0	0	0	0	0	0	0	0	10503000	0	0	0	36233000	0
O60292_S146	0	0	0	3478100	0	0	0	0	0	0	0	0	0	0	0	0	0	8318500	12068000	0	1244000	0	2794200	2445300	0	0	0	0	0	0	0	0	842840	0	0	2323300	5051000	0	0	1393600	0	51997000	38236000	28912000	0	0	0	0	0
O60292_S1534	0	0	0	0	0	0	0	0	0	0	0	0	0	0	0	0	0	0	0	0	0	0	0	0	0	0	0	0	0	0	0	0	14305000	0	0	0	0	0	0	0	0	0	0	0	0	0	0	0	0
O60292_S1544	0	293440	24851000	19336000	23287000	25327000	38169000	36456000	0	0	621090	4945300	0	0	0	0	21807000	48798000	32748000	1436500	16783000	16623000	0	0	7976200	0	19980000	0	0	0	67638000	60342000	52161000	20287000	5664000	34666000	3437200	0	0	0	2295900	7768100	10019000	0	0	0	0	12114000	7792300
O60292_S1547	0	0	0	0	0	0	0	0	0	0	0	0	0	0	0	0	0	0	891040	1436500	2607400	1728400	0	0	2324700	0	0	0	0	0	0	0	0	0	0	3752700	0	0	0	0	0	0	0	0	0	0	0	0	0
O60292_S158	0	0	0	0	0	0	0	0	0	0	0	0	0	1594100	0	0	0	0	1291100	0	1244000	0	2794200	2445300	0	0	0	0	0	0	0	0	0	0	0	1597900	0	0	0	0	0	7598700	0	0	0	0	0	0	0
O60292_S1619	0	0	0	0	0	0	0	0	0	0	0	0	0	0	0	0	0	0	0	0	0	0	969340	876600	0	0	0	0	0	0	0	0	0	0	0	0	0	0	0	0	0	0	0	0	0	0	0	0	0
O60292_S1622	0	0	0	0	0	0	0	0	0	0	0	0	0	0	0	0	0	0	0	0	0	0	969340	876600	0	0	0	0	0	0	0	0	0	0	0	0	0	0	0	0	0	0	0	0	0	0	0	0	0
O60292_S1677	0	0	8179500	0	3160400	0	4290900	5284500	4252800	5201200	2408700	0	0	0	0	0	24036000	42641000	32805000	2015800	2615100	0	0	0	0	0	6038400	0	0	0	17190000	7932300	4599700	6941200	5872500	0	7505100	0	0	0	4681900	8815000	11459000	8007600	0	0	0	0	0
O60292_S1685	0	0	8179500	0	3160400	0	4290900	5284500	4252800	5201200	2408700	0	0	0	0	0	24036000	42641000	32805000	2015800	2615100	0	0	0	0	0	6038400	0	0	0	17190000	7932300	4599700	0	3331700	0	7505100	0	0	0	4681900	8815000	11459000	8007600	0	0	0	0	50254000
O60292_S172	0	0	8847900	0	0	0	0	0	0	0	0	0	0	0	0	0	2765000	0	0	8439400	11052000	0	0	0	0	119790000	0	0	3464600	0	0	0	0	14440000	0	16331000	99108000	95812000	6817700	9020000	0	0	0	0	0	0	0	91358000	157560000
O60292_S206	0	0	10625000	0	6492600	0	0	0	0	15188000	0	0	0	0	0	0	0	39511000	0	0	0	0	0	0	0	0	0	0	0	0	0	0	0	0	0	0	37177000	0	60361000	0	0	0	36881000	34160000	0	0	0	0	0
O60292_S391	0	0	0	0	0	0	0	0	0	0	0	0	0	0	0	0	0	0	0	0	0	0	0	0	0	0	0	0	0	0	0	0	0	0	0	0	0	0	0	0	0	0	0	0	0	0	0	0	0
O60292_S401	0	0	0	0	0	1775400	0	0	0	0	0	0	0	0	0	0	0	5190700	0	0	0	0	0	0	0	14611000	8406000	1172100	0	0	0	0	0	0	0	0	0	0	0	0	898180	0	8588200	0	0	0	0	0	0
O60292_T1703	0	0	9556900	5180600	5370100	0	0	0	0	0	0	0	0	0	0	0	36283000	38649000	33911000	0	0	2265100	0	0	0	0	0	0	0	1358100	10646000	2163500	8772600	6829400	0	0	0	0	0	0	0	19866000	20512000	19712000	0	0	0	0	48282000
O60292_T175	0	0	0	0	0	0	0	0	0	0	0	0	0	0	0	0	4097300	5240700	3377200	0	0	0	4162300	3492000	2852100	0	0	0	0	0	0	0	0	0	0	0	0	0	13748000	0	0	0	0	0	0	0	0	0	0
O60293_S1046	5591700	8830600	16203000	16779000	46809000	14047000	19689000	22459000	0	0	0	0	6708500	5784900	5689500	4900400	8340400	10350000	7074800	1423500	2159300	2608500	0	0	0	44984000	0	10224000	7124100	0	0	0	26524000	2247500	1384200	4004600	9308200	5346300	2084000	0	40723000	26393000	15442000	14936000	0	0	0	175440000	175510000
O60293_S1301	0	0	0	0	0	0	0	0	0	0	0	0	0	0	0	0	0	7925400	0	0	0	0	0	0	0	0	0	0	0	0	0	0	0	0	0	0	0	0	10367000	14063000	0	0	0	0	0	0	0	0	0
O60293_S1303	0	0	23925000	28145000	0	0	2476300	830380	7916500	0	7698500	34694000	0	0	0	0	2033300	5782800	0	0	0	0	10174000	0	2994400	9837900	0	0	3665800	10601000	17137000	16598000	16402000	0	0	1723400	39939000	27035000	261200000	244690000	2301400	57849000	31321000	5880500	20941000	0	18120000	0	0
O60293_S1304	0	0	23925000	28145000	0	0	0	0	7916500	0	7698500	34694000	0	0	0	0	2033300	5782800	0	0	0	0	10174000	0	1149200	9837900	0	0	3665800	10601000	17137000	16598000	16402000	0	0	1723400	39939000	27035000	261200000	244690000	0	57849000	31321000	5880500	20941000	0	18120000	0	0
O60293_S15	0	0	0	0	0	0	5007800	5091500	0	0	0	0	22462000	21772000	22556000	0	0	0	0	0	0	0	0	0	0	18321000	9159400	0	0	1830700	5323700	4590000	3639700	0	1468000	3132300	4999500	0	0	0	3505800	0	0	8261600	0	0	0	0	0
O60293_S28	776970	0	0	0	0	0	0	3310700	0	0	0	3464900	0	0	0	0	0	0	0	0	0	0	3504800	0	0	0	3794800	0	0	0	0	0	0	0	0	0	0	0	0	0	0	0	0	0	0	1928000	2315100	0	0
O60293_S352	0	0	51469000	45894000	41351000	6961800	14392000	0	0	484180	0	9789800	0	8955600	7756200	9903200	9781400	5705400	5853000	0	0	0	0	0	0	46955000	19184000	5604200	17049000	19778000	37606000	26519000	29077000	1516500	991910	2095500	27477000	19738000	0	0	12742000	21782000	20902000	0	0	0	0	0	11589000
O60293_S655	0	2768300	0	0	1262500	0	3565200	0	0	0	0	0	0	0	0	0	0	0	3696000	0	0	0	0	0	0	0	0	0	3277300	3993800	1914000	0	2266400	903650	0	0	0	0	0	0	4451700	0	0	0	0	0	0	36760000	0
O60293_S714	0	0	0	0	0	0	0	0	0	0	0	0	0	0	0	0	0	0	0	0	0	0	0	0	0	0	0	0	0	0	0	0	0	0	0	0	0	0	168440000	129620000	0	0	0	0	2335600	0	0	0	0
O60293_S717	0	0	0	0	0	0	0	0	0	0	0	0	0	0	0	0	0	0	0	0	0	0	0	0	0	0	0	0	0	0	0	0	0	0	0	0	0	0	168440000	129620000	0	0	0	0	2335600	0	0	0	0
O60293_S719	0	0	0	0	0	0	0	0	0	0	0	0	0	0	0	0	0	0	0	0	0	0	0	0	0	0	0	0	0	0	0	0	0	0	0	0	0	0	168440000	129620000	0	0	0	0	2335600	0	0	0	0
O60293_S805	0	0	13994000	8222400	880790	12236000	0	2786400	0	0	0	14356000	0	0	3142400	4730300	0	0	0	0	0	0	8874800	0	0	15212000	0	0	4926400	28755000	14321000	5889200	0	0	0	3618400	0	0	199460000	127480000	0	49978000	46552000	31032000	0	0	0	0	0
O60293_S809	0	0	13994000	12054000	880790	0	0	0	3088900	4193600	5308000	11723000	11913000	10129000	3142400	0	0	0	4805500	0	0	0	8874800	8376800	3759600	13978000	0	0	14945000	25282000	14321000	15041000	12640000	0	0	3618400	0	0	199460000	127480000	0	49978000	46552000	31032000	8838300	6936700	1079000	0	0
O60293_S949	0	0	5059200	2573600	0	2362400	0	0	0	0	0	0	16041000	12523000	28955000	2240100	2401500	0	2167800	0	0	0	0	0	0	0	0	0	0	0	0	0	0	0	0	1824900	0	0	3751900	4187800	454650	0	0	0	753330	736920	0	0	7395000
O60293_S953	0	0	0	0	0	0	0	0	0	0	0	0	0	0	8318800	0	0	0	0	0	0	0	0	0	0	0	0	0	0	0	0	0	0	0	0	0	0	0	0	0	0	0	0	0	0	0	0	0	0
O60293_S998	0	0	0	0	0	0	0	0	0	0	0	0	0	0	0	0	0	0	0	0	0	0	0	0	0	0	0	0	0	0	0	0	0	0	0	0	0	0	0	0	0	0	0	0	1066000	0	0	0	0
O60293_T766	0	0	0	0	0	0	936140	1206700	0	0	0	0	0	0	0	2169500	0	0	0	0	0	0	0	0	0	0	0	0	0	718600	2530100	0	0	0	0	0	0	0	0	0	0	0	0	0	0	0	0	0	0
O60296_S780	0	0	1773200	0	0	0	0	0	0	0	14278000	24334000	0	0	0	0	4110900	2853700	0	0	0	0	0	0	0	20364000	0	0	0	2442100	6479100	6869300	6451700	0	0	3465000	0	0	0	0	0	0	16500000	0	0	0	0	0	0
O60296_T776	0	0	1773200	0	0	0	0	0	0	0	14278000	24334000	0	0	0	0	4110900	2853700	0	0	0	4422200	0	0	0	20364000	0	0	0	2442100	6479100	6869300	6451700	0	0	3465000	0	0	0	0	0	0	16500000	0	0	0	0	0	0
O60303_S1163	0	0	0	0	0	0	0	0	0	0	0	0	0	0	0	0	0	0	0	0	0	0	0	0	0	3094500	13581000	0	0	0	0	0	0	0	0	0	0	2607400	8333000	8901400	0	12648000	0	0	0	0	0	0	0
O60303_S185	0	0	0	0	0	0	523580	748980	0	0	0	0	0	0	0	0	0	1341200	1150000	0	0	0	0	0	0	1251600	0	0	0	0	0	0	0	0	0	0	0	0	0	0	0	0	0	0	0	0	0	12895000	12900000
O60303_S253	0	0	4985700	0	0	1407400	0	0	0	0	0	0	0	0	0	0	0	0	0	0	0	0	0	0	0	0	6653600	34002000	6014500	0	0	0	6176300	49022000	31936000	15870000	16314000	32653000	0	0	0	0	0	14073000	0	0	0	204380000	0
O60303_S453	0	0	0	0	0	0	0	0	0	0	0	0	0	0	0	0	0	0	0	0	0	0	0	0	0	0	0	0	0	0	0	0	0	5402100	0	0	0	0	0	0	0	0	0	0	0	0	0	0	0
O60303_S460	0	0	0	0	0	0	0	0	0	0	0	0	0	0	0	0	0	0	0	0	0	0	0	0	0	0	0	0	0	0	0	0	0	5402100	0	0	0	0	0	0	0	0	0	0	0	0	0	0	0
O60303_S660	0	0	0	0	0	0	0	0	0	0	0	0	0	0	0	0	0	0	0	0	0	0	0	0	0	0	0	0	0	0	0	0	0	0	0	0	0	0	0	0	0	0	0	0	0	0	0	0	0
O60303_S691	0	0	1239700	5052800	0	1640000	2274500	2561800	0	0	0	0	0	0	0	0	0	0	0	0	0	0	0	0	0	0	0	0	0	0	2049100	2874200	2755600	1159400	1071600	0	0	0	0	0	0	22933000	27248000	0	0	0	0	0	0
O60303_T1164	0	0	0	0	0	0	0	0	0	0	0	0	0	0	0	0	0	0	0	0	0	0	0	0	0	3094500	13581000	0	0	0	0	0	0	0	0	0	0	2607400	8333000	8901400	1446500	26828000	14177000	0	0	0	0	0	0
O60307_S1203	0	0	4344700	3282100	9419200	6200100	3046600	7222800	0	579400	0	0	0	0	0	2157400	0	0	0	0	3426200	3974900	0	0	0	13140000	3210000	2270800	0	0	0	1432800	1798700	0	0	0	6138600	0	5879900	0	0	2194400	2707800	3657200	1010900	0	853160	1411000	1575500
O60307_S1215	0	0	4344700	3282100	9419200	6200100	3046600	7222800	0	579400	0	0	0	0	0	4174900	0	0	0	0	3426200	3974900	0	0	0	13140000	3210000	2270800	0	0	0	1432800	1798700	0	0	0	6138600	0	5879900	0	0	6249700	2707800	5273800	1010900	0	853160	1411000	1575500
O60307_S134	0	0	0	0	0	0	0	0	0	0	0	0	0	0	0	11208000	0	0	0	0	0	0	0	0	0	0	0	0	0	0	0	0	0	0	0	0	3541600	0	0	0	0	0	0	0	0	0	0	0	0
O60307_S146	0	0	0	0	0	6262800	6163200	2898300	0	0	0	0	0	0	9181400	0	0	0	0	0	0	0	0	0	0	0	0	0	0	1617300	0	0	0	0	0	0	0	0	0	0	0	0	0	0	0	0	0	0	0
O60307_S348	0	0	0	0	0	5439100	4086500	6782100	0	0	0	0	0	0	0	0	0	0	0	0	0	0	0	0	0	0	0	0	0	0	0	0	0	0	0	0	0	0	0	0	0	49395000	0	0	0	0	0	0	0
O60307_S66	0	0	0	0	0	8398500	11067000	11377000	0	0	0	0	0	0	0	8981100	0	0	0	0	0	0	0	0	0	0	0	0	0	0	0	0	0	0	0	0	0	0	0	0	0	0	0	0	0	0	0	0	0
O60307_S680	1059600	1253200	19139000	2046900	0	0	0	0	0	0	0	0	0	0	0	0	0	0	0	0	2576900	0	3881300	0	0	0	0	0	0	0	0	0	0	0	0	0	0	0	50223000	37989000	7285300	12862000	0	0	2958800	2863000	3489600	0	0
O60307_S709	0	0	0	0	0	1843400	2957900	3086800	0	0	0	874010	0	0	0	1120000	0	0	0	0	0	0	0	0	0	6774900	0	0	0	0	0	0	0	0	0	0	0	7989400	0	16322000	0	0	0	0	0	0	0	0	0
O60307_S710	0	0	0	0	0	0	0	0	0	0	0	2061400	0	0	0	0	0	0	0	0	0	0	0	0	0	0	0	0	2391900	0	0	0	0	0	0	0	30272000	23035000	34949000	27768000	0	0	0	0	0	0	0	0	12991000
O60307_S747	0	0	0	9211300	2221300	0	0	0	0	0	0	0	0	2893800	0	0	0	0	0	0	0	0	0	0	0	0	0	0	0	0	0	0	0	0	0	0	0	0	0	0	0	0	0	0	0	0	0	0	0
O60307_S774	0	0	0	0	3969000	0	0	0	0	0	0	0	0	0	0	0	0	0	0	0	0	0	0	0	0	0	0	23739000	0	0	0	0	0	0	0	0	0	0	0	0	477960000	0	0	0	0	0	0	0	0
O60307_S792	0	0	0	0	0	0	0	0	848900	0	0	5200700	0	1840700	0	0	0	0	0	0	0	0	0	0	0	2916200	0	0	0	0	0	0	0	0	0	0	12447000	8177200	28302000	27223000	0	7705800	5999800	7335600	3323600	1983700	2327100	0	0
O60307_S793	0	0	0	2474000	0	1944300	5047600	7681400	848900	0	0	5200700	0	1840700	0	0	0	0	0	0	0	0	0	0	0	56381000	0	636060	2686800	0	0	0	0	0	0	0	24171000	17378000	28302000	27223000	0	7705800	5999800	7335600	3323600	1983700	2327100	0	0
O60307_S85	0	0	0	0	0	1818700	0	0	0	0	0	0	0	0	7793500	0	0	0	0	0	0	0	0	0	0	8499400	0	0	0	0	2635700	0	0	0	0	0	3481500	0	0	0	0	0	0	0	0	0	0	0	0
O60307_T685	0	0	0	2046900	0	0	0	0	0	0	0	0	0	0	0	0	0	0	0	0	2576900	0	3881300	0	0	0	0	0	0	0	0	0	0	0	0	0	0	0	50223000	37989000	0	12862000	0	0	2958800	2863000	3489600	0	0
O60308_S314	0	0	0	0	0	0	0	666300	0	0	0	0	0	0	0	0	0	0	0	0	0	0	0	0	0	0	0	5462800	2158300	0	0	0	0	0	0	0	0	0	0	0	0	0	0	0	0	0	0	0	0
O60312_S466	0	0	0	0	0	0	0	0	0	0	0	0	0	0	0	0	0	0	0	0	0	0	0	0	0	23603000	0	0	0	0	0	0	0	0	0	0	2631500	0	0	0	0	0	0	0	0	0	0	2143600	2330600
O60315_S1122	0	0	0	0	0	0	0	0	0	0	0	0	0	0	0	0	0	0	0	0	0	0	0	0	0	0	0	0	0	0	0	0	0	0	0	0	0	0	0	6813400	0	0	0	0	0	0	0	0	0
O60315_S142	0	0	0	0	0	0	0	0	0	0	0	0	0	0	0	0	0	0	0	0	0	0	0	0	0	0	0	0	0	0	0	0	0	0	0	0	0	0	0	0	0	0	0	0	0	0	0	0	0
O60315_S356	0	0	0	0	0	0	0	0	0	0	0	0	0	0	0	0	0	0	0	0	0	0	0	0	0	0	0	0	0	0	0	0	0	0	0	0	0	0	0	0	0	0	0	0	0	0	0	0	0
O60315_S731	0	0	0	0	0	0	0	0	0	0	0	0	0	0	0	0	0	0	0	0	0	0	0	0	0	0	0	0	0	0	0	0	0	0	0	0	0	0	0	0	0	0	0	0	0	0	0	0	20768000
O60315_S778	0	0	0	0	0	0	0	0	0	0	0	0	0	0	0	0	0	0	0	0	0	0	0	0	0	0	0	0	0	0	0	0	0	0	0	0	0	0	24486000	0	0	0	0	0	0	0	0	0	0
[truncated: 31,162 more rows]
[truncated: 85 more columns]

## Sheet: No. of phosphosites per Protein
Protein ID	293T	A-375	A549	AGS	BT-549	BT474	C3A	CCRF-CEM	COLO 205	DU4475	EFE-184	ES-2	HBL-100	HCC-827	HCT-116	Hec59	Hela	HepG2	HL-60	HT29	HuCCT1	Jurkat	KATOIII	KYM-1	LoVo	MCF-7	MDA-MB-468	Minami-2	MKN-7	MKN1	MKN45	Molt-4 P 5	NCI-H23	NCI-H460	NUGC-3	OVCAR-3	OVISE	OVTOKO	PC-3	Pfeiffer	Ramos (RA 1)	REC-1	RKO	RPMI 8226	SHP-77	SKOV-3	SNB-19	SNU-1	SNU-16
A0A024RBG1	0	0	0	0	0	0	0	0	0	0	0	0	0	0	0	0	0	0	0	0	0	0	0	0	0	0	0	0	0	0	0	0	0	0	0	0	0	0	0	0	0	0	0	0	0	0	0	0	0
A0A0B4J1V6	0	0	0	0	0	0	0	0	0	0	0	0	0	0	0	0	0	0	0	0	0	0	0	0	0	0	0	0	0	0	0	0	0	0	0	0	0	0	0	0	0	0	0	0	0	0	0	0	0
A0A0B4J238	0	0	0	0	0	0	0	0	0	0	0	0	0	0	0	0	0	0	0	0	0	0	0	0	0	0	0	0	0	0	0	0	0	2	0	0	0	0	0	1	0	0	0	1	1	0	0	0	0
A0A0B4J2F2	0	0	0	2	1	0	1	1	0	0	1	0	0	0	0	0	0	0	0	0	2	0	0	2	0	1	0	2	4	0	2	0	0	3	1	0	0	1	0	0	0	0	4	0	1	2	0	0	0
A0A1B0GWK0	0	0	0	0	0	0	0	2	0	0	0	0	0	0	0	0	0	0	0	0	0	0	2	2	0	0	0	0	0	0	2	0	0	0	0	0	0	0	0	0	0	0	0	0	0	0	0	0	0
A0AV02	0	0	0	0	0	0	0	0	0	2	0	0	0	0	0	0	0	0	0	0	2	0	0	0	0	0	0	0	2	0	2	0	0	2	0	4	0	0	0	0	0	0	0	0	0	0	0	0	0
A0AV96	0	0	0	0	0	0	2	0	0	0	1	0	0	1	1	3	0	0	0	2	2	0	3	0	0	1	2	0	0	0	1	0	0	2	0	3	1	0	0	0	0	0	0	0	0	0	0	0	0
A0AVK6	0	1	0	2	3	0	4	6	0	6	2	1	1	3	5	2	2	5	1	0	0	2	4	1	0	5	1	15	6	5	3	7	1	1	2	5	2	0	2	6	0	6	4	0	2	0	4	0	2
A0AVT1	1	0	0	1	0	0	4	1	0	3	0	0	0	2	2	0	1	0	0	0	3	0	1	6	0	4	1	1	2	1	7	0	0	6	1	2	2	3	3	0	0	0	6	0	3	3	3	0	2
A0FGR8	1	19	3	13	6	25	10	12	2	21	3	1	4	14	8	18	21	6	1	13	4	5	15	15	2	18	6	11	31	32	29	11	7	12	18	35	15	17	0	10	0	16	1	3	17	9	8	0	17
A0FGR9	0	0	0	0	0	0	0	0	0	0	0	0	0	0	0	0	0	0	0	0	0	0	0	0	0	0	0	0	0	0	0	0	0	2	0	0	0	0	0	0	0	0	0	0	0	0	0	0	0
A0JLT2	0	2	1	3	0	0	0	2	0	0	0	0	0	0	1	3	2	0	0	2	1	1	0	0	0	1	0	2	3	3	1	0	1	0	1	0	0	0	0	3	0	0	2	0	0	0	0	0	2
A0JNW5	0	5	0	2	5	6	5	7	0	4	2	1	0	5	1	9	3	0	0	4	0	1	12	8	2	2	4	4	5	2	14	3	2	1	2	10	2	2	6	6	0	4	2	2	15	9	1	0	7
A0MZ66	2	6	3	6	3	3	11	0	3	8	8	2	1	5	12	10	10	5	1	13	8	2	7	4	2	19	4	1	14	11	23	2	10	11	8	19	11	7	12	7	0	0	6	1	16	9	5	0	10
A0PK00	0	0	0	0	1	0	0	0	0	3	0	0	0	0	0	0	0	0	0	0	0	1	0	0	0	0	0	0	0	1	0	2	1	0	0	0	0	0	2	0	0	0	0	0	0	3	0	0	0
A1A4G5	0	0	0	0	0	0	0	0	0	0	0	0	0	0	0	0	0	0	0	0	0	0	0	3	0	0	0	0	0	0	0	0	0	0	0	0	0	0	0	0	0	0	0	0	0	0	0	0	0
A1A4S6	0	0	1	0	0	0	2	3	0	1	0	0	1	1	3	0	1	2	0	3	2	1	0	0	0	3	1	0	3	3	3	0	0	2	3	0	2	3	2	1	0	0	3	0	0	0	0	0	1
A1A5D9	0	0	1	0	0	0	0	0	0	1	0	0	0	1	0	0	0	0	0	0	2	0	3	0	0	3	1	2	3	1	6	1	1	0	0	3	3	0	0	0	0	0	0	0	0	0	0	0	3
A1IGU5	0	0	0	0	0	0	0	0	0	0	0	1	0	1	1	1	1	0	0	0	2	0	2	3	0	0	2	0	0	0	3	0	0	0	1	3	0	3	0	0	0	0	0	0	1	0	0	0	2
A1KXE4	0	0	1	1	0	0	2	3	0	0	0	0	0	0	0	2	4	3	0	1	3	1	0	0	0	3	0	3	5	3	0	0	1	0	3	5	3	6	3	3	0	0	0	0	1	0	1	0	0
A1L020	1	0	1	0	3	0	2	5	0	8	2	1	1	0	0	2	2	1	0	1	1	1	0	2	0	0	1	7	1	0	4	1	3	0	2	5	2	0	3	0	0	0	5	0	8	0	5	0	3
A1L0T0	0	0	0	0	0	0	0	1	0	1	0	1	0	1	2	1	1	0	1	0	0	1	0	1	0	0	0	0	1	0	1	0	0	1	0	0	1	0	0	3	0	0	2	0	3	0	0	0	0
A1L170	0	3	2	6	1	5	8	0	3	0	6	2	3	6	3	9	1	7	0	13	8	0	10	0	1	21	3	0	19	15	15	6	0	5	6	8	3	8	6	1	0	1	1	0	2	10	5	0	1
A1L390	0	6	2	13	0	15	2	0	4	8	0	4	7	8	5	8	19	0	2	3	11	0	8	3	4	4	2	1	26	4	7	0	0	1	12	15	7	14	4	1	0	0	2	0	9	9	2	0	11
A1X283	0	0	0	2	2	0	2	0	0	0	1	3	0	1	2	2	4	2	1	0	1	0	3	4	0	1	2	0	0	3	2	0	1	0	2	2	3	0	1	0	1	0	2	1	7	3	5	2	0
A2A288	0	0	0	0	0	0	1	0	0	0	0	0	0	0	0	0	0	0	1	0	0	0	0	0	0	0	0	0	0	0	2	0	0	0	0	0	0	1	0	6	0	0	0	0	0	0	0	0	0
A2A2Y4	0	4	0	0	0	2	2	0	0	0	0	0	0	1	0	9	6	1	2	0	1	2	0	0	3	0	0	1	9	7	0	0	0	1	3	5	0	0	0	4	0	0	0	0	1	0	2	0	4
A2A3K4	1	0	0	0	0	0	1	0	0	10	0	0	0	0	3	1	2	2	0	1	0	1	1	0	0	1	0	0	3	0	1	0	0	0	0	2	0	2	0	3	0	0	0	0	8	0	1	0	0
A2AJT9	0	4	0	6	0	4	0	4	2	5	0	6	1	2	0	0	0	2	0	0	4	0	4	4	2	0	3	6	6	0	4	6	6	2	0	2	3	4	6	2	0	6	2	2	2	6	3	0	5
A2RRP1	0	0	0	1	0	0	0	0	0	1	0	0	2	1	1	6	2	0	0	0	1	1	1	5	0	0	0	3	6	0	1	0	1	2	3	2	0	2	3	4	0	2	0	0	3	0	0	0	4
A2RTX5	0	0	0	0	0	2	0	0	0	0	0	0	0	1	1	0	0	2	0	0	0	0	0	0	0	1	0	0	0	0	0	0	0	0	1	0	0	0	0	0	0	0	0	0	0	0	0	0	0
A2RU30	0	0	0	0	0	0	0	7	0	1	0	0	0	0	0	0	0	0	1	1	0	1	0	1	0	1	0	0	0	3	0	0	0	0	0	0	0	0	0	0	0	0	0	0	0	0	0	0	0
A2RU67	0	6	0	0	0	0	0	3	2	2	0	0	3	1	1	3	2	0	0	3	1	0	0	3	0	5	0	3	5	2	3	0	0	2	0	1	0	0	2	0	0	0	0	0	3	0	2	0	2
A2RUB6	0	0	0	0	0	0	0	0	0	0	0	0	0	0	0	0	0	0	1	0	0	0	0	0	0	0	0	0	0	0	0	0	0	0	0	0	0	0	0	0	0	0	0	0	0	0	0	0	0
A2RUS2	0	0	0	0	0	0	0	0	0	0	0	0	0	0	0	0	0	0	0	0	0	0	0	0	0	0	0	0	0	0	0	0	0	0	0	0	0	0	0	0	0	0	0	0	0	0	0	0	0
A2VDJ0	0	0	0	0	0	0	0	0	0	0	0	0	0	0	0	0	0	0	0	0	0	0	0	0	0	0	0	0	0	0	0	0	0	0	0	0	0	0	0	5	1	0	0	0	0	0	0	0	0
A3KN83	1	10	0	10	2	2	0	7	1	1	1	0	1	7	1	6	1	1	2	3	7	3	3	4	1	3	0	12	11	2	6	9	1	2	7	11	3	2	5	8	3	12	5	2	10	2	3	0	8
A4D161	0	0	0	0	0	0	0	0	0	0	0	0	0	0	0	0	0	0	0	0	0	0	0	0	0	0	0	0	0	0	0	0	0	0	0	0	0	0	0	0	0	0	0	0	0	0	0	0	0
A4D1S0	0	5	2	0	12	3	3	4	0	3	7	2	1	3	2	3	2	2	0	0	0	0	3	4	0	4	2	2	7	9	10	3	5	0	8	34	5	2	4	0	0	0	1	1	0	0	6	0	5
A4D2B0	0	0	0	0	0	0	0	0	0	2	0	0	1	0	0	0	0	0	0	0	0	0	0	0	0	0	0	0	0	0	0	0	0	0	0	0	0	0	0	1	0	0	0	0	2	0	0	0	0
A4D2P6	0	0	0	0	0	0	0	0	0	0	0	0	0	0	0	0	0	0	0	0	0	0	0	0	0	0	0	3	0	0	0	0	0	0	0	0	0	0	0	0	0	0	0	0	0	0	0	0	0
A4FU49	0	0	0	0	0	4	1	0	2	0	0	0	0	0	0	0	0	0	0	3	0	0	0	0	0	0	0	0	2	2	0	0	0	0	0	0	0	0	0	0	0	0	0	0	0	0	0	0	0
A5PKW4	0	0	1	0	1	0	0	0	0	5	0	1	0	0	0	0	0	0	0	0	0	0	1	0	0	0	0	1	0	0	0	3	0	0	0	0	0	0	0	0	0	0	0	0	7	0	2	0	0
A5PL33	1	0	0	0	0	0	0	0	0	0	0	0	0	0	0	0	0	0	0	0	0	0	0	0	0	1	0	0	0	0	0	0	0	0	0	0	0	1	0	0	0	0	0	0	0	0	0	0	0
A5PLL1	0	0	0	0	3	1	0	0	0	0	0	0	0	0	0	1	0	0	0	0	0	0	0	0	0	2	0	0	0	0	0	0	0	0	0	12	3	3	0	0	0	0	0	0	0	0	0	0	1
A5YKK6	0	0	0	0	0	0	0	0	0	0	0	0	0	0	0	0	0	0	0	0	0	0	0	0	0	0	0	1	0	0	5	0	1	0	0	0	0	0	0	1	0	0	0	0	2	0	0	0	0
A5YM69	0	0	0	3	1	0	1	2	1	5	2	0	0	1	2	3	1	0	0	4	2	0	3	3	1	5	1	0	3	3	3	0	3	0	5	3	3	3	4	0	0	0	0	0	0	1	0	0	4
A6H8Y1	0	0	0	0	1	0	1	3	0	3	1	0	0	2	2	3	0	3	0	0	0	1	0	4	0	3	1	4	2	0	6	0	1	3	1	1	2	0	1	2	0	0	1	0	3	0	0	0	2
A6NC98	0	0	0	0	0	0	0	10	0	0	0	0	0	0	0	0	0	0	5	0	0	2	0	0	0	0	0	8	0	1	0	2	0	0	0	0	0	0	0	12	2	1	0	0	16	0	1	0	0
A6NCL7	0	0	0	0	0	0	0	0	0	0	2	0	0	1	0	1	0	0	3	0	0	0	0	0	0	0	0	0	0	0	2	0	0	0	0	0	1	0	0	0	0	0	0	0	0	0	0	0	0
A6ND36	1	8	1	8	2	0	7	2	0	6	2	0	1	3	3	3	4	3	4	2	7	1	10	3	0	5	1	2	20	8	7	0	3	2	8	13	2	8	0	5	0	0	12	0	6	0	3	0	2
A6ND91	0	0	0	0	0	0	2	0	0	0	0	0	0	0	0	0	0	0	0	0	0	0	0	0	0	0	0	0	1	0	0	0	0	0	0	0	0	0	0	0	0	0	0	0	0	0	0	0	0
A6NDB9	2	6	0	1	13	0	16	0	1	0	0	0	0	2	1	0	0	3	4	1	0	0	0	11	0	11	0	0	0	0	0	0	5	0	2	12	17	0	0	2	0	0	16	0	1	0	3	0	0
A6NDX5	0	0	0	0	0	0	0	2	0	2	0	0	1	1	0	3	0	0	0	0	0	0	0	2	0	0	1	2	3	0	3	0	0	1	0	0	0	0	0	1	1	0	0	0	3	0	1	0	2
A6NEL2	4	3	0	3	0	7	4	2	0	2	6	0	0	4	2	0	0	0	0	5	1	0	4	0	0	4	3	0	10	2	8	0	0	0	14	15	5	0	0	0	0	0	0	0	0	0	0	0	9
A6NFA0	0	0	0	0	0	0	0	0	0	0	0	0	0	0	0	0	0	0	0	0	0	0	0	0	0	0	0	0	0	0	0	0	0	0	0	0	0	0	0	0	0	0	0	0	0	0	0	0	0
A6NFI3	3	0	1	3	5	2	3	6	1	7	2	0	0	2	4	7	2	5	2	4	5	2	7	7	1	6	5	9	6	5	7	2	3	5	2	3	6	3	7	6	1	0	10	1	8	0	6	0	4
A6NGB7	0	0	0	0	0	0	0	0	0	0	1	0	0	0	0	0	0	1	0	0	0	0	0	0	0	0	0	0	0	0	0	0	1	0	0	0	0	0	1	0	0	0	0	0	0	0	0	0	0
A6NGB9	3	1	0	0	0	0	0	0	0	0	7	0	0	0	4	0	0	0	0	0	0	0	0	0	1	0	0	0	3	2	5	0	1	1	2	1	0	0	9	0	0	0	0	0	0	0	0	0	0
A6NGC4	0	0	0	0	0	0	0	0	0	0	0	0	0	0	0	0	0	0	0	0	0	0	0	0	0	0	0	0	0	0	3	0	0	0	0	0	0	0	0	0	0	0	0	0	0	0	0	0	0
A6NHR9	0	0	0	0	0	0	0	0	0	0	0	0	0	0	0	0	2	1	0	0	0	0	0	0	0	0	0	0	0	0	0	0	0	0	0	0	0	0	0	0	0	0	0	0	0	0	0	0	0
A6NHT5	0	0	0	0	0	0	0	0	0	0	0	0	0	0	0	0	0	0	0	0	0	0	0	0	0	0	0	0	0	0	0	0	0	4	0	0	0	0	0	0	0	0	2	0	0	0	0	0	0
A6NI28	0	0	0	0	0	0	0	0	0	0	0	0	0	0	0	0	0	0	0	0	0	0	0	0	0	0	0	0	3	0	0	0	0	0	0	0	0	0	0	0	0	0	0	0	0	0	0	0	0
A6NI79	0	0	0	0	0	0	0	0	0	0	0	0	0	0	0	0	0	0	0	0	0	0	0	0	0	0	0	0	2	0	0	0	0	0	0	0	0	0	0	0	0	0	0	0	0	0	0	0	0
A6NIH7	0	0	0	0	0	0	0	0	0	1	0	0	0	0	0	3	0	0	0	0	0	0	0	2	0	0	0	3	0	0	2	0	0	1	0	3	0	0	0	0	1	0	0	0	0	0	0	0	0
A6NIX2	0	0	0	0	1	0	1	0	0	0	1	0	0	0	0	1	0	0	0	0	0	0	0	0	0	0	2	0	0	0	0	0	1	0	0	0	0	0	0	0	0	0	0	0	1	0	0	0	0
A6NJ46	0	0	0	0	0	0	0	0	0	0	0	0	0	0	0	0	0	0	0	0	0	0	3	0	0	0	0	0	0	0	0	0	0	0	0	0	0	0	0	0	0	0	0	0	0	0	0	0	0
A6NJG2	0	0	0	0	0	0	0	0	0	0	0	0	0	0	0	0	0	0	0	0	0	0	0	0	0	0	0	0	0	0	0	0	0	0	0	0	0	0	0	0	0	0	0	0	0	0	0	0	0
A6NKD9	2	0	0	2	0	0	3	0	0	3	0	0	0	3	2	3	1	3	0	3	2	0	3	6	2	3	1	1	3	3	5	0	0	0	2	3	2	3	4	0	0	0	0	0	0	3	3	0	5
A6NKF1	0	2	1	2	2	2	4	2	0	3	0	0	1	1	1	3	2	3	0	3	2	1	2	3	1	3	2	3	3	3	3	3	1	2	3	3	0	2	3	3	1	0	0	0	3	3	4	0	2
A6NKF7	0	0	0	0	0	0	2	0	0	1	0	0	0	0	0	0	0	3	0	0	0	0	0	0	0	0	0	0	0	0	0	0	0	0	1	0	0	0	0	0	0	0	0	0	0	0	0	0	0
A6NKG5	0	1	0	1	0	1	0	0	0	0	1	0	0	0	0	0	1	0	0	0	0	0	0	0	0	0	0	0	2	0	0	0	0	0	0	1	0	0	0	0	0	0	0	0	16	0	0	0	0
A6NKT7	0	0	0	0	0	0	0	0	0	0	0	0	0	0	1	0	0	1	0	0	0	0	0	0	0	2	0	0	0	2	0	0	0	0	0	0	0	0	0	1	0	0	0	0	0	0	0	0	0
A6NNA2	0	0	0	0	0	0	0	0	0	3	0	0	0	0	0	0	0	0	0	0	0	0	0	0	0	0	0	0	0	0	0	1	0	0	0	0	0	0	0	0	0	0	0	0	0	3	0	0	0
A6NNW6	0	0	0	0	0	0	0	0	0	0	0	0	0	0	0	0	0	0	0	0	0	0	0	0	0	0	0	0	0	0	0	0	0	0	0	0	0	0	0	0	0	0	0	0	0	0	0	0	0
A6QL63	0	0	0	0	0	0	2	2	0	0	0	1	0	1	0	0	0	0	1	0	1	0	0	0	0	0	0	0	0	1	0	3	0	0	0	0	0	0	0	0	0	0	0	0	0	3	0	0	0
A6QL64	0	0	0	0	0	0	0	3	0	2	0	0	0	0	0	0	0	0	0	0	0	0	0	0	0	0	0	5	0	0	0	0	1	0	0	0	0	0	0	0	0	0	0	0	0	0	0	0	0
A7E2V4	1	12	1	2	1	5	3	1	0	7	2	0	2	1	1	6	6	2	0	4	1	1	4	2	0	8	0	0	8	0	1	0	1	3	10	2	1	0	1	1	0	0	4	1	2	1	1	0	0
A7KAX9	0	3	0	1	7	6	5	5	2	6	2	1	1	5	8	3	1	3	0	10	10	4	13	1	1	8	8	7	17	6	18	0	2	3	9	6	3	2	7	0	0	2	3	0	9	1	2	5	17
A7MBM2	0	0	0	0	0	1	1	0	0	11	0	0	0	0	0	1	0	0	0	1	0	0	0	7	0	0	0	0	11	0	1	0	8	3	0	0	0	1	0	0	0	0	0	0	7	0	0	0	0
A7MCY6	1	0	1	0	1	0	0	0	0	0	0	0	0	2	0	0	0	4	0	2	0	0	0	7	0	4	0	3	2	6	8	1	2	3	2	4	1	4	4	15	0	0	6	0	0	1	3	0	0
A7MD48	0	0	0	0	4	0	4	2	0	4	4	4	0	2	2	0	0	0	0	0	0	0	6	6	4	0	4	0	0	2	2	0	0	0	0	0	6	0	0	0	2	0	0	0	11	2	6	0	0
A7XYQ1	0	0	0	0	0	0	5	6	0	0	0	0	0	0	0	0	0	0	0	0	1	0	0	7	0	0	1	3	0	0	0	1	0	0	0	0	0	0	6	7	0	0	3	0	6	0	3	0	0
A8CG34	0	7	4	3	3	0	2	1	0	1	0	0	0	7	1	4	9	2	0	4	5	1	4	0	1	8	0	0	15	10	6	1	0	0	5	12	1	2	0	5	1	9	0	1	1	0	3	0	6
A8K855	2	0	1	6	4	2	0	3	0	6	0	6	0	2	0	0	4	0	0	0	0	0	3	6	2	0	2	0	0	0	6	0	6	0	5	4	8	2	0	0	0	0	0	2	6	4	0	0	4
A8MPP1	0	0	0	0	0	0	1	0	0	0	0	0	0	1	1	0	0	0	0	0	1	0	2	1	0	0	0	0	2	0	1	0	0	0	0	0	0	0	0	0	0	0	0	0	2	0	0	0	0
A8MQ03	0	0	0	0	0	0	1	0	0	0	0	0	0	0	0	0	2	0	0	0	0	0	0	0	0	0	0	0	5	3	0	0	0	0	0	0	0	0	0	0	0	0	1	0	0	0	0	0	0
A8MU93	0	0	0	0	0	0	0	1	0	0	0	0	0	0	0	0	0	0	0	0	0	0	1	1	0	3	0	0	0	0	0	0	1	0	0	0	0	0	0	0	0	0	0	0	1	0	0	0	0
A8MVS5	0	0	0	0	0	0	0	0	0	0	0	0	0	0	0	0	0	0	0	0	0	0	0	0	0	0	0	0	0	0	0	0	0	0	0	0	0	0	0	0	0	0	0	0	0	0	0	0	0
A8MVU1	0	0	0	0	0	0	0	0	0	0	1	0	0	0	0	0	0	0	3	2	0	0	0	0	0	0	0	6	0	1	0	0	0	0	0	0	0	0	0	6	0	4	0	0	0	0	0	0	0
A8MVW0	1	0	2	2	6	0	0	3	0	5	2	0	1	2	3	4	3	2	0	3	2	3	0	6	1	2	3	3	1	2	1	4	3	0	1	16	3	2	1	2	0	0	2	0	0	3	1	0	0
A8MW92	0	0	0	0	0	0	1	3	0	0	0	0	0	0	0	0	1	1	0	1	2	0	0	3	0	3	0	4	2	2	0	3	0	0	0	3	0	2	0	1	0	0	0	0	0	0	1	0	1
A8MXV4	0	0	0	0	2	0	0	0	0	0	0	0	0	0	0	0	0	0	2	0	0	0	0	0	0	0	0	0	0	0	0	0	0	0	0	4	4	0	0	0	0	0	0	0	0	0	0	0	0
B0I1T2	0	0	0	0	0	0	0	5	0	0	0	0	0	0	0	0	0	0	3	0	0	1	0	0	0	0	0	3	0	2	0	3	0	0	0	0	0	0	0	0	0	0	0	0	0	0	0	0	0
B1AK53	0	0	0	0	0	4	5	2	0	8	0	0	0	1	7	0	0	0	0	0	1	0	0	0	0	0	0	0	0	0	0	0	0	0	2	7	2	0	0	0	0	0	2	2	0	0	0	0	5
B2RBV5	0	0	0	0	3	0	0	1	0	0	0	0	1	0	1	0	1	2	2	6	0	0	0	1	0	2	0	2	3	3	0	0	0	0	1	3	0	0	0	2	0	0	2	0	2	0	0	0	2
B2RTY4	0	0	1	1	0	3	0	1	0	1	0	0	1	0	1	2	4	2	1	1	2	0	0	2	0	8	0	0	6	7	0	0	0	3	0	8	0	7	0	0	0	0	1	0	4	0	0	1	0
B2RUZ4	0	0	0	0	1	4	6	0	0	6	4	0	0	1	0	6	0	8	0	0	0	1	0	9	0	6	1	0	5	8	7	0	5	0	0	9	2	1	1	0	0	3	0	2	6	0	0	0	2
B2RXF5	0	0	0	0	0	0	0	1	0	0	0	1	0	0	0	0	0	0	0	0	0	0	0	0	0	1	0	1	0	0	0	0	0	0	1	1	0	0	0	0	0	0	0	0	0	0	0	0	0
B2RXH4	1	0	0	0	1	0	0	1	0	0	0	0	0	0	0	0	0	0	0	0	0	0	0	0	0	0	0	0	0	0	0	1	1	0	0	0	0	0	0	0	0	0	3	0	0	0	0	0	0
B4DJY2	0	0	0	0	0	0	0	0	0	0	0	0	0	0	0	0	0	0	0	0	0	0	0	0	0	0	0	0	0	0	0	0	0	0	0	0	0	0	0	0	0	0	0	0	0	0	0	0	0
B7Z1M9	0	0	0	0	0	0	1	0	0	0	0	0	0	0	1	0	0	0	0	0	0	0	3	0	0	0	2	0	0	0	2	0	0	0	0	0	0	0	0	0	0	0	0	0	0	0	0	0	0
B7ZBB8	0	0	0	0	0	0	0	0	0	0	2	0	0	1	0	2	2	0	0	0	0	0	0	0	0	3	0	0	3	2	0	0	0	1	0	2	0	6	3	1	0	0	0	0	0	0	0	0	0
C4AMC7	0	0	0	0	0	0	2	2	0	1	1	0	0	1	0	1	0	0	0	1	2	0	0	0	0	1	0	0	3	1	0	0	0	4	0	0	0	0	0	3	0	0	0	0	4	0	0	0	1
C9J069	0	0	0	0	0	0	2	0	0	2	0	0	0	0	2	0	0	0	0	1	0	0	0	2	0	0	0	0	0	0	0	0	0	2	0	0	0	0	0	0	0	0	1	0	0	0	1	0	0
C9JI98	0	1	1	3	0	0	0	0	1	1	2	0	0	1	1	3	1	0	1	3	2	1	3	0	1	3	2	1	3	1	1	0	0	0	2	1	3	1	2	1	0	0	0	0	0	0	0	0	2
C9JLW8	3	6	0	3	4	8	2	5	1	3	0	3	2	1	2	3	3	4	2	3	2	1	3	3	0	5	3	4	4	6	3	3	4	1	6	9	5	4	3	6	0	4	1	0	3	4	2	0	0
C9JTQ0	0	0	0	0	0	0	0	0	0	0	0	0	0	0	0	0	0	0	0	0	1	1	0	0	0	0	0	0	0	0	0	0	0	0	0	0	0	0	0	1	0	0	0	0	4	0	0	0	0
C9JVW0	0	0	0	0	2	0	0	0	0	0	0	0	0	0	0	0	0	0	0	0	0	0	0	0	0	0	0	0	0	0	0	0	0	0	0	0	0	0	0	0	0	0	0	0	0	0	0	0	0
E5RIL1	0	0	0	0	0	0	0	0	0	0	0	0	1	0	0	0	0	0	0	0	0	0	0	0	0	0	0	0	0	0	0	0	0	0	0	2	0	0	0	0	0	0	3	0	0	0	0	0	0
E7ERA6	0	0	0	0	0	2	0	0	0	0	0	0	0	0	0	0	0	0	0	0	0	0	0	0	0	0	0	0	0	0	0	0	0	0	0	0	0	0	0	0	0	0	0	0	0	0	0	0	4
E9PAV3	3	9	2	6	5	8	4	4	2	4	2	5	2	6	4	8	6	8	0	6	4	1	5	7	4	7	3	6	12	6	4	5	4	7	7	13	7	5	6	6	2	2	6	1	7	3	3	0	8
E9PB15	0	0	0	0	0	0	0	0	0	0	0	0	0	0	0	0	0	0	0	0	0	0	0	0	0	0	0	0	0	0	0	0	0	0	0	0	0	0	0	0	0	0	0	0	2	0	0	0	0
E9PRG8	0	0	0	0	0	0	0	0	0	0	0	0	0	0	0	0	0	0	0	0	0	0	0	0	0	0	0	0	0	0	0	0	0	0	0	0	0	0	0	0	0	0	0	0	0	0	0	0	2
G9CGD6	0	0	0	0	0	0	0	0	0	0	0	0	0	0	0	0	0	0	2	2	0	0	0	0	0	1	0	0	0	0	0	1	0	0	0	0	0	0	0	0	0	0	0	0	0	0	0	0	0
H0YL14	0	0	0	0	0	0	0	0	0	1	2	0	0	0	0	0	0	0	0	0	0	0	0	0	0	0	0	0	0	0	0	0	0	0	0	0	0	0	0	0	0	0	0	0	0	0	0	0	0
O00116	0	5	1	0	1	2	1	3	0	6	4	3	2	2	2	2	4	0	3	0	0	1	2	3	1	1	0	0	4	1	3	1	3	1	6	2	3	2	2	0	0	0	2	0	3	3	2	3	2
O00139	2	2	0	1	4	0	0	5	0	3	1	2	0	2	1	2	2	0	0	2	3	1	1	3	0	0	0	8	5	2	9	4	2	3	2	1	5	0	3	3	0	0	5	0	3	0	2	0	0
O00141	0	0	1	0	0	0	0	0	0	0	0	0	0	0	0	0	2	0	0	0	0	0	0	0	0	0	0	0	0	0	0	0	0	0	0	0	0	0	0	0	0	0	0	0	0	0	0	0	0
O00148	0	2	0	1	6	0	0	6	0	4	0	1	0	2	2	1	6	2	2	3	0	2	6	1	0	6	3	3	7	5	8	0	4	0	0	4	1	1	3	10	0	2	4	1	5	1	0	0	8
O00151	2	0	2	2	3	0	6	0	0	1	1	1	1	2	4	4	3	3	0	6	2	1	7	0	0	6	0	6	6	6	3	0	1	2	3	6	3	0	6	0	0	0	0	0	3	0	0	0	3
O00159	0	0	1	6	0	0	0	0	0	1	0	0	1	1	3	1	3	0	1	3	2	0	3	1	0	0	0	0	6	1	0	0	0	2	3	3	0	6	0	6	0	0	2	0	3	0	3	0	0
O00160	0	0	0	0	0	0	0	0	0	0	0	0	0	0	0	0	0	0	5	0	0	0	0	0	0	0	0	0	0	0	0	0	0	0	0	0	0	0	0	0	0	0	0	0	0	0	0	0	0
O00161	1	2	2	8	6	3	4	9	2	8	3	2	1	3	4	7	6	6	1	9	7	2	6	9	3	10	5	6	8	7	6	2	6	2	9	10	5	5	3	12	1	2	5	0	10	4	4	0	4
O00165	0	0	0	0	0	0	0	0	0	0	0	0	0	0	0	0	0	0	0	0	0	0	0	0	0	0	0	0	0	0	0	0	0	0	0	0	0	0	0	0	0	0	0	0	0	0	0	0	0
O00170	0	0	0	0	0	0	0	0	0	0	0	0	0	0	0	0	1	0	0	0	0	0	0	0	0	0	0	0	0	0	3	0	0	0	0	0	0	0	0	2	0	0	0	0	0	0	0	0	0
O00178	3	6	2	13	7	10	6	11	4	11	6	0	5	5	5	15	12	10	0	12	8	2	6	15	3	12	3	16	15	12	13	11	9	7	13	17	8	10	6	12	4	15	5	3	14	7	5	2	10
O00180	0	0	0	0	0	0	0	0	0	0	0	0	0	2	0	0	5	0	0	0	0	0	0	0	0	0	0	0	0	2	0	0	0	0	1	0	0	0	0	0	0	0	0	0	0	0	0	0	0
O00186	0	0	0	0	1	0	0	0	0	0	1	0	0	0	0	0	0	0	1	0	1	1	0	1	0	0	0	3	0	0	2	0	0	2	0	0	2	0	0	2	0	0	2	0	3	1	0	0	0
O00192	3	0	2	0	8	10	4	3	0	9	5	0	2	4	5	2	3	18	2	27	4	1	10	3	0	18	5	0	21	2	3	0	1	5	15	25	9	7	2	5	0	0	2	0	12	2	7	0	7
O00193	4	5	2	7	7	6	5	6	2	6	6	5	2	3	5	12	6	8	3	7	6	2	7	6	3	6	4	7	6	7	9	6	5	4	6	9	7	6	6	7	0	6	6	2	11	11	7	4	4
O00203	0	0	1	3	3	0	1	3	0	3	2	3	1	1	2	4	2	1	0	3	2	1	3	4	2	3	2	3	3	3	5	1	3	2	0	3	3	1	3	2	0	0	4	0	3	3	3	0	2
O00204	0	1	0	0	0	0	0	0	0	0	0	0	1	1	0	0	0	0	0	6	0	0	1	0	0	7	0	0	0	0	2	0	0	0	0	1	0	0	0	0	0	0	0	0	0	0	0	0	3
O00213	0	0	0	0	0	0	0	3	0	0	0	0	0	1	0	0	0	0	0	0	0	0	0	1	0	0	0	0	2	0	0	0	0	0	0	3	0	0	0	3	0	0	0	0	6	0	0	0	0
O00217	0	0	0	0	0	0	0	0	0	0	0	0	0	0	0	0	0	0	0	0	0	0	0	0	0	0	0	0	4	0	0	0	0	0	0	0	0	0	0	0	0	0	0	0	0	0	0	0	0
O00220	0	4	0	0	0	2	0	0	0	2	0	0	2	2	1	0	0	0	0	0	0	0	1	2	0	0	0	0	0	0	1	0	0	2	0	2	0	0	2	0	0	2	0	0	0	0	0	0	4
O00221	0	0	1	1	0	0	1	1	0	1	0	4	0	1	0	0	1	1	0	0	1	0	1	0	0	0	0	3	4	0	3	0	3	1	2	1	2	1	0	3	0	1	1	0	3	4	3	0	2
O00222	0	0	0	0	0	0	0	0	0	3	0	0	0	0	0	0	0	0	0	0	0	0	0	0	0	0	0	0	0	0	0	0	0	0	0	0	0	0	0	0	0	0	2	0	0	0	0	0	0
O00232	0	0	0	0	0	0	0	0	0	0	0	0	0	0	0	0	0	0	0	0	0	0	0	0	0	0	0	0	0	1	0	0	0	0	0	0	0	0	0	3	0	0	0	0	0	0	0	0	0
O00233	0	0	0	0	0	0	0	0	0	1	0	0	0	0	0	0	2	0	0	0	0	0	0	0	0	0	0	0	0	0	3	0	0	0	0	0	0	0	0	0	0	0	0	0	0	0	0	0	0
O00244	0	0	0	0	0	0	2	0	0	0	0	0	0	1	0	0	0	0	0	2	0	0	0	2	0	2	0	0	2	1	2	0	0	1	2	0	1	0	0	0	0	0	0	0	0	0	0	0	0
O00255	0	0	0	0	0	0	0	0	0	0	0	0	0	0	0	0	0	0	0	0	0	0	3	1	0	0	0	0	1	0	3	0	0	0	0	1	3	0	0	0	0	0	1	0	0	0	0	0	0
O00257	0	0	1	0	0	0	2	2	0	0	0	0	0	0	1	0	0	0	0	0	2	0	5	1	0	0	0	0	2	0	4	0	1	1	2	0	1	0	0	0	0	0	1	0	4	0	1	0	0
O00264	2	4	2	9	8	6	5	6	2	6	5	7	3	2	5	7	5	7	5	11	4	2	8	0	4	7	4	4	8	11	9	6	6	4	7	9	6	5	6	10	2	4	6	2	7	6	5	1	5
O00267	2	4	4	6	4	4	5	8	2	7	2	2	3	4	6	7	5	5	1	12	4	1	11	7	1	6	3	14	10	10	12	4	7	5	3	13	8	3	9	4	3	2	9	0	12	6	7	0	4
O00268	0	2	1	3	3	1	4	6	1	0	0	3	1	0	1	3	2	0	0	0	1	1	0	0	1	0	0	4	3	0	1	3	3	1	1	3	0	3	3	3	1	1	4	0	4	1	3	0	1
O00273	0	1	0	0	6	0	5	2	0	1	2	3	1	5	4	5	6	0	2	0	3	3	4	3	1	1	4	1	9	3	12	3	3	2	2	10	5	0	5	10	0	0	2	1	10	3	3	1	7
O00299	0	0	1	0	2	1	0	2	1	6	0	0	1	1	2	3	2	3	0	2	3	0	0	6	0	2	0	1	4	3	14	0	2	1	2	4	0	3	0	6	0	0	0	0	4	0	1	0	2
O00303	2	0	1	2	0	0	0	3	0	3	1	0	1	1	2	0	0	0	2	0	2	1	3	2	0	0	0	3	3	0	2	2	3	2	4	3	3	3	3	3	0	0	3	0	3	2	3	0	2
O00308	0	0	0	2	0	0	2	0	0	2	0	0	0	1	1	2	1	3	1	2	2	0	1	1	0	2	0	2	2	2	1	0	1	2	2	3	3	3	3	3	0	0	1	0	3	1	2	0	2
O00311	0	4	0	0	0	0	0	0	0	0	0	0	0	0	0	0	0	0	0	0	0	0	0	0	0	0	0	1	0	0	0	0	1	0	0	0	0	0	0	0	0	0	0	0	0	0	0	0	0
O00358	1	0	2	0	0	0	0	0	0	0	0	0	0	0	0	0	6	0	0	0	0	2	0	0	0	0	0	0	0	0	0	0	0	0	0	0	0	0	0	2	0	0	0	0	0	6	0	0	0
O00400	0	0	0	0	0	0	0	0	0	0	0	0	0	0	0	0	1	0	0	1	1	0	0	0	0	1	0	0	3	0	0	0	0	0	0	0	0	0	0	0	0	0	0	0	3	0	0	0	0
O00401	0	4	0	0	0	2	2	0	0	3	2	0	2	1	2	4	2	2	0	3	2	0	2	2	0	9	1	0	1	3	3	0	3	2	0	3	3	0	0	0	0	4	0	0	3	0	2	0	5
O00409	0	0	0	0	0	4	1	3	2	3	0	0	0	3	0	0	4	0	0	2	0	0	0	0	0	2	0	7	4	4	0	2	0	2	0	2	0	2	1	2	0	2	0	0	0	0	2	0	2
O00410	0	2	0	1	0	0	0	0	0	1	0	0	1	1	0	3	2	2	0	3	1	0	0	3	0	3	0	5	4	3	4	0	1	2	5	4	0	1	0	1	1	0	0	1	4	0	1	0	3
O00418	0	18	0	2	6	11	1	2	0	3	2	0	6	1	2	20	2	0	1	1	4	2	8	6	0	10	2	11	5	9	3	0	10	4	3	9	12	13	5	23	0	11	6	1	14	9	3	0	15
O00423	0	0	0	0	0	0	0	0	0	0	1	0	1	0	2	0	0	0	0	0	0	0	0	2	0	0	0	0	0	0	0	0	0	2	0	0	0	3	3	0	0	0	0	0	0	0	3	0	0
O00425	0	0	0	2	0	0	1	2	0	2	1	0	0	0	2	4	1	2	0	0	0	1	0	1	0	0	0	0	5	0	0	0	0	2	0	1	1	3	0	5	0	0	0	0	0	2	0	0	2
O00429	0	1	1	3	3	0	2	3	0	3	2	3	1	1	2	3	2	0	2	3	2	1	3	3	2	3	2	3	3	3	3	0	3	2	2	3	3	3	3	3	1	1	3	1	8	3	2	0	2
O00443	3	2	1	6	0	0	0	1	0	8	6	2	2	2	3	6	5	6	1	10	6	0	4	3	0	7	0	3	13	11	2	3	5	3	6	12	10	8	6	3	0	0	7	0	5	3	5	1	3
O00444	0	0	0	0	0	0	0	0	0	0	0	0	0	0	0	2	0	0	1	0	1	0	0	3	0	0	0	1	2	0	1	0	2	1	3	2	0	0	1	1	1	0	3	0	2	1	2	0	2
O00458	0	0	0	0	0	0	0	0	0	0	0	0	0	0	0	0	0	0	0	0	0	0	0	0	0	0	0	0	0	0	0	0	0	0	0	0	0	0	0	0	0	0	0	0	0	0	0	0	0
O00459	0	0	0	0	0	0	0	0	0	5	0	0	0	2	0	3	0	0	1	0	2	0	4	7	0	0	0	2	4	0	0	0	0	0	0	1	0	1	2	0	0	0	4	0	2	0	4	0	0
O00461	1	0	0	2	3	0	2	3	0	4	0	2	0	0	0	0	0	2	0	0	0	0	3	1	2	0	0	0	0	2	3	0	1	0	0	1	0	0	2	0	1	0	0	2	2	2	7	0	0
O00463	0	0	0	0	0	0	0	0	0	3	0	0	0	1	0	0	2	0	0	0	0	0	1	0	0	0	0	2	0	0	2	0	0	0	0	3	0	3	0	0	0	0	0	0	2	0	0	0	0
O00470	0	0	0	0	0	0	0	0	0	0	0	0	0	1	0	2	2	0	0	0	0	0	0	0	0	0	0	0	0	0	0	0	0	0	0	3	0	0	0	0	0	0	0	0	3	3	3	0	2
O00472	0	0	0	0	0	0	0	0	0	0	0	0	0	0	0	0	0	0	0	0	0	0	0	0	0	0	0	0	0	0	0	0	0	0	0	0	0	0	0	0	0	0	0	0	0	0	0	0	0
O00479	0	0	0	0	0	0	0	0	0	0	0	0	0	0	0	0	0	0	0	0	0	0	0	0	0	0	0	0	0	0	0	0	0	0	0	0	0	0	0	0	0	0	0	0	2	0	0	0	0
O00487	0	0	0	0	0	0	0	0	0	0	0	0	0	1	0	0	0	0	0	0	0	0	0	0	0	0	0	0	0	0	0	0	0	0	0	0	0	0	0	0	0	0	0	0	0	0	0	0	0
O00488	0	0	0	0	0	0	1	0	0	0	0	0	0	0	0	0	0	0	0	0	1	0	0	0	0	0	0	0	0	0	0	0	0	0	0	0	0	0	0	0	0	0	0	0	1	0	0	0	1
O00499	0	4	5	11	10	3	0	12	3	9	8	8	4	4	6	10	9	3	3	12	8	2	12	1	3	0	0	0	13	11	14	3	8	7	12	12	10	14	10	11	0	7	10	0	6	13	11	0	8
O00505	3	4	1	3	3	4	4	3	1	3	1	0	2	1	1	4	3	3	1	6	2	1	1	3	1	3	2	4	4	3	6	2	4	2	5	3	3	2	3	2	1	6	3	0	5	3	2	0	4
O00512	2	8	1	1	3	0	4	9	1	15	5	0	2	5	7	10	7	4	0	7	9	5	8	19	1	8	4	13	7	8	9	3	0	8	10	23	11	10	7	9	0	0	8	0	15	0	13	0	4
O00515	0	5	0	14	1	10	12	0	3	10	9	0	0	7	15	18	1	15	0	22	16	0	22	5	5	15	9	1	19	3	40	2	0	1	10	20	23	0	0	0	0	0	0	0	1	1	1	0	19
O00533	0	0	0	0	0	0	0	0	0	0	0	0	0	1	0	0	1	0	0	0	0	0	0	0	0	1	0	0	0	0	0	0	0	4	0	1	0	0	0	0	0	0	0	0	0	0	0	0	0
O00534	0	0	1	0	0	0	0	0	0	0	0	0	0	0	3	0	0	0	0	0	0	0	0	0	0	1	0	0	0	1	0	0	0	3	0	0	0	0	0	0	0	0	0	0	0	0	0	0	0
O00541	0	0	0	0	0	0	0	0	0	0	0	0	0	0	0	0	0	0	0	0	0	1	0	2	0	0	0	0	0	0	0	0	0	2	0	0	0	0	0	0	0	0	0	0	0	0	0	0	0
O00559	2	2	1	3	3	1	2	3	1	3	2	2	1	1	2	4	2	3	2	3	2	1	3	3	1	3	1	3	3	3	4	3	3	2	3	5	3	3	3	4	1	0	3	0	7	3	3	2	2
O00560	0	0	0	2	0	0	0	0	1	1	1	0	1	8	0	3	4	2	0	3	1	0	3	2	0	3	0	0	6	2	11	2	0	5	5	3	2	3	1	3	0	0	5	0	1	0	5	0	3
O00562	2	12	3	7	6	0	4	7	0	13	3	0	6	4	6	18	5	7	2	6	4	0	5	12	0	7	2	3	14	7	15	0	1	6	8	3	17	7	0	8	0	2	9	2	13	7	0	0	1
O00566	0	6	0	0	0	0	0	0	0	1	0	0	3	3	0	0	0	15	0	0	0	0	0	0	0	6	0	6	6	3	0	0	0	0	0	0	0	0	0	0	0	5	0	0	2	0	0	0	7
O00567	0	15	3	3	10	11	5	11	3	7	5	6	8	4	4	18	7	15	1	12	5	4	0	6	0	11	5	11	17	7	3	10	1	4	12	14	4	7	8	13	2	15	5	0	14	7	4	0	8
O00571	0	2	0	3	3	1	4	1	1	1	5	3	1	2	4	2	2	4	1	3	0	1	5	1	0	4	1	2	6	6	4	1	2	3	4	7	5	5	6	7	0	0	5	0	5	15	6	0	2
O00592	0	0	3	0	0	0	0	0	0	2	1	0	1	0	2	2	4	1	0	4	6	0	0	0	0	3	0	0	5	11	0	0	0	1	2	4	0	0	0	0	0	0	0	0	0	0	1	0	2
O00622	0	0	0	0	0	0	0	0	0	0	0	0	0	0	0	0	0	0	0	0	2	0	0	0	0	1	0	0	0	3	0	0	0	0	0	0	0	1	0	0	0	0	0	0	0	0	3	0	0
O00629	1	3	1	2	5	0	2	4	0	3	2	4	1	2	2	2	3	2	0	3	0	1	3	3	2	3	2	3	3	3	3	1	3	2	2	6	5	2	5	5	1	0	3	1	3	3	3	0	3
O00712	1	13	0	2	4	7	0	2	0	1	2	1	2	7	1	21	14	2	0	1	12	1	9	14	1	2	4	3	10	3	2	0	2	7	18	30	2	15	16	2	0	0	4	0	9	3	15	0	16
O00716	0	0	0	0	0	0	0	0	0	0	0	0	0	0	0	0	0	0	0	0	0	0	0	0	0	0	0	0	0	0	0	0	0	0	0	0	0	0	0	0	0	0	0	0	1	0	0	0	0
O00750	0	0	0	0	0	5	1	1	0	2	1	0	0	0	2	2	2	1	0	9	1	0	3	4	0	16	2	0	0	6	5	0	0	0	2	1	0	0	1	0	0	0	0	0	3	0	0	0	2
O00762	0	0	0	0	0	0	0	0	0	0	0	0	0	0	0	0	0	0	0	0	0	0	0	0	0	0	0	0	2	0	0	0	0	0	0	0	0	0	0	2	0	0	0	0	1	0	0	1	0
O00763	0	0	0	0	0	1	2	1	0	2	0	0	0	0	0	0	0	0	0	0	0	0	0	6	0	0	0	0	0	0	1	0	0	0	0	0	0	0	0	15	0	1	0	2	0	0	2	0	0
O00767	0	1	0	0	3	0	2	2	0	5	1	0	0	2	1	0	0	0	0	4	2	0	1	4	0	6	4	0	0	2	6	4	0	2	0	3	3	0	0	5	0	0	2	1	5	0	5	0	0
O14490	0	0	0	0	0	0	0	0	0	11	0	0	0	0	0	0	0	0	0	0	0	0	0	0	0	0	0	1	0	0	0	0	0	0	0	0	0	8	0	0	0	0	0	0	0	0	1	0	0
O14492	0	0	0	0	0	0	0	0	0	2	0	0	0	1	0	2	0	0	0	0	1	0	0	0	0	0	1	3	2	3	3	0	1	1	0	3	4	0	0	7	0	2	0	1	1	0	1	0	1
O14493	0	0	0	2	0	0	0	0	0	0	0	0	0	0	0	0	0	0	0	0	2	0	0	0	0	1	0	0	0	0	0	0	0	0	0	0	0	0	0	0	0	0	0	0	0	0	0	0	1
O14494	0	5	0	0	4	0	0	0	0	0	0	0	0	2	0	0	0	0	0	0	0	0	0	0	2	0	0	0	2	0	2	0	0	0	2	0	0	2	0	0	0	0	0	0	0	0	0	0	4
O14495	0	0	0	0	2	0	0	0	0	0	0	0	1	1	0	3	1	0	0	0	0	0	0	0	0	0	0	0	2	0	2	0	0	2	4	3	0	0	0	0	0	0	0	0	0	0	1	0	0
O14497	6	14	3	29	22	9	24	45	4	33	1	21	6	16	24	3	21	20	11	32	26	14	19	20	11	32	11	39	32	35	9	20	17	0	30	39	6	6	14	38	4	12	0	8	33	8	18	0	17
O14513	0	0	1	0	0	0	0	1	0	0	0	0	0	0	0	0	2	2	0	1	0	0	0	0	0	1	0	0	0	1	0	0	0	2	0	4	1	0	0	3	0	0	0	0	16	0	0	0	0
O14514	0	0	0	0	0	0	0	0	0	6	0	0	0	0	0	0	0	0	0	0	0	0	0	0	0	0	0	0	0	1	0	0	1	0	0	0	0	0	0	0	0	0	0	0	3	0	0	0	0
O14519	0	0	0	0	0	0	0	0	0	0	0	0	0	0	0	0	0	0	0	0	0	0	0	0	0	0	0	0	0	0	0	0	0	0	0	0	0	0	0	0	0	0	0	0	0	0	0	0	0
O14523	3	6	6	0	6	5	8	12	0	11	5	6	0	4	6	11	4	11	2	8	4	4	15	10	2	13	4	7	23	9	21	6	1	7	13	9	4	1	6	7	0	7	13	1	14	3	6	0	6
O14524	0	0	0	0	3	0	0	1	0	0	0	0	0	1	0	0	0	0	0	0	0	0	2	0	0	1	0	0	3	1	0	0	0	0	0	1	0	0	0	2	0	0	1	0	1	0	0	0	2
O14526	0	0	0	0	0	0	2	5	0	4	0	1	0	0	1	3	0	0	0	0	2	2	6	3	0	0	0	7	0	2	2	0	1	0	0	0	1	0	0	6	0	6	0	0	0	1	2	0	2
O14530	0	0	0	1	0	0	0	0	0	2	0	0	0	1	1	1	2	1	1	0	0	0	0	0	0	3	0	3	3	3	1	0	0	0	3	3	0	2	0	3	0	0	0	0	0	0	1	0	2
O14544	0	0	0	0	0	0	0	0	0	0	0	0	0	0	0	0	1	0	0	1	0	0	0	3	0	1	0	0	1	0	2	0	0	1	0	0	0	0	0	1	0	0	2	0	0	0	0	0	0
O14545	4	13	1	7	7	10	7	12	1	9	7	1	5	5	4	7	8	6	4	9	5	2	7	12	4	15	6	9	9	9	11	3	3	4	14	9	8	11	6	12	1	8	6	0	14	6	8	1	13
O14558	0	0	0	0	0	0	0	0	0	0	0	0	0	1	0	0	0	0	0	0	0	0	0	3	0	0	0	0	0	0	0	0	0	0	0	0	0	0	0	0	0	0	0	0	1	0	0	0	2
O14576	0	0	0	0	0	0	0	0	0	7	2	0	0	0	0	0	0	0	0	1	2	1	0	1	0	1	0	1	0	0	0	0	0	0	1	0	0	0	0	5	0	2	0	0	11	0	0	0	0
O14578	3	1	1	3	3	0	1	5	0	1	0	1	1	3	5	3	4	0	2	5	2	1	5	2	0	4	0	2	9	6	6	2	0	1	4	4	3	2	0	2	0	1	5	0	4	0	4	0	0
O14579	0	0	2	1	4	0	2	4	0	2	2	2	0	2	2	4	2	0	0	0	3	1	4	7	2	3	1	3	5	3	7	0	2	2	2	4	3	3	1	3	2	0	3	1	1	1	3	0	1
O14607	0	0	0	0	0	0	0	0	0	0	0	0	0	0	0	0	0	0	0	0	0	0	0	0	0	0	0	0	0	0	0	0	0	2	0	0	0	0	0	0	0	0	0	0	0	0	0	0	0
O14613	0	4	5	6	2	4	2	1	0	0	8	0	4	5	5	6	9	7	0	14	5	0	3	1	0	0	2	1	15	8	2	0	0	4	10	12	5	8	7	0	0	0	7	0	0	4	1	0	0
O14617	2	12	1	1	4	4	4	6	0	12	3	6	3	2	5	5	2	4	3	5	2	0	2	3	0	3	2	4	6	5	3	1	5	2	5	3	6	1	5	3	2	7	3	2	7	4	3	0	8
O14618	0	0	0	0	0	0	0	0	0	0	0	0	0	0	0	0	0	3	0	0	0	0	0	0	0	3	0	0	0	1	0	0	0	0	0	0	0	0	0	0	0	0	0	0	0	0	0	0	0
O14639	14	4	10	24	9	7	17	10	11	29	17	1	4	7	19	26	18	27	8	26	21	10	25	2	19	18	10	20	22	23	52	0	7	14	21	39	23	32	23	40	4	6	25	3	26	26	34	4	18
O14640	0	8	0	0	0	0	0	0	0	3	6	0	2	0	1	12	4	5	0	5	2	3	6	0	0	2	0	0	2	2	5	0	0	0	8	12	2	2	0	0	0	0	0	0	3	0	0	0	7
O14641	0	1	0	0	1	2	0	0	0	0	0	0	0	2	0	0	1	1	0	0	0	0	0	0	0	4	0	0	3	5	0	0	0	2	3	4	0	4	0	2	0	0	0	0	0	0	0	0	0
O14646	2	1	2	0	6	0	3	13	2	0	1	6	0	2	5	1	5	4	0	4	5	0	3	10	5	1	1	2	3	3	7	2	6	4	4	5	6	4	10	4	0	4	4	0	1	1	4	0	0
O14647	0	5	0	0	0	0	0	0	0	0	4	0	2	2	1	0	0	2	0	2	0	2	0	5	0	0	0	2	1	0	2	0	0	3	7	4	0	0	0	0	0	0	1	0	1	0	6	0	4
O14653	0	0	0	0	0	0	0	0	0	0	0	0	0	0	0	0	0	0	0	0	0	0	0	0	0	0	0	0	0	0	0	0	0	0	0	0	0	0	0	0	0	0	0	0	0	0	0	0	0
O14662	0	0	0	0	3	0	1	4	0	4	0	0	0	1	2	2	2	0	0	0	2	1	0	0	0	5	0	2	2	4	3	2	0	2	0	3	0	0	0	6	0	0	0	0	4	1	3	0	2
O14668	0	0	0	1	0	0	1	0	0	0	0	0	0	0	4	0	1	0	0	0	0	0	0	0	0	0	0	0	14	0	0	0	0	1	5	1	3	3	0	0	0	0	0	0	0	1	0	0	9
O14672	0	0	0	0	0	0	1	2	0	3	0	0	0	0	0	0	0	0	0	0	0	0	3	1	0	0	0	0	1	0	3	0	0	0	0	0	0	0	0	0	0	0	0	0	0	0	0	0	0
O14681	4	4	2	6	6	4	2	4	1	4	0	6	2	2	5	6	4	0	0	6	0	0	6	0	0	4	4	4	6	4	12	6	6	4	4	6	6	2	6	6	2	2	1	2	4	6	3	0	4
O14682	0	0	0	0	0	0	0	0	0	0	0	0	0	0	0	0	0	0	0	1	2	0	3	3	0	0	0	0	0	0	0	0	0	0	0	0	0	0	0	0	0	0	0	0	0	0	0	0	0
O14683	1	1	0	0	0	1	0	0	0	1	1	0	0	1	2	3	0	1	0	2	0	1	3	0	2	1	0	1	0	1	3	3	3	0	0	3	0	0	2	0	0	0	3	0	2	3	2	1	2
O14686	9	20	9	6	2	16	28	36	4	36	9	3	6	27	9	31	15	7	7	21	9	6	27	45	2	17	13	40	17	10	45	3	15	18	13	42	24	21	16	4	0	2	0	0	38	5	21	0	39
O14713	0	0	0	0	0	0	0	0	0	0	0	0	0	0	0	1	1	0	1	2	1	1	2	0	0	2	0	2	2	2	0	0	0	0	0	0	0	2	1	5	0	0	0	0	0	0	0	0	0
O14727	0	0	1	0	0	0	0	0	0	0	0	0	0	0	0	0	0	0	0	0	2	0	0	0	0	0	0	0	0	0	3	0	0	0	0	0	1	0	1	0	0	0	0	0	3	0	0	0	0
O14730	0	7	0	0	1	0	0	0	0	0	2	0	4	1	0	9	1	0	0	0	0	1	0	4	0	11	0	0	8	12	6	0	0	6	12	5	0	2	0	3	0	3	0	0	2	0	0	0	6
O14733	0	0	0	0	0	0	4	1	0	0	0	0	0	2	2	0	0	0	0	3	1	0	2	1	0	0	0	1	0	0	0	0	0	0	0	0	1	0	0	1	0	0	2	0	1	0	0	0	0
O14734	0	0	0	0	1	0	0	0	0	4	2	0	0	0	0	0	0	0	0	0	0	0	2	1	0	0	0	0	4	0	2	0	2	0	0	0	0	0	0	0	0	0	0	0	1	0	0	0	0
O14737	0	2	1	3	3	0	0	3	1	3	2	3	1	1	1	3	2	3	0	3	2	1	3	3	2	3	2	3	3	3	3	3	2	2	3	3	3	2	3	3	1	3	3	1	3	3	3	0	2
O14745	1	0	2	6	3	5	7	11	2	4	4	0	5	2	7	5	6	8	2	8	5	3	14	6	2	9	4	10	9	6	14	8	3	4	8	11	8	6	2	10	1	0	9	1	8	1	7	0	6
O14757	1	0	1	3	1	0	0	7	0	5	0	0	0	3	3	4	5	1	1	5	1	4	9	0	0	4	2	14	8	5	11	2	0	0	0	2	1	0	1	14	0	0	6	0	6	0	4	0	2
O14770	0	0	1	0	0	0	0	0	0	0	0	2	0	0	0	0	0	0	0	0	1	0	0	5	0	0	1	0	0	0	2	0	0	0	0	0	0	0	0	0	0	0	0	0	0	0	2	0	0
O14776	0	0	0	1	0	0	2	3	0	1	2	1	2	1	0	1	0	1	0	1	0	0	2	5	0	0	2	2	0	0	6	0	0	1	1	0	1	0	3	3	0	0	1	0	2	0	2	0	0
O14777	0	0	0	0	6	4	0	4	0	1	4	6	2	0	0	6	4	0	0	0	0	0	0	2	0	3	2	6	8	0	2	0	0	2	0	9	2	0	6	6	0	6	0	0	0	0	6	0	0
O14782	0	0	0	0	0	0	0	0	0	0	0	0	0	0	0	0	0	0	0	0	0	0	0	0	0	0	0	0	0	0	0	0	0	0	0	0	0	0	0	0	0	0	0	0	1	0	0	0	0
O14786	0	0	0	0	3	0	0	0	0	3	0	0	0	1	2	0	0	0	0	0	2	0	0	3	0	0	0	0	2	0	1	0	0	1	0	0	1	1	3	0	0	0	0	0	1	3	0	0	2
O14787	0	0	0	0	0	0	0	0	0	1	0	0	0	0	0	0	0	0	0	0	0	0	0	1	0	0	0	0	1	0	2	0	0	0	0	0	0	0	0	0	0	0	0	0	0	0	0	0	2
O14791	0	0	0	0	0	0	2	0	0	0	0	0	0	0	0	1	0	0	0	0	0	0	0	0	0	0	0	0	0	0	0	0	0	0	0	0	1	0	0	0	0	0	0	0	0	0	0	0	0
O14795	0	0	0	0	0	1	1	0	0	3	0	0	0	0	1	0	0	0	0	5	0	0	2	3	0	2	1	0	0	3	2	1	0	4	0	1	0	0	5	0	0	0	5	0	12	2	5	0	0
O14802	0	0	0	0	0	0	0	0	0	0	0	0	0	0	0	0	0	0	2	0	0	0	0	0	0	0	0	0	0	0	0	0	0	1	0	0	0	0	0	0	0	0	0	0	0	0	0	0	0
O14807	0	6	0	0	6	0	0	0	0	0	0	0	0	0	0	0	0	0	0	0	0	0	0	0	0	0	0	0	0	0	3	0	0	0	0	0	3	0	0	0	0	0	0	0	0	0	0	0	0
O14810	0	0	0	0	0	0	0	0	0	3	0	0	0	0	0	0	0	0	0	0	0	0	2	0	0	0	0	0	0	0	2	0	0	0	0	0	0	0	2	0	0	0	1	0	2	0	0	0	0
O14818	0	0	0	0	0	0	1	0	0	0	0	0	0	1	1	0	1	0	0	0	0	0	1	1	0	0	1	0	3	0	0	0	0	0	1	0	0	0	0	0	0	0	0	0	2	0	1	0	0
O14827	0	0	0	0	2	0	5	0	0	0	3	0	0	5	2	0	0	2	0	0	0	2	0	0	1	0	0	0	0	4	0	0	0	0	0	0	0	19	0	1	0	0	0	0	0	1	0	0	0
O14828	2	2	2	0	6	0	4	7	0	8	4	3	1	2	3	7	4	3	0	2	4	1	6	3	1	6	2	6	6	4	11	3	3	5	3	5	6	3	6	8	1	0	6	0	9	6	6	0	4
O14867	1	0	0	0	0	0	3	2	0	0	0	0	0	1	0	3	1	0	2	1	2	0	2	1	0	1	0	4	2	0	6	0	0	2	1	1	5	0	3	3	0	0	5	0	3	0	0	0	1
O14874	0	0	0	5	0	0	2	0	0	3	2	0	1	0	1	2	2	0	0	0	2	0	0	1	2	0	0	2	0	0	0	0	0	2	0	0	0	1	2	4	0	0	5	0	5	0	0	0	0
O14879	0	0	0	0	0	0	0	0	0	1	0	0	5	3	1	0	0	0	0	6	1	0	1	0	0	1	0	0	4	1	0	0	0	5	0	0	1	0	1	0	0	0	0	0	0	0	0	0	0
O14893	2	0	0	0	3	0	2	3	0	3	2	3	0	1	2	0	0	0	0	1	2	0	4	3	0	0	0	3	0	0	3	3	3	0	0	2	3	2	3	1	0	0	4	1	3	3	2	0	0
O14896	0	0	0	0	0	0	0	0	0	4	1	0	0	1	2	1	0	0	0	1	2	0	4	0	0	4	1	0	4	0	3	0	0	0	0	2	3	0	0	2	0	0	0	0	0	0	0	0	0
O14901	0	0	0	0	0	0	0	0	0	0	0	0	0	2	0	2	0	0	0	1	0	0	0	0	0	2	0	0	6	4	0	0	0	0	0	4	0	0	0	0	0	0	0	0	0	0	0	0	0
O14907	1	0	0	3	3	0	0	1	0	0	2	0	0	3	0	1	0	1	0	0	1	0	0	0	0	0	0	0	4	0	3	0	1	0	1	3	0	2	0	0	0	0	0	0	3	3	0	1	1
O14908	0	0	0	1	0	0	0	0	0	0	0	0	0	0	0	0	0	1	0	1	2	0	1	2	0	2	0	0	1	0	1	0	0	2	0	0	2	1	2	0	0	0	2	0	0	1	0	0	0
O14917	0	0	0	0	0	0	0	0	0	0	0	0	0	0	0	0	0	0	0	0	0	0	0	0	0	0	0	0	0	0	0	0	0	0	0	0	0	0	0	0	0	0	0	0	2	0	3	0	0
O14920	0	0	1	0	1	0	0	1	0	2	0	0	0	1	3	1	1	0	0	0	0	0	0	1	0	4	0	3	3	3	0	0	0	2	0	3	1	4	0	0	0	0	3	0	3	0	1	0	1
O14924	0	0	0	1	1	4	1	1	0	24	1	1	1	2	2	3	0	0	2	0	0	2	6	0	1	2	1	8	3	0	0	0	2	1	3	5	0	3	0	0	0	2	0	0	5	0	2	0	0
O14929	0	0	1	1	0	0	1	3	0	1	0	0	1	1	1	0	2	1	1	0	1	1	3	2	0	2	0	3	1	1	2	1	2	0	0	1	1	0	2	0	0	0	3	0	2	0	2	0	0
O14936	0	0	1	0	0	0	0	0	1	3	0	0	0	0	3	0	0	0	0	2	2	1	4	0	0	0	0	0	7	0	6	0	0	0	0	0	0	1	0	0	0	0	0	0	0	0	2	2	2
O14939	0	0	0	0	0	0	0	0	0	0	0	0	1	2	0	0	1	0	0	1	0	0	0	0	0	1	0	0	3	2	0	0	0	0	1	1	0	3	0	1	0	0	0	0	1	0	0	0	0
O14949	0	0	0	0	0	0	0	3	0	0	0	0	0	0	0	0	0	0	0	0	0	0	1	0	0	0	0	1	0	0	0	0	0	1	0	0	0	0	1	0	0	0	0	0	3	0	0	0	0
O14964	0	0	1	0	0	0	0	0	0	1	0	0	0	0	0	0	0	0	0	0	0	0	1	0	0	0	0	0	1	0	0	0	0	0	0	0	0	0	0	0	0	0	0	0	2	0	0	0	0
O14965	0	0	0	0	0	0	0	0	0	0	0	0	0	0	0	0	0	0	0	0	0	0	0	0	0	0	0	0	0	3	0	0	0	0	0	0	0	0	0	0	0	0	0	0	0	0	0	0	0
O14966	0	0	0	0	0	0	0	0	0	0	3	1	0	1	1	3	0	0	0	1	1	2	0	0	0	3	0	0	1	1	3	0	0	3	2	4	0	3	0	0	0	0	0	0	0	0	0	0	0
O14967	0	0	0	0	0	0	0	2	0	0	2	0	0	0	0	0	3	0	0	0	0	1	0	0	0	0	0	0	0	0	2	0	0	2	0	3	0	0	0	2	0	0	0	0	1	0	0	0	0
O14974	9	13	5	23	17	8	14	12	1	14	18	6	10	9	13	25	15	18	4	27	14	5	20	22	9	26	6	20	24	35	18	10	15	17	22	24	16	25	14	22	3	11	18	1	24	25	14	0	10
O14975	0	0	0	0	0	0	1	0	0	2	0	0	0	0	0	0	1	0	1	1	0	0	1	0	0	2	0	0	3	1	3	0	0	0	0	0	0	0	0	1	0	0	0	0	0	0	0	0	0
O14976	0	6	0	2	5	6	1	5	0	3	4	0	3	3	2	5	4	0	0	10	2	0	6	7	1	7	1	5	3	9	8	0	2	6	11	6	1	2	0	3	0	2	6	0	6	5	0	0	7
O14979	1	0	1	1	0	1	3	3	0	0	0	0	0	1	2	3	0	3	0	3	2	2	1	2	0	1	0	3	3	3	3	0	0	3	3	2	1	1	0	3	0	0	0	0	0	0	1	0	0
O14980	1	0	1	0	0	0	2	5	0	3	0	0	2	3	2	4	4	1	0	5	3	1	3	3	0	4	2	5	5	4	10	0	0	3	3	6	1	3	3	7	0	0	3	0	7	0	3	0	5
O14981	0	0	0	0	0	0	0	0	0	0	0	0	0	0	0	0	0	0	0	0	0	0	0	0	0	0	0	0	0	0	0	0	0	0	0	0	0	0	0	0	0	0	0	0	0	0	0	0	0
O14986	0	0	0	0	0	0	0	0	0	0	0	0	0	0	2	0	1	0	0	2	0	0	0	0	0	0	0	0	2	0	0	0	0	0	1	0	0	0	0	4	0	0	0	0	0	0	0	0	5
O14994	0	0	0	0	0	0	3	0	0	0	0	0	0	0	0	0	0	0	0	0	0	0	0	0	0	0	0	0	0	0	0	0	0	0	0	0	1	0	0	0	0	0	0	0	0	0	0	0	0
O15013	0	8	2	0	13	4	0	1	2	5	6	8	4	3	6	13	7	0	0	0	3	1	0	15	0	8	1	1	8	6	12	0	11	6	2	10	5	14	9	0	0	0	5	0	0	20	4	0	8
O15014	4	24	3	5	8	16	8	21	2	26	4	9	13	7	13	28	18	10	6	24	12	5	21	26	4	29	7	15	33	25	21	13	9	20	16	33	18	13	12	27	0	6	19	0	30	12	19	0	17
O15015	0	0	0	0	0	0	0	0	0	0	0	0	0	0	0	0	0	0	0	0	0	0	0	0	0	0	0	0	0	0	0	0	0	0	0	0	0	0	0	0	0	0	0	0	0	0	0	0	0
O15016	0	0	0	0	0	0	0	0	0	0	0	0	0	0	0	0	0	0	0	0	0	0	0	0	0	0	0	1	0	0	0	0	0	0	0	0	0	0	0	0	0	0	0	0	0	0	0	0	0
O15018	0	8	1	4	2	7	0	0	0	0	3	1	0	0	0	0	0	2	1	0	5	0	0	0	0	0	0	0	0	1	0	1	0	0	4	5	0	4	0	0	0	0	0	1	0	0	0	1	0
O15020	0	0	1	0	0	0	0	0	0	0	0	0	0	1	0	0	1	2	0	0	1	0	0	0	0	2	1	0	1	1	0	0	0	0	2	0	0	1	0	0	0	0	0	0	2	1	0	0	2
O15021	2	0	1	17	1	0	5	7	4	0	3	1	0	6	0	3	4	1	0	5	8	3	8	0	0	13	0	0	27	7	3	4	2	1	12	0	0	0	0	7	0	0	42	1	13	0	7	0	6
O15027	18	17	17	42	28	29	24	54	10	39	22	12	19	27	29	33	57	16	12	52	31	9	41	55	11	59	14	63	79	53	90	35	38	59	52	79	44	34	38	61	2	20	54	3	65	33	37	2	33
O15031	0	0	0	0	0	0	0	0	0	1	1	0	0	0	0	0	0	0	0	0	0	0	0	0	0	0	0	0	0	0	3	0	0	0	0	0	3	0	0	0	0	0	0	0	3	0	0	0	0
O15033	0	0	0	0	0	0	0	0	0	0	0	0	0	0	0	2	2	0	0	0	0	0	0	0	0	0	2	0	4	0	0	0	0	0	0	0	0	2	0	0	0	0	0	0	0	0	0	0	0
O15034	0	0	0	0	0	0	0	0	0	6	0	0	0	0	0	0	0	0	0	0	0	0	0	0	0	0	0	3	0	0	0	0	0	0	0	0	0	0	0	0	0	0	0	0	1	0	4	0	4
O15037	3	2	1	6	9	4	6	10	2	3	6	6	0	3	6	9	3	0	3	0	2	1	9	9	1	2	2	9	2	2	5	6	6	5	1	3	10	9	4	4	0	0	7	1	5	4	5	0	6
O15040	0	4	0	0	0	4	0	0	0	0	0	0	2	2	1	3	1	4	0	0	0	0	0	3	0	6	0	0	6	6	1	0	0	0	4	9	1	0	0	0	0	2	0	0	0	0	0	0	4
O15042	2	4	2	2	0	2	4	7	0	4	3	0	0	2	3	12	2	2	2	4	0	2	3	6	0	3	2	2	5	2	7	0	2	4	2	5	2	1	3	6	2	2	0	1	9	1	3	0	5
O15047	2	9	1	4	4	9	8	5	1	5	2	4	2	14	7	16	12	9	0	7	6	1	9	19	3	7	5	16	12	9	14	11	4	7	10	11	7	10	6	17	1	14	5	0	9	3	4	0	2
O15049	0	0	0	0	2	3	1	0	0	0	1	0	0	0	2	0	0	0	0	1	0	2	5	0	0	10	0	5	0	6	0	0	0	0	2	0	0	0	0	0	0	0	3	0	0	0	0	0	0
O15050	0	0	0	0	0	0	0	0	0	0	0	0	0	0	0	0	0	0	0	0	0	0	0	0	0	0	0	0	0	0	0	0	0	0	0	0	0	0	0	3	0	0	0	0	0	0	0	0	0
O15055	0	0	0	0	0	0	1	1	0	2	0	0	0	0	0	0	0	0	0	1	0	0	0	2	0	2	0	1	0	1	0	0	0	0	1	1	0	0	0	1	0	0	0	0	0	0	0	0	3
O15056	2	0	1	0	3	0	0	6	0	3	0	2	1	1	2	1	2	1	2	2	2	2	7	7	1	3	0	0	3	3	3	5	0	0	2	1	2	2	1	4	0	1	0	1	5	2	4	0	4
O15061	0	4	0	0	7	0	1	0	0	5	0	0	1	2	2	0	9	0	0	6	0	1	0	10	0	0	1	4	0	6	4	3	2	14	7	2	0	1	0	1	0	0	0	0	2	0	3	1	0
O15062	0	0	0	0	0	0	0	0	0	0	0	0	0	1	1	0	2	0	0	0	0	0	0	2	0	0	0	1	2	5	0	0	0	0	0	3	0	0	0	1	0	0	0	0	0	0	1	0	0
O15063	1	2	1	2	1	0	1	4	0	2	2	0	1	1	2	1	0	1	0	2	0	0	3	3	0	0	1	1	3	3	2	0	4	1	0	2	3	0	1	0	0	0	0	0	3	2	3	0	0
O15066	0	0	0	0	0	0	0	0	0	0	0	0	0	0	0	0	0	0	0	0	0	0	0	0	0	0	0	0	0	0	0	0	0	0	0	0	0	0	0	0	0	0	0	0	0	0	0	0	0
O15067	0	0	1	0	3	0	2	3	0	3	1	3	0	1	2	1	2	0	2	0	1	1	3	3	0	0	1	4	0	2	3	1	2	1	0	0	0	0	1	2	0	0	3	1	6	2	0	0	1
O15068	2	13	0	4	0	3	2	0	2	10	0	0	0	1	0	4	0	2	0	4	0	0	4	0	0	5	1	0	0	3	6	0	0	0	1	4	2	4	0	1	0	0	3	0	15	3	0	0	2
O15069	0	2	0	0	0	0	0	0	0	4	0	0	1	0	0	0	0	0	0	0	0	0	0	0	0	0	0	0	0	7	0	0	0	0	0	0	0	0	0	0	0	0	0	0	0	0	0	0	0
O15075	6	0	0	0	10	6	0	0	0	1	6	0	0	2	0	2	9	0	0	3	0	1	0	0	0	16	1	2	1	0	0	3	3	5	2	10	5	13	7	3	0	0	0	0	31	13	8	2	0
O15083	0	0	0	0	0	0	0	0	0	0	0	0	0	0	0	0	0	0	0	0	0	0	0	0	0	0	0	0	0	0	0	0	0	0	0	4	0	0	0	0	0	0	0	0	0	0	0	0	0
O15084	1	0	0	0	0	0	2	3	0	3	0	0	1	1	2	3	2	3	0	3	1	1	2	3	0	3	1	3	3	3	3	0	0	2	4	4	0	2	3	3	0	0	4	0	3	0	3	0	3
O15085	11	31	8	34	20	9	18	8	8	47	14	17	13	10	23	48	23	28	2	36	22	5	31	19	13	30	12	1	42	45	52	10	32	28	46	38	22	38	14	24	0	0	25	5	42	16	20	4	37
O15116	0	0	0	0	0	0	0	0	0	0	0	0	1	0	0	0	0	0	0	0	0	0	0	0	0	2	0	0	0	0	0	0	0	0	0	0	0	0	0	0	0	0	0	0	0	0	0	0	0
O15117	0	0	0	0	1	0	0	8	0	0	0	0	0	0	0	0	0	0	1	2	1	4	0	0	0	0	0	1	0	0	0	3	0	0	0	0	5	0	0	1	0	0	0	0	1	0	0	0	0
O15119	0	4	2	0	9	4	8	0	2	8	0	6	2	1	1	0	5	3	0	3	0	0	6	0	1	2	0	0	8	3	1	0	4	1	7	0	1	0	0	0	0	0	0	0	7	0	5	0	6
O15126	0	1	0	0	0	0	0	0	0	0	0	0	1	0	0	1	0	0	0	0	0	0	0	0	0	0	0	1	0	0	0	0	0	1	2	0	0	1	0	0	0	0	0	0	1	0	0	0	0
O15127	0	0	0	3	0	0	0	3	2	3	0	6	2	0	2	0	2	2	1	0	3	1	4	0	0	1	0	3	5	1	5	3	0	3	5	0	3	4	4	4	0	0	2	0	3	4	5	4	3
O15131	2	0	1	2	1	0	1	1	0	3	2	1	0	1	2	0	1	0	0	0	2	0	2	2	0	0	1	1	2	0	0	0	3	0	1	3	3	2	2	2	0	0	2	0	3	2	1	0	0
O15143	0	0	0	0	0	0	0	1	0	0	1	0	0	0	0	0	0	0	2	0	0	0	0	2	0	0	0	2	0	0	0	0	0	0	0	4	2	2	0	4	0	0	0	0	2	0	0	0	0
O15151	0	0	0	0	0	0	0	3	0	3	0	0	0	2	0	0	0	0	0	0	2	1	0	0	0	0	0	3	0	0	0	3	0	2	0	0	0	0	0	1	0	0	3	0	4	0	0	0	0
O15155	2	2	1	0	0	0	2	3	0	3	2	3	1	1	1	0	2	2	1	3	1	0	0	1	0	0	1	3	3	2	1	1	0	0	3	3	2	3	1	3	1	0	0	1	3	0	2	1	1
O15156	0	0	1	0	1	0	0	0	0	3	0	0	0	1	0	0	2	0	0	0	0	0	1	3	0	0	0	3	0	0	2	0	1	0	0	0	0	0	2	0	0	0	0	0	1	0	0	0	4
O15160	0	0	0	0	0	0	0	0	0	2	0	0	0	0	0	0	0	0	0	0	0	1	0	0	0	0	0	0	0	0	0	0	0	0	0	0	0	0	0	0	0	0	0	0	3	0	0	0	0
O15164	1	6	1	8	1	5	8	4	2	11	5	0	2	5	3	8	11	10	2	13	4	0	10	17	0	6	4	7	12	8	5	4	1	4	5	5	6	5	4	3	0	7	9	1	6	3	6	0	5
O15169	2	5	2	0	6	4	0	4	0	3	1	0	0	5	0	7	1	2	1	7	0	0	1	3	0	9	1	3	5	2	0	0	0	1	4	4	1	4	1	3	0	0	1	0	2	1	0	0	4
O15173	2	0	2	0	12	0	8	9	0	9	6	2	1	3	3	13	6	3	3	5	6	3	8	10	0	5	4	6	5	2	13	0	0	4	3	6	11	6	3	10	0	2	11	0	7	2	5	0	6
O15178	0	0	0	0	0	0	0	0	0	0	0	0	0	0	0	0	0	0	0	0	0	0	0	0	0	0	0	0	0	0	1	0	0	8	0	0	0	0	1	0	0	0	0	0	0	0	0	0	0
O15194	0	0	0	0	0	2	1	0	0	1	0	0	0	1	1	3	0	0	0	0	0	0	3	0	0	0	0	0	3	0	1	0	0	0	1	0	0	0	0	0	0	2	0	0	0	0	0	0	1
O15211	0	6	1	0	4	8	1	2	0	1	1	3	1	2	2	7	4	3	0	2	3	0	5	1	1	1	0	3	8	2	3	2	3	0	5	5	1	7	2	5	0	0	6	0	6	4	4	0	4
O15213	0	0	1	2	0	0	1	0	1	0	0	0	0	1	0	3	1	0	0	2	2	0	3	1	0	3	0	1	0	1	0	0	0	1	1	3	0	1	0	2	0	0	3	0	3	0	2	0	1
O15226	0	0	0	0	0	0	0	0	0	0	0	0	0	0	0	0	1	0	2	0	0	0	0	0	0	0	1	0	0	0	0	0	0	0	0	0	0	0	0	0	0	0	0	0	0	0	0	0	0
O15228	0	0	0	0	0	0	0	0	0	0	0	0	0	0	0	0	0	0	0	0	0	0	0	0	0	0	0	0	0	0	0	0	0	0	0	0	0	0	0	0	0	0	0	0	0	0	0	0	0
O15231	5	0	7	0	2	20	0	4	1	2	11	16	6	12	5	19	5	6	0	14	21	1	17	0	8	23	16	3	31	21	6	0	13	2	31	31	23	4	20	1	1	2	0	0	3	34	5	0	10
O15234	4	6	1	6	6	2	4	12	0	6	3	3	1	3	5	5	4	5	1	6	3	2	8	5	2	4	2	9	6	7	10	4	4	3	6	17	6	5	6	6	0	2	8	0	8	4	8	1	3
O15240	0	0	0	0	5	0	0	0	0	6	1	0	0	0	0	0	0	0	0	0	1	0	1	2	0	1	0	3	1	0	3	0	0	1	0	0	0	0	1	0	0	0	3	0	23	0	0	0	1
O15258	0	3	3	5	5	2	1	6	0	8	2	3	1	2	2	6	3	2	1	7	1	1	2	4	1	5	3	2	5	4	11	1	7	5	8	8	6	0	4	5	1	4	5	0	8	1	2	0	3
O15264	0	0	0	0	0	0	1	0	0	3	0	0	0	1	1	0	0	0	0	0	1	0	1	2	1	0	0	0	0	0	0	0	0	0	0	0	0	0	0	0	0	0	2	0	3	0	0	0	0
O15265	0	0	0	0	0	0	0	0	0	0	0	0	0	0	0	0	0	0	0	0	0	1	0	0	0	0	0	2	0	0	0	0	0	0	0	0	0	0	0	0	0	0	0	0	0	0	1	0	0
O15270	0	0	0	0	0	0	0	0	0	0	0	0	2	0	0	0	0	0	0	0	0	0	0	0	0	0	0	0	0	0	0	0	0	0	0	0	0	0	0	0	0	0	2	0	0	4	0	0	0
O15287	0	0	0	0	0	0	0	0	0	0	0	0	0	0	0	0	0	0	0	0	0	0	0	0	0	0	0	0	0	0	0	0	0	0	0	0	0	0	0	0	0	0	0	0	0	0	0	0	0
O15294	0	0	0	0	0	0	0	0	0	0	0	0	0	0	0	0	0	0	0	0	0	0	0	0	0	0	0	0	1	0	0	0	0	0	0	1	0	0	0	0	0	0	0	0	1	0	0	0	0
O15297	0	0	0	0	0	0	0	0	0	0	0	0	0	0	2	0	0	2	0	0	0	1	0	0	0	0	0	0	0	1	0	0	0	0	0	0	0	0	0	0	0	0	0	0	0	0	0	0	0
O15327	0	0	0	0	1	0	0	0	0	0	0	0	0	0	0	0	0	2	2	0	1	0	0	0	0	2	0	0	3	1	1	0	0	0	0	0	0	0	0	0	0	0	0	0	0	0	0	0	0
O15344	0	0	0	0	0	0	0	0	0	0	0	0	0	0	0	0	0	0	0	0	0	0	0	0	0	0	0	0	0	0	0	0	0	0	0	0	0	1	0	0	0	0	0	0	0	0	0	0	0
O15350	0	0	0	0	0	0	0	0	0	0	0	0	0	0	0	0	0	0	0	0	0	0	0	0	0	0	0	0	0	0	0	0	0	0	0	0	0	0	0	0	0	0	0	0	0	0	2	0	0
O15354	0	0	0	0	0	0	0	0	0	0	0	0	0	0	0	0	2	0	0	0	0	0	0	0	0	1	0	0	0	0	0	0	0	2	0	1	0	0	0	0	0	0	0	0	0	0	0	0	0
O15355	0	1	1	0	0	0	1	4	0	1	1	0	1	1	1	1	2	0	0	0	0	1	2	1	1	1	2	1	3	1	0	1	1	0	0	2	0	0	0	2	0	0	0	0	4	0	0	0	3
O15357	0	1	0	0	2	0	3	4	0	0	1	0	0	6	3	3	4	3	0	2	3	0	4	5	1	4	2	3	14	4	10	0	0	4	2	11	5	7	1	8	0	0	3	0	4	2	0	1	3
O15371	0	4	0	0	0	5	0	0	0	0	0	0	2	3	0	4	3	0	0	0	0	0	0	0	0	0	0	0	0	0	1	0	0	0	0	8	0	0	0	1	0	7	0	0	0	0	1	0	6
O15372	0	0	0	0	0	0	0	2	0	0	0	0	1	1	1	1	2	2	0	0	1	1	0	0	0	0	0	0	1	0	0	0	0	0	1	3	0	3	0	3	0	0	1	0	2	0	0	0	1
O15374	0	0	0	0	0	0	0	0	0	0	0	0	0	0	0	0	0	0	0	0	0	0	0	0	0	0	0	0	0	0	2	0	2	2	3	0	0	0	0	0	0	0	0	0	0	0	0	0	0
O15379	0	0	0	0	0	0	0	2	0	4	0	0	0	2	0	3	0	2	0	2	1	0	0	3	0	1	0	3	4	3	5	1	1	2	0	1	0	1	1	0	0	0	0	0	3	2	1	0	2
O15394	0	0	0	0	1	0	0	0	0	0	0	0	0	0	0	0	0	0	1	0	0	0	0	0	0	0	0	0	0	0	0	0	0	3	0	0	0	0	0	0	0	0	0	0	1	0	0	0	0
O15397	0	4	0	0	0	0	0	0	0	0	0	0	0	3	0	3	3	0	0	0	0	0	0	0	0	0	0	0	0	0	0	0	0	0	0	0	0	0	0	0	0	3	0	0	0	0	0	0	0
O15399	0	0	0	0	0	0	0	0	0	0	1	2	0	0	0	0	0	0	0	0	0	0	0	1	0	1	0	0	0	0	0	0	2	0	0	0	0	0	0	0	0	0	0	0	0	0	0	0	0
O15400	0	0	1	0	0	1	4	1	0	10	3	0	0	3	4	4	5	17	2	2	3	3	5	2	0	13	2	6	2	5	8	1	2	3	6	8	6	5	0	7	1	0	3	0	12	6	2	2	4
O15403	0	0	0	0	0	3	0	0	0	0	0	0	0	0	0	0	1	5	1	0	0	0	0	0	0	2	0	0	0	0	0	0	0	7	0	0	0	0	0	0	0	0	0	0	0	0	0	0	0
O15405	0	0	0	0	0	0	0	0	0	0	0	0	0	0	0	0	0	0	0	0	0	0	0	0	0	0	0	0	0	0	0	0	0	0	0	0	0	0	0	0	0	0	0	0	0	0	0	0	0
O15409	0	0	0	0	0	0	0	0	0	2	0	0	0	0	0	0	2	0	0	0	0	0	0	3	0	0	0	0	0	0	0	0	0	0	0	0	0	0	0	0	0	0	0	0	3	0	0	0	0
O15417	4	4	1	10	3	13	8	6	2	10	1	5	2	7	8	12	20	3	4	13	7	1	13	25	6	16	6	18	22	11	13	8	6	14	14	14	10	9	9	10	0	0	6	4	4	2	10	0	16
O15427	0	0	1	6	1	0	4	3	0	3	0	0	1	2	5	3	2	3	2	3	4	0	4	0	0	2	2	2	7	2	3	0	0	4	8	3	0	9	1	0	0	0	3	0	0	2	6	0	0
O15432	0	0	0	0	0	0	0	0	0	0	0	0	0	0	0	0	0	0	0	0	0	0	0	0	0	0	0	0	0	0	0	0	0	0	0	0	0	0	0	0	0	0	0	0	0	0	0	0	0
O15438	0	0	0	6	0	5	4	2	3	2	4	0	2	3	6	6	5	2	0	10	1	0	8	0	5	0	2	0	6	6	12	0	4	6	3	1	1	9	0	0	0	0	0	1	1	1	0	0	7
O15439	1	5	2	0	3	0	4	3	1	3	2	2	0	2	2	15	3	3	1	4	4	0	3	3	2	0	2	0	3	5	5	0	4	1	3	5	6	8	3	5	0	0	5	0	7	4	2	0	3
O15440	2	2	0	1	3	2	2	0	0	10	3	1	2	2	0	6	5	4	0	2	2	0	2	7	0	9	1	1	6	5	7	0	2	2	9	5	5	8	0	1	0	2	1	0	1	4	1	0	5
O15446	3	3	5	10	9	4	6	7	2	12	6	2	5	8	9	14	12	10	14	7	9	6	12	13	0	5	5	9	22	14	15	1	13	8	4	15	14	2	12	17	2	6	5	0	20	5	9	0	10
O15479	0	0	0	0	0	0	0	0	0	0	0	0	0	0	0	0	0	0	0	0	0	0	0	0	0	0	0	0	0	0	0	0	0	0	0	0	0	0	0	0	0	0	0	0	3	0	0	0	0
O15498	0	0	0	0	0	0	0	0	0	0	0	0	0	0	0	0	0	0	0	0	1	0	0	0	0	0	0	0	0	0	2	0	0	2	0	0	0	0	0	0	0	0	0	0	0	0	1	0	0
O15504	0	0	2	0	0	0	0	1	0	2	0	0	0	0	2	1	2	0	0	0	0	1	1	1	0	0	0	3	3	0	1	0	1	0	0	0	2	0	1	0	0	0	2	0	3	0	0	0	1
O15516	0	4	0	0	0	0	0	0	0	0	0	0	0	0	0	0	0	0	0	0	0	0	0	0	0	0	0	0	0	0	0	0	0	0	0	0	0	0	0	0	0	0	0	0	0	0	0	0	0
O15530	2	2	1	3	3	2	6	4	1	4	2	4	1	3	5	3	4	3	2	4	6	3	5	6	2	4	2	3	5	4	4	3	3	2	5	4	3	5	7	6	1	0	3	1	4	2	3	1	4
O15533	0	0	0	0	0	0	0	0	0	0	0	0	0	0	0	0	0	0	0	0	0	0	0	0	0	0	0	0	0	0	0	0	0	0	0	0	0	0	0	0	0	0	0	0	0	0	0	0	0
O15534	0	0	0	0	0	0	0	0	0	0	0	0	0	0	2	0	2	0	0	0	0	1	0	1	0	0	0	0	0	0	1	0	0	0	0	0	0	1	0	2	0	0	1	0	2	0	1	0	0
O15541	1	16	1	7	6	6	2	5	4	11	1	0	4	7	4	16	10	1	1	15	8	2	6	5	2	15	2	8	16	14	11	4	7	10	12	13	2	13	5	9	1	19	6	3	6	7	3	0	17
O15550	0	5	1	2	3	4	2	3	1	5	1	4	2	2	0	3	1	0	1	0	0	1	2	6	0	4	2	2	2	1	9	2	5	0	6	4	4	2	0	6	1	1	3	1	1	0	0	0	6
O15551	0	0	0	0	0	2	0	0	1	0	2	0	0	2	0	1	1	0	0	1	2	0	0	0	0	6	0	0	4	1	4	0	0	0	0	9	0	0	0	0	0	0	0	0	0	0	0	0	2
O43143	0	0	0	0	0	0	1	1	0	0	0	0	0	0	0	0	0	0	0	0	0	0	0	0	0	0	0	0	0	0	0	0	0	0	0	2	0	1	0	0	0	0	0	0	0	0	0	0	0
O43148	0	0	0	0	1	0	0	0	0	0	0	0	0	0	0	0	0	0	0	0	0	0	0	1	0	0	0	1	3	0	1	0	0	0	0	0	0	0	0	0	0	0	1	0	2	0	0	0	0
O43149	3	4	3	10	3	2	5	8	5	11	3	1	2	5	2	7	8	4	0	6	4	3	13	10	0	14	1	6	9	4	8	1	3	7	8	5	3	13	7	4	0	8	9	0	13	0	11	0	5
O43150	2	0	2	3	3	0	4	0	0	5	3	2	1	2	2	3	5	3	0	8	5	0	6	5	2	5	4	0	5	5	4	0	0	6	5	11	8	5	4	0	0	1	4	0	5	3	3	0	4
O43151	0	0	0	0	0	0	0	0	0	0	0	0	0	0	0	0	0	2	0	0	2	0	0	0	0	0	0	0	0	0	0	0	0	4	0	0	0	0	0	0	0	0	0	0	0	0	2	0	2
O43156	0	0	0	0	0	0	0	0	0	0	0	0	0	0	0	0	2	0	0	0	0	0	0	0	0	0	0	0	2	0	0	0	0	0	0	0	0	0	0	2	0	0	0	0	0	0	0	0	0
O43157	0	0	0	0	0	0	0	0	0	2	0	0	0	0	0	0	0	0	0	0	0	0	0	0	0	0	0	0	0	0	0	0	0	0	0	0	0	0	0	0	0	0	0	0	0	0	0	0	0
O43159	0	4	0	2	0	4	0	0	2	1	2	0	2	2	1	6	5	6	1	6	6	0	0	0	0	6	0	5	6	7	4	2	0	7	6	6	0	6	2	0	0	4	3	0	0	0	3	0	4
O43164	0	0	0	0	0	0	0	3	0	0	0	0	0	0	0	0	0	0	0	0	0	1	0	0	0	0	1	2	0	1	2	0	0	0	0	0	0	1	0	2	0	0	0	0	13	0	0	0	0
O43166	1	15	0	15	9	5	6	10	11	4	6	0	14	11	16	8	17	13	0	14	12	3	11	26	6	9	6	6	43	14	24	8	1	17	34	59	3	24	6	34	2	6	27	0	8	19	3	0	13
O43167	0	0	0	0	0	0	0	0	0	0	0	0	0	0	0	0	0	0	0	0	0	0	0	0	0	0	0	0	0	0	0	0	0	0	0	0	0	0	0	0	0	0	0	0	0	0	0	0	0
O43169	0	0	0	0	3	0	2	4	0	0	1	1	0	4	5	1	1	0	0	0	2	0	3	8	1	0	1	1	5	0	6	0	0	1	0	4	1	4	0	4	0	0	0	0	6	2	0	0	1
O43172	0	1	0	0	0	0	0	0	0	0	1	0	0	1	0	0	0	0	0	1	1	1	1	3	0	0	0	0	2	3	3	0	0	0	0	0	0	0	0	0	0	0	3	0	4	1	2	0	0
O43175	0	0	0	0	0	0	2	0	0	0	0	0	1	0	2	0	3	1	2	0	0	1	0	4	1	0	4	0	0	0	6	0	0	0	0	4	0	1	0	7	0	0	0	1	2	0	2	0	0
O43182	0	0	0	0	3	1	0	0	0	0	0	0	0	0	0	0	0	0	0	0	0	0	7	0	0	0	0	0	0	0	0	0	0	0	0	1	0	3	0	3	0	0	0	2	0	0	0	0	1
O43187	0	0	0	0	2	0	2	0	0	0	1	0	2	2	2	3	2	4	0	2	4	0	0	0	0	2	0	0	4	3	6	0	0	0	1	1	0	6	0	2	0	0	2	0	2	0	0	0	4
O43189	0	0	0	0	0	0	0	0	0	0	1	0	0	0	0	0	0	0	0	2	1	0	0	0	0	1	0	0	0	2	0	0	0	0	0	0	0	0	0	0	0	0	0	0	0	0	0	0	0
O43194	0	5	1	3	0	3	0	1	2	0	2	0	2	3	1	0	1	1	0	8	3	0	0	0	0	4	0	3	11	4	7	0	0	0	7	5	2	5	0	0	0	0	0	0	0	4	0	1	5
O43236	0	0	0	0	0	0	0	0	0	0	0	0	0	0	0	0	0	0	0	0	0	0	0	0	0	0	0	0	0	0	0	0	0	0	0	0	0	0	0	0	0	0	0	0	0	0	1	0	0
O43237	1	1	1	3	3	2	5	3	0	3	2	3	1	1	4	5	2	6	2	5	3	2	2	4	3	5	3	1	7	5	5	2	4	4	7	6	3	7	6	3	1	1	4	1	5	5	5	0	4
O43242	0	0	1	0	0	0	0	0	0	0	0	0	0	1	0	0	1	1	0	0	1	0	0	1	0	0	0	1	2	0	0	1	0	2	0	0	0	1	0	0	0	0	1	0	0	1	0	0	1
O43246	0	0	0	0	0	0	0	0	0	1	0	0	0	0	0	0	0	0	0	1	0	0	0	0	0	0	0	0	0	0	0	0	0	0	0	0	0	0	0	0	0	0	0	0	0	0	0	0	0
O43248	0	0	0	0	0	0	0	0	0	0	0	0	0	0	0	0	0	0	0	0	0	0	0	0	0	0	0	0	0	0	0	0	0	0	0	0	0	0	0	0	0	0	0	0	0	0	0	0	0
O43264	0	0	0	0	0	0	0	0	0	0	0	0	0	1	0	0	0	0	0	0	0	0	0	0	0	0	0	0	0	0	0	0	0	0	0	0	0	0	0	3	0	0	0	0	0	0	0	0	0
O43278	0	0	0	0	0	0	0	0	0	0	0	0	0	0	0	0	0	0	0	0	0	0	0	0	0	0	0	0	3	0	0	0	0	0	0	0	0	0	0	0	0	0	0	0	0	0	0	0	0
O43281	0	0	0	0	0	6	0	0	0	0	0	0	0	0	0	0	0	0	0	0	0	0	0	0	0	0	0	0	0	0	0	0	0	0	0	0	0	0	0	0	0	0	0	0	0	2	0	0	0
O43283	0	0	0	0	0	0	0	2	0	0	0	0	0	0	2	2	0	0	0	0	0	0	0	0	0	0	0	0	0	0	0	0	0	0	0	0	0	0	0	2	0	0	0	0	0	0	0	0	4
O43290	2	9	1	4	3	7	2	7	0	7	2	2	1	6	4	8	8	11	1	3	3	1	6	3	2	20	2	8	5	3	14	5	3	4	9	13	4	4	4	7	1	6	3	3	5	3	4	0	14
O43291	0	0	0	0	0	0	0	1	0	3	1	0	0	1	0	0	0	0	0	1	0	0	5	0	0	2	0	0	6	1	6	0	0	0	0	1	4	0	0	2	0	0	0	0	0	0	0	0	2
O43293	0	2	2	0	1	0	2	1	0	0	0	4	2	1	0	4	0	3	0	0	3	0	0	3	0	4	2	0	2	6	1	0	3	0	0	2	3	2	2	0	0	0	3	0	3	6	2	0	2
O43294	2	5	7	0	19	2	4	0	0	17	4	15	8	0	5	16	11	2	0	0	6	0	0	3	6	0	0	0	7	11	0	1	7	6	6	10	0	7	4	0	0	0	18	1	6	19	11	0	0
O43295	1	0	0	0	0	0	2	0	0	5	2	0	0	0	2	1	0	0	0	0	4	1	2	3	0	0	2	0	0	0	1	0	0	0	0	8	7	9	0	2	0	0	2	0	0	0	2	0	0
O43296	0	0	0	0	0	0	1	0	0	0	0	0	0	0	0	0	0	0	0	0	0	0	0	3	0	1	0	0	0	0	1	0	0	0	0	0	0	0	0	0	0	0	0	0	0	0	1	0	0
O43298	0	0	0	0	0	0	0	0	0	0	0	0	0	0	0	0	0	0	0	0	0	0	0	0	0	0	0	0	0	0	0	0	0	0	0	0	0	0	0	0	0	0	0	0	0	0	0	0	0
O43301	0	0	0	0	0	0	0	0	2	8	0	0	0	0	1	0	0	2	0	4	0	0	0	0	0	6	0	0	0	4	0	0	0	0	0	0	0	0	0	0	2	0	0	0	0	0	0	0	0
O43303	0	4	1	5	5	7	5	9	2	7	3	0	4	2	4	5	5	1	0	7	0	3	5	5	0	8	2	3	11	10	9	0	1	4	8	10	4	8	2	9	0	0	3	0	6	1	2	1	5
O43306	0	1	2	0	1	0	4	0	0	0	3	0	0	2	4	4	4	3	0	6	2	0	4	6	0	6	2	0	5	6	5	0	0	0	3	5	4	6	0	0	0	0	1	0	0	1	3	0	4
O43307	0	0	0	0	0	0	0	0	0	0	0	0	0	0	0	0	0	0	0	0	0	0	0	0	0	0	0	3	0	0	0	0	0	0	0	0	0	0	0	0	0	0	0	0	0	0	0	0	0
O43310	0	0	0	1	0	2	1	0	1	3	0	0	1	0	1	0	0	3	0	0	2	0	0	3	0	0	2	0	3	1	0	0	0	3	0	1	0	2	0	0	0	0	2	0	4	0	1	0	0
O43312	0	0	0	0	1	0	2	1	0	2	0	0	0	0	0	0	0	0	0	0	0	0	0	1	0	0	0	1	0	1	0	0	0	0	0	1	2	0	3	0	0	0	0	0	1	0	0	0	1
O43314	3	6	3	2	10	3	4	11	1	9	7	0	3	6	4	5	6	5	3	1	4	4	5	11	3	3	3	8	11	6	15	11	1	10	4	11	8	7	11	11	0	11	8	5	22	3	10	0	4
O43318	4	5	1	10	6	4	5	6	2	6	3	5	3	4	4	10	7	9	2	10	8	1	5	9	5	10	6	6	16	13	11	3	6	5	11	15	7	10	5	11	2	6	5	2	8	11	8	0	7
O43324	0	0	0	0	0	0	0	0	0	0	0	0	0	1	0	0	2	0	0	0	0	0	0	0	0	0	0	1	2	0	0	0	0	0	0	0	0	0	0	2	0	0	0	0	0	0	0	0	0
O43347	2	0	0	0	0	0	0	0	0	0	0	0	0	0	2	0	0	0	0	0	0	0	1	0	0	2	0	0	1	1	0	0	0	0	0	3	3	0	0	0	0	0	2	0	0	0	1	0	0
O43353	2	3	3	0	4	0	3	0	1	2	10	2	3	3	9	5	2	7	0	9	3	0	5	9	0	12	4	6	12	16	9	0	0	5	26	14	8	17	6	20	1	2	18	0	0	18	2	2	5
O43365	0	0	0	0	0	0	0	0	0	0	0	0	0	1	0	1	0	0	2	0	0	0	1	0	0	0	0	0	4	2	2	0	0	0	0	1	1	3	0	0	0	0	0	0	0	0	0	0	0
O43374	0	0	0	0	0	0	0	0	0	0	0	0	0	0	0	0	0	0	0	0	0	0	0	0	0	0	0	0	0	0	0	0	0	0	0	0	0	0	0	0	0	0	0	0	1	0	0	0	0
O43379	5	18	6	15	12	6	10	20	0	12	2	5	8	9	7	28	8	2	2	16	9	7	15	11	2	0	5	17	43	30	13	15	11	9	11	37	20	1	6	33	4	8	14	0	11	5	17	2	9
O43390	0	0	0	0	0	0	0	0	0	0	0	0	0	0	0	0	0	0	0	0	0	0	0	0	0	0	0	0	0	0	0	0	0	0	0	0	0	0	0	0	0	0	0	0	0	6	0	0	0
O43395	0	2	0	1	3	0	2	4	1	3	1	0	0	1	0	3	3	0	0	2	2	2	4	2	2	0	1	3	5	3	3	2	2	3	4	4	1	0	3	3	1	1	3	1	6	3	2	0	2
O43396	0	0	0	0	0	0	1	0	0	0	2	0	0	1	0	1	1	0	0	0	0	0	1	0	0	0	0	0	0	0	0	0	0	0	0	0	0	0	0	0	0	0	0	0	0	0	0	0	1
O43399	6	8	3	10	12	12	12	13	7	9	13	7	11	7	12	15	13	10	8	16	6	4	17	14	4	17	9	14	26	17	19	7	11	9	21	23	15	17	11	16	1	2	11	4	22	10	8	2	8
O43422	0	0	0	0	0	0	0	0	0	0	0	0	0	1	0	1	1	0	0	0	0	0	0	2	0	0	0	1	3	0	3	0	1	0	0	2	0	0	0	0	0	0	0	0	1	0	0	0	0
O43426	0	11	3	13	10	4	8	17	5	8	1	5	9	5	7	13	10	7	2	11	3	2	6	15	0	12	5	10	16	15	15	5	8	8	14	13	6	12	5	13	0	6	12	2	18	10	8	0	3
O43427	0	0	0	0	0	0	0	0	0	0	0	0	0	0	0	0	0	0	0	0	1	0	0	0	0	0	0	0	0	0	0	0	0	0	0	0	0	0	3	0	0	0	0	0	0	0	0	0	0
O43432	7	3	2	7	9	4	6	7	0	12	3	4	3	5	7	6	9	3	5	7	6	1	5	15	3	14	0	14	13	11	9	5	8	10	6	13	10	11	12	14	1	1	19	2	17	7	13	1	5
O43439	0	0	0	0	0	0	1	4	0	7	0	0	0	0	3	5	0	0	0	3	1	0	3	1	0	3	0	8	2	1	1	8	0	0	5	0	2	2	0	0	0	0	3	0	9	0	3	0	0
O43447	0	0	0	0	0	0	0	0	0	1	0	0	0	0	1	0	0	0	0	0	1	0	1	1	0	0	0	4	0	1	0	0	0	0	0	0	0	0	0	0	0	0	0	0	0	0	0	0	0
O43463	0	0	0	0	0	1	0	1	0	0	0	0	0	0	0	0	0	0	0	0	0	0	1	0	0	0	0	2	0	0	0	0	0	0	0	0	0	0	0	0	0	0	0	0	0	0	1	0	0
O43474	0	0	1	0	0	0	0	0	0	4	0	0	0	1	2	2	4	0	1	0	4	0	2	0	1	2	2	0	0	2	3	0	0	3	1	3	0	0	2	0	0	0	1	0	2	0	0	0	4
O43482	2	0	0	4	0	0	0	6	0	2	0	0	2	2	4	2	2	0	2	0	0	3	0	0	0	0	0	6	9	0	6	0	0	0	2	6	4	0	6	6	0	0	3	0	7	0	4	0	4
O43488	0	0	1	2	3	1	3	3	0	6	1	0	1	0	2	3	2	3	0	3	2	1	3	1	0	3	2	1	6	3	3	0	0	2	3	0	3	0	3	4	0	0	3	0	3	3	3	1	4
O43490	0	0	0	0	0	0	0	0	0	0	1	0	0	0	0	0	0	0	0	0	0	0	2	0	0	0	2	0	0	0	0	0	0	0	0	0	0	0	0	1	0	0	0	0	0	0	0	0	0
O43491	10	13	4	24	23	0	21	18	0	15	13	6	7	10	13	43	15	13	4	2	12	4	15	30	6	7	7	23	49	18	35	6	6	5	30	35	30	32	17	17	1	3	26	0	1	42	23	1	13
O43493	2	1	1	0	6	1	4	1	0	2	0	3	0	1	4	4	2	5	0	0	6	0	3	0	1	3	4	1	3	9	4	0	4	3	0	2	5	3	0	1	0	0	0	0	0	3	6	0	0
O43502	0	0	0	0	0	0	0	2	0	0	0	0	0	1	1	0	0	0	0	0	0	1	0	0	0	2	0	3	3	3	0	0	0	1	0	0	0	0	0	2	0	0	0	0	0	0	0	0	0
O43504	0	0	0	0	0	0	0	0	0	0	0	0	0	0	0	0	0	0	0	0	0	0	0	0	0	0	0	0	0	0	0	0	0	0	0	0	0	0	0	0	0	0	0	0	0	0	0	0	0
O43516	0	0	0	0	0	0	0	9	0	0	3	0	1	0	2	0	5	1	5	4	1	2	0	3	0	4	0	5	2	0	0	3	0	0	2	3	1	1	0	12	1	5	0	0	1	4	6	0	0
O43520	0	0	0	0	0	0	0	0	0	0	1	0	0	1	0	0	0	0	0	0	0	0	0	0	0	1	0	0	0	0	0	0	0	0	0	1	1	0	0	0	0	0	0	0	0	0	0	0	0
O43521	0	0	0	0	0	4	4	0	0	6	1	0	2	1	4	0	4	0	1	0	2	1	1	0	0	0	2	6	3	0	5	1	0	2	0	6	0	2	0	9	0	0	2	0	6	0	0	0	3
O43524	5	4	2	6	6	15	6	9	2	4	2	3	6	6	9	16	9	6	1	7	5	1	3	12	0	9	2	4	21	1	6	4	5	0	10	25	10	7	6	5	0	6	1	2	4	7	8	0	12
O43541	0	0	0	0	0	0	0	2	0	0	0	0	0	0	0	0	2	0	0	0	0	0	1	0	0	0	0	0	0	0	0	0	0	0	0	2	0	0	0	0	0	0	0	0	0	0	0	0	0
O43561	0	0	1	1	1	0	0	6	0	13	0	0	0	0	0	0	0	0	0	1	0	2	2	0	0	1	0	0	0	2	0	7	0	0	3	0	0	2	0	2	0	0	0	0	0	0	0	0	0
O43566	0	0	0	0	0	0	1	3	0	10	0	2	0	0	0	0	0	0	2	1	4	4	4	0	0	1	0	10	0	0	0	6	0	0	0	1	0	0	0	8	0	0	0	0	5	0	4	0	0
O43567	0	0	0	0	0	0	0	0	0	0	0	0	1	0	0	0	0	0	0	0	0	0	0	0	0	2	0	0	3	1	0	0	0	0	0	0	0	2	0	0	0	0	0	0	1	0	1	0	0
O43572	0	2	1	0	6	0	0	5	0	0	0	0	1	1	1	1	0	0	0	2	2	1	1	1	0	2	0	0	4	3	2	0	0	0	0	1	3	0	0	2	0	0	2	0	8	0	0	0	0
O43581	0	0	0	0	1	0	0	0	0	2	0	1	0	1	1	3	0	0	0	1	1	0	1	1	0	2	0	1	1	0	0	1	1	0	2	0	3	0	0	0	0	0	1	0	4	0	0	0	1
O43583	1	2	1	3	5	1	2	3	0	3	4	3	1	2	2	2	2	1	2	2	2	1	3	3	0	2	1	3	6	5	3	2	2	2	5	5	3	4	2	3	0	3	1	0	3	2	3	0	4
O43586	0	0	0	0	0	0	0	0	0	1	0	0	0	0	0	0	0	0	0	0	0	0	0	0	0	0	0	0	0	0	0	0	0	0	0	0	0	0	0	0	0	0	0	0	1	0	0	0	0
O43593	0	0	0	0	0	0	0	0	0	0	0	0	0	0	0	0	0	0	0	0	0	0	2	0	0	0	0	0	0	0	0	0	0	7	1	1	0	0	0	0	0	0	0	0	0	0	0	0	0
O43597	2	4	0	0	0	0	0	0	0	2	0	2	0	2	0	6	0	0	1	0	0	0	0	0	0	0	0	3	0	0	3	0	2	0	0	0	3	2	1	0	0	0	0	0	0	0	0	0	0
O43598	3	0	3	4	8	2	5	3	1	11	6	2	2	1	5	6	6	5	4	10	5	5	7	5	3	11	5	7	9	8	9	3	6	3	10	5	5	5	8	9	1	2	7	1	8	5	7	3	5
O43602	0	0	0	0	0	0	0	0	0	0	0	0	0	0	0	0	0	0	0	0	0	0	0	0	0	0	0	0	0	0	0	0	0	0	0	0	0	0	0	0	0	0	0	0	2	0	0	0	0
O43609	0	0	0	0	0	0	3	5	0	0	0	0	0	1	0	3	0	0	0	0	0	0	0	0	0	0	0	0	0	0	5	0	0	0	0	1	1	0	0	0	0	0	0	0	3	0	1	0	0
O43610	0	0	0	0	0	0	0	0	0	0	0	0	0	0	0	0	0	0	0	0	0	0	0	0	0	0	0	0	0	0	0	0	0	2	0	0	0	0	0	0	0	0	0	0	0	0	0	0	0
O43633	0	0	0	0	0	0	0	0	0	0	0	0	0	0	0	0	0	0	0	0	0	0	0	0	0	0	0	0	0	0	2	0	0	0	0	0	0	0	0	0	0	0	0	0	3	0	1	0	0
O43639	0	0	0	6	0	0	0	0	0	0	0	0	2	0	1	2	0	0	2	0	2	1	0	0	0	0	0	0	5	0	2	0	0	1	1	5	0	4	0	1	0	0	2	0	1	0	0	0	3
O43663	0	1	1	2	0	0	0	4	0	1	1	0	0	2	4	6	3	0	2	0	0	1	3	0	0	5	0	0	9	6	3	0	0	1	1	7	2	0	0	5	0	0	1	0	4	0	2	0	1
O43665	0	0	0	0	0	0	0	0	0	0	0	0	0	0	0	0	0	0	0	0	0	0	0	0	0	0	0	0	0	0	3	0	0	0	0	0	0	0	0	0	0	0	0	0	0	0	0	0	0
O43683	2	4	2	12	9	8	2	13	0	9	0	8	1	3	6	2	4	1	1	2	2	1	4	0	0	6	1	16	14	12	7	9	7	2	6	6	7	0	3	10	0	6	9	0	6	3	9	0	2
O43684	0	0	0	0	0	0	2	1	0	3	2	0	0	1	2	0	0	0	0	3	0	1	2	1	0	2	0	2	3	1	3	0	0	2	2	3	0	0	1	1	0	0	3	0	2	0	2	0	0
O43687	0	0	0	0	0	0	0	0	0	0	0	0	0	0	0	0	0	0	0	6	0	0	2	0	0	0	0	0	0	0	0	0	0	0	0	0	0	0	0	0	0	0	0	0	0	0	0	0	4
O43688	0	2	2	0	2	0	0	2	0	2	0	0	0	0	3	0	2	0	0	0	0	0	4	0	2	0	2	0	0	0	2	2	0	0	0	2	0	2	2	0	0	0	6	0	0	0	1	0	2
O43699	0	0	0	0	0	0	0	0	0	0	0	0	0	0	0	0	0	0	0	0	0	0	2	0	0	0	0	0	0	0	0	0	0	0	0	0	0	0	0	0	0	0	0	0	0	0	0	0	0
O43707	1	1	1	1	4	0	0	1	0	6	2	0	1	2	1	1	2	1	0	3	2	0	0	1	0	0	1	0	6	3	7	0	0	2	3	4	2	2	0	1	0	0	0	0	2	3	1	0	2
O43719	1	20	9	10	20	10	12	24	5	15	7	10	6	12	12	37	21	19	4	22	13	4	22	24	4	23	16	25	26	17	35	21	25	17	12	25	19	12	20	10	5	6	16	9	25	15	17	0	23
O43734	0	0	0	0	0	0	0	0	0	0	0	0	0	0	0	0	0	0	0	0	0	0	3	0	0	0	0	0	0	0	0	0	0	0	0	0	0	0	0	0	0	0	2	0	0	0	0	0	0
O43736	0	0	0	0	0	0	0	3	0	0	0	0	0	0	0	0	0	0	0	0	0	0	0	0	0	0	0	0	0	0	1	0	0	0	0	0	0	0	0	0	0	0	0	0	0	0	0	0	0
O43741	0	2	3	3	4	0	8	5	0	8	3	3	1	3	3	3	7	2	1	4	6	1	5	9	1	6	1	5	7	4	12	3	2	5	6	9	6	6	6	6	1	3	9	1	6	5	7	0	4
[truncated: 6,998 more rows]
[truncated: 5 more columns]
