# Supplementary material for: Integrated multi-dimensional comparison of proteomic profiles across 54 cancer cell lines
Source: iScience. 2025 Sep 5;28(10):113514. doi: 10.1016/j.isci.2025.113514 (PMC12483590; doi:10.1016/j.isci.2025.113514)
Supplement: Table S4. MS glycoproteome matrix with site-specific glycans and annotations [file mmc4.xlsx]

## Sheet: Spectra
Query #:z	Protein Rank	Peptide < ProteinMetrics Confidential >	Glycans NHFAGNa	Modification Type(s)	Observed m/z	z	Observed (M+H)	Calc. mass (M+H)	Mass error (ppm)	Starting position	Cleavage	Score	Delta	Delta Mod	|Log Prob|	# of unique peptides	Protein Name	Protein DB number	Comment	Scan #	Scan Time
09082:2	1	K.GDRS[+79.966]PEPGQTWTR.E		S[+80]	783.839	2	1566.67	1566.67	1.1	90	Specific	445.64	360.63	245.05	6.57	53	>sp|Q09666|AHNK_HUMAN Neuroblast differentiation-associated protein AHNAK OS=Homo sapiens OX=9606 GN=AHNAK PE=1 SV=2	16362	2_20220324_nugc3_phos_33per_f1_r1.ScanId;v=1;d1=15269.15269.2	controllerType=0 controllerNumber=1 scan=15269	27.6901
42421:2	1	R.EVFSSC[+57.021]SSEVVLS[+79.966]GDDEEYQR.I		C[+57], S[+80]	1251.5	2	2502	2502	0.2	103	Specific	29.51	29.51	29.51	1.6	53	>sp|Q09666|AHNK_HUMAN Neuroblast differentiation-associated protein AHNAK OS=Homo sapiens OX=9606 GN=AHNAK PE=1 SV=2	16362	2_20220324_nugc3_phos_33per_f1_r1.ScanId;v=1;d1=54513.54513.2	controllerType=0 controllerNumber=1 scan=54513	68.8658
41467:3	1	R.EVFSSC[+57.021]SSEVVLS[+79.966]GDDEEYQR.I		C[+57], S[+80]	834.674	3	2502.01	2502	2	103	Specific	101.8	101.8	69.27	3.89	53	>sp|Q09666|AHNK_HUMAN Neuroblast differentiation-associated protein AHNAK OS=Homo sapiens OX=9606 GN=AHNAK PE=1 SV=2	16362	2_20220324_nugc3_phos_33per_f1_r1.ScanId;v=1;d1=53294.53294.3	controllerType=0 controllerNumber=1 scan=53294	67.3862
40994:3	1	R.EVFSSC[+57.021]SSEVVLS[+79.966]GDDEEYQR.I		C[+57], S[+80]	834.674	3	2502.01	2502	2.3	103	Specific	104.53	104.53	46.86	3.48	53	>sp|Q09666|AHNK_HUMAN Neuroblast differentiation-associated protein AHNAK OS=Homo sapiens OX=9606 GN=AHNAK PE=1 SV=2	16362	2_20220324_nugc3_phos_33per_f1_r1.ScanId;v=1;d1=52758.52758.3	controllerType=0 controllerNumber=1 scan=52758	66.8713
40501:3	1	R.EVFSSC[+57.021]SSEVVLS[+79.966]GDDEEYQR.I		C[+57], S[+80]	834.673	3	2502	2502	0.9	103	Specific	166.05	166.05	39.37	6.35	53	>sp|Q09666|AHNK_HUMAN Neuroblast differentiation-associated protein AHNAK OS=Homo sapiens OX=9606 GN=AHNAK PE=1 SV=2	16362	2_20220324_nugc3_phos_33per_f1_r1.ScanId;v=1;d1=52206.52206.3	controllerType=0 controllerNumber=1 scan=52206	66.3517
41346:2	1	R.EVFSSC[+57.021]SSEVVLS[+79.966]GDDEEYQR.I		C[+57], S[+80]	1251.51	2	2502.01	2502	3.4	103	Specific	174.94	174.94	132.87	4.91	53	>sp|Q09666|AHNK_HUMAN Neuroblast differentiation-associated protein AHNAK OS=Homo sapiens OX=9606 GN=AHNAK PE=1 SV=2	16362	2_20220324_nugc3_phos_33per_f1_r1.ScanId;v=1;d1=53157.53157.2	controllerType=0 controllerNumber=1 scan=53157	67.2545
40057:3	1	R.EVFSSC[+57.021]SSEVVLS[+79.966]GDDEEYQR.I		C[+57], S[+80]	834.674	3	2502.01	2502	2.2	103	Specific	201.9	201.9	86.06	6.46	53	>sp|Q09666|AHNK_HUMAN Neuroblast differentiation-associated protein AHNAK OS=Homo sapiens OX=9606 GN=AHNAK PE=1 SV=2	16362	2_20220324_nugc3_phos_33per_f1_r1.ScanId;v=1;d1=51692.51692.3	controllerType=0 controllerNumber=1 scan=51692	65.8332
11625:3	1	R.LKS[+79.966]EDGVEGDLGETQSR.T		S[+80]	633.949	3	1899.83	1899.83	-0.3	133	Specific	99.75	99.75	99.75	1.65	53	>sp|Q09666|AHNK_HUMAN Neuroblast differentiation-associated protein AHNAK OS=Homo sapiens OX=9606 GN=AHNAK PE=1 SV=2	16362	2_20220324_nugc3_phos_33per_f1_r1.ScanId;v=1;d1=18231.18231.3	controllerType=0 controllerNumber=1 scan=18231	30.7628
11453:2	1	R.LKS[+79.966]EDGVEGDLGETQSR.T		S[+80]	950.42	2	1899.83	1899.83	-0.1	133	Specific	223.71	223.71	223.71	5.15	53	>sp|Q09666|AHNK_HUMAN Neuroblast differentiation-associated protein AHNAK OS=Homo sapiens OX=9606 GN=AHNAK PE=1 SV=2	16362	2_20220324_nugc3_phos_33per_f1_r1.ScanId;v=1;d1=18028.18028.2	controllerType=0 controllerNumber=1 scan=18028	30.5485
10202:3	1	R.LKS[+79.966]EDGVEGDLGETQSR.T		S[+80]	633.949	3	1899.83	1899.83	-0.2	133	Specific	287.58	287.58	287.58	6.45	53	>sp|Q09666|AHNK_HUMAN Neuroblast differentiation-associated protein AHNAK OS=Homo sapiens OX=9606 GN=AHNAK PE=1 SV=2	16362	2_20220324_nugc3_phos_33per_f1_r1.ScanId;v=1;d1=16517.16517.3	controllerType=0 controllerNumber=1 scan=16517	28.871
10737:3	1	R.LKS[+79.966]EDGVEGDLGETQSR.T		S[+80]	633.949	3	1899.83	1899.83	-0.5	133	Specific	487.05	487.05	330.92	7.6	53	>sp|Q09666|AHNK_HUMAN Neuroblast differentiation-associated protein AHNAK OS=Homo sapiens OX=9606 GN=AHNAK PE=1 SV=2	16362	2_20220324_nugc3_phos_33per_f1_r1.ScanId;v=1;d1=17141.17141.3	controllerType=0 controllerNumber=1 scan=17141	29.5156
11054:2	1	R.LKS[+79.966]EDGVEGDLGETQSR.T		S[+80]	950.421	2	1899.83	1899.83	0.6	133	Specific	533.4	533.4	480.12	7.72	53	>sp|Q09666|AHNK_HUMAN Neuroblast differentiation-associated protein AHNAK OS=Homo sapiens OX=9606 GN=AHNAK PE=1 SV=2	16362	2_20220324_nugc3_phos_33per_f1_r1.ScanId;v=1;d1=17545.17545.2	controllerType=0 controllerNumber=1 scan=17545	30.02
24303:2	1	R.EGAKDIDIS[+79.966]SPEFK.I		S[+80]	808.364	2	1615.72	1615.73	-2.2	168	Specific	9.72	9.72	0.8	1.42	53	>sp|Q09666|AHNK_HUMAN Neuroblast differentiation-associated protein AHNAK OS=Homo sapiens OX=9606 GN=AHNAK PE=1 SV=2	16362	2_20220324_nugc3_phos_33per_f1_r1.ScanId;v=1;d1=33183.33183.2	controllerType=0 controllerNumber=1 scan=33183	46.4999
23781:2	1	R.EGAKDIDIS[+79.966]SPEFK.I		S[+80]	808.367	2	1615.73	1615.73	0.9	168	Specific	145.61	145.61	0.8	1.63	53	>sp|Q09666|AHNK_HUMAN Neuroblast differentiation-associated protein AHNAK OS=Homo sapiens OX=9606 GN=AHNAK PE=1 SV=2	16362	2_20220324_nugc3_phos_33per_f1_r1.ScanId;v=1;d1=32589.32589.2	controllerType=0 controllerNumber=1 scan=32589	45.9142
39151:2	1	K.DIDIS[+79.966]SPEFK.I		S[+80]	615.765	2	1230.52	1230.53	-4.3	172	Specific	145.51	145.51	1.6	1.6	53	>sp|Q09666|AHNK_HUMAN Neuroblast differentiation-associated protein AHNAK OS=Homo sapiens OX=9606 GN=AHNAK PE=1 SV=2	16362	2_20220324_nugc3_phos_33per_f1_r1.ScanId;v=1;d1=50628.50628.2	controllerType=0 controllerNumber=1 scan=50628	64.7312
39544:2	1	K.DIDISS[+79.966]PEFK.I		S[+80]	615.768	2	1230.53	1230.53	0	172	Specific	476.87	338.64	61.6	5.85	53	>sp|Q09666|AHNK_HUMAN Neuroblast differentiation-associated protein AHNAK OS=Homo sapiens OX=9606 GN=AHNAK PE=1 SV=2	16362	2_20220324_nugc3_phos_33per_f1_r1.ScanId;v=1;d1=51102.51102.2	controllerType=0 controllerNumber=1 scan=51102	65.2503
43648:3	1	K.TVIRLPSGSGAAS[+79.966]PTGSAVDIR.A		S[+80]	731.374	3	2192.11	2192.11	0.2	204	Specific	555.23	555.23	88.83	8.64	53	>sp|Q09666|AHNK_HUMAN Neuroblast differentiation-associated protein AHNAK OS=Homo sapiens OX=9606 GN=AHNAK PE=1 SV=2	16362	2_20220324_nugc3_phos_33per_f1_r1.ScanId;v=1;d1=55967.55967.3	controllerType=0 controllerNumber=1 scan=55967	70.4268
43649:3	1	K.TVIRLPSGSGAAS[+79.966]PTGSAVDIR.A		S[+80]	731.374	3	2192.11	2192.11	-0.4	204	Specific	607.91	591.32	81.37	10.06	53	>sp|Q09666|AHNK_HUMAN Neuroblast differentiation-associated protein AHNAK OS=Homo sapiens OX=9606 GN=AHNAK PE=1 SV=2	16362	2_20220324_nugc3_phos_33per_f1_r1.ScanId;v=1;d1=55969.55969.3	controllerType=0 controllerNumber=1 scan=55969	70.4303
47338:3	1	K.TVIRLPSGS[+79.966]GAASPTGSAVDIR.A		S[+80]	731.374	3	2192.11	2192.11	-0.5	204	Specific	666.28	666.28	3.91	11.06	53	>sp|Q09666|AHNK_HUMAN Neuroblast differentiation-associated protein AHNAK OS=Homo sapiens OX=9606 GN=AHNAK PE=1 SV=2	16362	2_20220324_nugc3_phos_33per_f1_r1.ScanId;v=1;d1=60182.60182.3	controllerType=0 controllerNumber=1 scan=60182	74.5883
55535:3	1	K.TVIRLPSGS[+79.966]GAASPT[+79.966]GSAVDIR.A		S[+80], T[+80]	758.029	3	2272.07	2272.07	-0.2	204	Specific	366.18	366.18	20.09	8.21	53	>sp|Q09666|AHNK_HUMAN Neuroblast differentiation-associated protein AHNAK OS=Homo sapiens OX=9606 GN=AHNAK PE=1 SV=2	16362	2_20220324_nugc3_phos_33per_f1_r1.ScanId;v=1;d1=69419.69419.3	controllerType=0 controllerNumber=1 scan=69419	83.4598
53487:3	1	K.TVIRLPS[+79.966]GSGAASPT[+79.966]GSAVDIR.A		S[+80], T[+80]	758.029	3	2272.07	2272.07	0.1	204	Specific	507.76	507.76	1.75	8.24	53	>sp|Q09666|AHNK_HUMAN Neuroblast differentiation-associated protein AHNAK OS=Homo sapiens OX=9606 GN=AHNAK PE=1 SV=2	16362	2_20220324_nugc3_phos_33per_f1_r1.ScanId;v=1;d1=67134.67134.3	controllerType=0 controllerNumber=1 scan=67134	81.2835
21920:2	1	R.LPSGSGAAS[+79.966]PTGSAVDIR.A		S[+80]	861.906	2	1722.8	1722.81	-1.1	208	Specific	175.03	175.03	103.23	3.86	53	>sp|Q09666|AHNK_HUMAN Neuroblast differentiation-associated protein AHNAK OS=Homo sapiens OX=9606 GN=AHNAK PE=1 SV=2	16362	2_20220324_nugc3_phos_33per_f1_r1.ScanId;v=1;d1=30437.30437.2	controllerType=0 controllerNumber=1 scan=30437	43.7266
24520:2	1	R.LPS[+79.966]GSGAASPTGSAVDIR.A		S[+80]	861.907	2	1722.81	1722.81	0.3	208	Specific	460.5	460.5	52.72	8.12	53	>sp|Q09666|AHNK_HUMAN Neuroblast differentiation-associated protein AHNAK OS=Homo sapiens OX=9606 GN=AHNAK PE=1 SV=2	16362	2_20220324_nugc3_phos_33per_f1_r1.ScanId;v=1;d1=33442.33442.2	controllerType=0 controllerNumber=1 scan=33442	46.7818
24103:2	1	R.LPS[+79.966]GSGAASPTGSAVDIR.A		S[+80]	861.908	2	1722.81	1722.81	2.1	208	Specific	584.67	584.67	17.93	8.46	53	>sp|Q09666|AHNK_HUMAN Neuroblast differentiation-associated protein AHNAK OS=Homo sapiens OX=9606 GN=AHNAK PE=1 SV=2	16362	2_20220324_nugc3_phos_33per_f1_r1.ScanId;v=1;d1=32953.32953.2	controllerType=0 controllerNumber=1 scan=32953	46.2698
21111:2	1	R.LPSGSGAAS[+79.966]PTGSAVDIR.A		S[+80]	861.906	2	1722.81	1722.81	-0.2	208	Specific	809.58	639.04	44.6	13.59	53	>sp|Q09666|AHNK_HUMAN Neuroblast differentiation-associated protein AHNAK OS=Homo sapiens OX=9606 GN=AHNAK PE=1 SV=2	16362	2_20220324_nugc3_phos_33per_f1_r1.ScanId;v=1;d1=29474.29474.2	controllerType=0 controllerNumber=1 scan=29474	42.7141
21508:2	1	R.LPSGSGAAS[+79.966]PTGSAVDIR.A		S[+80]	861.906	2	1722.81	1722.81	-0.2	208	Specific	869.29	756.6	29.74	14.59	53	>sp|Q09666|AHNK_HUMAN Neuroblast differentiation-associated protein AHNAK OS=Homo sapiens OX=9606 GN=AHNAK PE=1 SV=2	16362	2_20220324_nugc3_phos_33per_f1_r1.ScanId;v=1;d1=29948.29948.2	controllerType=0 controllerNumber=1 scan=29948	43.2162
27559:2	1	R.LPS[+79.966]GSGAASPT[+79.966]GSAVDIR.A		S[+80], T[+80]	901.89	2	1802.77	1802.77	0.1	208	Specific	28.87	28.87	4	1.6	53	>sp|Q09666|AHNK_HUMAN Neuroblast differentiation-associated protein AHNAK OS=Homo sapiens OX=9606 GN=AHNAK PE=1 SV=2	16362	2_20220324_nugc3_phos_33per_f1_r1.ScanId;v=1;d1=36985.36985.2	controllerType=0 controllerNumber=1 scan=36985	50.4194
26680:2	1	R.LPSGS[+79.966]GAASPT[+79.966]GSAVDIR.A		S[+80], T[+80]	901.89	2	1802.77	1802.77	0.6	208	Specific	377.06	377.06	24.52	8.06	53	>sp|Q09666|AHNK_HUMAN Neuroblast differentiation-associated protein AHNAK OS=Homo sapiens OX=9606 GN=AHNAK PE=1 SV=2	16362	2_20220324_nugc3_phos_33per_f1_r1.ScanId;v=1;d1=35963.35963.2	controllerType=0 controllerNumber=1 scan=35963	49.3599
27136:2	1	R.LPSGS[+79.966]GAASPT[+79.966]GSAVDIR.A		S[+80], T[+80]	901.89	2	1802.77	1802.77	0.3	208	Specific	660.19	619.85	21.48	10.92	53	>sp|Q09666|AHNK_HUMAN Neuroblast differentiation-associated protein AHNAK OS=Homo sapiens OX=9606 GN=AHNAK PE=1 SV=2	16362	2_20220324_nugc3_phos_33per_f1_r1.ScanId;v=1;d1=36485.36485.2	controllerType=0 controllerNumber=1 scan=36485	49.8718
04463:2	1	R.LGS[+79.966]PSGK.T		S[+80]	363.165	2	725.323	725.323	0.1	557	Specific	81.02	81.02	81.02	1.55	53	>sp|Q09666|AHNK_HUMAN Neuroblast differentiation-associated protein AHNAK OS=Homo sapiens OX=9606 GN=AHNAK PE=1 SV=2	16362	2_20220324_nugc3_phos_33per_f1_r1.ScanId;v=1;d1=10136.10136.2	controllerType=0 controllerNumber=1 scan=10136	22.8272
63882:2	1	R.IS[+79.966]MSEVDLNVAAPK.V		S[+80]	777.368	2	1553.73	1553.73	0.7	569	Specific	75.7	75.7	50.58	1.6	53	>sp|Q09666|AHNK_HUMAN Neuroblast differentiation-associated protein AHNAK OS=Homo sapiens OX=9606 GN=AHNAK PE=1 SV=2	16362	2_20220324_nugc3_phos_33per_f1_r1.ScanId;v=1;d1=78870.78870.2	controllerType=0 controllerNumber=1 scan=78870	92.6556
35058:2	1	K.VPEVDVR.G			407.226	2	813.444	813.447	-3.2	600	Specific	43.22	17.65	17.65	0.52	53	>sp|Q09666|AHNK_HUMAN Neuroblast differentiation-associated protein AHNAK OS=Homo sapiens OX=9606 GN=AHNAK PE=1 SV=2	16362	2_20220324_nugc3_phos_33per_f1_r1.ScanId;v=1;d1=45733.45733.2	controllerType=0 controllerNumber=1 scan=45733	59.4411
31524:2	1	K.VDTNAPDLS[+79.966]LEGPEGK.L		S[+80]	861.384	2	1721.76	1721.76	-0.8	1034	Specific	357.47	357.47	281.05	6.88	53	>sp|Q09666|AHNK_HUMAN Neuroblast differentiation-associated protein AHNAK OS=Homo sapiens OX=9606 GN=AHNAK PE=1 SV=2	16362	2_20220324_nugc3_phos_33per_f1_r1.ScanId;v=1;d1=41645.41645.2	controllerType=0 controllerNumber=1 scan=41645	55.3123
88473:2	1	K.MS[+79.966]LPDVDLDLK.G		S[+80]	663.307	2	1325.61	1325.61	0.8	1067	Specific	184.73	184.73	184.73	1.84	53	>sp|Q09666|AHNK_HUMAN Neuroblast differentiation-associated protein AHNAK OS=Homo sapiens OX=9606 GN=AHNAK PE=1 SV=2	16362	2_20220324_nugc3_phos_33per_f1_r1.ScanId;v=1;d1=106663.106663.2	controllerType=0 controllerNumber=1 scan=106663	119.601
61581:3	1	K.ISMPDLDLNLKGPK.M			514.284	3	1540.84	1540.84	-1.3	3219	Specific	218.49	64.86	64.86	3.78	53	>sp|Q09666|AHNK_HUMAN Neuroblast differentiation-associated protein AHNAK OS=Homo sapiens OX=9606 GN=AHNAK PE=1 SV=2	16362	2_20220324_nugc3_phos_33per_f1_r1.ScanId;v=1;d1=76257.76257.3	controllerType=0 controllerNumber=1 scan=76257	90.0828
73471:2	1	K.MPFLSISS[+79.966]PK.V		S[+80]	593.783	2	1186.56	1186.56	0	3405	Specific	396.22	260.8	33.45	5.55	53	>sp|Q09666|AHNK_HUMAN Neuroblast differentiation-associated protein AHNAK OS=Homo sapiens OX=9606 GN=AHNAK PE=1 SV=2	16362	2_20220324_nugc3_phos_33per_f1_r1.ScanId;v=1;d1=89811.89811.2	controllerType=0 controllerNumber=1 scan=89811	103.474
50727:2	1	K.VSMPDVELNLKS[+79.966]PK.V		S[+80]	818.905	2	1636.8	1636.8	0.6	3415	Specific	574.88	527.66	486.79	8.47	53	>sp|Q09666|AHNK_HUMAN Neuroblast differentiation-associated protein AHNAK OS=Homo sapiens OX=9606 GN=AHNAK PE=1 SV=2	16362	2_20220324_nugc3_phos_33per_f1_r1.ScanId;v=1;d1=64026.64026.2	controllerType=0 controllerNumber=1 scan=64026	78.2885
50646:2	1	K.VSMPDVELNLKS[+79.966]PK.V		S[+80]	818.905	2	1636.8	1636.8	0.7	3415	Specific	576.48	529	496.9	8.47	53	>sp|Q09666|AHNK_HUMAN Neuroblast differentiation-associated protein AHNAK OS=Homo sapiens OX=9606 GN=AHNAK PE=1 SV=2	16362	2_20220324_nugc3_phos_33per_f1_r1.ScanId;v=1;d1=63937.63937.2	controllerType=0 controllerNumber=1 scan=63937	78.2076
42166:2	1	K.VDIDT[+79.966]PDINIEGSEGK.F		T[+80]	891.398	2	1781.79	1781.78	2	3712	Specific	101.79	101.79	101.79	1.63	53	>sp|Q09666|AHNK_HUMAN Neuroblast differentiation-associated protein AHNAK OS=Homo sapiens OX=9606 GN=AHNAK PE=1 SV=2	16362	2_20220324_nugc3_phos_33per_f1_r1.ScanId;v=1;d1=54214.54214.2	controllerType=0 controllerNumber=1 scan=54214	68.5557
12018:2	1	K.FGFGAKS[+79.966]PK.A		S[+80]	509.741	2	1018.47	1018.48	-1.8	4980	Specific	699.05	567.11	567.11	9.05	53	>sp|Q09666|AHNK_HUMAN Neuroblast differentiation-associated protein AHNAK OS=Homo sapiens OX=9606 GN=AHNAK PE=1 SV=2	16362	2_20220324_nugc3_phos_33per_f1_r1.ScanId;v=1;d1=18694.18694.2	controllerType=0 controllerNumber=1 scan=18694	31.2431
91207:3	1	K.ADIKSPS[+79.966]LDVTVPEAELNLETPEISVGGK.G		S[+80]	1030.18	3	3088.53	3088.53	-0.2	4989	Specific	300.37	300.37	23.01	7.09	53	>sp|Q09666|AHNK_HUMAN Neuroblast differentiation-associated protein AHNAK OS=Homo sapiens OX=9606 GN=AHNAK PE=1 SV=2	16362	2_20220324_nugc3_phos_33per_f1_r1.ScanId;v=1;d1=109692.109692.3	controllerType=0 controllerNumber=1 scan=109692	122.394
04854:2	1	K.VDVKS[+79.966]PK.T		S[+80]	426.715	2	852.422	852.423	-0.7	5073	Specific	235.76	235.76	235.76	1.75	53	>sp|Q09666|AHNK_HUMAN Neuroblast differentiation-associated protein AHNAK OS=Homo sapiens OX=9606 GN=AHNAK PE=1 SV=2	16362	2_20220324_nugc3_phos_33per_f1_r1.ScanId;v=1;d1=10555.10555.2	controllerType=0 controllerNumber=1 scan=10555	23.1883
84281:3	1	K.MYFPDVEFDIKS[+79.966]PK.F		S[+80]	599.271	3	1795.8	1795.8	-1.1	5088	Specific	253.05	253.05	253.05	6.23	53	>sp|Q09666|AHNK_HUMAN Neuroblast differentiation-associated protein AHNAK OS=Homo sapiens OX=9606 GN=AHNAK PE=1 SV=2	16362	2_20220324_nugc3_phos_33per_f1_r1.ScanId;v=1;d1=102048.102048.3	controllerType=0 controllerNumber=1 scan=102048	115.351
20733:3	1	K.VHAPGLNLSGVGGK.M			435.914	3	1305.73	1305.73	0.1	5324	Specific	39.01	39.01	39.01	1.6	53	>sp|Q09666|AHNK_HUMAN Neuroblast differentiation-associated protein AHNAK OS=Homo sapiens OX=9606 GN=AHNAK PE=1 SV=2	16362	2_20220324_nugc3_phos_33per_f1_r1.ScanId;v=1;d1=29033.29033.3	controllerType=0 controllerNumber=1 scan=29033	42.2668
56603:3	1	K.GPRIS[+79.966]APNVDFNLEGPK.V		S[+80]	630.976	3	1890.91	1890.91	1.8	5444	Specific	5.97	5.97	5.97	1.6	53	>sp|Q09666|AHNK_HUMAN Neuroblast differentiation-associated protein AHNAK OS=Homo sapiens OX=9606 GN=AHNAK PE=1 SV=2	16362	2_20220324_nugc3_phos_33per_f1_r1.ScanId;v=1;d1=70618.70618.3	controllerType=0 controllerNumber=1 scan=70618	84.6017
67022:2	1	R.IS[+79.966]APNVDFNLEGPK.V		S[+80]	790.873	2	1580.74	1580.74	1.6	5447	Specific	63.54	63.54	63.54	1.6	53	>sp|Q09666|AHNK_HUMAN Neuroblast differentiation-associated protein AHNAK OS=Homo sapiens OX=9606 GN=AHNAK PE=1 SV=2	16362	2_20220324_nugc3_phos_33per_f1_r1.ScanId;v=1;d1=82390.82390.2	controllerType=0 controllerNumber=1 scan=82390	95.9892
67519:2	1	R.IS[+79.966]APNVDFNLEGPK.V		S[+80]	790.872	2	1580.74	1580.74	0.9	5447	Specific	122.77	122.77	122.77	1.85	53	>sp|Q09666|AHNK_HUMAN Neuroblast differentiation-associated protein AHNAK OS=Homo sapiens OX=9606 GN=AHNAK PE=1 SV=2	16362	2_20220324_nugc3_phos_33per_f1_r1.ScanId;v=1;d1=82944.82944.2	controllerType=0 controllerNumber=1 scan=82944	96.5064
92466:2	1	K.GPAFNMAS[+79.966]PESDFGINLK.G		S[+80]	987.941	2	1974.87	1974.87	3.6	5545	Specific	402.97	402.97	136.46	7.7	53	>sp|Q09666|AHNK_HUMAN Neuroblast differentiation-associated protein AHNAK OS=Homo sapiens OX=9606 GN=AHNAK PE=1 SV=2	16362	2_20220324_nugc3_phos_33per_f1_r1.ScanId;v=1;d1=111079.111079.2	controllerType=0 controllerNumber=1 scan=111079	123.685
08073:2	1	K.GKGGVTGS[+79.966]PEASISGSK.G		S[+80]	799.874	2	1598.74	1598.74	-0.8	5724	Specific	899.85	628.64	120.72	14.14	53	>sp|Q09666|AHNK_HUMAN Neuroblast differentiation-associated protein AHNAK OS=Homo sapiens OX=9606 GN=AHNAK PE=1 SV=2	16362	2_20220324_nugc3_phos_33per_f1_r1.ScanId;v=1;d1=14168.14168.2	controllerType=0 controllerNumber=1 scan=14168	26.6592
08880:3	1	K.GKGGVTGS[+79.966]PEASISGSKGDLK.S		S[+80]	671.328	3	2011.97	2011.97	0.7	5724	Specific	521.33	521.33	68.92	7.61	53	>sp|Q09666|AHNK_HUMAN Neuroblast differentiation-associated protein AHNAK OS=Homo sapiens OX=9606 GN=AHNAK PE=1 SV=2	16362	2_20220324_nugc3_phos_33per_f1_r1.ScanId;v=1;d1=15049.15049.3	controllerType=0 controllerNumber=1 scan=15049	27.4876
08896:3	1	K.GKGGVTGS[+79.966]PEASISGSKGDLK.S		S[+80]	671.329	3	2011.97	2011.97	0.9	5724	Specific	776.39	776.39	91.97	12.36	53	>sp|Q09666|AHNK_HUMAN Neuroblast differentiation-associated protein AHNAK OS=Homo sapiens OX=9606 GN=AHNAK PE=1 SV=2	16362	2_20220324_nugc3_phos_33per_f1_r1.ScanId;v=1;d1=15066.15066.3	controllerType=0 controllerNumber=1 scan=15066	27.5006
10366:2	1	K.GGVTGS[+79.966]PEASISGSK.G		S[+80]	707.316	2	1413.62	1413.63	-0.6	5726	Specific	649.59	510.64	160.5	9.59	53	>sp|Q09666|AHNK_HUMAN Neuroblast differentiation-associated protein AHNAK OS=Homo sapiens OX=9606 GN=AHNAK PE=1 SV=2	16362	2_20220324_nugc3_phos_33per_f1_r1.ScanId;v=1;d1=16711.16711.2	controllerType=0 controllerNumber=1 scan=16711	29.0758
11535:2	1	K.GGVTGSPEASISGS[+79.966]KGDLK.S		S[+80]	913.93	2	1826.85	1826.85	-0.3	5726	Specific	133.09	133.09	20.77	1.83	53	>sp|Q09666|AHNK_HUMAN Neuroblast differentiation-associated protein AHNAK OS=Homo sapiens OX=9606 GN=AHNAK PE=1 SV=2	16362	2_20220324_nugc3_phos_33per_f1_r1.ScanId;v=1;d1=18123.18123.2	controllerType=0 controllerNumber=1 scan=18123	30.6446
36187:3	1	K.SS[+79.966]KASLGSLEGEAEAEASSPK.G		S[+80]	705.655	3	2114.95	2114.95	0.5	5745	Specific	141.88	141.88	2.6	3.73	53	>sp|Q09666|AHNK_HUMAN Neuroblast differentiation-associated protein AHNAK OS=Homo sapiens OX=9606 GN=AHNAK PE=1 SV=2	16362	2_20220324_nugc3_phos_33per_f1_r1.ScanId;v=1;d1=47145.47145.3	controllerType=0 controllerNumber=1 scan=47145	61.1027
55651:3	1	K.AS[+79.966]LGSLEGEAEAEASSPK.G		S[+80]	604.935	3	1812.79	1812.79	0.5	5748	Specific	31.79	31.79	11.2	1.61	53	>sp|Q09666|AHNK_HUMAN Neuroblast differentiation-associated protein AHNAK OS=Homo sapiens OX=9606 GN=AHNAK PE=1 SV=2	16362	2_20220324_nugc3_phos_33per_f1_r1.ScanId;v=1;d1=69548.69548.3	controllerType=0 controllerNumber=1 scan=69548	83.5814
56142:2	1	K.ASLGS[+79.966]LEGEAEAEASSPK.G		S[+80]	906.901	2	1812.79	1812.79	2.4	5748	Specific	113.43	113.43	8.73	1.66	53	>sp|Q09666|AHNK_HUMAN Neuroblast differentiation-associated protein AHNAK OS=Homo sapiens OX=9606 GN=AHNAK PE=1 SV=2	16362	2_20220324_nugc3_phos_33per_f1_r1.ScanId;v=1;d1=70101.70101.2	controllerType=0 controllerNumber=1 scan=70101	84.1101
55776:2	1	K.AS[+79.966]LGSLEGEAEAEASSPK.G		S[+80]	906.898	2	1812.79	1812.79	-1	5748	Specific	195.02	195.02	1	5.04	53	>sp|Q09666|AHNK_HUMAN Neuroblast differentiation-associated protein AHNAK OS=Homo sapiens OX=9606 GN=AHNAK PE=1 SV=2	16362	2_20220324_nugc3_phos_33per_f1_r1.ScanId;v=1;d1=69691.69691.2	controllerType=0 controllerNumber=1 scan=69691	83.7218
54719:2	1	K.AS[+79.966]LGSLEGEAEAEASSPK.G		S[+80]	906.899	2	1812.79	1812.79	0.3	5748	Specific	320.4	320.4	0.57	7.21	53	>sp|Q09666|AHNK_HUMAN Neuroblast differentiation-associated protein AHNAK OS=Homo sapiens OX=9606 GN=AHNAK PE=1 SV=2	16362	2_20220324_nugc3_phos_33per_f1_r1.ScanId;v=1;d1=68505.68505.2	controllerType=0 controllerNumber=1 scan=68505	82.5617
55178:2	1	K.ASLGS[+79.966]LEGEAEAEASSPK.G		S[+80]	906.899	2	1812.79	1812.79	1	5748	Specific	572.14	572.14	96.16	8.92	53	>sp|Q09666|AHNK_HUMAN Neuroblast differentiation-associated protein AHNAK OS=Homo sapiens OX=9606 GN=AHNAK PE=1 SV=2	16362	2_20220324_nugc3_phos_33per_f1_r1.ScanId;v=1;d1=69020.69020.2	controllerType=0 controllerNumber=1 scan=69020	83.0688
34685:2	1	K.ASLGSLEGEAEAEASS[+79.966]PK.G		S[+80]	906.899	2	1812.79	1812.79	0.4	5748	Specific	610.42	610.42	38.99	9.92	53	>sp|Q09666|AHNK_HUMAN Neuroblast differentiation-associated protein AHNAK OS=Homo sapiens OX=9606 GN=AHNAK PE=1 SV=2	16362	2_20220324_nugc3_phos_33per_f1_r1.ScanId;v=1;d1=45284.45284.2	controllerType=0 controllerNumber=1 scan=45284	58.9486
25262:3	1	K.ASLGSLEGEAEAEASS[+79.966]PKGK.F		S[+80]	666.641	3	1997.91	1997.91	0.8	5748	Specific	281.59	281.59	29.82	5.14	53	>sp|Q09666|AHNK_HUMAN Neuroblast differentiation-associated protein AHNAK OS=Homo sapiens OX=9606 GN=AHNAK PE=1 SV=2	16362	2_20220324_nugc3_phos_33per_f1_r1.ScanId;v=1;d1=34299.34299.3	controllerType=0 controllerNumber=1 scan=34299	47.6413
05173:3	1	R.HRSNS[+79.966]FSDER.E		S[+80]	438.845	3	1314.52	1314.52	-0.7	5778	Specific	267.51	233.89	58.39	3.71	53	>sp|Q09666|AHNK_HUMAN Neuroblast differentiation-associated protein AHNAK OS=Homo sapiens OX=9606 GN=AHNAK PE=1 SV=2	16362	2_20220324_nugc3_phos_33per_f1_r1.ScanId;v=1;d1=10895.10895.3	controllerType=0 controllerNumber=1 scan=10895	23.4788
62612:4	1	R.HRSNSFSDEREFSGPS[+79.966]T[+79.966]PTGTLEFEGGEVSLEGGK.V		S[+80], T[+80]	972.666	4	3887.64	3887.64	0.1	5778	Specific	69.14	69.14	3.27	1.64	53	>sp|Q09666|AHNK_HUMAN Neuroblast differentiation-associated protein AHNAK OS=Homo sapiens OX=9606 GN=AHNAK PE=1 SV=2	16362	2_20220324_nugc3_phos_33per_f1_r1.ScanId;v=1;d1=77444.77444.4	controllerType=0 controllerNumber=1 scan=77444	91.2683
61858:4	1	R.HRS[+79.966]NSFSDEREFSGPSTPT[+79.966]GTLEFEGGEVSLEGGK.V		S[+80], T[+80]	972.667	4	3887.65	3887.64	0.8	5778	Specific	129.66	129.66	1.6	2.09	53	>sp|Q09666|AHNK_HUMAN Neuroblast differentiation-associated protein AHNAK OS=Homo sapiens OX=9606 GN=AHNAK PE=1 SV=2	16362	2_20220324_nugc3_phos_33per_f1_r1.ScanId;v=1;d1=76577.76577.4	controllerType=0 controllerNumber=1 scan=76577	90.4053
62026:4	1	R.HRS[+79.966]NSFSDEREFSGPSTPT[+79.966]GTLEFEGGEVSLEGGK.V		S[+80], T[+80]	972.666	4	3887.64	3887.64	0.1	5778	Specific	138.79	138.79	1.6	2.07	53	>sp|Q09666|AHNK_HUMAN Neuroblast differentiation-associated protein AHNAK OS=Homo sapiens OX=9606 GN=AHNAK PE=1 SV=2	16362	2_20220324_nugc3_phos_33per_f1_r1.ScanId;v=1;d1=76782.76782.4	controllerType=0 controllerNumber=1 scan=76782	90.6331
61674:4	1	R.HRSNSFSDEREFSGPS[+79.966]TPT[+79.966]GTLEFEGGEVSLEGGK.V		S[+80], T[+80]	972.666	4	3887.64	3887.64	-0.3	5778	Specific	165.77	165.77	2.26	3.54	53	>sp|Q09666|AHNK_HUMAN Neuroblast differentiation-associated protein AHNAK OS=Homo sapiens OX=9606 GN=AHNAK PE=1 SV=2	16362	2_20220324_nugc3_phos_33per_f1_r1.ScanId;v=1;d1=76360.76360.4	controllerType=0 controllerNumber=1 scan=76360	90.1761
06810:2	1	R.SNS[+79.966]FSDER.E		S[+80]	511.185	2	1021.36	1021.36	-0.3	5780	Specific	207.16	207.16	80.39	2.32	53	>sp|Q09666|AHNK_HUMAN Neuroblast differentiation-associated protein AHNAK OS=Homo sapiens OX=9606 GN=AHNAK PE=1 SV=2	16362	2_20220324_nugc3_phos_33per_f1_r1.ScanId;v=1;d1=12729.12729.2	controllerType=0 controllerNumber=1 scan=12729	25.2137
74750:3	1	R.SNSFS[+79.966]DEREFSGPSTPTGTLEFEGGEVSLEGGK.V		S[+80]	1172.18	3	3514.52	3514.52	0.3	5780	Specific	161.22	161.22	3.13	5.2	53	>sp|Q09666|AHNK_HUMAN Neuroblast differentiation-associated protein AHNAK OS=Homo sapiens OX=9606 GN=AHNAK PE=1 SV=2	16362	2_20220324_nugc3_phos_33per_f1_r1.ScanId;v=1;d1=91247.91247.3	controllerType=0 controllerNumber=1 scan=91247	104.831
74480:3	1	R.SNSFSDEREFSGPS[+79.966]TPTGTLEFEGGEVSLEGGK.V		S[+80]	1172.18	3	3514.52	3514.52	0.6	5780	Specific	270.79	270.79	2.8	6.57	53	>sp|Q09666|AHNK_HUMAN Neuroblast differentiation-associated protein AHNAK OS=Homo sapiens OX=9606 GN=AHNAK PE=1 SV=2	16362	2_20220324_nugc3_phos_33per_f1_r1.ScanId;v=1;d1=90937.90937.3	controllerType=0 controllerNumber=1 scan=90937	104.527
74277:3	1	R.SNSFSDEREFSGPST[+79.966]PTGTLEFEGGEVSLEGGK.V		T[+80]	1172.18	3	3514.52	3514.52	-0.3	5780	Specific	337.37	337.37	8.53	6.73	53	>sp|Q09666|AHNK_HUMAN Neuroblast differentiation-associated protein AHNAK OS=Homo sapiens OX=9606 GN=AHNAK PE=1 SV=2	16362	2_20220324_nugc3_phos_33per_f1_r1.ScanId;v=1;d1=90710.90710.3	controllerType=0 controllerNumber=1 scan=90710	104.313
79536:3	1	R.SNSFSDEREFSGPS[+79.966]T[+79.966]PTGTLEFEGGEVSLEGGK.V		S[+80], T[+80]	1198.83	3	3594.49	3594.48	1.6	5780	Specific	13.56	13.56	6.12	1.6	53	>sp|Q09666|AHNK_HUMAN Neuroblast differentiation-associated protein AHNAK OS=Homo sapiens OX=9606 GN=AHNAK PE=1 SV=2	16362	2_20220324_nugc3_phos_33per_f1_r1.ScanId;v=1;d1=96717.96717.3	controllerType=0 controllerNumber=1 scan=96717	110.261
79595:3	1	R.SNSFSDEREFSGPS[+79.966]T[+79.966]PTGTLEFEGGEVSLEGGK.V		S[+80], T[+80]	1198.83	3	3594.49	3594.48	1.8	5780	Specific	210.39	210.39	10.54	5.76	53	>sp|Q09666|AHNK_HUMAN Neuroblast differentiation-associated protein AHNAK OS=Homo sapiens OX=9606 GN=AHNAK PE=1 SV=2	16362	2_20220324_nugc3_phos_33per_f1_r1.ScanId;v=1;d1=96795.96795.3	controllerType=0 controllerNumber=1 scan=96795	110.362
80082:3	1	R.SNSFSDEREFSGPS[+79.966]T[+79.966]PTGTLEFEGGEVSLEGGK.V		S[+80], T[+80]	1198.83	3	3594.49	3594.48	1.6	5780	Specific	303.52	303.52	10.54	6.79	53	>sp|Q09666|AHNK_HUMAN Neuroblast differentiation-associated protein AHNAK OS=Homo sapiens OX=9606 GN=AHNAK PE=1 SV=2	16362	2_20220324_nugc3_phos_33per_f1_r1.ScanId;v=1;d1=97336.97336.3	controllerType=0 controllerNumber=1 scan=97336	110.872
65371:3	1	R.SNSFSDEREFSGPS[+79.966]TPTGTLEFEGGEVSLEGGKVK.G		S[+80]	1247.9	3	3741.68	3741.68	0.5	5780	Specific	136.05	136.05	2.8	3.54	53	>sp|Q09666|AHNK_HUMAN Neuroblast differentiation-associated protein AHNAK OS=Homo sapiens OX=9606 GN=AHNAK PE=1 SV=2	16362	2_20220324_nugc3_phos_33per_f1_r1.ScanId;v=1;d1=80528.80528.3	controllerType=0 controllerNumber=1 scan=80528	94.2061
27724:2	1	K.FGTFGGLGSK.S			485.753	2	970.499	970.499	-0.4	5822	Specific	12.49	12.49	12.49	1.16	53	>sp|Q09666|AHNK_HUMAN Neuroblast differentiation-associated protein AHNAK OS=Homo sapiens OX=9606 GN=AHNAK PE=1 SV=2	16362	2_20220324_nugc3_phos_33per_f1_r1.ScanId;v=1;d1=37173.37173.2	controllerType=0 controllerNumber=1 scan=37173	50.6117
39403:2	1	K.FGT[+79.966]FGGLGSK.S		T[+80]	525.737	2	1050.47	1050.47	0.8	5822	Specific	325.38	318.1	226.53	5.98	53	>sp|Q09666|AHNK_HUMAN Neuroblast differentiation-associated protein AHNAK OS=Homo sapiens OX=9606 GN=AHNAK PE=1 SV=2	16362	2_20220324_nugc3_phos_33per_f1_r1.ScanId;v=1;d1=50934.50934.2	controllerType=0 controllerNumber=1 scan=50934	65.0716
39834:2	1	K.FGT[+79.966]FGGLGSK.S		T[+80]	525.736	2	1050.47	1050.47	-0.3	5822	Specific	362.66	361.02	214.5	6.64	53	>sp|Q09666|AHNK_HUMAN Neuroblast differentiation-associated protein AHNAK OS=Homo sapiens OX=9606 GN=AHNAK PE=1 SV=2	16362	2_20220324_nugc3_phos_33per_f1_r1.ScanId;v=1;d1=51435.51435.2	controllerType=0 controllerNumber=1 scan=51435	65.5771
12814:4	1	K.SKGHYEVTGS[+79.966]DDETGKLQGSGVSLASK.K		S[+80]	705.078	4	2817.29	2817.29	-1	5832	Specific	60.02	60.02	19.52	1.69	53	>sp|Q09666|AHNK_HUMAN Neuroblast differentiation-associated protein AHNAK OS=Homo sapiens OX=9606 GN=AHNAK PE=1 SV=2	16362	2_20220324_nugc3_phos_33per_f1_r1.ScanId;v=1;d1=19637.19637.4	controllerType=0 controllerNumber=1 scan=19637	32.2661
12809:4	1	K.SKGHYEVTGS[+79.966]DDETGKLQGSGVSLASK.K		S[+80]	705.079	4	2817.29	2817.29	0.1	5832	Specific	151.57	151.57	12.06	4.77	53	>sp|Q09666|AHNK_HUMAN Neuroblast differentiation-associated protein AHNAK OS=Homo sapiens OX=9606 GN=AHNAK PE=1 SV=2	16362	2_20220324_nugc3_phos_33per_f1_r1.ScanId;v=1;d1=19631.19631.4	controllerType=0 controllerNumber=1 scan=19631	32.2597
17494:3	1	K.GHYEVT[+79.966]GSDDETGKLQGSGVSLASK.K		T[+80]	868.059	3	2602.16	2602.17	-2.1	5834	Specific	88.53	88.53	7.7	1.6	53	>sp|Q09666|AHNK_HUMAN Neuroblast differentiation-associated protein AHNAK OS=Homo sapiens OX=9606 GN=AHNAK PE=1 SV=2	16362	2_20220324_nugc3_phos_33per_f1_r1.ScanId;v=1;d1=25273.25273.3	controllerType=0 controllerNumber=1 scan=25273	38.4371
50275:4	2	R.HT[+79.966]PSPGLPAEGAPEAPRPS[+79.966]SPPPEVLEPHSLDQPPATSPR.P		S[+80], T[+80]	1065.75	4	4259.98	4259.98	1.1	350	Specific	175.52	175.52	4	5	29	>sp|Q9C0C2|TB182_HUMAN 182 kDa tankyrase-1-binding protein OS=Homo sapiens OX=9606 GN=TNKS1BP1 PE=1 SV=4	3295	2_20220324_nugc3_phos_33per_f1_r1.ScanId;v=1;d1=63515.63515.4	controllerType=0 controllerNumber=1 scan=63515	77.7984
50502:4	2	R.HT[+79.966]PSPGLPAEGAPEAPRPS[+79.966]SPPPEVLEPHSLDQPPATSPR.P		S[+80], T[+80]	1065.75	4	4259.98	4259.98	0.4	350	Specific	221.25	221.25	1.35	5.55	29	>sp|Q9C0C2|TB182_HUMAN 182 kDa tankyrase-1-binding protein OS=Homo sapiens OX=9606 GN=TNKS1BP1 PE=1 SV=4	3295	2_20220324_nugc3_phos_33per_f1_r1.ScanId;v=1;d1=63774.63774.4	controllerType=0 controllerNumber=1 scan=63774	78.0526
98216:5	2	R.HT[+79.966]PSPGLPAEGAPEAPRPS[+79.966]SPPPEVLEPHSLDQPPATSPRPLIEVGELLDLTR.T		S[+80], T[+80]	1142.37	5	5707.82	5708.8	3.1	350	Specific	144.08	144.08	0	3.75	29	>sp|Q9C0C2|TB182_HUMAN 182 kDa tankyrase-1-binding protein OS=Homo sapiens OX=9606 GN=TNKS1BP1 PE=1 SV=4	3295	2_20220324_nugc3_phos_33per_f1_r1.ScanId;v=1;d1=117433.117433.5	controllerType=0 controllerNumber=1 scan=117433	129.568
99010:6	2	R.HTPSPGLPAEGAPEAPRPSSPPPEVLEPHS[+79.966]LDQPPAT[+79.966]SPRPLIEVGELLDLTR.T		S[+80], T[+80]	952.307	6	5708.81	5708.8	0.4	350	Specific	156.15	156.15	10.53	4.76	29	>sp|Q9C0C2|TB182_HUMAN 182 kDa tankyrase-1-binding protein OS=Homo sapiens OX=9606 GN=TNKS1BP1 PE=1 SV=4	3295	2_20220324_nugc3_phos_33per_f1_r1.ScanId;v=1;d1=118356.118356.6	controllerType=0 controllerNumber=1 scan=118356	130.492
98238:5	2	R.HT[+79.966]PSPGLPAEGAPEAPRPSS[+79.966]PPPEVLEPHSLDQPPATSPRPLIEVGELLDLTR.T		S[+80], T[+80]	1142.37	5	5707.8	5708.8	0.2	350	Specific	545.46	545.46	0	7.18	29	>sp|Q9C0C2|TB182_HUMAN 182 kDa tankyrase-1-binding protein OS=Homo sapiens OX=9606 GN=TNKS1BP1 PE=1 SV=4	3295	2_20220324_nugc3_phos_33per_f1_r1.ScanId;v=1;d1=117459.117459.5	controllerType=0 controllerNumber=1 scan=117459	129.593
98809:5	2	R.HTPSPGLPAEGAPEAPRPS[+79.966]SPPPEVLEPHSLDQPPAT[+79.966]SPRPLIEVGELLDLTR.T		S[+80], T[+80]	1142.57	5	5708.81	5708.8	1	350	Specific	657.93	657.93	3.08	10.37	29	>sp|Q9C0C2|TB182_HUMAN 182 kDa tankyrase-1-binding protein OS=Homo sapiens OX=9606 GN=TNKS1BP1 PE=1 SV=4	3295	2_20220324_nugc3_phos_33per_f1_r1.ScanId;v=1;d1=118132.118132.5	controllerType=0 controllerNumber=1 scan=118132	130.284
98830:5	2	R.HTPSPGLPAEGAPEAPRPS[+79.966]SPPPEVLEPHSLDQPPAT[+79.966]SPRPLIEVGELLDLTR.T		S[+80], T[+80]	1142.57	5	5708.82	5708.8	2.7	350	Specific	743.06	743.06	4.12	10.91	29	>sp|Q9C0C2|TB182_HUMAN 182 kDa tankyrase-1-binding protein OS=Homo sapiens OX=9606 GN=TNKS1BP1 PE=1 SV=4	3295	2_20220324_nugc3_phos_33per_f1_r1.ScanId;v=1;d1=118157.118157.5	controllerType=0 controllerNumber=1 scan=118157	130.308
17202:3	2	R.RFS[+79.966]EGVLQSPSQDQEK.L		S[+80]	638.958	3	1914.86	1914.86	0.1	427	Specific	28.47	28.47	28.47	1.6	29	>sp|Q9C0C2|TB182_HUMAN 182 kDa tankyrase-1-binding protein OS=Homo sapiens OX=9606 GN=TNKS1BP1 PE=1 SV=4	3295	2_20220324_nugc3_phos_33per_f1_r1.ScanId;v=1;d1=24940.24940.3	controllerType=0 controllerNumber=1 scan=24940	38.1125
16645:2	2	R.RFS[+79.966]EGVLQSPSQDQEK.L		S[+80]	957.932	2	1914.86	1914.86	-1	427	Specific	578.14	548.18	118.23	8.31	29	>sp|Q9C0C2|TB182_HUMAN 182 kDa tankyrase-1-binding protein OS=Homo sapiens OX=9606 GN=TNKS1BP1 PE=1 SV=4	3295	2_20220324_nugc3_phos_33per_f1_r1.ScanId;v=1;d1=24270.24270.2	controllerType=0 controllerNumber=1 scan=24270	37.385
94861:3	2	R.LDSPPPSPIT[+79.966]EASEAAEAAEAGNLAVSSR.E		T[+80]	973.119	3	2917.34	2917.35	-1.6	492	Specific	263.07	263.07	1.14	8.02	29	>sp|Q9C0C2|TB182_HUMAN 182 kDa tankyrase-1-binding protein OS=Homo sapiens OX=9606 GN=TNKS1BP1 PE=1 SV=4	3295	2_20220324_nugc3_phos_33per_f1_r1.ScanId;v=1;d1=113704.113704.3	controllerType=0 controllerNumber=1 scan=113704	126.076
94338:3	2	R.LDS[+79.966]PPPSPITEASEAAEAAEAGNLAVSSR.E		S[+80]	973.121	3	2917.35	2917.35	1.2	492	Specific	421.83	421.83	40.05	9.79	29	>sp|Q9C0C2|TB182_HUMAN 182 kDa tankyrase-1-binding protein OS=Homo sapiens OX=9606 GN=TNKS1BP1 PE=1 SV=4	3295	2_20220324_nugc3_phos_33per_f1_r1.ScanId;v=1;d1=113126.113126.3	controllerType=0 controllerNumber=1 scan=113126	125.547
100337:3	2	R.LDS[+79.966]PPPSPIT[+79.966]EASEAAEAAEAGNLAVSSR.E		S[+80], T[+80]	999.782	3	2997.33	2997.31	5.9	492	Specific	194.12	194.12	54.89	6.12	29	>sp|Q9C0C2|TB182_HUMAN 182 kDa tankyrase-1-binding protein OS=Homo sapiens OX=9606 GN=TNKS1BP1 PE=1 SV=4	3295	2_20220324_nugc3_phos_33per_f1_r1.ScanId;v=1;d1=119847.119847.3	controllerType=0 controllerNumber=1 scan=119847	131.901
100528:3	2	R.LDS[+79.966]PPPSPIT[+79.966]EASEAAEAAEAGNLAVSSR.E		S[+80], T[+80]	999.776	3	2997.31	2997.31	-0.1	492	Specific	281.03	281.03	37.87	8.25	29	>sp|Q9C0C2|TB182_HUMAN 182 kDa tankyrase-1-binding protein OS=Homo sapiens OX=9606 GN=TNKS1BP1 PE=1 SV=4	3295	2_20220324_nugc3_phos_33per_f1_r1.ScanId;v=1;d1=120060.120060.3	controllerType=0 controllerNumber=1 scan=120060	132.1
98841:3	2	R.LDS[+79.966]PPPSPIT[+79.966]EASEAAEAAEAGNLAVSSR.E		S[+80], T[+80]	999.775	3	2997.31	2997.31	-0.2	492	Specific	314.18	314.18	35.4	8.25	29	>sp|Q9C0C2|TB182_HUMAN 182 kDa tankyrase-1-binding protein OS=Homo sapiens OX=9606 GN=TNKS1BP1 PE=1 SV=4	3295	2_20220324_nugc3_phos_33per_f1_r1.ScanId;v=1;d1=118169.118169.3	controllerType=0 controllerNumber=1 scan=118169	130.321
97858:3	2	R.LDS[+79.966]PPPSPIT[+79.966]EASEAAEAAEAGNLAVSSR.E		S[+80], T[+80]	999.775	3	2997.31	2997.31	-0.4	492	Specific	342.15	342.15	35.99	8.51	29	>sp|Q9C0C2|TB182_HUMAN 182 kDa tankyrase-1-binding protein OS=Homo sapiens OX=9606 GN=TNKS1BP1 PE=1 SV=4	3295	2_20220324_nugc3_phos_33per_f1_r1.ScanId;v=1;d1=117006.117006.3	controllerType=0 controllerNumber=1 scan=117006	129.13
99335:3	2	R.LDS[+79.966]PPPSPIT[+79.966]EASEAAEAAEAGNLAVSSR.E		S[+80], T[+80]	999.777	3	2997.31	2997.31	0.7	492	Specific	371.23	371.23	32.67	9.69	29	>sp|Q9C0C2|TB182_HUMAN 182 kDa tankyrase-1-binding protein OS=Homo sapiens OX=9606 GN=TNKS1BP1 PE=1 SV=4	3295	2_20220324_nugc3_phos_33per_f1_r1.ScanId;v=1;d1=118723.118723.3	controllerType=0 controllerNumber=1 scan=118723	130.841
98275:3	2	R.LDS[+79.966]PPPSPIT[+79.966]EASEAAEAAEAGNLAVSSR.E		S[+80], T[+80]	999.776	3	2997.31	2997.31	-0.1	492	Specific	548.05	548.05	50.43	9.47	29	>sp|Q9C0C2|TB182_HUMAN 182 kDa tankyrase-1-binding protein OS=Homo sapiens OX=9606 GN=TNKS1BP1 PE=1 SV=4	3295	2_20220324_nugc3_phos_33per_f1_r1.ScanId;v=1;d1=117503.117503.3	controllerType=0 controllerNumber=1 scan=117503	129.639
51117:3	2	R.YESQEPLAGQES[+79.966]PLPLATR.E		S[+80]	722.676	3	2166.01	2166.01	1.2	590	Specific	125.95	125.95	31	4.4	29	>sp|Q9C0C2|TB182_HUMAN 182 kDa tankyrase-1-binding protein OS=Homo sapiens OX=9606 GN=TNKS1BP1 PE=1 SV=4	3295	2_20220324_nugc3_phos_33per_f1_r1.ScanId;v=1;d1=64469.64469.3	controllerType=0 controllerNumber=1 scan=64469	78.7512
09498:3	2	R.TEAQDLC[+57.021]RAS[+79.966]PEPPGPESSSR.W		C[+57], S[+80]	784.337	3	2351	2351	-0.4	663	Specific	792.8	792.8	392.59	12.43	29	>sp|Q9C0C2|TB182_HUMAN 182 kDa tankyrase-1-binding protein OS=Homo sapiens OX=9606 GN=TNKS1BP1 PE=1 SV=4	3295	2_20220324_nugc3_phos_33per_f1_r1.ScanId;v=1;d1=15727.15727.3	controllerType=0 controllerNumber=1 scan=15727	28.115
83161:2	2	R.WLDDLLAS[+79.966]PPPSGGGAR.R		S[+80]	894.918	2	1788.83	1788.83	-2	684	Specific	400.88	380.83	173.11	7.24	29	>sp|Q9C0C2|TB182_HUMAN 182 kDa tankyrase-1-binding protein OS=Homo sapiens OX=9606 GN=TNKS1BP1 PE=1 SV=4	3295	2_20220324_nugc3_phos_33per_f1_r1.ScanId;v=1;d1=100810.100810.2	controllerType=0 controllerNumber=1 scan=100810	114.181
83145:2	2	R.WLDDLLAS[+79.966]PPPSGGGAR.R		S[+80]	894.917	2	1788.83	1788.83	-2.6	684	Specific	434.07	434.07	151.59	7.24	29	>sp|Q9C0C2|TB182_HUMAN 182 kDa tankyrase-1-binding protein OS=Homo sapiens OX=9606 GN=TNKS1BP1 PE=1 SV=4	3295	2_20220324_nugc3_phos_33per_f1_r1.ScanId;v=1;d1=100792.100792.2	controllerType=0 controllerNumber=1 scan=100792	114.164
95682:4	2	K.DLQSEFGITGDPQPSSFSPSSWC[+57.021]QGASQDYGLGGAS[+79.966]PR.G		C[+57], S[+80]	1013.94	4	4052.73	4053.72	2	727	Specific	88.65	88.65	88.65	1.61	29	>sp|Q9C0C2|TB182_HUMAN 182 kDa tankyrase-1-binding protein OS=Homo sapiens OX=9606 GN=TNKS1BP1 PE=1 SV=4	3295	2_20220324_nugc3_phos_33per_f1_r1.ScanId;v=1;d1=114617.114617.4	controllerType=0 controllerNumber=1 scan=114617	126.928
37009:4	2	R.VVGKPAQLGT[+79.966]QRSQEADVQDWEFR.K		T[+80]	706.841	4	2824.34	2824.34	0.2	824	Specific	22.9	22.9	14.1	1.6	29	>sp|Q9C0C2|TB182_HUMAN 182 kDa tankyrase-1-binding protein OS=Homo sapiens OX=9606 GN=TNKS1BP1 PE=1 SV=4	3295	2_20220324_nugc3_phos_33per_f1_r1.ScanId;v=1;d1=48107.48107.4	controllerType=0 controllerNumber=1 scan=48107	62.089
45871:2	2	R.S[+79.966]QEADVQDWEFR.K		S[+80]	795.316	2	1589.62	1589.63	-1.4	836	Specific	458.8	406.34	406.34	6.69	29	>sp|Q9C0C2|TB182_HUMAN 182 kDa tankyrase-1-binding protein OS=Homo sapiens OX=9606 GN=TNKS1BP1 PE=1 SV=4	3295	2_20220324_nugc3_phos_33per_f1_r1.ScanId;v=1;d1=58507.58507.2	controllerType=0 controllerNumber=1 scan=58507	72.9138
17705:2	2	R.DVS[+79.966]LGTYGSR.A		S[+80]	567.745	2	1134.48	1134.48	0.6	934	Specific	54.56	54.56	54.56	1.6	29	>sp|Q9C0C2|TB182_HUMAN 182 kDa tankyrase-1-binding protein OS=Homo sapiens OX=9606 GN=TNKS1BP1 PE=1 SV=4	3295	2_20220324_nugc3_phos_33per_f1_r1.ScanId;v=1;d1=25515.25515.2	controllerType=0 controllerNumber=1 scan=25515	38.676
46891:3	2	R.SFGTRPLSSGFS[+79.966]PEEAQQQDEEFEK.K		S[+80]	970.755	3	2910.25	2910.25	1.6	976	Specific	254.78	254.78	6.31	7.35	29	>sp|Q9C0C2|TB182_HUMAN 182 kDa tankyrase-1-binding protein OS=Homo sapiens OX=9606 GN=TNKS1BP1 PE=1 SV=4	3295	2_20220324_nugc3_phos_33per_f1_r1.ScanId;v=1;d1=59675.59675.3	controllerType=0 controllerNumber=1 scan=59675	74.088
41903:3	2	R.DAGRPGERGSGGLFS[+79.966]PST[+79.966]AHVPDGALGQR.D		S[+80], T[+80]	1003.78	3	3009.34	3009.34	-0.5	1015	Specific	76.85	76.85	0	1.61	29	>sp|Q9C0C2|TB182_HUMAN 182 kDa tankyrase-1-binding protein OS=Homo sapiens OX=9606 GN=TNKS1BP1 PE=1 SV=4	3295	2_20220324_nugc3_phos_33per_f1_r1.ScanId;v=1;d1=53817.53817.3	controllerType=0 controllerNumber=1 scan=53817	67.953
50005:3	2	R.GS[+79.966]GGLFSPSTAHVPDGALGQR.D		S[+80]	697.66	3	2090.96	2090.97	-0.4	1023	Specific	19.54	19.54	19.54	1.6	29	>sp|Q9C0C2|TB182_HUMAN 182 kDa tankyrase-1-binding protein OS=Homo sapiens OX=9606 GN=TNKS1BP1 PE=1 SV=4	3295	2_20220324_nugc3_phos_33per_f1_r1.ScanId;v=1;d1=63214.63214.3	controllerType=0 controllerNumber=1 scan=63214	77.52
53389:3	2	R.GSGGLFS[+79.966]PSTAHVPDGALGQR.D		S[+80]	697.66	3	2090.96	2090.97	-0.5	1023	Specific	182.67	182.67	71.69	5.04	29	>sp|Q9C0C2|TB182_HUMAN 182 kDa tankyrase-1-binding protein OS=Homo sapiens OX=9606 GN=TNKS1BP1 PE=1 SV=4	3295	2_20220324_nugc3_phos_33per_f1_r1.ScanId;v=1;d1=67024.67024.3	controllerType=0 controllerNumber=1 scan=67024	81.1794
49515:3	2	R.GS[+79.966]GGLFSPSTAHVPDGALGQR.D		S[+80]	697.66	3	2090.97	2090.97	0.5	1023	Specific	196.12	196.12	45.43	5.36	29	>sp|Q9C0C2|TB182_HUMAN 182 kDa tankyrase-1-binding protein OS=Homo sapiens OX=9606 GN=TNKS1BP1 PE=1 SV=4	3295	2_20220324_nugc3_phos_33per_f1_r1.ScanId;v=1;d1=62658.62658.3	controllerType=0 controllerNumber=1 scan=62658	76.9855
05385:4	2	K.TTAGSVDWTDQLGLR.N			405.705	4	1619.8	1619.8	-1.4	1154	Specific	6.29	6.29	6.29	1.53	29	>sp|Q9C0C2|TB182_HUMAN 182 kDa tankyrase-1-binding protein OS=Homo sapiens OX=9606 GN=TNKS1BP1 PE=1 SV=4	3295	2_20220324_nugc3_phos_33per_f1_r1.ScanId;v=1;d1=11126.11126.4	controllerType=0 controllerNumber=1 scan=11126	23.6855
72129:2	2	K.TTAGS[+79.966]VDWTDQLGLR.N		S[+80]	850.389	2	1699.77	1699.77	0.7	1154	Specific	63.67	63.67	3.31	1.61	29	>sp|Q9C0C2|TB182_HUMAN 182 kDa tankyrase-1-binding protein OS=Homo sapiens OX=9606 GN=TNKS1BP1 PE=1 SV=4	3295	2_20220324_nugc3_phos_33per_f1_r1.ScanId;v=1;d1=88299.88299.2	controllerType=0 controllerNumber=1 scan=88299	102.029
72269:2	2	K.TTAGS[+79.966]VDWTDQLGLR.N		S[+80]	850.391	2	1699.78	1699.77	4.1	1154	Specific	145.28	145.28	34.55	1.78	29	>sp|Q9C0C2|TB182_HUMAN 182 kDa tankyrase-1-binding protein OS=Homo sapiens OX=9606 GN=TNKS1BP1 PE=1 SV=4	3295	2_20220324_nugc3_phos_33per_f1_r1.ScanId;v=1;d1=88465.88465.2	controllerType=0 controllerNumber=1 scan=88465	102.203
71780:2	2	K.TTAGS[+79.966]VDWTDQLGLR.N		S[+80]	850.387	2	1699.77	1699.77	-1	1154	Specific	304.54	304.54	113.44	6.62	29	>sp|Q9C0C2|TB182_HUMAN 182 kDa tankyrase-1-binding protein OS=Homo sapiens OX=9606 GN=TNKS1BP1 PE=1 SV=4	3295	2_20220324_nugc3_phos_33per_f1_r1.ScanId;v=1;d1=87909.87909.2	controllerType=0 controllerNumber=1 scan=87909	101.665
71386:2	2	K.TTAGS[+79.966]VDWTDQLGLR.N		S[+80]	850.389	2	1699.77	1699.77	1	1154	Specific	401.24	401.24	129.8	8.16	29	>sp|Q9C0C2|TB182_HUMAN 182 kDa tankyrase-1-binding protein OS=Homo sapiens OX=9606 GN=TNKS1BP1 PE=1 SV=4	3295	2_20220324_nugc3_phos_33per_f1_r1.ScanId;v=1;d1=87438.87438.2	controllerType=0 controllerNumber=1 scan=87438	101.135
09457:2	2	R.NMAPGAVC[+57.021]S[+79.966]PGESK.E		C[+57], S[+80]	742.8	2	1484.59	1484.59	1.8	1289	Specific	250.44	250.44	66.83	6.72	29	>sp|Q9C0C2|TB182_HUMAN 182 kDa tankyrase-1-binding protein OS=Homo sapiens OX=9606 GN=TNKS1BP1 PE=1 SV=4	3295	2_20220324_nugc3_phos_33per_f1_r1.ScanId;v=1;d1=15681.15681.2	controllerType=0 controllerNumber=1 scan=15681	28.0725
10308:2	2	R.HNGSLS[+79.966]PGLEAR.D		S[+80]	659.301	2	1317.59	1317.59	-0.4	1380	Specific	417.46	339.7	69.95	5.61	29	>sp|Q9C0C2|TB182_HUMAN 182 kDa tankyrase-1-binding protein OS=Homo sapiens OX=9606 GN=TNKS1BP1 PE=1 SV=4	3295	2_20220324_nugc3_phos_33per_f1_r1.ScanId;v=1;d1=16647.16647.2	controllerType=0 controllerNumber=1 scan=16647	29.0179
87019:5	2	R.RES[+79.966]AASGLGGLLEEEGAGAGAAQEEVLEPGRDSPPSWRPQPDGEASQT[+79.966]EDVDGTWGSSAAR.W		S[+80], T[+80]	1268.36	5	6337.79	6337.79	0.9	1471	Specific	190.64	190.64	15.58	4.28	29	>sp|Q9C0C2|TB182_HUMAN 182 kDa tankyrase-1-binding protein OS=Homo sapiens OX=9606 GN=TNKS1BP1 PE=1 SV=4	3295	2_20220324_nugc3_phos_33per_f1_r1.ScanId;v=1;d1=105058.105058.5	controllerType=0 controllerNumber=1 scan=105058	118.09
97646:3	2	R.RPSQGPPARSPSQDFS[+79.966]FIEDT[+79.966]EILDSAMYR.S		S[+80], T[+80]	1186.52	3	3557.55	3557.54	0.8	1543	Specific	0.55	0.55	0.55	1.6	29	>sp|Q9C0C2|TB182_HUMAN 182 kDa tankyrase-1-binding protein OS=Homo sapiens OX=9606 GN=TNKS1BP1 PE=1 SV=4	3295	2_20220324_nugc3_phos_33per_f1_r1.ScanId;v=1;d1=116773.116773.3	controllerType=0 controllerNumber=1 scan=116773	128.918
101263:3	2	R.RPSQGPPARSPSQDFS[+79.966]FIEDT[+79.966]EILDSAMYR.S		S[+80], T[+80]	1186.52	3	3557.56	3557.54	4.2	1543	Specific	148.43	148.43	7.32	1.61	29	>sp|Q9C0C2|TB182_HUMAN 182 kDa tankyrase-1-binding protein OS=Homo sapiens OX=9606 GN=TNKS1BP1 PE=1 SV=4	3295	2_20220324_nugc3_phos_33per_f1_r1.ScanId;v=1;d1=120874.120874.3	controllerType=0 controllerNumber=1 scan=120874	132.881
101242:3	2	R.RPSQGPPARSPSQDFS[+79.966]FIEDT[+79.966]EILDSAMYR.S		S[+80], T[+80]	1186.52	3	3557.55	3557.54	0.8	1543	Specific	151.87	151.87	5.6	1.63	29	>sp|Q9C0C2|TB182_HUMAN 182 kDa tankyrase-1-binding protein OS=Homo sapiens OX=9606 GN=TNKS1BP1 PE=1 SV=4	3295	2_20220324_nugc3_phos_33per_f1_r1.ScanId;v=1;d1=120851.120851.3	controllerType=0 controllerNumber=1 scan=120851	132.858
101706:3	2	R.S[+79.966]PSQDFSFIEDTEILDSAMYR.S		S[+80]	844.361	3	2531.07	2531.07	0.4	1552	Specific	343.28	343.28	0.5	8.21	29	>sp|Q9C0C2|TB182_HUMAN 182 kDa tankyrase-1-binding protein OS=Homo sapiens OX=9606 GN=TNKS1BP1 PE=1 SV=4	3295	2_20220324_nugc3_phos_33per_f1_r1.ScanId;v=1;d1=121352.121352.3	controllerType=0 controllerNumber=1 scan=121352	133.289
96258:2	2	K.VNLFPGLS[+79.966]PSALK.A		S[+80]	711.875	2	1422.74	1422.74	1.8	1645	Specific	226.57	164.58	64.41	4.3	29	>sp|Q9C0C2|TB182_HUMAN 182 kDa tankyrase-1-binding protein OS=Homo sapiens OX=9606 GN=TNKS1BP1 PE=1 SV=4	3295	2_20220324_nugc3_phos_33per_f1_r1.ScanId;v=1;d1=115245.115245.2	controllerType=0 controllerNumber=1 scan=115245	127.49
06752:2	2	R.NRS[+79.966]AEEGELAESK.S		S[+80]	750.319	2	1499.63	1499.64	-4.7	1664	Specific	248.35	88.89	88.89	1.53	29	>sp|Q9C0C2|TB182_HUMAN 182 kDa tankyrase-1-binding protein OS=Homo sapiens OX=9606 GN=TNKS1BP1 PE=1 SV=4	3295	2_20220324_nugc3_phos_33per_f1_r1.ScanId;v=1;d1=12666.12666.2	controllerType=0 controllerNumber=1 scan=12666	25.1578
26907:2	3	R.SEDMPFS[+79.966]PK.A		S[+80]	559.217	2	1117.43	1117.43	0	259	Specific	305.85	305.85	305.85	5.52	23	>sp|Q12888|TP53B_HUMAN TP53-binding protein 1 OS=Homo sapiens OX=9606 GN=TP53BP1 PE=1 SV=2	1809	2_20220324_nugc3_phos_33per_f1_r1.ScanId;v=1;d1=36221.36221.2	controllerType=0 controllerNumber=1 scan=36221	49.6109
27358:2	3	R.SEDMPFS[+79.966]PK.A		S[+80]	559.217	2	1117.43	1117.43	-0.3	259	Specific	436.84	218.95	218.95	5.62	23	>sp|Q12888|TP53B_HUMAN TP53-binding protein 1 OS=Homo sapiens OX=9606 GN=TP53BP1 PE=1 SV=2	1809	2_20220324_nugc3_phos_33per_f1_r1.ScanId;v=1;d1=36737.36737.2	controllerType=0 controllerNumber=1 scan=36737	50.1159
93988:3	3	K.EQLSAQELMES[+79.966]GLQIQKSPEPEVLSTQEDLFDQSNK.T		S[+80]	1385.98	3	4155.94	4155.93	1.3	277	Specific	102.77	102.77	3.24	4.02	23	>sp|Q12888|TP53B_HUMAN TP53-binding protein 1 OS=Homo sapiens OX=9606 GN=TP53BP1 PE=1 SV=2	1809	2_20220324_nugc3_phos_33per_f1_r1.ScanId;v=1;d1=112742.112742.3	controllerType=0 controllerNumber=1 scan=112742	125.196
42253:2	3	R.STPFIVPSS[+79.966]PTEQEGR.Q		S[+80]	906.414	2	1811.82	1811.82	-0.4	372	Specific	490.97	370.88	39.64	7.77	23	>sp|Q12888|TP53B_HUMAN TP53-binding protein 1 OS=Homo sapiens OX=9606 GN=TP53BP1 PE=1 SV=2	1809	2_20220324_nugc3_phos_33per_f1_r1.ScanId;v=1;d1=54322.54322.2	controllerType=0 controllerNumber=1 scan=54322	68.6776
42252:2	3	R.STPFIVPSS[+79.966]PTEQEGR.Q		S[+80]	906.413	2	1811.82	1811.82	-1	372	Specific	506.59	418.07	37.36	7.77	23	>sp|Q12888|TP53B_HUMAN TP53-binding protein 1 OS=Homo sapiens OX=9606 GN=TP53BP1 PE=1 SV=2	1809	2_20220324_nugc3_phos_33per_f1_r1.ScanId;v=1;d1=54320.54320.2	controllerType=0 controllerNumber=1 scan=54320	68.6741
45370:3	3	K.TSEIEPKNS[+79.966]PEDLGLSLTGDSC[+57.021]K.L		C[+57], S[+80]	853.051	3	2557.14	2557.14	0.1	492	Specific	334.44	334.44	125.03	7.68	23	>sp|Q12888|TP53B_HUMAN TP53-binding protein 1 OS=Homo sapiens OX=9606 GN=TP53BP1 PE=1 SV=2	1809	2_20220324_nugc3_phos_33per_f1_r1.ScanId;v=1;d1=57936.57936.3	controllerType=0 controllerNumber=1 scan=57936	72.3585
45433:3	3	K.TSEIEPKNS[+79.966]PEDLGLSLTGDSC[+57.021]K.L		C[+57], S[+80]	853.05	3	2557.13	2557.14	-1.2	492	Specific	488.9	488.9	227.27	8.24	23	>sp|Q12888|TP53B_HUMAN TP53-binding protein 1 OS=Homo sapiens OX=9606 GN=TP53BP1 PE=1 SV=2	1809	2_20220324_nugc3_phos_33per_f1_r1.ScanId;v=1;d1=58008.58008.3	controllerType=0 controllerNumber=1 scan=58008	72.4325
48755:2	3	K.NS[+79.966]PEDLGLSLTGDSC[+57.021]K.L		C[+57], S[+80]	886.876	2	1772.74	1772.74	2	499	Specific	210.43	210.43	208.38	5.92	23	>sp|Q12888|TP53B_HUMAN TP53-binding protein 1 OS=Homo sapiens OX=9606 GN=TP53BP1 PE=1 SV=2	1809	2_20220324_nugc3_phos_33per_f1_r1.ScanId;v=1;d1=61794.61794.2	controllerType=0 controllerNumber=1 scan=61794	76.1498
49241:2	3	K.NS[+79.966]PEDLGLSLTGDSC[+57.021]K.L		C[+57], S[+80]	886.874	2	1772.74	1772.74	0.3	499	Specific	484.87	484.87	287.62	8.09	23	>sp|Q12888|TP53B_HUMAN TP53-binding protein 1 OS=Homo sapiens OX=9606 GN=TP53BP1 PE=1 SV=2	1809	2_20220324_nugc3_phos_33per_f1_r1.ScanId;v=1;d1=62343.62343.2	controllerType=0 controllerNumber=1 scan=62343	76.6713
26368:2	3	K.LMLSTSEYSQS[+79.966]PK.M		S[+80]	775.845	2	1550.68	1550.68	0.6	515	Specific	236.01	236.01	22.24	4.83	23	>sp|Q12888|TP53B_HUMAN TP53-binding protein 1 OS=Homo sapiens OX=9606 GN=TP53BP1 PE=1 SV=2	1809	2_20220324_nugc3_phos_33per_f1_r1.ScanId;v=1;d1=35600.35600.2	controllerType=0 controllerNumber=1 scan=35600	48.991
31172:2	3	K.LMLSTSEY[+79.966]S[+79.966]QSPK.M		S[+80], Y[+80]	815.83	2	1630.65	1630.65	3.1	515	Specific	89.42	89.42	1.6	1.56	23	>sp|Q12888|TP53B_HUMAN TP53-binding protein 1 OS=Homo sapiens OX=9606 GN=TP53BP1 PE=1 SV=2	1809	2_20220324_nugc3_phos_33per_f1_r1.ScanId;v=1;d1=41256.41256.2	controllerType=0 controllerNumber=1 scan=41256	54.9302
42993:3	3	R.IDEDGENTQIEDTEPMS[+79.966]PVLNSK.F		S[+80]	881.044	3	2641.12	2641.12	-1.5	536	Specific	398.17	398.17	189.52	9.37	23	>sp|Q12888|TP53B_HUMAN TP53-binding protein 1 OS=Homo sapiens OX=9606 GN=TP53BP1 PE=1 SV=2	1809	2_20220324_nugc3_phos_33per_f1_r1.ScanId;v=1;d1=55195.55195.3	controllerType=0 controllerNumber=1 scan=55195	69.6217
73342:3	3	K.C[+57.021]S[+79.966]DSQSWEDIAPEIEPC[+57.021]AENR.L		C[+57]*2, S[+80]	858.338	3	2573	2573	1.2	781	Specific	11.8	11.8	8.4	1.65	23	>sp|Q12888|TP53B_HUMAN TP53-binding protein 1 OS=Homo sapiens OX=9606 GN=TP53BP1 PE=1 SV=2	1809	2_20220324_nugc3_phos_33per_f1_r1.ScanId;v=1;d1=89666.89666.3	controllerType=0 controllerNumber=1 scan=89666	103.337
73558:3	3	K.C[+57.021]S[+79.966]DSQSWEDIAPEIEPC[+57.021]AENR.L		C[+57]*2, S[+80]	858.338	3	2573	2573	1.4	781	Specific	38.18	38.18	8.4	1.88	23	>sp|Q12888|TP53B_HUMAN TP53-binding protein 1 OS=Homo sapiens OX=9606 GN=TP53BP1 PE=1 SV=2	1809	2_20220324_nugc3_phos_33per_f1_r1.ScanId;v=1;d1=89910.89910.4	controllerType=0 controllerNumber=1 scan=89910	103.572
52007:2	3	K.SGTAETEPVEQDS[+79.966]SQPSLPLVR.A		S[+80]	1204.06	2	2407.11	2407.1	2	818	Specific	20.37	20.37	0.8	1.6	23	>sp|Q12888|TP53B_HUMAN TP53-binding protein 1 OS=Homo sapiens OX=9606 GN=TP53BP1 PE=1 SV=2	1809	2_20220324_nugc3_phos_33per_f1_r1.ScanId;v=1;d1=65469.65469.2	controllerType=0 controllerNumber=1 scan=65469	79.7004
86241:3	3	K.MVIQGPS[+79.966]SPQGEAMVTDVLEDQK.E		S[+80]	847.056	3	2539.15	2539.15	3.2	1107	Specific	209.43	209.43	5.3	7.09	23	>sp|Q12888|TP53B_HUMAN TP53-binding protein 1 OS=Homo sapiens OX=9606 GN=TP53BP1 PE=1 SV=2	1809	2_20220324_nugc3_phos_33per_f1_r1.ScanId;v=1;d1=104209.104209.3	controllerType=0 controllerNumber=1 scan=104209	117.331
74628:3	3	K.MVIQGPS[+79.966]SPQGEAMVTDVLEDQKEGR.S		S[+80]	961.11	3	2881.31	2881.31	1.4	1107	Specific	132.77	132.77	4.8	4.21	23	>sp|Q12888|TP53B_HUMAN TP53-binding protein 1 OS=Homo sapiens OX=9606 GN=TP53BP1 PE=1 SV=2	1809	2_20220324_nugc3_phos_33per_f1_r1.ScanId;v=1;d1=91104.91104.3	controllerType=0 controllerNumber=1 scan=91104	104.687
65168:3	3	K.M[+15.995]VIQGPS[+79.966]SPQGEAMVTDVLEDQKEGR.S		M[+16], S[+80]	966.439	3	2897.3	2897.31	-0.7	1107	Specific	105.89	105.89	4.8	1.82	23	>sp|Q12888|TP53B_HUMAN TP53-binding protein 1 OS=Homo sapiens OX=9606 GN=TP53BP1 PE=1 SV=2	1809	2_20220324_nugc3_phos_33per_f1_r1.ScanId;v=1;d1=80298.80298.3	controllerType=0 controllerNumber=1 scan=80298	93.9826
23981:4	3	R.GSGEKPVSAPGDDT[+79.966]ES[+79.966]LHSQGEEEFDMPQPPHGHVLHR.H		S[+80], T[+80]	1063.45	4	4250.79	4250.79	-0.1	1201	Specific	57.67	57.67	12.66	1.83	23	>sp|Q12888|TP53B_HUMAN TP53-binding protein 1 OS=Homo sapiens OX=9606 GN=TP53BP1 PE=1 SV=2	1809	2_20220324_nugc3_phos_33per_f1_r1.ScanId;v=1;d1=32814.32814.4	controllerType=0 controllerNumber=1 scan=32814	46.1349
24126:5	3	R.GSGEKPVSAPGDDT[+79.966]ES[+79.966]LHSQGEEEFDMPQPPHGHVLHR.H		S[+80], T[+80]	850.763	5	4249.78	4250.79	-0.7	1201	Specific	116.36	116.36	12.66	1.74	23	>sp|Q12888|TP53B_HUMAN TP53-binding protein 1 OS=Homo sapiens OX=9606 GN=TP53BP1 PE=1 SV=2	1809	2_20220324_nugc3_phos_33per_f1_r1.ScanId;v=1;d1=32979.32979.5	controllerType=0 controllerNumber=1 scan=32979	46.2964
23021:5	3	R.GSGEKPVSAPGDDT[+79.966]ESLHS[+79.966]QGEEEFDMPQPPHGHVLHR.H		S[+80], T[+80]	850.963	5	4250.79	4250.79	-1.2	1201	Specific	429.7	429.7	9.73	6.92	23	>sp|Q12888|TP53B_HUMAN TP53-binding protein 1 OS=Homo sapiens OX=9606 GN=TP53BP1 PE=1 SV=2	1809	2_20220324_nugc3_phos_33per_f1_r1.ScanId;v=1;d1=31704.31704.5	controllerType=0 controllerNumber=1 scan=31704	44.9884
23096:5	3	R.GSGEKPVSAPGDDT[+79.966]ES[+79.966]LHSQGEEEFDMPQPPHGHVLHR.H		S[+80], T[+80]	850.964	5	4250.79	4250.79	0.1	1201	Specific	505.83	505.83	12.66	6.85	23	>sp|Q12888|TP53B_HUMAN TP53-binding protein 1 OS=Homo sapiens OX=9606 GN=TP53BP1 PE=1 SV=2	1809	2_20220324_nugc3_phos_33per_f1_r1.ScanId;v=1;d1=31794.31794.5	controllerType=0 controllerNumber=1 scan=31794	45.0812
23525:5	3	R.GSGEKPVSAPGDDT[+79.966]ES[+79.966]LHSQGEEEFDMPQPPHGHVLHR.H		S[+80], T[+80]	850.964	5	4250.79	4250.79	0.2	1201	Specific	600.71	600.71	15.69	9	23	>sp|Q12888|TP53B_HUMAN TP53-binding protein 1 OS=Homo sapiens OX=9606 GN=TP53BP1 PE=1 SV=2	1809	2_20220324_nugc3_phos_33per_f1_r1.ScanId;v=1;d1=32293.32293.5	controllerType=0 controllerNumber=1 scan=32293	45.5909
07578:2	3	R.TSSGT[+79.966]SLSAMHSSGSSGK.G		T[+80]	874.864	2	1748.72	1748.72	3.2	1315	Specific	273.92	273.92	6.88	5.98	23	>sp|Q12888|TP53B_HUMAN TP53-binding protein 1 OS=Homo sapiens OX=9606 GN=TP53BP1 PE=1 SV=2	1809	2_20220324_nugc3_phos_33per_f1_r1.ScanId;v=1;d1=13615.13615.2	controllerType=0 controllerNumber=1 scan=13615	26.1253
06288:2	3	R.GGPGKLS[+79.966]PR.K		S[+80]	474.737	2	948.466	948.466	-0.4	1356	Specific	429.58	213.94	213.94	5.17	23	>sp|Q12888|TP53B_HUMAN TP53-binding protein 1 OS=Homo sapiens OX=9606 GN=TP53BP1 PE=1 SV=2	1809	2_20220324_nugc3_phos_33per_f1_r1.ScanId;v=1;d1=12129.12129.2	controllerType=0 controllerNumber=1 scan=12129	24.6163
26396:3	3	K.GVSQTGTPVC[+57.021]EEDGDAGLGIR.Q		C[+57]	706.667	3	2117.99	2117.98	4.7	1366	Specific	3.39	3.39	3.39	1.6	23	>sp|Q12888|TP53B_HUMAN TP53-binding protein 1 OS=Homo sapiens OX=9606 GN=TP53BP1 PE=1 SV=2	1809	2_20220324_nugc3_phos_33per_f1_r1.ScanId;v=1;d1=35633.35633.3	controllerType=0 controllerNumber=1 scan=35633	49.0249
85941:3	3	R.ETAVPGPLGIEDISPNLS[+79.966]PDDKSFSR.V		S[+80]	941.115	3	2821.33	2821.33	0.1	1413	Specific	406.57	406.57	76.95	8.31	23	>sp|Q12888|TP53B_HUMAN TP53-binding protein 1 OS=Homo sapiens OX=9606 GN=TP53BP1 PE=1 SV=2	1809	2_20220324_nugc3_phos_33per_f1_r1.ScanId;v=1;d1=103878.103878.3	controllerType=0 controllerNumber=1 scan=103878	117.029
89091:3	3	R.ET[+79.966]AVPGPLGIEDISPNLS[+79.966]PDDKSFSR.V		S[+80], T[+80]	967.771	3	2901.3	2901.3	1.4	1413	Specific	212.92	212.92	131.78	4.1	23	>sp|Q12888|TP53B_HUMAN TP53-binding protein 1 OS=Homo sapiens OX=9606 GN=TP53BP1 PE=1 SV=2	1809	2_20220324_nugc3_phos_33per_f1_r1.ScanId;v=1;d1=107347.107347.3	controllerType=0 controllerNumber=1 scan=107347	120.23
86075:3	3	R.RSDS[+79.966]PEIPFQAAAGPSDGLDASSPGNSFVGLR.V		S[+80]	1094.84	3	3282.51	3282.51	1.1	1459	Specific	294.59	294.59	60.79	6.95	23	>sp|Q12888|TP53B_HUMAN TP53-binding protein 1 OS=Homo sapiens OX=9606 GN=TP53BP1 PE=1 SV=2	1809	2_20220324_nugc3_phos_33per_f1_r1.ScanId;v=1;d1=104026.104026.3	controllerType=0 controllerNumber=1 scan=104026	117.164
93679:3	3	R.S[+79.966]DSPEIPFQAAAGPSDGLDASSPGNSFVGLR.V		S[+80]	1042.81	3	3126.41	3126.41	2.3	1460	Specific	411.1	411.1	1	8.71	23	>sp|Q12888|TP53B_HUMAN TP53-binding protein 1 OS=Homo sapiens OX=9606 GN=TP53BP1 PE=1 SV=2	1809	2_20220324_nugc3_phos_33per_f1_r1.ScanId;v=1;d1=112403.112403.3	controllerType=0 controllerNumber=1 scan=112403	124.888
95552:2	3	R.SKLPDGPT[+79.966]GS[+79.966]SEEEEEFLEIPPFNK.Q		S[+80], T[+80]	1468.63	2	2936.26	2936.25	0.9	1749	Specific	84.58	82.78	0.42	1.65	23	>sp|Q12888|TP53B_HUMAN TP53-binding protein 1 OS=Homo sapiens OX=9606 GN=TP53BP1 PE=1 SV=2	1809	2_20220324_nugc3_phos_33per_f1_r1.ScanId;v=1;d1=114474.114474.2	controllerType=0 controllerNumber=1 scan=114474	126.799
95750:2	3	R.SKLPDGPT[+79.966]GS[+79.966]SEEEEEFLEIPPFNK.Q		S[+80], T[+80]	1468.63	2	2936.26	2936.25	3.1	1749	Specific	158.07	156.55	0.42	3.67	23	>sp|Q12888|TP53B_HUMAN TP53-binding protein 1 OS=Homo sapiens OX=9606 GN=TP53BP1 PE=1 SV=2	1809	2_20220324_nugc3_phos_33per_f1_r1.ScanId;v=1;d1=114692.114692.4	controllerType=0 controllerNumber=1 scan=114692	126.997
95342:3	3	R.SKLPDGPT[+79.966]GS[+79.966]SEEEEEFLEIPPFNK.Q		S[+80], T[+80]	979.424	3	2936.26	2936.25	1.3	1749	Specific	162.87	162.87	3.82	5.82	23	>sp|Q12888|TP53B_HUMAN TP53-binding protein 1 OS=Homo sapiens OX=9606 GN=TP53BP1 PE=1 SV=2	1809	2_20220324_nugc3_phos_33per_f1_r1.ScanId;v=1;d1=114243.114243.3	controllerType=0 controllerNumber=1 scan=114243	126.588
95996:3	3	R.SKLPDGPT[+79.966]GS[+79.966]SEEEEEFLEIPPFNK.Q		S[+80], T[+80]	979.427	3	2936.27	2936.25	4.9	1749	Specific	182.5	182.5	3.82	3.81	23	>sp|Q12888|TP53B_HUMAN TP53-binding protein 1 OS=Homo sapiens OX=9606 GN=TP53BP1 PE=1 SV=2	1809	2_20220324_nugc3_phos_33per_f1_r1.ScanId;v=1;d1=114960.114960.3	controllerType=0 controllerNumber=1 scan=114960	127.235
31378:2	4	M.[+42.011].AASAAAASAAAASAASGS[+79.966]PGPGEGSAGGEK.R		.[42], S[+80]	1255.05	2	2509.1	2509.08	5.6	2	NRagged	550.83	550.83	17.72	7.32	15	>sp|Q13263|TIF1B_HUMAN Transcription intermediary factor 1-beta OS=Homo sapiens OX=9606 GN=TRIM28 PE=1 SV=5	7628	2_20220324_nugc3_phos_33per_f1_r1.ScanId;v=1;d1=41481.41481.2	controllerType=0 controllerNumber=1 scan=41481	55.1521
31634:3	4	M.[+42.011].AASAAAASAAAASAASGS[+79.966]PGPGEGSAGGEK.R		.[42], S[+80]	837.034	3	2509.09	2509.08	1.5	2	NRagged	590.48	590.48	80.41	9.92	15	>sp|Q13263|TIF1B_HUMAN Transcription intermediary factor 1-beta OS=Homo sapiens OX=9606 GN=TRIM28 PE=1 SV=5	7628	2_20220324_nugc3_phos_33per_f1_r1.ScanId;v=1;d1=41772.41772.3	controllerType=0 controllerNumber=1 scan=41772	55.4378
31168:3	4	M.[+42.011].AASAAAASAAAASAASGS[+79.966]PGPGEGSAGGEK.R		.[42], S[+80]	837.033	3	2509.09	2509.08	0.5	2	NRagged	630.5	597.32	64.02	10.92	15	>sp|Q13263|TIF1B_HUMAN Transcription intermediary factor 1-beta OS=Homo sapiens OX=9606 GN=TRIM28 PE=1 SV=5	7628	2_20220324_nugc3_phos_33per_f1_r1.ScanId;v=1;d1=41252.41252.3	controllerType=0 controllerNumber=1 scan=41252	54.9255
24954:3	4	M.[+42.011].AASAAAAS[+79.966]AAAASAASGSPGPGEGSAGGEKR.S		.[42], S[+80]	889.067	3	2665.19	2665.18	0.9	2	NRagged	58.14	58.14	18.5	1.71	15	>sp|Q13263|TIF1B_HUMAN Transcription intermediary factor 1-beta OS=Homo sapiens OX=9606 GN=TRIM28 PE=1 SV=5	7628	2_20220324_nugc3_phos_33per_f1_r1.ScanId;v=1;d1=33937.33937.3	controllerType=0 controllerNumber=1 scan=33937	47.2693
27543:3	4	M.[+42.011].AASAAAAS[+79.966]AAAASAASGSPGPGEGSAGGEKR.S		.[42], S[+80]	889.068	3	2665.19	2665.18	1.7	2	NRagged	63.06	63.06	11.78	1.62	15	>sp|Q13263|TIF1B_HUMAN Transcription intermediary factor 1-beta OS=Homo sapiens OX=9606 GN=TRIM28 PE=1 SV=5	7628	2_20220324_nugc3_phos_33per_f1_r1.ScanId;v=1;d1=36958.36958.3	controllerType=0 controllerNumber=1 scan=36958	50.3737
27949:3	4	M.[+42.011].AASAAAAS[+79.966]AAAASAASGSPGPGEGSAGGEKR.S		.[42], S[+80]	889.067	3	2665.19	2665.18	0.2	2	NRagged	126.27	126.27	18.5	3.57	15	>sp|Q13263|TIF1B_HUMAN Transcription intermediary factor 1-beta OS=Homo sapiens OX=9606 GN=TRIM28 PE=1 SV=5	7628	2_20220324_nugc3_phos_33per_f1_r1.ScanId;v=1;d1=37439.37439.3	controllerType=0 controllerNumber=1 scan=37439	50.8868
24978:3	4	M.[+42.011].AASAAAASAAAASAASGS[+79.966]PGPGEGSAGGEKR.S		.[42], S[+80]	889.067	3	2665.19	2665.18	0.2	2	NRagged	285.74	285.74	0.82	6.79	15	>sp|Q13263|TIF1B_HUMAN Transcription intermediary factor 1-beta OS=Homo sapiens OX=9606 GN=TRIM28 PE=1 SV=5	7628	2_20220324_nugc3_phos_33per_f1_r1.ScanId;v=1;d1=33965.33965.3	controllerType=0 controllerNumber=1 scan=33965	47.2973
26648:3	4	M.[+42.011].AASAAAAS[+79.966]AAAASAASGSPGPGEGSAGGEKR.S		.[42], S[+80]	889.066	3	2665.18	2665.18	-0.2	2	NRagged	299.89	299.89	18.5	6.46	15	>sp|Q13263|TIF1B_HUMAN Transcription intermediary factor 1-beta OS=Homo sapiens OX=9606 GN=TRIM28 PE=1 SV=5	7628	2_20220324_nugc3_phos_33per_f1_r1.ScanId;v=1;d1=35926.35926.3	controllerType=0 controllerNumber=1 scan=35926	49.323
25171:2	4	M.[+42.011].AASAAAASAAAASAASGS[+79.966]PGPGEGSAGGEKR.S		.[42], S[+80]	1333.09	2	2665.18	2665.18	-1.7	2	NRagged	424.05	424.05	13.26	7.4	15	>sp|Q13263|TIF1B_HUMAN Transcription intermediary factor 1-beta OS=Homo sapiens OX=9606 GN=TRIM28 PE=1 SV=5	7628	2_20220324_nugc3_phos_33per_f1_r1.ScanId;v=1;d1=34194.34194.2	controllerType=0 controllerNumber=1 scan=34194	47.5381
25350:2	4	M.[+42.011].AASAAAASAAAASAASGS[+79.966]PGPGEGSAGGEKR.S		.[42], S[+80]	1333.1	2	2665.19	2665.18	0.2	2	NRagged	609.47	609.47	25.94	9.48	15	>sp|Q13263|TIF1B_HUMAN Transcription intermediary factor 1-beta OS=Homo sapiens OX=9606 GN=TRIM28 PE=1 SV=5	7628	2_20220324_nugc3_phos_33per_f1_r1.ScanId;v=1;d1=34412.34412.2	controllerType=0 controllerNumber=1 scan=34412	47.7802
26211:3	4	M.[+42.011].AASAAAASAAAASAASGS[+79.966]PGPGEGSAGGEKR.S		.[42], S[+80]	889.066	3	2665.18	2665.18	-0.8	2	NRagged	810.28	810.28	30.22	13.44	15	>sp|Q13263|TIF1B_HUMAN Transcription intermediary factor 1-beta OS=Homo sapiens OX=9606 GN=TRIM28 PE=1 SV=5	7628	2_20220324_nugc3_phos_33per_f1_r1.ScanId;v=1;d1=35418.35418.3	controllerType=0 controllerNumber=1 scan=35418	48.8076
25781:3	4	M.[+42.011].AASAAAASAAAASAASGS[+79.966]PGPGEGSAGGEKR.S		.[42], S[+80]	889.066	3	2665.18	2665.18	-0.1	2	NRagged	1339.25	1339.25	77.34	23.44	15	>sp|Q13263|TIF1B_HUMAN Transcription intermediary factor 1-beta OS=Homo sapiens OX=9606 GN=TRIM28 PE=1 SV=5	7628	2_20220324_nugc3_phos_33per_f1_r1.ScanId;v=1;d1=34917.34917.3	controllerType=0 controllerNumber=1 scan=34917	48.301
80413:3	4	R.STAPS[+79.966]AAASASASAAASSPAGGGAEALELLEHC[+57.021]GVC[+57.021]R.E		C[+57]*2, S[+80]	1174.86	3	3522.57	3522.56	1	33	Specific	77.98	77.98	11.2	1.63	15	>sp|Q13263|TIF1B_HUMAN Transcription intermediary factor 1-beta OS=Homo sapiens OX=9606 GN=TRIM28 PE=1 SV=5	7628	2_20220324_nugc3_phos_33per_f1_r1.ScanId;v=1;d1=97699.97699.3	controllerType=0 controllerNumber=1 scan=97699	111.202
79649:3	4	R.STAPS[+79.966]AAASASASAAASSPAGGGAEALELLEHC[+57.021]GVC[+57.021]R.E		C[+57]*2, S[+80]	1174.86	3	3522.56	3522.56	0.1	33	Specific	103.44	103.44	9.2	1.63	15	>sp|Q13263|TIF1B_HUMAN Transcription intermediary factor 1-beta OS=Homo sapiens OX=9606 GN=TRIM28 PE=1 SV=5	7628	2_20220324_nugc3_phos_33per_f1_r1.ScanId;v=1;d1=96853.96853.3	controllerType=0 controllerNumber=1 scan=96853	110.416
80132:3	4	R.STAPSAAASASASAAASS[+79.966]PAGGGAEALELLEHC[+57.021]GVC[+57.021]R.E		C[+57]*2, S[+80]	1174.86	3	3522.57	3522.56	1.1	33	Specific	283.94	283.94	11.19	5.63	15	>sp|Q13263|TIF1B_HUMAN Transcription intermediary factor 1-beta OS=Homo sapiens OX=9606 GN=TRIM28 PE=1 SV=5	7628	2_20220324_nugc3_phos_33per_f1_r1.ScanId;v=1;d1=97391.97391.3	controllerType=0 controllerNumber=1 scan=97391	110.922
27371:1	4	R.SS[+79.966]IR.Q		S[+80]	542.234	1	542.234	542.233	1.5	279	Specific	71.1	71.1	71.1	1.52	15	>sp|Q13263|TIF1B_HUMAN Transcription intermediary factor 1-beta OS=Homo sapiens OX=9606 GN=TRIM28 PE=1 SV=5	7628	2_20220324_nugc3_phos_33per_f1_r1.ScanId;v=1;d1=36751.36751.2	controllerType=0 controllerNumber=1 scan=36751	50.1297
13918:3	4	R.SRS[+79.966]GEGEVSGLMR.K		S[+80]	482.213	3	1444.63	1444.62	0.2	471	Specific	257.71	257.71	30.55	5.46	15	>sp|Q13263|TIF1B_HUMAN Transcription intermediary factor 1-beta OS=Homo sapiens OX=9606 GN=TRIM28 PE=1 SV=5	7628	2_20220324_nugc3_phos_33per_f1_r1.ScanId;v=1;d1=20975.20975.3	controllerType=0 controllerNumber=1 scan=20975	33.7417
14741:2	4	R.SRS[+79.966]GEGEVSGLMR.K		S[+80]	722.816	2	1444.63	1444.62	0.4	471	Specific	317.35	157.19	75.34	1.62	15	>sp|Q13263|TIF1B_HUMAN Transcription intermediary factor 1-beta OS=Homo sapiens OX=9606 GN=TRIM28 PE=1 SV=5	7628	2_20220324_nugc3_phos_33per_f1_r1.ScanId;v=1;d1=21951.21951.2	controllerType=0 controllerNumber=1 scan=21951	34.7661
14332:2	4	R.SRS[+79.966]GEGEVSGLMR.K		S[+80]	722.816	2	1444.62	1444.62	-0.4	471	Specific	829.49	565.73	68	12.05	15	>sp|Q13263|TIF1B_HUMAN Transcription intermediary factor 1-beta OS=Homo sapiens OX=9606 GN=TRIM28 PE=1 SV=5	7628	2_20220324_nugc3_phos_33per_f1_r1.ScanId;v=1;d1=21465.21465.2	controllerType=0 controllerNumber=1 scan=21465	34.2557
08159:2	4	R.SRS[+79.966]GEGEVSGLM[+15.995]R.K		M[+16], S[+80]	730.813	2	1460.62	1460.62	-0.7	471	Specific	493.52	342.1	68.23	3.87	15	>sp|Q13263|TIF1B_HUMAN Transcription intermediary factor 1-beta OS=Homo sapiens OX=9606 GN=TRIM28 PE=1 SV=5	7628	2_20220324_nugc3_phos_33per_f1_r1.ScanId;v=1;d1=14263.14263.2	controllerType=0 controllerNumber=1 scan=14263	26.7616
23268:2	4	R.S[+79.966]GEGEVSGLMR.K		S[+80]	601.25	2	1201.49	1201.49	0.3	473	Specific	348.05	269.81	232.17	5.87	15	>sp|Q13263|TIF1B_HUMAN Transcription intermediary factor 1-beta OS=Homo sapiens OX=9606 GN=TRIM28 PE=1 SV=5	7628	2_20220324_nugc3_phos_33per_f1_r1.ScanId;v=1;d1=32001.32001.2	controllerType=0 controllerNumber=1 scan=32001	45.3083
22827:2	4	R.S[+79.966]GEGEVSGLMR.K		S[+80]	601.25	2	1201.49	1201.49	0.4	473	Specific	585.26	480.42	254.22	7.82	15	>sp|Q13263|TIF1B_HUMAN Transcription intermediary factor 1-beta OS=Homo sapiens OX=9606 GN=TRIM28 PE=1 SV=5	7628	2_20220324_nugc3_phos_33per_f1_r1.ScanId;v=1;d1=31483.31483.2	controllerType=0 controllerNumber=1 scan=31483	44.7704
92449:3	4	R.VS[+79.966]LERLDLDLTADSQPPVFK.V		S[+80]	775.058	3	2323.16	2323.16	0.2	488	Specific	255.3	255.3	62.44	6.23	15	>sp|Q13263|TIF1B_HUMAN Transcription intermediary factor 1-beta OS=Homo sapiens OX=9606 GN=TRIM28 PE=1 SV=5	7628	2_20220324_nugc3_phos_33per_f1_r1.ScanId;v=1;d1=111061.111061.3	controllerType=0 controllerNumber=1 scan=111061	123.669
67626:3	4	R.LAS[+79.966]PSGSTSSGLEVVAPEGTSAPGGGPGTLDDSATIC[+57.021]R.V		C[+57], S[+80]	1213.56	3	3638.65	3638.65	-0.5	592	Specific	12.28	12.28	7.5	1.62	15	>sp|Q13263|TIF1B_HUMAN Transcription intermediary factor 1-beta OS=Homo sapiens OX=9606 GN=TRIM28 PE=1 SV=5	7628	2_20220324_nugc3_phos_33per_f1_r1.ScanId;v=1;d1=83062.83062.3	controllerType=0 controllerNumber=1 scan=83062	96.616
68023:3	4	R.LAS[+79.966]PSGSTSSGLEVVAPEGTSAPGGGPGTLDDSATIC[+57.021]R.V		C[+57], S[+80]	1213.56	3	3638.66	3638.65	1.3	592	Specific	75.78	75.78	15.14	3.64	15	>sp|Q13263|TIF1B_HUMAN Transcription intermediary factor 1-beta OS=Homo sapiens OX=9606 GN=TRIM28 PE=1 SV=5	7628	2_20220324_nugc3_phos_33per_f1_r1.ScanId;v=1;d1=83568.83568.3	controllerType=0 controllerNumber=1 scan=83568	97.2713
67691:4	4	R.LAS[+79.966]PSGSTSSGLEVVAPEGTSAPGGGPGTLDDSATIC[+57.021]R.V		C[+57], S[+80]	910.42	4	3638.66	3638.65	1	592	Specific	279.36	279.36	49.56	6.43	15	>sp|Q13263|TIF1B_HUMAN Transcription intermediary factor 1-beta OS=Homo sapiens OX=9606 GN=TRIM28 PE=1 SV=5	7628	2_20220324_nugc3_phos_33per_f1_r1.ScanId;v=1;d1=83137.83137.4	controllerType=0 controllerNumber=1 scan=83137	96.6896
67961:3	4	R.LAS[+79.966]PSGSTSSGLEVVAPEGTSAPGGGPGTLDDSATIC[+57.021]R.V		C[+57], S[+80]	1213.56	3	3638.66	3638.65	1.8	592	Specific	422.64	422.64	46.57	9.08	15	>sp|Q13263|TIF1B_HUMAN Transcription intermediary factor 1-beta OS=Homo sapiens OX=9606 GN=TRIM28 PE=1 SV=5	7628	2_20220324_nugc3_phos_33per_f1_r1.ScanId;v=1;d1=83477.83477.3	controllerType=0 controllerNumber=1 scan=83477	97.1337
71260:4	4	R.LASPSGST[+79.966]S[+79.966]SGLEVVAPEGTSAPGGGPGTLDDSATIC[+57.021]R.V		C[+57], S[+80], T[+80]	930.412	4	3718.63	3718.62	1.8	592	Specific	67.02	67.02	10.83	1.68	15	>sp|Q13263|TIF1B_HUMAN Transcription intermediary factor 1-beta OS=Homo sapiens OX=9606 GN=TRIM28 PE=1 SV=5	7628	2_20220324_nugc3_phos_33per_f1_r1.ScanId;v=1;d1=87297.87297.2	controllerType=0 controllerNumber=1 scan=87297	101.004
71442:3	4	R.LASPSGS[+79.966]T[+79.966]SSGLEVVAPEGTSAPGGGPGTLDDSATIC[+57.021]R.V		C[+57], S[+80], T[+80]	1240.21	3	3718.62	3718.62	0.6	592	Specific	203.97	203.97	2.62	6.83	15	>sp|Q13263|TIF1B_HUMAN Transcription intermediary factor 1-beta OS=Homo sapiens OX=9606 GN=TRIM28 PE=1 SV=5	7628	2_20220324_nugc3_phos_33per_f1_r1.ScanId;v=1;d1=87511.87511.3	controllerType=0 controllerNumber=1 scan=87511	101.223
75123:3	4	R.LASPS[+79.966]GST[+79.966]SSGLEVVAPEGTSAPGGGPGTLDDSATIC[+57.021]R.V		C[+57], S[+80], T[+80]	1240.21	3	3718.62	3718.62	0.7	592	Specific	408.5	408.5	7.06	9.08	15	>sp|Q13263|TIF1B_HUMAN Transcription intermediary factor 1-beta OS=Homo sapiens OX=9606 GN=TRIM28 PE=1 SV=5	7628	2_20220324_nugc3_phos_33per_f1_r1.ScanId;v=1;d1=91674.91674.3	controllerType=0 controllerNumber=1 scan=91674	105.254
101864:3	4	K.FSAVLVEPPPMSLPGAGLSS[+79.966]QELSGGPGDGP.-		S[+80]	1010.81	3	3030.42	3030.42	1.2	805	CRagged	286.38	286.38	0	4.41	15	>sp|Q13263|TIF1B_HUMAN Transcription intermediary factor 1-beta OS=Homo sapiens OX=9606 GN=TRIM28 PE=1 SV=5	7628	2_20220324_nugc3_phos_33per_f1_r1.ScanId;v=1;d1=121519.121519.3	controllerType=0 controllerNumber=1 scan=121519	133.427
91199:3	5	R.GGGLRLPLLPPES[+79.966]PGPLR.Q		S[+80]	636.016	3	1906.03	1906.03	0.9	841	Specific	174.95	174.95	174.95	5.2	13	>sp|Q14160|SCRIB_HUMAN Protein scribble homolog OS=Homo sapiens OX=9606 GN=SCRIB PE=1 SV=4	3512	2_20220324_nugc3_phos_33per_f1_r1.ScanId;v=1;d1=109682.109682.3	controllerType=0 controllerNumber=1 scan=109682	122.385
91183:3	5	R.GGGLRLPLLPPES[+79.966]PGPLR.Q		S[+80]	636.014	3	1906.03	1906.03	-2.7	841	Specific	180.54	180.54	180.54	4.31	13	>sp|Q14160|SCRIB_HUMAN Protein scribble homolog OS=Homo sapiens OX=9606 GN=SCRIB PE=1 SV=4	3512	2_20220324_nugc3_phos_33per_f1_r1.ScanId;v=1;d1=109665.109665.3	controllerType=0 controllerNumber=1 scan=109665	122.371
82206:2	5	R.LPLLPPES[+79.966]PGPLR.Q		S[+80]	733.395	2	1465.78	1465.78	0.6	846	Specific	35.69	35.69	35.69	1.5	13	>sp|Q14160|SCRIB_HUMAN Protein scribble homolog OS=Homo sapiens OX=9606 GN=SCRIB PE=1 SV=4	3512	2_20220324_nugc3_phos_33per_f1_r1.ScanId;v=1;d1=99736.99736.2	controllerType=0 controllerNumber=1 scan=99736	113.157
82248:2	5	R.LPLLPPES[+79.966]PGPLR.Q		S[+80]	733.394	2	1465.78	1465.78	0.1	846	Specific	354.78	354.78	354.78	5.79	13	>sp|Q14160|SCRIB_HUMAN Protein scribble homolog OS=Homo sapiens OX=9606 GN=SCRIB PE=1 SV=4	3512	2_20220324_nugc3_phos_33per_f1_r1.ScanId;v=1;d1=99786.99786.2	controllerType=0 controllerNumber=1 scan=99786	113.208
81816:2	5	R.LPLLPPES[+79.966]PGPLR.Q		S[+80]	733.395	2	1465.78	1465.78	0.3	846	Specific	445.53	415.91	415.91	7.02	13	>sp|Q14160|SCRIB_HUMAN Protein scribble homolog OS=Homo sapiens OX=9606 GN=SCRIB PE=1 SV=4	3512	2_20220324_nugc3_phos_33per_f1_r1.ScanId;v=1;d1=99279.99279.2	controllerType=0 controllerNumber=1 scan=99279	112.698
40219:3	5	K.MAESPC[+57.021]SPSGQQPPSPPS[+79.966]PDELPANVK.Q		C[+57], S[+80]	962.09	3	2884.25	2884.25	0.4	1292	Specific	74.31	74.31	43.65	4.43	13	>sp|Q14160|SCRIB_HUMAN Protein scribble homolog OS=Homo sapiens OX=9606 GN=SCRIB PE=1 SV=4	3512	2_20220324_nugc3_phos_33per_f1_r1.ScanId;v=1;d1=51877.51877.3	controllerType=0 controllerNumber=1 scan=51877	66.0147
61529:4	5	R.AFAAVPTSHPPEDAPAQPPTPGPAAS[+79.966]PEQLSFR.E		S[+80]	855.408	4	3418.61	3418.61	0.2	1323	Specific	99.82	99.82	99.82	3.89	13	>sp|Q14160|SCRIB_HUMAN Protein scribble homolog OS=Homo sapiens OX=9606 GN=SCRIB PE=1 SV=4	3512	2_20220324_nugc3_phos_33per_f1_r1.ScanId;v=1;d1=76200.76200.3	controllerType=0 controllerNumber=1 scan=76200	90.031
24847:2	5	K.RVS[+79.966]LVGADDLR.K		S[+80]	640.822	2	1280.64	1280.64	0.4	1376	Specific	516.03	170.21	170.21	5.03	13	>sp|Q14160|SCRIB_HUMAN Protein scribble homolog OS=Homo sapiens OX=9606 GN=SCRIB PE=1 SV=4	3512	2_20220324_nugc3_phos_33per_f1_r1.ScanId;v=1;d1=33813.33813.2	controllerType=0 controllerNumber=1 scan=33813	47.1445
71775:3	5	R.LALDGETLGEEEQEDEQPPWAS[+79.966]PSPTSR.Q		S[+80]	1050.12	3	3148.36	3148.36	-1.1	1416	Specific	139.89	139.89	84.09	5	13	>sp|Q14160|SCRIB_HUMAN Protein scribble homolog OS=Homo sapiens OX=9606 GN=SCRIB PE=1 SV=4	3512	2_20220324_nugc3_phos_33per_f1_r1.ScanId;v=1;d1=87903.87903.3	controllerType=0 controllerNumber=1 scan=87903	101.657
71712:3	5	R.LALDGETLGEEEQEDEQPPWAS[+79.966]PSPTSR.Q		S[+80]	1050.13	3	3148.37	3148.36	2.8	1416	Specific	275.39	275.39	68.83	7.89	13	>sp|Q14160|SCRIB_HUMAN Protein scribble homolog OS=Homo sapiens OX=9606 GN=SCRIB PE=1 SV=4	3512	2_20220324_nugc3_phos_33per_f1_r1.ScanId;v=1;d1=87829.87829.3	controllerType=0 controllerNumber=1 scan=87829	101.581
24939:2	5	R.QSPAS[+79.966]PPPLGGGAPVR.T		S[+80]	784.385	2	1567.76	1567.76	0	1444	Specific	267.28	267.28	109.52	6.39	13	>sp|Q14160|SCRIB_HUMAN Protein scribble homolog OS=Homo sapiens OX=9606 GN=SCRIB PE=1 SV=4	3512	2_20220324_nugc3_phos_33per_f1_r1.ScanId;v=1;d1=33920.33920.2	controllerType=0 controllerNumber=1 scan=33920	47.2508
25326:2	5	R.QSPAS[+79.966]PPPLGGGAPVR.T		S[+80]	784.385	2	1567.76	1567.76	-0.4	1444	Specific	467.82	467.82	216.33	7.79	13	>sp|Q14160|SCRIB_HUMAN Protein scribble homolog OS=Homo sapiens OX=9606 GN=SCRIB PE=1 SV=4	3512	2_20220324_nugc3_phos_33per_f1_r1.ScanId;v=1;d1=34385.34385.2	controllerType=0 controllerNumber=1 scan=34385	47.7548
10134:2	5	R.LRVQS[+79.966]PEPPAPER.A		S[+80]	778.385	2	1555.76	1555.76	0.6	1471	Specific	451.48	346.94	346.94	5.72	13	>sp|Q14160|SCRIB_HUMAN Protein scribble homolog OS=Homo sapiens OX=9606 GN=SCRIB PE=1 SV=4	3512	2_20220324_nugc3_phos_33per_f1_r1.ScanId;v=1;d1=16442.16442.2	controllerType=0 controllerNumber=1 scan=16442	28.8033
08342:2	5	R.VQS[+79.966]PEPPAPER.A		S[+80]	643.793	2	1286.58	1286.58	0.1	1473	Specific	358.12	304.13	304.13	5.66	13	>sp|Q14160|SCRIB_HUMAN Protein scribble homolog OS=Homo sapiens OX=9606 GN=SCRIB PE=1 SV=4	3512	2_20220324_nugc3_phos_33per_f1_r1.ScanId;v=1;d1=14460.14460.2	controllerType=0 controllerNumber=1 scan=14460	26.9413
20620:2	5	R.ALS[+79.966]PAELR.A		S[+80]	468.731	2	936.454	936.455	-0.8	1484	Specific	152.58	143.67	143.67	1.6	13	>sp|Q14160|SCRIB_HUMAN Protein scribble homolog OS=Homo sapiens OX=9606 GN=SCRIB PE=1 SV=4	3512	2_20220324_nugc3_phos_33per_f1_r1.ScanId;v=1;d1=28903.28903.2	controllerType=0 controllerNumber=1 scan=28903	42.1375
20181:2	5	R.ALS[+79.966]PAELR.A		S[+80]	468.731	2	936.454	936.455	-0.7	1484	Specific	237.7	212.72	212.72	3.55	13	>sp|Q14160|SCRIB_HUMAN Protein scribble homolog OS=Homo sapiens OX=9606 GN=SCRIB PE=1 SV=4	3512	2_20220324_nugc3_phos_33per_f1_r1.ScanId;v=1;d1=28393.28393.2	controllerType=0 controllerNumber=1 scan=28393	41.6198
13044:3	5	R.MKS[+79.966]LEQDALR.A		S[+80]	424.199	3	1270.58	1270.59	-2.7	1506	Specific	11.39	11.39	11.39	0.49	13	>sp|Q14160|SCRIB_HUMAN Protein scribble homolog OS=Homo sapiens OX=9606 GN=SCRIB PE=1 SV=4	3512	2_20220324_nugc3_phos_33per_f1_r1.ScanId;v=1;d1=19917.19917.3	controllerType=0 controllerNumber=1 scan=19917	32.579
85714:4	5	R.LAEAPSPAPTPSPTPVEDLGPQTSTSPGRLS[+79.966]PDFAEELR.S		S[+80]	1024.5	4	4094.97	4094.96	2.1	1536	Specific	1046.86	1046.86	86	18.67	13	>sp|Q14160|SCRIB_HUMAN Protein scribble homolog OS=Homo sapiens OX=9606 GN=SCRIB PE=1 SV=4	3512	2_20220324_nugc3_phos_33per_f1_r1.ScanId;v=1;d1=103628.103628.4	controllerType=0 controllerNumber=1 scan=103628	116.798
89603:4	5	R.LAEAPSPAPTPSPT[+79.966]PVEDLGPQTSTSPGRLS[+79.966]PDFAEELR.S		S[+80], T[+80]	1044.49	4	4174.93	4174.93	1.5	1536	Specific	1174.21	1174.21	50.99	21.67	13	>sp|Q14160|SCRIB_HUMAN Protein scribble homolog OS=Homo sapiens OX=9606 GN=SCRIB PE=1 SV=4	3512	2_20220324_nugc3_phos_33per_f1_r1.ScanId;v=1;d1=107912.107912.4	controllerType=0 controllerNumber=1 scan=107912	120.745
43035:2	6	R.IANLQTDLSDGLR.L			708.378	2	1415.75	1415.75	-0.6	64	Specific	236.19	236.19	236.19	4.52	30	>sp|P21333|FLNA_HUMAN Filamin-A OS=Homo sapiens OX=9606 GN=FLNA PE=1 SV=4	15124	2_20220324_nugc3_phos_33per_f1_r1.ScanId;v=1;d1=55243.55243.3	controllerType=0 controllerNumber=1 scan=55243	69.6681
42835:2	6	R.IANLQTDLSDGLR.L			708.379	2	1415.75	1415.75	0.9	64	Specific	245.43	245.43	245.43	5.62	30	>sp|P21333|FLNA_HUMAN Filamin-A OS=Homo sapiens OX=9606 GN=FLNA PE=1 SV=4	15124	2_20220324_nugc3_phos_33per_f1_r1.ScanId;v=1;d1=55001.55001.2	controllerType=0 controllerNumber=1 scan=55001	69.4016
99502:2	6	R.LIALLEVLSQK.K			613.889	2	1226.77	1226.77	-0.4	77	Specific	381.35	273.89	273.89	5.55	30	>sp|P21333|FLNA_HUMAN Filamin-A OS=Homo sapiens OX=9606 GN=FLNA PE=1 SV=4	15124	2_20220324_nugc3_phos_33per_f1_r1.ScanId;v=1;d1=118907.118907.2	controllerType=0 controllerNumber=1 scan=118907	131.009
88197:3	6	R.LIALLEVLSQKK.M			452.293	3	1354.87	1354.87	-0.6	77	Specific	106.51	106.51	106.51	1.6	30	>sp|P21333|FLNA_HUMAN Filamin-A OS=Homo sapiens OX=9606 GN=FLNA PE=1 SV=4	15124	2_20220324_nugc3_phos_33per_f1_r1.ScanId;v=1;d1=106364.106364.3	controllerType=0 controllerNumber=1 scan=106364	119.337
96553:3	6	R.LLGWIQNKLPQLPITNFSR.D			746.765	3	2238.28	2238.28	1.8	172	Specific	27.98	27.98	27.98	1.6	30	>sp|P21333|FLNA_HUMAN Filamin-A OS=Homo sapiens OX=9606 GN=FLNA PE=1 SV=4	15124	2_20220324_nugc3_phos_33per_f1_r1.ScanId;v=1;d1=115571.115571.3	controllerType=0 controllerNumber=1 scan=115571	127.79
70562:2	6	K.LPQLPITNFSR.D			643.367	2	1285.73	1285.73	0.6	180	Specific	162.12	41.13	41.13	1.61	30	>sp|P21333|FLNA_HUMAN Filamin-A OS=Homo sapiens OX=9606 GN=FLNA PE=1 SV=4	15124	2_20220324_nugc3_phos_33per_f1_r1.ScanId;v=1;d1=86493.86493.2	controllerType=0 controllerNumber=1 scan=86493	100.197
56954:3	6	K.LPQLPITN[+3153.116]FSR.D	HexNAc(5)Hex(6)Fuc(2)NeuAc(3)	N[+3153]	1479.95	3	4437.84	4438.84	0.5	180	Specific	6.91	2.26	2.26	1.62	30	>sp|P21333|FLNA_HUMAN Filamin-A OS=Homo sapiens OX=9606 GN=FLNA PE=1 SV=4	15124	2_20220324_nugc3_phos_33per_f1_r1.ScanId;v=1;d1=71015.71015.3	controllerType=0 controllerNumber=1 scan=71015	84.9812
06760:3	6	K.LKPGAPLRPK.L			359.57	3	1076.69	1076.69	0.1	269	Specific	149.01	149.01	149.01	1.63	30	>sp|P21333|FLNA_HUMAN Filamin-A OS=Homo sapiens OX=9606 GN=FLNA PE=1 SV=4	15124	2_20220324_nugc3_phos_33per_f1_r1.ScanId;v=1;d1=12675.12675.3	controllerType=0 controllerNumber=1 scan=12675	25.1663
07554:3	6	K.KRAEFTVETR.S			412.895	3	1236.67	1236.67	0.7	300	Specific	144.94	107.68	107.68	1.6	30	>sp|P21333|FLNA_HUMAN Filamin-A OS=Homo sapiens OX=9606 GN=FLNA PE=1 SV=4	15124	2_20220324_nugc3_phos_33per_f1_r1.ScanId;v=1;d1=13589.13589.3	controllerType=0 controllerNumber=1 scan=13589	26.1018
68024:3	6	R.TFSVWYVPEVTGTHK.V			584.297	3	1750.88	1750.88	-2.6	341	Specific	217.04	217.04	217.04	5	30	>sp|P21333|FLNA_HUMAN Filamin-A OS=Homo sapiens OX=9606 GN=FLNA PE=1 SV=4	15124	2_20220324_nugc3_phos_33per_f1_r1.ScanId;v=1;d1=83569.83569.3	controllerType=0 controllerNumber=1 scan=83569	97.2723
101587:3	6	R.GAGSYTIMVLFADQATPTS[+79.966]PIR.V		S[+80]	792.717	3	2376.14	2376.13	2.2	842	Specific	108.4	108.4	16.48	1.74	30	>sp|P21333|FLNA_HUMAN Filamin-A OS=Homo sapiens OX=9606 GN=FLNA PE=1 SV=4	15124	2_20220324_nugc3_phos_33per_f1_r1.ScanId;v=1;d1=121222.121222.3	controllerType=0 controllerNumber=1 scan=121222	133.176
69631:2	6	K.SPFSVAVSPSLDLSK.I			767.408	2	1533.81	1533.82	-5.3	959	Specific	444.71	440.87	440.87	6.67	30	>sp|P21333|FLNA_HUMAN Filamin-A OS=Homo sapiens OX=9606 GN=FLNA PE=1 SV=4	15124	2_20220324_nugc3_phos_33per_f1_r1.ScanId;v=1;d1=85455.85455.2	controllerType=0 controllerNumber=1 scan=85455	99.2255
79699:2	6	K.SPFSVAVSPS[+79.966]LDLSK.I		S[+80]	807.394	2	1613.78	1613.78	-0.4	959	Specific	316.6	297.28	61.31	6.62	30	>sp|P21333|FLNA_HUMAN Filamin-A OS=Homo sapiens OX=9606 GN=FLNA PE=1 SV=4	15124	2_20220324_nugc3_phos_33per_f1_r1.ScanId;v=1;d1=96907.96907.2	controllerType=0 controllerNumber=1 scan=96907	110.466
14485:2	6	K.AFGPGLQGGSAGSPAR.F			715.364	2	1429.72	1429.72	1.9	1072	Specific	194.8	194.8	194.8	4.11	30	>sp|P21333|FLNA_HUMAN Filamin-A OS=Homo sapiens OX=9606 GN=FLNA PE=1 SV=4	15124	2_20220324_nugc3_phos_33per_f1_r1.ScanId;v=1;d1=21643.21643.2	controllerType=0 controllerNumber=1 scan=21643	34.4366
18499:2	6	K.AFGPGLQGGS[+79.966]AGSPAR.F		S[+80]	755.346	2	1509.68	1509.68	0.1	1072	Specific	73	73	8.4	1.6	30	>sp|P21333|FLNA_HUMAN Filamin-A OS=Homo sapiens OX=9606 GN=FLNA PE=1 SV=4	15124	2_20220324_nugc3_phos_33per_f1_r1.ScanId;v=1;d1=26443.26443.2	controllerType=0 controllerNumber=1 scan=26443	39.6295
25866:2	6	K.C[+57.021]SGPGLS[+79.966]PGMVR.A		C[+57], S[+80]	649.275	2	1297.54	1297.54	0.4	1453	Specific	582.17	467.39	428.48	7.82	30	>sp|P21333|FLNA_HUMAN Filamin-A OS=Homo sapiens OX=9606 GN=FLNA PE=1 SV=4	15124	2_20220324_nugc3_phos_33per_f1_r1.ScanId;v=1;d1=35013.35013.2	controllerType=0 controllerNumber=1 scan=35013	48.3928
26290:2	6	K.C[+57.021]SGPGLS[+79.966]PGMVR.A		C[+57], S[+80]	649.276	2	1297.54	1297.54	1.1	1453	Specific	682.29	555.19	454.63	9.82	30	>sp|P21333|FLNA_HUMAN Filamin-A OS=Homo sapiens OX=9606 GN=FLNA PE=1 SV=4	15124	2_20220324_nugc3_phos_33per_f1_r1.ScanId;v=1;d1=35510.35510.2	controllerType=0 controllerNumber=1 scan=35510	48.8999
15591:2	6	K.C[+57.021]SGPGLS[+79.966]PGM[+15.995]VR.A		C[+57], M[+16], S[+80]	657.273	2	1313.54	1313.54	0.5	1453	Specific	106.78	106.78	106.78	1.6	30	>sp|P21333|FLNA_HUMAN Filamin-A OS=Homo sapiens OX=9606 GN=FLNA PE=1 SV=4	15124	2_20220324_nugc3_phos_33per_f1_r1.ScanId;v=1;d1=22984.22984.2	controllerType=0 controllerNumber=1 scan=22984	35.9143
16015:2	6	K.C[+57.021]SGPGLS[+79.966]PGM[+15.995]VR.A		C[+57], M[+16], S[+80]	657.272	2	1313.54	1313.54	-0.3	1453	Specific	135.53	135.53	135.53	1.61	30	>sp|P21333|FLNA_HUMAN Filamin-A OS=Homo sapiens OX=9606 GN=FLNA PE=1 SV=4	15124	2_20220324_nugc3_phos_33per_f1_r1.ScanId;v=1;d1=23480.23480.2	controllerType=0 controllerNumber=1 scan=23480	36.4454
14271:2	6	K.C[+57.021]SGPGLS[+79.966]PGM[+15.995]VR.A		C[+57], M[+16], S[+80]	657.273	2	1313.54	1313.54	0.4	1453	Specific	230.83	230.83	230.83	4.83	30	>sp|P21333|FLNA_HUMAN Filamin-A OS=Homo sapiens OX=9606 GN=FLNA PE=1 SV=4	15124	2_20220324_nugc3_phos_33per_f1_r1.ScanId;v=1;d1=21398.21398.2	controllerType=0 controllerNumber=1 scan=21398	34.1959
13708:2	6	K.C[+57.021]SGPGLS[+79.966]PGM[+15.995]VR.A		C[+57], M[+16], S[+80]	657.273	2	1313.54	1313.54	0.2	1453	Specific	234.14	234.14	234.14	4.52	30	>sp|P21333|FLNA_HUMAN Filamin-A OS=Homo sapiens OX=9606 GN=FLNA PE=1 SV=4	15124	2_20220324_nugc3_phos_33per_f1_r1.ScanId;v=1;d1=20727.20727.2	controllerType=0 controllerNumber=1 scan=20727	33.4862
24809:2	6	R.ANLPQSFQVDTSK.A			717.865	2	1434.72	1434.72	-0.3	1465	Specific	197.29	197.29	197.29	1.84	30	>sp|P21333|FLNA_HUMAN Filamin-A OS=Homo sapiens OX=9606 GN=FLNA PE=1 SV=4	15124	2_20220324_nugc3_phos_33per_f1_r1.ScanId;v=1;d1=33771.33771.2	controllerType=0 controllerNumber=1 scan=33771	47.1054
15093:2	6	K.AGVAPLQVK.V			441.774	2	882.541	882.541	0.4	1478	Specific	225.23	133.09	133.09	1.83	30	>sp|P21333|FLNA_HUMAN Filamin-A OS=Homo sapiens OX=9606 GN=FLNA PE=1 SV=4	15124	2_20220324_nugc3_phos_33per_f1_r1.ScanId;v=1;d1=22393.22393.2	controllerType=0 controllerNumber=1 scan=22393	35.2888
64558:3	6	K.GLVEPVDVVDNADGTQTVNYVPSR.E			848.762	3	2544.27	2544.26	5.8	1492	Specific	154.14	154.14	154.14	5.77	30	>sp|P21333|FLNA_HUMAN Filamin-A OS=Homo sapiens OX=9606 GN=FLNA PE=1 SV=4	15124	2_20220324_nugc3_phos_33per_f1_r1.ScanId;v=1;d1=79627.79627.3	controllerType=0 controllerNumber=1 scan=79627	93.3703
91398:3	6	K.ASGPGLNTTGVPASLPVEFTIDAK.D			781.413	3	2342.22	2342.22	0.3	1550	Specific	250.87	250.87	250.87	8.35	30	>sp|P21333|FLNA_HUMAN Filamin-A OS=Homo sapiens OX=9606 GN=FLNA PE=1 SV=4	15124	2_20220324_nugc3_phos_33per_f1_r1.ScanId;v=1;d1=109905.109905.3	controllerType=0 controllerNumber=1 scan=109905	122.595
91365:3	6	K.ASGPGLNTTGVPASLPVEFTIDAK.D			781.414	3	2342.23	2342.22	1.2	1550	Specific	261.73	261.73	261.73	8.35	30	>sp|P21333|FLNA_HUMAN Filamin-A OS=Homo sapiens OX=9606 GN=FLNA PE=1 SV=4	15124	2_20220324_nugc3_phos_33per_f1_r1.ScanId;v=1;d1=109868.109868.3	controllerType=0 controllerNumber=1 scan=109868	122.56
53551:2	6	K.YGGDEIPFS[+79.966]PYR.V		S[+80]	740.811	2	1480.61	1480.61	0.2	1622	Specific	205.62	48.23	48.23	3.48	30	>sp|P21333|FLNA_HUMAN Filamin-A OS=Homo sapiens OX=9606 GN=FLNA PE=1 SV=4	15124	2_20220324_nugc3_phos_33per_f1_r1.ScanId;v=1;d1=67204.67204.2	controllerType=0 controllerNumber=1 scan=67204	81.3483
11237:3	6	K.VAQPTITDNKDGTVTVR.Y			605.658	3	1814.96	1814.96	-0.4	1815	Specific	110.66	110.66	110.66	1.71	30	>sp|P21333|FLNA_HUMAN Filamin-A OS=Homo sapiens OX=9606 GN=FLNA PE=1 SV=4	15124	2_20220324_nugc3_phos_33per_f1_r1.ScanId;v=1;d1=17762.17762.3	controllerType=0 controllerNumber=1 scan=17762	30.2533
101668:3	6	K.VGSAADIPINIS[+79.966]ETDLSLLTATVVPPSGR.E		S[+80]	991.851	3	2973.54	2973.52	6.6	1965	Specific	19.73	19.73	6.6	1.6	30	>sp|P21333|FLNA_HUMAN Filamin-A OS=Homo sapiens OX=9606 GN=FLNA PE=1 SV=4	15124	2_20220324_nugc3_phos_33per_f1_r1.ScanId;v=1;d1=121308.121308.3	controllerType=0 controllerNumber=1 scan=121308	133.248
87836:4	6	R.RAPS[+79.966]VANVGSHC[+57.021]DLSLKIPEISIQDMTAQVTSPSGK.T		C[+57], S[+80]	969.229	4	3873.89	3873.89	1.2	2149	Specific	115.74	115.74	28.8	1.72	30	>sp|P21333|FLNA_HUMAN Filamin-A OS=Homo sapiens OX=9606 GN=FLNA PE=1 SV=4	15124	2_20220324_nugc3_phos_33per_f1_r1.ScanId;v=1;d1=105970.105970.4	controllerType=0 controllerNumber=1 scan=105970	118.954
87872:4	6	R.RAPSVANVGS[+79.966]HC[+57.021]DLSLKIPEISIQDMTAQVTSPSGK.T		C[+57], S[+80]	969.229	4	3873.9	3873.89	2.1	2149	Specific	401.21	401.21	22.07	7.72	30	>sp|P21333|FLNA_HUMAN Filamin-A OS=Homo sapiens OX=9606 GN=FLNA PE=1 SV=4	15124	2_20220324_nugc3_phos_33per_f1_r1.ScanId;v=1;d1=106008.106008.4	controllerType=0 controllerNumber=1 scan=106008	118.985
81431:2	6	K.IPEISIQDMTAQVTS[+79.966]PSGK.T		S[+80]	1041.5	2	2081.99	2081.98	1.2	2166	Specific	104.19	104.19	30.56	1.63	30	>sp|P21333|FLNA_HUMAN Filamin-A OS=Homo sapiens OX=9606 GN=FLNA PE=1 SV=4	15124	2_20220324_nugc3_phos_33per_f1_r1.ScanId;v=1;d1=98826.98826.2	controllerType=0 controllerNumber=1 scan=98826	112.241
68567:3	6	K.FNEEHIPDSPFVVPVASPSGDAR.R			823.068	3	2467.19	2467.19	0.9	2311	Specific	158.21	158.21	158.21	5.64	30	>sp|P21333|FLNA_HUMAN Filamin-A OS=Homo sapiens OX=9606 GN=FLNA PE=1 SV=4	15124	2_20220324_nugc3_phos_33per_f1_r1.ScanId;v=1;d1=84197.84197.3	controllerType=0 controllerNumber=1 scan=84197	97.9093
68656:3	6	K.FNEEHIPDSPFVVPVASPSGDAR.R			823.068	3	2467.19	2467.19	0.4	2311	Specific	304.21	304.21	304.21	7.58	30	>sp|P21333|FLNA_HUMAN Filamin-A OS=Homo sapiens OX=9606 GN=FLNA PE=1 SV=4	15124	2_20220324_nugc3_phos_33per_f1_r1.ScanId;v=1;d1=84296.84296.3	controllerType=0 controllerNumber=1 scan=84296	98.0028
80738:3	6	K.FNEEHIPDSPFVVPVAS[+79.966]PSGDAR.R		S[+80]	849.724	3	2547.16	2547.16	1	2311	Specific	128.33	128.33	59.61	5.64	30	>sp|P21333|FLNA_HUMAN Filamin-A OS=Homo sapiens OX=9606 GN=FLNA PE=1 SV=4	15124	2_20220324_nugc3_phos_33per_f1_r1.ScanId;v=1;d1=98062.98062.3	controllerType=0 controllerNumber=1 scan=98062	111.543
80218:3	6	K.FNEEHIPDSPFVVPVAS[+79.966]PSGDAR.R		S[+80]	849.724	3	2547.16	2547.16	0.9	2311	Specific	162.1	162.1	66.9	5.99	30	>sp|P21333|FLNA_HUMAN Filamin-A OS=Homo sapiens OX=9606 GN=FLNA PE=1 SV=4	15124	2_20220324_nugc3_phos_33per_f1_r1.ScanId;v=1;d1=97487.97487.3	controllerType=0 controllerNumber=1 scan=97487	111.014
06010:3	6	K.ATC[+57.021]APQHGAPGPGPADASK.V		C[+57]	597.281	3	1789.83	1789.83	-0.8	2541	Specific	220.48	220.48	220.48	5.59	30	>sp|P21333|FLNA_HUMAN Filamin-A OS=Homo sapiens OX=9606 GN=FLNA PE=1 SV=4	15124	2_20220324_nugc3_phos_33per_f1_r1.ScanId;v=1;d1=11818.11818.3	controllerType=0 controllerNumber=1 scan=11818	24.3233
27022:3	6	K.AGNNMLLVGVHGPR.T			478.925	3	1434.76	1434.76	-1.4	2585	Specific	26.01	26.01	26.01	1.55	30	>sp|P21333|FLNA_HUMAN Filamin-A OS=Homo sapiens OX=9606 GN=FLNA PE=1 SV=4	15124	2_20220324_nugc3_phos_33per_f1_r1.ScanId;v=1;d1=36352.36352.3	controllerType=0 controllerNumber=1 scan=36352	49.7397
87917:2	7	M.[+42.011].DDDIAALVVDNGSGMC[+57.021]K.A		.[42], C[+57]	911.402	2	1821.8	1821.8	-1.9	2	NRagged	561.25	561.25	561.25	7.99	20	>sp|P60709|ACTB_HUMAN Actin, cytoplasmic 1 OS=Homo sapiens OX=9606 GN=ACTB PE=1 SV=1	13880	2_20220324_nugc3_phos_33per_f1_r1.ScanId;v=1;d1=106056.106056.2	controllerType=0 controllerNumber=1 scan=106056	119.026
08473:2	7	K.AGFAGDDAPR.A			488.728	2	976.448	976.448	0	19	Specific	427.72	349.45	349.45	5.89	20	>sp|P60709|ACTB_HUMAN Actin, cytoplasmic 1 OS=Homo sapiens OX=9606 GN=ACTB PE=1 SV=1	13880	2_20220324_nugc3_phos_33per_f1_r1.ScanId;v=1;d1=14606.14606.2	controllerType=0 controllerNumber=1 scan=14606	27.0845
42286:2	7	R.AVFPSIVGR.P			473.278	2	945.549	945.552	-2.2	29	Specific	151.37	130.93	130.93	1.6	20	>sp|P60709|ACTB_HUMAN Actin, cytoplasmic 1 OS=Homo sapiens OX=9606 GN=ACTB PE=1 SV=1	13880	2_20220324_nugc3_phos_33per_f1_r1.ScanId;v=1;d1=54364.54364.2	controllerType=0 controllerNumber=1 scan=54364	68.7287
28949:2	7	R.AVFPSIVGRPR.H			599.858	2	1198.71	1198.71	2.8	29	Specific	209.66	197.76	197.76	1.69	20	>sp|P60709|ACTB_HUMAN Actin, cytoplasmic 1 OS=Homo sapiens OX=9606 GN=ACTB PE=1 SV=1	13880	2_20220324_nugc3_phos_33per_f1_r1.ScanId;v=1;d1=38615.38615.2	controllerType=0 controllerNumber=1 scan=38615	52.1157
29259:3	7	R.AVFPSIVGRPR.H			400.24	3	1198.7	1198.71	-0.8	29	Specific	408.12	374.38	374.38	6.74	20	>sp|P60709|ACTB_HUMAN Actin, cytoplasmic 1 OS=Homo sapiens OX=9606 GN=ACTB PE=1 SV=1	13880	2_20220324_nugc3_phos_33per_f1_r1.ScanId;v=1;d1=38966.38966.3	controllerType=0 controllerNumber=1 scan=38966	52.4522
08496:2	7	R.HQGVMVGMGQK.D			586.289	2	1171.57	1171.57	0.5	40	Specific	723.89	476.29	476.29	10.53	20	>sp|P60709|ACTB_HUMAN Actin, cytoplasmic 1 OS=Homo sapiens OX=9606 GN=ACTB PE=1 SV=1	13880	2_20220324_nugc3_phos_33per_f1_r1.ScanId;v=1;d1=14630.14630.2	controllerType=0 controllerNumber=1 scan=14630	27.1061
14522:2	7	K.RGILTLK.Y			400.771	2	800.535	800.535	0.2	62	Specific	133.03	1.4	1.4	1.5	20	>sp|P60709|ACTB_HUMAN Actin, cytoplasmic 1 OS=Homo sapiens OX=9606 GN=ACTB PE=1 SV=1	13880	2_20220324_nugc3_phos_33per_f1_r1.ScanId;v=1;d1=21690.21690.2	controllerType=0 controllerNumber=1 scan=21690	34.4942
14110:2	7	K.RGILTLK.Y			400.771	2	800.534	800.535	-1.1	62	Specific	168.27	1.4	1.4	1.51	20	>sp|P60709|ACTB_HUMAN Actin, cytoplasmic 1 OS=Homo sapiens OX=9606 GN=ACTB PE=1 SV=1	13880	2_20220324_nugc3_phos_33per_f1_r1.ScanId;v=1;d1=21198.21198.2	controllerType=0 controllerNumber=1 scan=21198	33.9664
14159:2	7	K.RGILTLK.Y			400.771	2	800.535	800.535	0.3	62	Specific	325.69	1.4	1.4	3.48	20	>sp|P60709|ACTB_HUMAN Actin, cytoplasmic 1 OS=Homo sapiens OX=9606 GN=ACTB PE=1 SV=1	13880	2_20220324_nugc3_phos_33per_f1_r1.ScanId;v=1;d1=21260.21260.3	controllerType=0 controllerNumber=1 scan=21260	34.0401
43547:1	7	R.GILT[+79.966]LK.Y		T[+80]	724.402	1	724.402	724.4	1.8	63	Specific	263.7	1.4	1.4	1.61	20	>sp|P60709|ACTB_HUMAN Actin, cytoplasmic 1 OS=Homo sapiens OX=9606 GN=ACTB PE=1 SV=1	13880	2_20220324_nugc3_phos_33per_f1_r1.ScanId;v=1;d1=55849.55849.3	controllerType=0 controllerNumber=1 scan=55849	70.3079
42590:3	7	R.VAPEEHPVLLTEAPLNPK.A			652.026	3	1954.06	1954.06	-0.9	96	Specific	58.1	37.89	37.89	1.6	20	>sp|P60709|ACTB_HUMAN Actin, cytoplasmic 1 OS=Homo sapiens OX=9606 GN=ACTB PE=1 SV=1	13880	2_20220324_nugc3_phos_33per_f1_r1.ScanId;v=1;d1=54715.54715.3	controllerType=0 controllerNumber=1 scan=54715	69.0824
42556:3	7	R.VAPEEHPVLLTEAPLNPK.A			652.027	3	1954.07	1954.06	0.3	96	Specific	137.28	48.48	48.48	4.15	20	>sp|P60709|ACTB_HUMAN Actin, cytoplasmic 1 OS=Homo sapiens OX=9606 GN=ACTB PE=1 SV=1	13880	2_20220324_nugc3_phos_33per_f1_r1.ScanId;v=1;d1=54678.54678.3	controllerType=0 controllerNumber=1 scan=54678	69.0494
42161:3	7	R.VAPEEHPVLLTEAPLNPK.A			652.026	3	1954.06	1954.06	-0.7	96	Specific	309.1	85.78	85.78	4.65	20	>sp|P60709|ACTB_HUMAN Actin, cytoplasmic 1 OS=Homo sapiens OX=9606 GN=ACTB PE=1 SV=1	13880	2_20220324_nugc3_phos_33per_f1_r1.ScanId;v=1;d1=54207.54207.3	controllerType=0 controllerNumber=1 scan=54207	68.5467
84423:4	7	R.TTGIVMDSGDGVTHTVPIYEGYALPHAILR.L			796.659	4	3183.61	3183.61	0.2	148	Specific	594.09	594.09	594.09	8.93	20	>sp|P60709|ACTB_HUMAN Actin, cytoplasmic 1 OS=Homo sapiens OX=9606 GN=ACTB PE=1 SV=1	13880	2_20220324_nugc3_phos_33per_f1_r1.ScanId;v=1;d1=102204.102204.4	controllerType=0 controllerNumber=1 scan=102204	115.492
56311:2	7	R.DLTDYLMK.I			499.747	2	998.486	998.486	-0.3	184	Specific	144.64	22.58	22.58	1.38	20	>sp|P60709|ACTB_HUMAN Actin, cytoplasmic 1 OS=Homo sapiens OX=9606 GN=ACTB PE=1 SV=1	13880	2_20220324_nugc3_phos_33per_f1_r1.ScanId;v=1;d1=70294.70294.3	controllerType=0 controllerNumber=1 scan=70294	84.3002
55637:2	7	R.DLTDYLMK.I			499.747	2	998.486	998.486	0.2	184	Specific	202.78	60.99	60.99	1.6	20	>sp|P60709|ACTB_HUMAN Actin, cytoplasmic 1 OS=Homo sapiens OX=9606 GN=ACTB PE=1 SV=1	13880	2_20220324_nugc3_phos_33per_f1_r1.ScanId;v=1;d1=69532.69532.2	controllerType=0 controllerNumber=1 scan=69532	83.5657
56110:2	7	R.DLTDYLMK.I			499.747	2	998.487	998.486	0.3	184	Specific	351.85	192.65	192.65	4.04	20	>sp|P60709|ACTB_HUMAN Actin, cytoplasmic 1 OS=Homo sapiens OX=9606 GN=ACTB PE=1 SV=1	13880	2_20220324_nugc3_phos_33per_f1_r1.ScanId;v=1;d1=70064.70064.2	controllerType=0 controllerNumber=1 scan=70064	84.0719
12708:2	7	R.GYSFTTTAER.E			566.766	2	1132.53	1132.53	-1.2	197	Specific	306.02	306.02	306.02	5.52	20	>sp|P60709|ACTB_HUMAN Actin, cytoplasmic 1 OS=Homo sapiens OX=9606 GN=ACTB PE=1 SV=1	13880	2_20220324_nugc3_phos_33per_f1_r1.ScanId;v=1;d1=19517.19517.2	controllerType=0 controllerNumber=1 scan=19517	32.1454
92696:3	7	K.EKLC[+57.021]YVALDFEQEMATAASSSSLEK.S		C[+57]	936.44	3	2807.31	2807.31	-1.7	214	Specific	177.46	177.46	177.46	5.5	20	>sp|P60709|ACTB_HUMAN Actin, cytoplasmic 1 OS=Homo sapiens OX=9606 GN=ACTB PE=1 SV=1	13880	2_20220324_nugc3_phos_33per_f1_r1.ScanId;v=1;d1=111328.111328.3	controllerType=0 controllerNumber=1 scan=111328	123.916
101230:3	7	K.LC[+57.021]YVALDFEQEMATAASSSSLEK.S		C[+57]	850.73	3	2550.17	2550.17	0.2	216	Specific	527.25	527.25	527.25	9.8	20	>sp|P60709|ACTB_HUMAN Actin, cytoplasmic 1 OS=Homo sapiens OX=9606 GN=ACTB PE=1 SV=1	13880	2_20220324_nugc3_phos_33per_f1_r1.ScanId;v=1;d1=120838.120838.3	controllerType=0 controllerNumber=1 scan=120838	132.849
96192:3	7	K.LC[+57.021]YVALDFEQEMATAASSSSLEK.S		C[+57]	850.731	3	2550.18	2550.17	1.6	216	Specific	535.89	535.89	535.89	9.8	20	>sp|P60709|ACTB_HUMAN Actin, cytoplasmic 1 OS=Homo sapiens OX=9606 GN=ACTB PE=1 SV=1	13880	2_20220324_nugc3_phos_33per_f1_r1.ScanId;v=1;d1=115175.115175.3	controllerType=0 controllerNumber=1 scan=115175	127.429
101163:3	7	K.LC[+57.021]YVALDFEQEMATAASSSSLEK.S		C[+57]	850.731	3	2550.18	2550.17	2.3	216	Specific	594.11	594.11	594.11	10.09	20	>sp|P60709|ACTB_HUMAN Actin, cytoplasmic 1 OS=Homo sapiens OX=9606 GN=ACTB PE=1 SV=1	13880	2_20220324_nugc3_phos_33per_f1_r1.ScanId;v=1;d1=120766.120766.3	controllerType=0 controllerNumber=1 scan=120766	132.779
95674:3	7	K.LC[+57.021]YVALDFEQEMATAASSSSLEK.S		C[+57]	850.73	3	2550.18	2550.17	0.6	216	Specific	615.54	615.54	615.54	11.55	20	>sp|P60709|ACTB_HUMAN Actin, cytoplasmic 1 OS=Homo sapiens OX=9606 GN=ACTB PE=1 SV=1	13880	2_20220324_nugc3_phos_33per_f1_r1.ScanId;v=1;d1=114608.114608.3	controllerType=0 controllerNumber=1 scan=114608	126.918
96024:3	7	K.LC[+57.021]YVALDFEQEMATAASSSSLEK.S		C[+57]	850.729	3	2550.17	2550.17	-0.2	216	Specific	670.06	670.06	670.06	12.22	20	>sp|P60709|ACTB_HUMAN Actin, cytoplasmic 1 OS=Homo sapiens OX=9606 GN=ACTB PE=1 SV=1	13880	2_20220324_nugc3_phos_33per_f1_r1.ScanId;v=1;d1=114991.114991.3	controllerType=0 controllerNumber=1 scan=114991	127.265
62757:3	7	K.SYELPDGQVITIGNER.F			597.636	3	1790.89	1790.89	0.6	239	Specific	16.23	16.23	16.23	1.61	20	>sp|P60709|ACTB_HUMAN Actin, cytoplasmic 1 OS=Homo sapiens OX=9606 GN=ACTB PE=1 SV=1	13880	2_20220324_nugc3_phos_33per_f1_r1.ScanId;v=1;d1=77604.77604.3	controllerType=0 controllerNumber=1 scan=77604	91.4143
62553:3	7	K.SYELPDGQVITIGNER.F			597.636	3	1790.89	1790.89	1.5	239	Specific	53.56	53.56	53.56	1.9	20	>sp|P60709|ACTB_HUMAN Actin, cytoplasmic 1 OS=Homo sapiens OX=9606 GN=ACTB PE=1 SV=1	13880	2_20220324_nugc3_phos_33per_f1_r1.ScanId;v=1;d1=77368.77368.3	controllerType=0 controllerNumber=1 scan=77368	91.1782
62292:2	7	K.SYELPDGQVITIGNER.F			895.953	2	1790.9	1790.89	3.3	239	Specific	193.44	193.44	193.44	4.91	20	>sp|P60709|ACTB_HUMAN Actin, cytoplasmic 1 OS=Homo sapiens OX=9606 GN=ACTB PE=1 SV=1	13880	2_20220324_nugc3_phos_33per_f1_r1.ScanId;v=1;d1=77075.77075.2	controllerType=0 controllerNumber=1 scan=77075	90.9018
55411:3	7	R.KDLYANTVLSGGTTMYPGIADR.M			781.727	3	2343.17	2343.16	0.5	291	Specific	109.04	109.04	109.04	3.65	20	>sp|P60709|ACTB_HUMAN Actin, cytoplasmic 1 OS=Homo sapiens OX=9606 GN=ACTB PE=1 SV=1	13880	2_20220324_nugc3_phos_33per_f1_r1.ScanId;v=1;d1=69280.69280.3	controllerType=0 controllerNumber=1 scan=69280	83.3274
55891:3	7	R.KDLYANTVLSGGTTMYPGIADR.M			781.726	3	2343.16	2343.16	-0.5	291	Specific	162.34	162.34	162.34	5.66	20	>sp|P60709|ACTB_HUMAN Actin, cytoplasmic 1 OS=Homo sapiens OX=9606 GN=ACTB PE=1 SV=1	13880	2_20220324_nugc3_phos_33per_f1_r1.ScanId;v=1;d1=69818.69818.3	controllerType=0 controllerNumber=1 scan=69818	83.8405
79953:3	7	K.DLYANTVLSGGTTMYPGIADR.M			739.028	3	2215.07	2215.07	-0.3	292	Specific	56.05	56.05	56.05	1.74	20	>sp|P60709|ACTB_HUMAN Actin, cytoplasmic 1 OS=Homo sapiens OX=9606 GN=ACTB PE=1 SV=1	13880	2_20220324_nugc3_phos_33per_f1_r1.ScanId;v=1;d1=97192.97192.3	controllerType=0 controllerNumber=1 scan=97192	110.737
24128:2	7	K.EITALAPSTMK.I			581.312	2	1161.62	1161.62	-0.8	316	Specific	497.61	387.03	387.03	6.67	20	>sp|P60709|ACTB_HUMAN Actin, cytoplasmic 1 OS=Homo sapiens OX=9606 GN=ACTB PE=1 SV=1	13880	2_20220324_nugc3_phos_33per_f1_r1.ScanId;v=1;d1=32981.32981.2	controllerType=0 controllerNumber=1 scan=32981	46.2979
13979:2	7	K.EITALAPSTM[+15.995]K.I		M[+16]	589.31	2	1177.61	1177.61	0.2	316	Specific	379.05	206.28	206.28	5.84	20	>sp|P60709|ACTB_HUMAN Actin, cytoplasmic 1 OS=Homo sapiens OX=9606 GN=ACTB PE=1 SV=1	13880	2_20220324_nugc3_phos_33per_f1_r1.ScanId;v=1;d1=21045.21045.2	controllerType=0 controllerNumber=1 scan=21045	33.81
09791:2	7	K.IIAPPER.K			398.24	2	795.472	795.472	-0.8	329	Specific	133.73	25.13	25.13	1.5	20	>sp|P60709|ACTB_HUMAN Actin, cytoplasmic 1 OS=Homo sapiens OX=9606 GN=ACTB PE=1 SV=1	13880	2_20220324_nugc3_phos_33per_f1_r1.ScanId;v=1;d1=16047.16047.2	controllerType=0 controllerNumber=1 scan=16047	28.4027
07164:3	7	K.IIAPPERK.Y			308.527	3	923.566	923.567	-1.9	329	Specific	170.91	74.22	74.22	1.54	20	>sp|P60709|ACTB_HUMAN Actin, cytoplasmic 1 OS=Homo sapiens OX=9606 GN=ACTB PE=1 SV=1	13880	2_20220324_nugc3_phos_33per_f1_r1.ScanId;v=1;d1=13145.13145.3	controllerType=0 controllerNumber=1 scan=13145	25.6624
22692:2	8	M.[+42.011].STVHEILC[+57.021]K.L		.[42], C[+57]	564.789	2	1128.57	1128.57	-0.9	2	NRagged	321.74	230.47	230.47	5.23	19	>sp|P07355|ANXA2_HUMAN Annexin A2 OS=Homo sapiens OX=9606 GN=ANXA2 PE=1 SV=2	14302	2_20220324_nugc3_phos_33per_f1_r1.ScanId;v=1;d1=31325.31325.2	controllerType=0 controllerNumber=1 scan=31325	44.6094
36397:2	8	M.[+42.011].S[+79.966]TVHEILC[+57.021]K.L		.[42], C[+57], S[+80]	604.773	2	1208.54	1208.54	0.5	2	NRagged	272.49	180.1	4.8	3.67	19	>sp|P07355|ANXA2_HUMAN Annexin A2 OS=Homo sapiens OX=9606 GN=ANXA2 PE=1 SV=2	14302	2_20220324_nugc3_phos_33per_f1_r1.ScanId;v=1;d1=47396.47396.2	controllerType=0 controllerNumber=1 scan=47396	61.3725
36841:2	8	M.[+42.011].S[+79.966]TVHEILC[+57.021]K.L		.[42], C[+57], S[+80]	604.773	2	1208.54	1208.54	0	2	NRagged	334.84	217.57	4.8	5.23	19	>sp|P07355|ANXA2_HUMAN Annexin A2 OS=Homo sapiens OX=9606 GN=ANXA2 PE=1 SV=2	14302	2_20220324_nugc3_phos_33per_f1_r1.ScanId;v=1;d1=47909.47909.2	controllerType=0 controllerNumber=1 scan=47909	61.8846
15153:3	8	K.LSLEGDHSTPPSAY[+79.966]GSVK.A		Y[+80]	642.295	3	1924.87	1924.87	0.6	11	Specific	200.11	200.11	137.75	3.86	19	>sp|P07355|ANXA2_HUMAN Annexin A2 OS=Homo sapiens OX=9606 GN=ANXA2 PE=1 SV=2	14302	2_20220324_nugc3_phos_33per_f1_r1.ScanId;v=1;d1=22466.22466.2	controllerType=0 controllerNumber=1 scan=22466	35.371
15065:3	8	K.LSLEGDHSTPPSAY[+79.966]GSVK.A		Y[+80]	642.295	3	1924.87	1924.87	0.6	11	Specific	471.18	471.18	114.05	8.12	19	>sp|P07355|ANXA2_HUMAN Annexin A2 OS=Homo sapiens OX=9606 GN=ANXA2 PE=1 SV=2	14302	2_20220324_nugc3_phos_33per_f1_r1.ScanId;v=1;d1=22361.22361.6	controllerType=0 controllerNumber=1 scan=22361	35.2576
92284:2	8	K.GVDEVTIVNILTNR.S			771.93	2	1542.85	1542.85	2.2	50	Specific	414.13	414.13	414.13	7.7	19	>sp|P07355|ANXA2_HUMAN Annexin A2 OS=Homo sapiens OX=9606 GN=ANXA2 PE=1 SV=2	14302	2_20220324_nugc3_phos_33per_f1_r1.ScanId;v=1;d1=110877.110877.2	controllerType=0 controllerNumber=1 scan=110877	123.477
10168:2	8	K.ELASALK.S			366.218	2	731.43	731.43	-0.3	82	Specific	145.48	40.31	40.31	1.59	19	>sp|P07355|ANXA2_HUMAN Annexin A2 OS=Homo sapiens OX=9606 GN=ANXA2 PE=1 SV=2	14302	2_20220324_nugc3_phos_33per_f1_r1.ScanId;v=1;d1=16480.16480.2	controllerType=0 controllerNumber=1 scan=16480	28.8398
100529:3	8	K.SALSGHLETVILGLLK.T			550.998	3	1650.98	1650.98	0.2	89	Specific	485.34	485.34	485.34	8.09	19	>sp|P07355|ANXA2_HUMAN Annexin A2 OS=Homo sapiens OX=9606 GN=ANXA2 PE=1 SV=2	14302	2_20220324_nugc3_phos_33per_f1_r1.ScanId;v=1;d1=120061.120061.3	controllerType=0 controllerNumber=1 scan=120061	132.1
92317:2	8	K.GLGTDEDSLIEIIC[+57.021]SR.T		C[+57]	889.437	2	1777.87	1777.86	2	120	Specific	469.55	469.55	469.55	8.12	19	>sp|P07355|ANXA2_HUMAN Annexin A2 OS=Homo sapiens OX=9606 GN=ANXA2 PE=1 SV=2	14302	2_20220324_nugc3_phos_33per_f1_r1.ScanId;v=1;d1=110914.110914.2	controllerType=0 controllerNumber=1 scan=110914	123.51
93770:3	8	K.GLGT[+79.966]DEDSLIEIIC[+57.021]SR.T		C[+57], T[+80]	619.948	3	1857.83	1857.83	-0.7	120	Specific	83.05	83.05	23.6	1.74	19	>sp|P07355|ANXA2_HUMAN Annexin A2 OS=Homo sapiens OX=9606 GN=ANXA2 PE=1 SV=2	14302	2_20220324_nugc3_phos_33per_f1_r1.ScanId;v=1;d1=112501.112501.3	controllerType=0 controllerNumber=1 scan=112501	124.975
93872:2	8	K.GLGTDEDS[+79.966]LIEIIC[+57.021]SR.T		C[+57], S[+80]	929.419	2	1857.83	1857.83	0.8	120	Specific	363.71	363.71	67.48	8.06	19	>sp|P07355|ANXA2_HUMAN Annexin A2 OS=Homo sapiens OX=9606 GN=ANXA2 PE=1 SV=2	14302	2_20220324_nugc3_phos_33per_f1_r1.ScanId;v=1;d1=112614.112614.3	controllerType=0 controllerNumber=1 scan=112614	125.079
48046:3	8	K.TDLEKDIISDTSGDFR.K			604.627	3	1811.87	1811.87	-0.1	153	Specific	95.55	95.55	95.55	1.61	19	>sp|P07355|ANXA2_HUMAN Annexin A2 OS=Homo sapiens OX=9606 GN=ANXA2 PE=1 SV=2	14302	2_20220324_nugc3_phos_33per_f1_r1.ScanId;v=1;d1=60983.60983.3	controllerType=0 controllerNumber=1 scan=60983	75.357
47538:3	8	K.TDLEKDIISDTSGDFR.K			604.625	3	1811.86	1811.87	-3.1	153	Specific	219.02	219.02	219.02	3.72	19	>sp|P07355|ANXA2_HUMAN Annexin A2 OS=Homo sapiens OX=9606 GN=ANXA2 PE=1 SV=2	14302	2_20220324_nugc3_phos_33per_f1_r1.ScanId;v=1;d1=60411.60411.3	controllerType=0 controllerNumber=1 scan=60411	74.8144
35172:3	8	K.TDLEKDIISDTSGDFRK.L			647.326	3	1939.96	1939.96	1.6	153	Specific	263.08	263.08	263.08	6.16	19	>sp|P07355|ANXA2_HUMAN Annexin A2 OS=Homo sapiens OX=9606 GN=ANXA2 PE=1 SV=2	14302	2_20220324_nugc3_phos_33per_f1_r1.ScanId;v=1;d1=45895.45895.3	controllerType=0 controllerNumber=1 scan=45895	59.6797
42844:2	8	R.RAEDGSVIDYELIDQDAR.D			1032.99	2	2064.97	2064.98	-4.6	179	Specific	215.87	211.26	211.26	1.61	19	>sp|P07355|ANXA2_HUMAN Annexin A2 OS=Homo sapiens OX=9606 GN=ANXA2 PE=1 SV=2	14302	2_20220324_nugc3_phos_33per_f1_r1.ScanId;v=1;d1=55011.55011.3	controllerType=0 controllerNumber=1 scan=55011	69.4109
42685:3	8	R.RAEDGSVIDYELIDQDAR.D			688.999	3	2064.98	2064.98	-0.5	179	Specific	399.98	399.98	399.98	7.74	19	>sp|P07355|ANXA2_HUMAN Annexin A2 OS=Homo sapiens OX=9606 GN=ANXA2 PE=1 SV=2	14302	2_20220324_nugc3_phos_33per_f1_r1.ScanId;v=1;d1=54821.54821.3	controllerType=0 controllerNumber=1 scan=54821	69.199
47031:3	8	R.RAEDGS[+79.966]VIDYELIDQDAR.D		S[+80]	715.654	3	2144.95	2144.95	-0.6	179	Specific	281.09	281.09	12.8	6.62	19	>sp|P07355|ANXA2_HUMAN Annexin A2 OS=Homo sapiens OX=9606 GN=ANXA2 PE=1 SV=2	14302	2_20220324_nugc3_phos_33per_f1_r1.ScanId;v=1;d1=59833.59833.3	controllerType=0 controllerNumber=1 scan=59833	74.2483
61605:2	8	R.AEDGS[+79.966]VIDYELIDQDAR.D		S[+80]	994.931	2	1988.85	1988.85	3	180	Specific	206.48	206.48	124.89	5.46	19	>sp|P07355|ANXA2_HUMAN Annexin A2 OS=Homo sapiens OX=9606 GN=ANXA2 PE=1 SV=2	14302	2_20220324_nugc3_phos_33per_f1_r1.ScanId;v=1;d1=76284.76284.2	controllerType=0 controllerNumber=1 scan=76284	90.1085
06522:2	8	R.SVPHLQK.V			404.737	2	808.467	808.468	-0.3	221	Specific	182.3	159.31	159.31	1.6	19	>sp|P07355|ANXA2_HUMAN Annexin A2 OS=Homo sapiens OX=9606 GN=ANXA2 PE=1 SV=2	14302	2_20220324_nugc3_phos_33per_f1_r1.ScanId;v=1;d1=12394.12394.2	controllerType=0 controllerNumber=1 scan=12394	24.8702
79597:2	8	K.SYSPYDMLESIR.K			730.84	2	1460.67	1460.67	0.6	234	Specific	424.66	414.28	414.28	7.07	19	>sp|P07355|ANXA2_HUMAN Annexin A2 OS=Homo sapiens OX=9606 GN=ANXA2 PE=1 SV=2	14302	2_20220324_nugc3_phos_33per_f1_r1.ScanId;v=1;d1=96797.96797.2	controllerType=0 controllerNumber=1 scan=96797	110.366
82849:2	8	K.SYSPY[+79.966]DMLESIR.K		Y[+80]	770.824	2	1540.64	1540.64	1	234	Specific	330.1	330.1	189.97	6.11	19	>sp|P07355|ANXA2_HUMAN Annexin A2 OS=Homo sapiens OX=9606 GN=ANXA2 PE=1 SV=2	14302	2_20220324_nugc3_phos_33per_f1_r1.ScanId;v=1;d1=100464.100464.2	controllerType=0 controllerNumber=1 scan=100464	113.862
60513:3	8	K.SYSPYDMLESIRK.E			530.26	3	1588.77	1588.77	-0.7	234	Specific	142.11	142.11	142.11	1.67	19	>sp|P07355|ANXA2_HUMAN Annexin A2 OS=Homo sapiens OX=9606 GN=ANXA2 PE=1 SV=2	14302	2_20220324_nugc3_phos_33per_f1_r1.ScanId;v=1;d1=75047.75047.3	controllerType=0 controllerNumber=1 scan=75047	88.9104
36835:2	8	K.SLYYYIQQDTK.G			711.351	2	1421.69	1421.69	-0.2	314	Specific	204.37	204.37	204.37	3.55	19	>sp|P07355|ANXA2_HUMAN Annexin A2 OS=Homo sapiens OX=9606 GN=ANXA2 PE=1 SV=2	14302	2_20220324_nugc3_phos_33per_f1_r1.ScanId;v=1;d1=47901.47901.2	controllerType=0 controllerNumber=1 scan=47901	61.8767
87649:3	9	K.ALGALVDSC[+57.021]APGLC[+57.021]PDWESWDPQKPVDNAR.E		C[+57]*2	1108.85	3	3324.55	3324.54	1.5	170	Specific	54.16	54.16	54.16	1.94	27	>sp|O75369|FLNB_HUMAN Filamin-B OS=Homo sapiens OX=9606 GN=FLNB PE=1 SV=2	9356	2_20220324_nugc3_phos_33per_f1_r1.ScanId;v=1;d1=105753.105753.3	controllerType=0 controllerNumber=1 scan=105753	118.733
06546:3	9	K.LKPGAPLKPK.L			350.234	3	1048.69	1048.69	-0.2	242	Specific	297.66	137.32	137.32	4.23	27	>sp|O75369|FLNB_HUMAN Filamin-B OS=Homo sapiens OX=9606 GN=FLNB PE=1 SV=2	9356	2_20220324_nugc3_phos_33per_f1_r1.ScanId;v=1;d1=12421.12421.3	controllerType=0 controllerNumber=1 scan=12421	24.8941
11372:2	9	R.GIEPTGNMVK.Q			523.27	2	1045.53	1045.53	-1.7	263	Specific	178.63	107.35	107.35	1.6	27	>sp|O75369|FLNB_HUMAN Filamin-B OS=Homo sapiens OX=9606 GN=FLNB PE=1 SV=2	9356	2_20220324_nugc3_phos_33per_f1_r1.ScanId;v=1;d1=17933.17933.2	controllerType=0 controllerNumber=1 scan=17933	30.4517
24699:3	9	K.VTVLFAGQHISK.S			433.918	3	1299.74	1299.74	-0.7	329	Specific	15.44	15.44	15.44	1.21	27	>sp|O75369|FLNB_HUMAN Filamin-B OS=Homo sapiens OX=9606 GN=FLNB PE=1 SV=2	9356	2_20220324_nugc3_phos_33per_f1_r1.ScanId;v=1;d1=33642.33642.3	controllerType=0 controllerNumber=1 scan=33642	46.973
50018:2	9	K.IFFAGDTIPK.S			554.806	2	1108.6	1108.6	0.2	430	Specific	244.17	152.29	152.29	1.66	27	>sp|O75369|FLNB_HUMAN Filamin-B OS=Homo sapiens OX=9606 GN=FLNB PE=1 SV=2	9356	2_20220324_nugc3_phos_33per_f1_r1.ScanId;v=1;d1=63228.63228.2	controllerType=0 controllerNumber=1 scan=63228	77.5322
24153:3	9	R.AWGPGLHGGIVGR.S			426.235	3	1276.69	1276.69	0.2	554	Specific	106.13	106.13	106.13	1.6	27	>sp|O75369|FLNB_HUMAN Filamin-B OS=Homo sapiens OX=9606 GN=FLNB PE=1 SV=2	9356	2_20220324_nugc3_phos_33per_f1_r1.ScanId;v=1;d1=33013.33013.3	controllerType=0 controllerNumber=1 scan=33013	46.3345
101478:3	9	R.SADFVVESIGSEVGSLGFAIEGPSQAK.I			894.448	3	2681.33	2681.33	-0.2	567	Specific	393.57	360.16	360.16	9.37	27	>sp|O75369|FLNB_HUMAN Filamin-B OS=Homo sapiens OX=9606 GN=FLNB PE=1 SV=2	9356	2_20220324_nugc3_phos_33per_f1_r1.ScanId;v=1;d1=121105.121105.3	controllerType=0 controllerNumber=1 scan=121105	133.079
76326:2	9	K.VLFASQEIPASPFR.V			781.419	2	1561.83	1561.84	-3.6	823	Specific	248.79	248.79	248.79	5.79	27	>sp|O75369|FLNB_HUMAN Filamin-B OS=Homo sapiens OX=9606 GN=FLNB PE=1 SV=2	9356	2_20220324_nugc3_phos_33per_f1_r1.ScanId;v=1;d1=93024.93024.2	controllerType=0 controllerNumber=1 scan=93024	106.564
50294:2	9	K.LDVTILS[+79.966]PSR.K		S[+80]	590.802	2	1180.6	1180.6	0.2	977	Specific	260.22	260.22	49	5.62	27	>sp|O75369|FLNB_HUMAN Filamin-B OS=Homo sapiens OX=9606 GN=FLNB PE=1 SV=2	9356	2_20220324_nugc3_phos_33per_f1_r1.ScanId;v=1;d1=63536.63536.2	controllerType=0 controllerNumber=1 scan=63536	77.8194
14794:2	9	K.VFGPGIEGK.D			452.25	2	903.493	903.493	-0.4	1233	Specific	43.99	11.7	11.7	1.21	27	>sp|O75369|FLNB_HUMAN Filamin-B OS=Homo sapiens OX=9606 GN=FLNB PE=1 SV=2	9356	2_20220324_nugc3_phos_33per_f1_r1.ScanId;v=1;d1=22013.22013.2	controllerType=0 controllerNumber=1 scan=22013	34.8325
48406:2	9	R.GAGIGGLGITVEGPSESK.I			814.929	2	1628.85	1628.85	1.7	1355	Specific	53.88	53.88	53.88	1.6	27	>sp|O75369|FLNB_HUMAN Filamin-B OS=Homo sapiens OX=9606 GN=FLNB PE=1 SV=2	9356	2_20220324_nugc3_phos_33per_f1_r1.ScanId;v=1;d1=61393.61393.2	controllerType=0 controllerNumber=1 scan=61393	75.7542
12678:2	9	K.IAGPGLGSGVR.A			492.284	2	983.562	983.563	-1.6	1426	Specific	251.41	146.08	146.08	4.39	27	>sp|O75369|FLNB_HUMAN Filamin-B OS=Homo sapiens OX=9606 GN=FLNB PE=1 SV=2	9356	2_20220324_nugc3_phos_33per_f1_r1.ScanId;v=1;d1=19475.19475.2	controllerType=0 controllerNumber=1 scan=19475	32.0921
18294:2	9	R.VLQSFTVDSSK.A			605.819	2	1210.63	1210.63	-0.2	1439	Specific	111.69	111.69	111.69	1.58	27	>sp|O75369|FLNB_HUMAN Filamin-B OS=Homo sapiens OX=9606 GN=FLNB PE=1 SV=2	9356	2_20220324_nugc3_phos_33per_f1_r1.ScanId;v=1;d1=26195.26195.2	controllerType=0 controllerNumber=1 scan=26195	39.362
97218:3	9	K.VTASGPGLSSYGVPASLPVDFAIDAR.D			849.776	3	2547.31	2547.31	1.5	1520	Specific	364.36	364.36	364.36	9.69	27	>sp|O75369|FLNB_HUMAN Filamin-B OS=Homo sapiens OX=9606 GN=FLNB PE=1 SV=2	9356	2_20220324_nugc3_phos_33per_f1_r1.ScanId;v=1;d1=116307.116307.3	controllerType=0 controllerNumber=1 scan=116307	128.502
18275:2	9	K.C[+57.021]LATGPGIASTVK.T		C[+57]	637.842	2	1274.68	1274.68	-0.1	1617	Specific	150.33	125.3	125.3	1.61	27	>sp|O75369|FLNB_HUMAN Filamin-B OS=Homo sapiens OX=9606 GN=FLNB PE=1 SV=2	9356	2_20220324_nugc3_phos_33per_f1_r1.ScanId;v=1;d1=26174.26174.2	controllerType=0 controllerNumber=1 scan=26174	39.342
101963:3	9	K.LGSAADFLLDISETDLSSLTASIK.A			823.1	3	2467.28	2467.28	1.4	1920	Specific	654.27	619.16	619.16	12.55	27	>sp|O75369|FLNB_HUMAN Filamin-B OS=Homo sapiens OX=9606 GN=FLNB PE=1 SV=2	9356	2_20220324_nugc3_phos_33per_f1_r1.ScanId;v=1;d1=121623.121623.3	controllerType=0 controllerNumber=1 scan=121623	133.515
08710:3	9	R.EVGEHLVSIKK.N			413.575	3	1238.71	1238.71	0.1	1970	Specific	54.12	54.12	54.12	1.5	27	>sp|O75369|FLNB_HUMAN Filamin-B OS=Homo sapiens OX=9606 GN=FLNB PE=1 SV=2	9356	2_20220324_nugc3_phos_33per_f1_r1.ScanId;v=1;d1=14867.14867.3	controllerType=0 controllerNumber=1 scan=14867	27.3299
90886:2	9	K.VSYFPTVPGVYIVSTK.F			878.982	2	1756.96	1756.95	2.6	2059	Specific	310.35	278.29	278.29	6.37	27	>sp|O75369|FLNB_HUMAN Filamin-B OS=Homo sapiens OX=9606 GN=FLNB PE=1 SV=2	9356	2_20220324_nugc3_phos_33per_f1_r1.ScanId;v=1;d1=109331.109331.2	controllerType=0 controllerNumber=1 scan=109331	122.052
30211:3	9	K.FADEHVPGSPFTVK.I			510.924	3	1530.76	1530.76	-0.2	2075	Specific	167.93	167.93	167.93	3.86	27	>sp|O75369|FLNB_HUMAN Filamin-B OS=Homo sapiens OX=9606 GN=FLNB PE=1 SV=2	9356	2_20220324_nugc3_phos_33per_f1_r1.ScanId;v=1;d1=40073.40073.3	controllerType=0 controllerNumber=1 scan=40073	53.5776
52727:3	9	R.TS[+79.966]RAPSVATVGSIC[+57.021]DLNLK.I		C[+57], S[+80]	690.342	3	2069.01	2069.01	1	2102	Specific	11.88	11.88	0.6	1.6	27	>sp|O75369|FLNB_HUMAN Filamin-B OS=Homo sapiens OX=9606 GN=FLNB PE=1 SV=2	9356	2_20220324_nugc3_phos_33per_f1_r1.ScanId;v=1;d1=66275.66275.3	controllerType=0 controllerNumber=1 scan=66275	80.4602
68970:2	9	R.APS[+79.966]VATVGSIC[+57.021]DLNLK.I		C[+57], S[+80]	862.918	2	1724.83	1724.83	-0.5	2105	Specific	395.12	395.12	112.95	7.74	27	>sp|O75369|FLNB_HUMAN Filamin-B OS=Homo sapiens OX=9606 GN=FLNB PE=1 SV=2	9356	2_20220324_nugc3_phos_33per_f1_r1.ScanId;v=1;d1=84647.84647.2	controllerType=0 controllerNumber=1 scan=84647	98.3327
68456:2	9	R.APS[+79.966]VATVGSIC[+57.021]DLNLK.I		C[+57], S[+80]	862.918	2	1724.83	1724.83	0.1	2105	Specific	491.42	404.97	145.47	7.77	27	>sp|O75369|FLNB_HUMAN Filamin-B OS=Homo sapiens OX=9606 GN=FLNB PE=1 SV=2	9356	2_20220324_nugc3_phos_33per_f1_r1.ScanId;v=1;d1=84076.84076.2	controllerType=0 controllerNumber=1 scan=84076	97.7994
88391:4	9	R.APS[+79.966]VATVGSIC[+57.021]DLNLKIPEINSSDMSAHVTSPSGR.V		C[+57], S[+80]	923.445	4	3690.76	3690.75	1.9	2105	Specific	53.65	53.65	27.71	1.83	27	>sp|O75369|FLNB_HUMAN Filamin-B OS=Homo sapiens OX=9606 GN=FLNB PE=1 SV=2	9356	2_20220324_nugc3_phos_33per_f1_r1.ScanId;v=1;d1=106575.106575.4	controllerType=0 controllerNumber=1 scan=106575	119.525
23915:2	9	R.VTEAEIVPMGK.N			587.314	2	1173.62	1173.62	2.5	2140	Specific	61.8	61.8	61.8	1.52	27	>sp|O75369|FLNB_HUMAN Filamin-B OS=Homo sapiens OX=9606 GN=FLNB PE=1 SV=2	9356	2_20220324_nugc3_phos_33per_f1_r1.ScanId;v=1;d1=32741.32741.2	controllerType=0 controllerNumber=1 scan=32741	46.0684
62299:2	9	R.LVSPGSANETSSILVESVTR.S			1023.54	2	2046.07	2046.07	0.8	2476	Specific	67.73	67.73	67.73	1.61	27	>sp|O75369|FLNB_HUMAN Filamin-B OS=Homo sapiens OX=9606 GN=FLNB PE=1 SV=2	9356	2_20220324_nugc3_phos_33per_f1_r1.ScanId;v=1;d1=77082.77082.2	controllerType=0 controllerNumber=1 scan=77082	90.9069
79290:3	9	R.LVS[+79.966]PGSANETSSILVESVTR.S		S[+80]	709.351	3	2126.04	2126.04	-0.3	2476	Specific	30.8	30.8	15	1.63	27	>sp|O75369|FLNB_HUMAN Filamin-B OS=Homo sapiens OX=9606 GN=FLNB PE=1 SV=2	9356	2_20220324_nugc3_phos_33per_f1_r1.ScanId;v=1;d1=96424.96424.3	controllerType=0 controllerNumber=1 scan=96424	109.937
81908:3	9	R.LVS[+79.966]PGSANETSSILVESVTR.S		S[+80]	709.351	3	2126.04	2126.04	0.3	2476	Specific	406.76	406.76	38.27	9.16	27	>sp|O75369|FLNB_HUMAN Filamin-B OS=Homo sapiens OX=9606 GN=FLNB PE=1 SV=2	9356	2_20220324_nugc3_phos_33per_f1_r1.ScanId;v=1;d1=99386.99386.3	controllerType=0 controllerNumber=1 scan=99386	112.804
19178:2	9	K.SS[+79.966]FLVDC[+57.021]SK.A		C[+57], S[+80]	561.73	2	1122.45	1122.45	-0.8	2531	Specific	163.27	163.27	1.2	1.62	27	>sp|O75369|FLNB_HUMAN Filamin-B OS=Homo sapiens OX=9606 GN=FLNB PE=1 SV=2	9356	2_20220324_nugc3_phos_33per_f1_r1.ScanId;v=1;d1=27221.27221.2	controllerType=0 controllerNumber=1 scan=27221	40.3954
56549:3	9	K.AGSNMLLIGVHGPTTPC[+57.021]EEVSMK.H		C[+57]	810.059	3	2428.16	2428.17	-1.7	2540	Specific	246.18	246.18	246.18	7.03	27	>sp|O75369|FLNB_HUMAN Filamin-B OS=Homo sapiens OX=9606 GN=FLNB PE=1 SV=2	9356	2_20220324_nugc3_phos_33per_f1_r1.ScanId;v=1;d1=70560.70560.3	controllerType=0 controllerNumber=1 scan=70560	84.5513
99136:2	10	K.LLELQEVDS[+79.966]LLR.G		S[+80]	754.392	2	1507.78	1507.78	-0.3	1061	Specific	404.08	337.27	337.27	5.89	19	>sp|P16144|ITB4_HUMAN Integrin beta-4 OS=Homo sapiens OX=9606 GN=ITGB4 PE=1 SV=5	1312	2_20220324_nugc3_phos_33per_f1_r1.ScanId;v=1;d1=118496.118496.2	controllerType=0 controllerNumber=1 scan=118496	130.622
50907:2	10	R.MDFAFPGSTNS[+79.966]LHR.M		S[+80]	830.354	2	1659.7	1659.7	0.9	1447	Specific	578.23	578.23	38.79	8.63	19	>sp|P16144|ITB4_HUMAN Integrin beta-4 OS=Homo sapiens OX=9606 GN=ITGB4 PE=1 SV=5	1312	2_20220324_nugc3_phos_33per_f1_r1.ScanId;v=1;d1=64235.64235.2	controllerType=0 controllerNumber=1 scan=64235	78.5198
34283:3	10	R.M[+15.995]DFAFPGSTNS[+79.966]LHR.M		M[+16], S[+80]	559.236	3	1675.69	1675.69	-0.3	1447	Specific	27.05	27.05	27.05	1.6	19	>sp|P16144|ITB4_HUMAN Integrin beta-4 OS=Homo sapiens OX=9606 GN=ITGB4 PE=1 SV=5	1312	2_20220324_nugc3_phos_33per_f1_r1.ScanId;v=1;d1=44823.44823.3	controllerType=0 controllerNumber=1 scan=44823	58.4954
60340:2	10	R.MDFAFPGST[+79.966]NS[+79.966]LHR.M		S[+80], T[+80]	870.338	2	1739.67	1739.66	2.5	1447	Specific	114.39	114.39	16.55	1.63	19	>sp|P16144|ITB4_HUMAN Integrin beta-4 OS=Homo sapiens OX=9606 GN=ITGB4 PE=1 SV=5	1312	2_20220324_nugc3_phos_33per_f1_r1.ScanId;v=1;d1=74845.74845.2	controllerType=0 controllerNumber=1 scan=74845	88.7042
57263:2	10	R.MDFAFPGST[+79.966]NS[+79.966]LHR.M		S[+80], T[+80]	870.336	2	1739.66	1739.66	0	1447	Specific	382	382	10.02	7.45	19	>sp|P16144|ITB4_HUMAN Integrin beta-4 OS=Homo sapiens OX=9606 GN=ITGB4 PE=1 SV=5	1312	2_20220324_nugc3_phos_33per_f1_r1.ScanId;v=1;d1=71356.71356.2	controllerType=0 controllerNumber=1 scan=71356	85.2921
57250:3	10	R.MDFAFPGST[+79.966]NS[+79.966]LHR.M		S[+80], T[+80]	580.56	3	1739.66	1739.66	0	1447	Specific	383.58	383.58	11.63	7.74	19	>sp|P16144|ITB4_HUMAN Integrin beta-4 OS=Homo sapiens OX=9606 GN=ITGB4 PE=1 SV=5	1312	2_20220324_nugc3_phos_33per_f1_r1.ScanId;v=1;d1=71342.71342.6	controllerType=0 controllerNumber=1 scan=71342	85.2799
58176:2	10	R.MDFAFPGS[+79.966]T[+79.966]NSLHR.M		S[+80], T[+80]	870.337	2	1739.67	1739.66	1.2	1447	Specific	500.66	500.66	17.11	7.81	19	>sp|P16144|ITB4_HUMAN Integrin beta-4 OS=Homo sapiens OX=9606 GN=ITGB4 PE=1 SV=5	1312	2_20220324_nugc3_phos_33per_f1_r1.ScanId;v=1;d1=72395.72395.2	controllerType=0 controllerNumber=1 scan=72395	86.3052
57695:2	10	R.MDFAFPGST[+79.966]NS[+79.966]LHR.M		S[+80], T[+80]	870.339	2	1739.67	1739.66	3.5	1447	Specific	575.01	575.01	3.05	8.17	19	>sp|P16144|ITB4_HUMAN Integrin beta-4 OS=Homo sapiens OX=9606 GN=ITGB4 PE=1 SV=5	1312	2_20220324_nugc3_phos_33per_f1_r1.ScanId;v=1;d1=71857.71857.2	controllerType=0 controllerNumber=1 scan=71857	85.7993
17903:2	10	R.VLS[+79.966]TSSTLTR.D		S[+80]	572.784	2	1144.56	1144.56	-0.7	1481	Specific	90.98	90.98	57.6	1.53	19	>sp|P16144|ITB4_HUMAN Integrin beta-4 OS=Homo sapiens OX=9606 GN=ITGB4 PE=1 SV=5	1312	2_20220324_nugc3_phos_33per_f1_r1.ScanId;v=1;d1=25743.25743.2	controllerType=0 controllerNumber=1 scan=25743	38.9039
13560:2	10	R.VLSTSS[+79.966]TLTR.D		S[+80]	572.782	2	1144.56	1144.56	-4.3	1481	Specific	233.61	233.61	17.44	1.67	19	>sp|P16144|ITB4_HUMAN Integrin beta-4 OS=Homo sapiens OX=9606 GN=ITGB4 PE=1 SV=5	1312	2_20220324_nugc3_phos_33per_f1_r1.ScanId;v=1;d1=20548.20548.2	controllerType=0 controllerNumber=1 scan=20548	33.2931
14814:2	10	R.VLSTS[+79.966]STLTR.D		S[+80]	572.784	2	1144.56	1144.56	-0.2	1481	Specific	363.03	340.28	25.04	5.8	19	>sp|P16144|ITB4_HUMAN Integrin beta-4 OS=Homo sapiens OX=9606 GN=ITGB4 PE=1 SV=5	1312	2_20220324_nugc3_phos_33per_f1_r1.ScanId;v=1;d1=22038.22038.2	controllerType=0 controllerNumber=1 scan=22038	34.8604
12704:3	10	R.DYSTLT[+79.966]SVSS[+79.966]HDSR.L		S[+80], T[+80]	572.217	3	1714.64	1714.64	-0.1	1509	Specific	4.94	4.94	4.94	1.55	19	>sp|P16144|ITB4_HUMAN Integrin beta-4 OS=Homo sapiens OX=9606 GN=ITGB4 PE=1 SV=5	1312	2_20220324_nugc3_phos_33per_f1_r1.ScanId;v=1;d1=19512.19512.3	controllerType=0 controllerNumber=1 scan=19512	32.14
12745:2	10	R.DYSTLT[+79.966]SVS[+79.966]SHDSR.L		S[+80], T[+80]	857.821	2	1714.64	1714.64	-0.2	1509	Specific	104.75	104.75	1.82	1.61	19	>sp|P16144|ITB4_HUMAN Integrin beta-4 OS=Homo sapiens OX=9606 GN=ITGB4 PE=1 SV=5	1312	2_20220324_nugc3_phos_33per_f1_r1.ScanId;v=1;d1=19561.19561.3	controllerType=0 controllerNumber=1 scan=19561	32.1949
12843:2	10	R.DYSTLT[+79.966]SVS[+79.966]SHDSR.L		S[+80], T[+80]	857.821	2	1714.63	1714.64	-1	1509	Specific	216.93	216.93	1.82	5.31	19	>sp|P16144|ITB4_HUMAN Integrin beta-4 OS=Homo sapiens OX=9606 GN=ITGB4 PE=1 SV=5	1312	2_20220324_nugc3_phos_33per_f1_r1.ScanId;v=1;d1=19670.19670.3	controllerType=0 controllerNumber=1 scan=19670	32.2968
41860:3	10	R.DYSTLT[+79.966]SVSSHDS[+79.966]RLTAGVPDTPTR.L		S[+80], T[+80]	941.745	3	2823.22	2823.22	-0.9	1509	Specific	564.65	564.65	28.17	8.78	19	>sp|P16144|ITB4_HUMAN Integrin beta-4 OS=Homo sapiens OX=9606 GN=ITGB4 PE=1 SV=5	1312	2_20220324_nugc3_phos_33per_f1_r1.ScanId;v=1;d1=53751.53751.3	controllerType=0 controllerNumber=1 scan=53751	67.8544
11866:2	10	R.LTAGVPDT[+79.966]PTR.L		T[+80]	604.29	2	1207.57	1207.57	0.2	1523	Specific	587.75	432.47	37.68	7.82	19	>sp|P16144|ITB4_HUMAN Integrin beta-4 OS=Homo sapiens OX=9606 GN=ITGB4 PE=1 SV=5	1312	2_20220324_nugc3_phos_33per_f1_r1.ScanId;v=1;d1=18519.18519.2	controllerType=0 controllerNumber=1 scan=18519	31.0712
99461:3	10	R.LTAGVPDT[+79.966]PTRLVFSALGPTSLR.V		T[+80]	817.099	3	2449.28	2449.29	-1.1	1523	Specific	481.69	481.69	96.66	8.24	19	>sp|P16144|ITB4_HUMAN Integrin beta-4 OS=Homo sapiens OX=9606 GN=ITGB4 PE=1 SV=5	1312	2_20220324_nugc3_phos_33per_f1_r1.ScanId;v=1;d1=118861.118861.3	controllerType=0 controllerNumber=1 scan=118861	130.966
14962:2	10	R.VS[+79.966]WQEPR.C		S[+80]	491.214	2	981.42	981.419	1.1	1546	Specific	104.7	104.7	104.7	1.59	19	>sp|P16144|ITB4_HUMAN Integrin beta-4 OS=Homo sapiens OX=9606 GN=ITGB4 PE=1 SV=5	1312	2_20220324_nugc3_phos_33per_f1_r1.ScanId;v=1;d1=22226.22226.2	controllerType=0 controllerNumber=1 scan=22226	35.0878
89343:3	10	R.RPNGDIVGYLVT[+79.966]C[+57.021]EMAQGGGPATAFRVDGDSPESR.L		C[+57], T[+80]	1253.9	3	3759.7	3759.69	1.6	1666	Specific	165.64	165.64	53.8	4.92	19	>sp|P16144|ITB4_HUMAN Integrin beta-4 OS=Homo sapiens OX=9606 GN=ITGB4 PE=1 SV=5	1312	2_20220324_nugc3_phos_33per_f1_r1.ScanId;v=1;d1=107627.107627.3	controllerType=0 controllerNumber=1 scan=107627	120.488
87932:3	10	R.EGIITIESQDGGPFPQLGS[+79.966]R.A		S[+80]	727.679	3	2181.02	2181.02	-0.2	1729	Specific	23.43	23.43	23.43	1.61	19	>sp|P16144|ITB4_HUMAN Integrin beta-4 OS=Homo sapiens OX=9606 GN=ITGB4 PE=1 SV=5	1312	2_20220324_nugc3_phos_33per_f1_r1.ScanId;v=1;d1=106072.106072.3	controllerType=0 controllerNumber=1 scan=106072	119.04
92993:4	10	R.AGLFQHPLQSEYSSITTTHTSATEPFLVDGLTLGAQHLEAGGS[+79.966]LTR.H		S[+80]	1230.61	4	4919.4	4919.39	2.2	1749	Specific	724.2	724.2	42.63	10.91	19	>sp|P16144|ITB4_HUMAN Integrin beta-4 OS=Homo sapiens OX=9606 GN=ITGB4 PE=1 SV=5	1312	2_20220324_nugc3_phos_33per_f1_r1.ScanId;v=1;d1=111655.111655.4	controllerType=0 controllerNumber=1 scan=111655	124.214
95379:4	10	R.AGLFQHPLQSEYSSIT[+79.966]TTHTSATEPFLVDGLTLGAQHLEAGGS[+79.966]LTR.H		S[+80], T[+80]	1250.6	4	4999.36	4999.36	1.9	1749	Specific	208.03	208.03	2.3	5.37	19	>sp|P16144|ITB4_HUMAN Integrin beta-4 OS=Homo sapiens OX=9606 GN=ITGB4 PE=1 SV=5	1312	2_20220324_nugc3_phos_33per_f1_r1.ScanId;v=1;d1=114283.114283.4	controllerType=0 controllerNumber=1 scan=114283	126.623
95450:4	10	R.AGLFQHPLQSEY[+79.966]SSITTTHTSATEPFLVDGLTLGAQHLEAGGS[+79.966]LTR.H		S[+80], Y[+80]	1250.6	4	4999.36	4999.36	1.9	1749	Specific	396.23	396.23	37.75	7.51	19	>sp|P16144|ITB4_HUMAN Integrin beta-4 OS=Homo sapiens OX=9606 GN=ITGB4 PE=1 SV=5	1312	2_20220324_nugc3_phos_33per_f1_r1.ScanId;v=1;d1=114361.114361.4	controllerType=0 controllerNumber=1 scan=114361	126.693
67896:4	11	K.FWEVISDEHGIDPTGTYHGDSDLQLDR.I			776.357	4	3102.41	3102.41	-0.7	20	Specific	291.02	291.02	291.02	7.25	18	>sp|P07437|TBB5_HUMAN Tubulin beta chain OS=Homo sapiens OX=9606 GN=TUBB PE=1 SV=2	7759	2_20220324_nugc3_phos_33per_f1_r1.ScanId;v=1;d1=83400.83400.4	controllerType=0 controllerNumber=1 scan=83400	97.0528
70545:2	11	R.AILVDLEPGTMDSVR.S			808.423	2	1615.84	1615.84	1.1	63	Specific	353.37	284.43	284.43	7.08	18	>sp|P07437|TBB5_HUMAN Tubulin beta chain OS=Homo sapiens OX=9606 GN=TUBB PE=1 SV=2	7759	2_20220324_nugc3_phos_33per_f1_r1.ScanId;v=1;d1=86475.86475.2	controllerType=0 controllerNumber=1 scan=86475	100.18
91510:3	11	R.SGPFGQIFRPDNFVFGQSGAGNNWAK.G			933.452	3	2798.34	2798.34	-0.4	78	Specific	381.14	381.14	381.14	8.37	18	>sp|P07437|TBB5_HUMAN Tubulin beta chain OS=Homo sapiens OX=9606 GN=TUBB PE=1 SV=2	7759	2_20220324_nugc3_phos_33per_f1_r1.ScanId;v=1;d1=110029.110029.3	controllerType=0 controllerNumber=1 scan=110029	122.708
92040:3	11	K.GHYTEGAELVDSVLDVVR.K			653.665	3	1958.98	1958.98	0.1	104	Specific	284.63	284.63	284.63	6.62	18	>sp|P07437|TBB5_HUMAN Tubulin beta chain OS=Homo sapiens OX=9606 GN=TUBB PE=1 SV=2	7759	2_20220324_nugc3_phos_33per_f1_r1.ScanId;v=1;d1=110610.110610.3	controllerType=0 controllerNumber=1 scan=110610	123.236
85273:3	11	K.GHYTEGAELVDSVLDVVRK.E			696.37	3	2087.09	2087.08	8.7	104	Specific	298.86	298.86	298.86	4.74	18	>sp|P07437|TBB5_HUMAN Tubulin beta chain OS=Homo sapiens OX=9606 GN=TUBB PE=1 SV=2	7759	2_20220324_nugc3_phos_33per_f1_r1.ScanId;v=1;d1=103143.103143.3	controllerType=0 controllerNumber=1 scan=103143	116.358
85974:3	11	K.EAESC[+57.021]DC[+57.021]LQGFQLTHSLGGGTGSGMGTLLISK.I		C[+57]*2	1104.52	3	3311.54	3311.53	0.7	123	Specific	63.3	63.3	63.3	1.76	18	>sp|P07437|TBB5_HUMAN Tubulin beta chain OS=Homo sapiens OX=9606 GN=TUBB PE=1 SV=2	7759	2_20220324_nugc3_phos_33per_f1_r1.ScanId;v=1;d1=103917.103917.3	controllerType=0 controllerNumber=1 scan=103917	117.068
101144:4	11	K.VSDTVVEPYNATLSVHQLVENTDETYC[+57.021]IDNEALYDIC[+57.021]FR.T		C[+57]*2	1149.03	4	4593.11	4593.11	-0.2	175	Specific	331.4	331.4	331.4	7.8	18	>sp|P07437|TBB5_HUMAN Tubulin beta chain OS=Homo sapiens OX=9606 GN=TUBB PE=1 SV=2	7759	2_20220324_nugc3_phos_33per_f1_r1.ScanId;v=1;d1=120745.120745.4	controllerType=0 controllerNumber=1 scan=120745	132.761
101151:4	11	K.VSDTVVEPYNATLSVHQLVENTDETYC[+57.021]IDNEALYDIC[+57.021]FR.T		C[+57]*2	1149.03	4	4593.1	4593.11	-1.3	175	Specific	333.92	333.92	333.92	7.8	18	>sp|P07437|TBB5_HUMAN Tubulin beta chain OS=Homo sapiens OX=9606 GN=TUBB PE=1 SV=2	7759	2_20220324_nugc3_phos_33per_f1_r1.ScanId;v=1;d1=120753.120753.4	controllerType=0 controllerNumber=1 scan=120753	132.769
96210:3	11	K.LTTPTYGDLNHLVSATMSGVTTC[+57.021]LR.F		C[+57]	903.45	3	2708.34	2708.34	-0.6	217	Specific	219.97	219.97	219.97	6.22	18	>sp|P07437|TBB5_HUMAN Tubulin beta chain OS=Homo sapiens OX=9606 GN=TUBB PE=1 SV=2	7759	2_20220324_nugc3_phos_33per_f1_r1.ScanId;v=1;d1=115194.115194.3	controllerType=0 controllerNumber=1 scan=115194	127.445
30782:2	11	R.FPGQLNADLR.K			565.801	2	1130.59	1130.6	-0.7	242	Specific	143.05	38.61	38.61	1.35	18	>sp|P07437|TBB5_HUMAN Tubulin beta chain OS=Homo sapiens OX=9606 GN=TUBB PE=1 SV=2	7759	2_20220324_nugc3_phos_33per_f1_r1.ScanId;v=1;d1=40746.40746.2	controllerType=0 controllerNumber=1 scan=40746	54.2802
31088:2	11	R.FPGQLNADLR.K			565.801	2	1130.6	1130.6	-0.2	242	Specific	242.45	239.33	239.33	4.03	18	>sp|P07437|TBB5_HUMAN Tubulin beta chain OS=Homo sapiens OX=9606 GN=TUBB PE=1 SV=2	7759	2_20220324_nugc3_phos_33per_f1_r1.ScanId;v=1;d1=41150.41150.2	controllerType=0 controllerNumber=1 scan=41150	54.8004
46183:3	11	R.KLAVNMVPFPR.L			424.581	3	1271.73	1271.73	-0.5	252	Specific	110.63	110.63	110.63	1.6	18	>sp|P07437|TBB5_HUMAN Tubulin beta chain OS=Homo sapiens OX=9606 GN=TUBB PE=1 SV=2	7759	2_20220324_nugc3_phos_33per_f1_r1.ScanId;v=1;d1=58867.58867.3	controllerType=0 controllerNumber=1 scan=58867	73.2725
65722:2	11	K.LAVNMVPFPR.L			572.32	2	1143.63	1143.63	-1.7	253	Specific	234.85	189.66	189.66	1.84	18	>sp|P07437|TBB5_HUMAN Tubulin beta chain OS=Homo sapiens OX=9606 GN=TUBB PE=1 SV=2	7759	2_20220324_nugc3_phos_33per_f1_r1.ScanId;v=1;d1=80917.80917.2	controllerType=0 controllerNumber=1 scan=80917	94.5646
71770:3	11	R.LHFFM[+15.995]PGFAPLTSR.G		M[+16]	546.281	3	1636.83	1636.83	-1.2	263	Specific	220.22	220.22	220.22	5.59	18	>sp|P07437|TBB5_HUMAN Tubulin beta chain OS=Homo sapiens OX=9606 GN=TUBB PE=1 SV=2	7759	2_20220324_nugc3_phos_33per_f1_r1.ScanId;v=1;d1=87894.87894.3	controllerType=0 controllerNumber=1 scan=87894	101.644
86627:3	11	R.ALTVPELTQQVFDAK.N			553.97	3	1659.89	1659.9	-0.7	283	Specific	100	100	100	3.52	18	>sp|P07437|TBB5_HUMAN Tubulin beta chain OS=Homo sapiens OX=9606 GN=TUBB PE=1 SV=2	7759	2_20220324_nugc3_phos_33per_f1_r1.ScanId;v=1;d1=104628.104628.3	controllerType=0 controllerNumber=1 scan=104628	117.703
86548:2	11	R.ALTVPELTQQVFDAK.N			830.452	2	1659.9	1659.9	0.6	283	Specific	182.26	182.26	182.26	4.11	18	>sp|P07437|TBB5_HUMAN Tubulin beta chain OS=Homo sapiens OX=9606 GN=TUBB PE=1 SV=2	7759	2_20220324_nugc3_phos_33per_f1_r1.ScanId;v=1;d1=104543.104543.4	controllerType=0 controllerNumber=1 scan=104543	117.629
08657:2	11	K.NMMAAC[+57.021]DPR.H		C[+57]	533.217	2	1065.43	1065.43	0.1	298	Specific	281.87	281.87	281.87	5.52	18	>sp|P07437|TBB5_HUMAN Tubulin beta chain OS=Homo sapiens OX=9606 GN=TUBB PE=1 SV=2	7759	2_20220324_nugc3_phos_33per_f1_r1.ScanId;v=1;d1=14806.14806.2	controllerType=0 controllerNumber=1 scan=14806	27.2678
16367:2	11	K.EVDEQMLNVQNK.N			723.848	2	1446.69	1446.69	0	325	Specific	485.64	398.29	398.29	6.67	18	>sp|P07437|TBB5_HUMAN Tubulin beta chain OS=Homo sapiens OX=9606 GN=TUBB PE=1 SV=2	7759	2_20220324_nugc3_phos_33per_f1_r1.ScanId;v=1;d1=23896.23896.2	controllerType=0 controllerNumber=1 scan=23896	36.8929
79730:2	11	K.NSSYFVEWIPNNVK.T			848.919	2	1696.83	1696.83	-1.6	337	Specific	192.59	192.59	192.59	5.04	18	>sp|P07437|TBB5_HUMAN Tubulin beta chain OS=Homo sapiens OX=9606 GN=TUBB PE=1 SV=2	7759	2_20220324_nugc3_phos_33per_f1_r1.ScanId;v=1;d1=96940.96940.2	controllerType=0 controllerNumber=1 scan=96940	110.496
80085:2	11	K.NSSYFVEWIPNNVK.T			848.921	2	1696.83	1696.83	0.7	337	Specific	307.23	307.23	307.23	6.94	18	>sp|P07437|TBB5_HUMAN Tubulin beta chain OS=Homo sapiens OX=9606 GN=TUBB PE=1 SV=2	7759	2_20220324_nugc3_phos_33per_f1_r1.ScanId;v=1;d1=97339.97339.4	controllerType=0 controllerNumber=1 scan=97339	110.876
79778:2	11	K.NSSYFVEWIPNNVK.T			848.919	2	1696.83	1696.83	-1.3	337	Specific	334.28	334.28	334.28	6.88	18	>sp|P07437|TBB5_HUMAN Tubulin beta chain OS=Homo sapiens OX=9606 GN=TUBB PE=1 SV=2	7759	2_20220324_nugc3_phos_33per_f1_r1.ScanId;v=1;d1=96997.96997.2	controllerType=0 controllerNumber=1 scan=96997	110.556
11333:2	11	K.TAVC[+57.021]DIPPR.G		C[+57]	514.763	2	1028.52	1028.52	-0.2	351	Specific	149.99	99.88	99.88	1.58	18	>sp|P07437|TBB5_HUMAN Tubulin beta chain OS=Homo sapiens OX=9606 GN=TUBB PE=1 SV=2	7759	2_20220324_nugc3_phos_33per_f1_r1.ScanId;v=1;d1=17884.17884.2	controllerType=0 controllerNumber=1 scan=17884	30.3956
93071:3	11	K.MAVTFIGNSTAIQELFKR.I			676.031	3	2026.08	2026.08	0	363	Specific	384.8	384.8	384.8	7.57	18	>sp|P07437|TBB5_HUMAN Tubulin beta chain OS=Homo sapiens OX=9606 GN=TUBB PE=1 SV=2	7759	2_20220324_nugc3_phos_33per_f1_r1.ScanId;v=1;d1=111740.111740.3	controllerType=0 controllerNumber=1 scan=111740	124.293
06751:2	12	K.THTT[+79.966]ALAGRSPS[+79.966]PASGR.R		S[+80], T[+80]	913.9	2	1826.79	1826.79	-0.5	286	Specific	292.1	292.1	31.33	5.62	30	>sp|Q9UQ35|SRRM2_HUMAN Serine/arginine repetitive matrix protein 2 OS=Homo sapiens OX=9606 GN=SRRM2 PE=1 SV=2	4024	2_20220324_nugc3_phos_33per_f1_r1.ScanId;v=1;d1=12665.12665.2	controllerType=0 controllerNumber=1 scan=12665	25.1568
39356:3	12	K.SAT[+79.966]RPSPS[+79.966]PERSSTGPEPPAPTPLLAER.H		S[+80], T[+80]	1015.81	3	3045.4	3045.41	-1.6	346	Specific	127.19	127.19	9.29	4.88	30	>sp|Q9UQ35|SRRM2_HUMAN Serine/arginine repetitive matrix protein 2 OS=Homo sapiens OX=9606 GN=SRRM2 PE=1 SV=2	4024	2_20220324_nugc3_phos_33per_f1_r1.ScanId;v=1;d1=50883.50883.3	controllerType=0 controllerNumber=1 scan=50883	65.0249
39367:3	12	K.SAT[+79.966]RPSPS[+79.966]PERSSTGPEPPAPTPLLAER.H		S[+80], T[+80]	1015.81	3	3045.41	3045.41	0.7	346	Specific	297.83	297.83	27.18	7.13	30	>sp|Q9UQ35|SRRM2_HUMAN Serine/arginine repetitive matrix protein 2 OS=Homo sapiens OX=9606 GN=SRRM2 PE=1 SV=2	4024	2_20220324_nugc3_phos_33per_f1_r1.ScanId;v=1;d1=50895.50895.3	controllerType=0 controllerNumber=1 scan=50895	65.0355
45321:3	12	R.HGGS[+79.966]PQPLATTPLSQEPVNPPSEASPT[+79.966]R.D		S[+80], T[+80]	1004.79	3	3012.35	3012.35	0.4	374	Specific	581.41	581.41	58.86	9.55	30	>sp|Q9UQ35|SRRM2_HUMAN Serine/arginine repetitive matrix protein 2 OS=Homo sapiens OX=9606 GN=SRRM2 PE=1 SV=2	4024	2_20220324_nugc3_phos_33per_f1_r1.ScanId;v=1;d1=57881.57881.3	controllerType=0 controllerNumber=1 scan=57881	72.3067
17863:2	12	R.SC[+57.021]FES[+79.966]SPDPELK.S		C[+57], S[+80]	738.291	2	1475.58	1475.58	-0.6	871	Specific	132.95	132.95	0.8	1.65	30	>sp|Q9UQ35|SRRM2_HUMAN Serine/arginine repetitive matrix protein 2 OS=Homo sapiens OX=9606 GN=SRRM2 PE=1 SV=2	4024	2_20220324_nugc3_phos_33per_f1_r1.ScanId;v=1;d1=25696.25696.2	controllerType=0 controllerNumber=1 scan=25696	38.8534
18318:2	12	R.SC[+57.021]FESS[+79.966]PDPELK.S		C[+57], S[+80]	738.291	2	1475.58	1475.58	-0.4	871	Specific	241.59	241.59	31.01	5.3	30	>sp|Q9UQ35|SRRM2_HUMAN Serine/arginine repetitive matrix protein 2 OS=Homo sapiens OX=9606 GN=SRRM2 PE=1 SV=2	4024	2_20220324_nugc3_phos_33per_f1_r1.ScanId;v=1;d1=26231.26231.2	controllerType=0 controllerNumber=1 scan=26231	39.4151
13267:2	12	K.AIIS[+79.966]PR.Q		S[+80]	368.691	2	736.374	736.375	-1.6	921	Specific	114.29	55.6	55.6	1.54	30	>sp|Q9UQ35|SRRM2_HUMAN Serine/arginine repetitive matrix protein 2 OS=Homo sapiens OX=9606 GN=SRRM2 PE=1 SV=2	4024	2_20220324_nugc3_phos_33per_f1_r1.ScanId;v=1;d1=20190.20190.2	controllerType=0 controllerNumber=1 scan=20190	32.8871
08169:3	12	K.VKPET[+79.966]PPRQSHS[+79.966]GSISPYPK.V		S[+80], T[+80]	784.697	3	2352.08	2352.08	-0.2	979	Specific	164.16	164.16	0.4	1.74	30	>sp|Q9UQ35|SRRM2_HUMAN Serine/arginine repetitive matrix protein 2 OS=Homo sapiens OX=9606 GN=SRRM2 PE=1 SV=2	4024	2_20220324_nugc3_phos_33per_f1_r1.ScanId;v=1;d1=14274.14274.3	controllerType=0 controllerNumber=1 scan=14274	26.772
10061:3	12	K.AQT[+79.966]PPGPS[+79.966]LSGSKSPC[+57.021]PQEK.S		C[+57], S[+80], T[+80]	738.316	3	2212.93	2212.93	-0.2	1001	Specific	183.69	183.69	19.64	3.75	30	>sp|Q9UQ35|SRRM2_HUMAN Serine/arginine repetitive matrix protein 2 OS=Homo sapiens OX=9606 GN=SRRM2 PE=1 SV=2	4024	2_20220324_nugc3_phos_33per_f1_r1.ScanId;v=1;d1=16361.16361.3	controllerType=0 controllerNumber=1 scan=16361	28.7244
36599:2	12	R.GEFSAS[+79.966]PMLK.S		S[+80]	573.749	2	1146.49	1146.49	1.2	1119	Specific	252.82	252.82	83.31	5.62	30	>sp|Q9UQ35|SRRM2_HUMAN Serine/arginine repetitive matrix protein 2 OS=Homo sapiens OX=9606 GN=SRRM2 PE=1 SV=2	4024	2_20220324_nugc3_phos_33per_f1_r1.ScanId;v=1;d1=47632.47632.2	controllerType=0 controllerNumber=1 scan=47632	61.6145
36186:2	12	R.GEFSAS[+79.966]PMLK.S		S[+80]	573.753	2	1146.5	1146.49	7	1119	Specific	302.17	93.06	63.27	1.64	30	>sp|Q9UQ35|SRRM2_HUMAN Serine/arginine repetitive matrix protein 2 OS=Homo sapiens OX=9606 GN=SRRM2 PE=1 SV=2	4024	2_20220324_nugc3_phos_33per_f1_r1.ScanId;v=1;d1=47144.47144.2	controllerType=0 controllerNumber=1 scan=47144	61.1005
13827:3	12	K.MALPPQEDATAS[+79.966]PPRQK.D		S[+80]	639.637	3	1916.9	1916.89	1.1	1168	Specific	98.7	98.7	12.53	1.62	30	>sp|Q9UQ35|SRRM2_HUMAN Serine/arginine repetitive matrix protein 2 OS=Homo sapiens OX=9606 GN=SRRM2 PE=1 SV=2	4024	2_20220324_nugc3_phos_33per_f1_r1.ScanId;v=1;d1=20862.20862.3	controllerType=0 controllerNumber=1 scan=20862	33.6178
13712:3	12	K.MALPPQEDAT[+79.966]ASPPRQK.D		T[+80]	639.632	3	1916.88	1916.89	-5.7	1168	Specific	225.56	225.56	19.7	4.35	30	>sp|Q9UQ35|SRRM2_HUMAN Serine/arginine repetitive matrix protein 2 OS=Homo sapiens OX=9606 GN=SRRM2 PE=1 SV=2	4024	2_20220324_nugc3_phos_33per_f1_r1.ScanId;v=1;d1=20732.20732.3	controllerType=0 controllerNumber=1 scan=20732	33.4901
06340:3	12	K.DTLRT[+79.966]PPRER.S		T[+80]	440.885	3	1320.64	1320.64	-0.3	1204	Specific	160.86	160.86	20.46	1.63	30	>sp|Q9UQ35|SRRM2_HUMAN Serine/arginine repetitive matrix protein 2 OS=Homo sapiens OX=9606 GN=SRRM2 PE=1 SV=2	4024	2_20220324_nugc3_phos_33per_f1_r1.ScanId;v=1;d1=12187.12187.3	controllerType=0 controllerNumber=1 scan=12187	24.6691
10385:2	12	K.ELSNS[+79.966]PLR.E		S[+80]	498.232	2	995.456	995.456	0.3	1316	Specific	282.33	154.59	74.38	3.7	30	>sp|Q9UQ35|SRRM2_HUMAN Serine/arginine repetitive matrix protein 2 OS=Homo sapiens OX=9606 GN=SRRM2 PE=1 SV=2	4024	2_20220324_nugc3_phos_33per_f1_r1.ScanId;v=1;d1=16733.16733.2	controllerType=0 controllerNumber=1 scan=16733	29.0988
68605:3	12	K.ELSNS[+79.966]PLRENSFGSPLEFR.N		S[+80]	753.686	3	2259.04	2259.04	0.3	1316	Specific	492.94	492.94	77.58	7.93	30	>sp|Q9UQ35|SRRM2_HUMAN Serine/arginine repetitive matrix protein 2 OS=Homo sapiens OX=9606 GN=SRRM2 PE=1 SV=2	4024	2_20220324_nugc3_phos_33per_f1_r1.ScanId;v=1;d1=84239.84239.3	controllerType=0 controllerNumber=1 scan=84239	97.9478
06958:2	12	K.TVART[+79.966]PLGQR.S		T[+80]	589.806	2	1178.6	1178.6	0	1527	Specific	295.51	91.7	44.31	1.6	30	>sp|Q9UQ35|SRRM2_HUMAN Serine/arginine repetitive matrix protein 2 OS=Homo sapiens OX=9606 GN=SRRM2 PE=1 SV=2	4024	2_20220324_nugc3_phos_33per_f1_r1.ScanId;v=1;d1=12905.12905.2	controllerType=0 controllerNumber=1 scan=12905	25.4097
04895:2	12	K.TRT[+79.966]PLR.Q		T[+80]	412.213	2	823.418	823.419	-0.7	1569	Specific	144.92	26.68	26.68	1.25	30	>sp|Q9UQ35|SRRM2_HUMAN Serine/arginine repetitive matrix protein 2 OS=Homo sapiens OX=9606 GN=SRRM2 PE=1 SV=2	4024	2_20220324_nugc3_phos_33per_f1_r1.ScanId;v=1;d1=10598.10598.2	controllerType=0 controllerNumber=1 scan=10598	23.2243
05013:2	12	K.SRLS[+79.966]PR.R		S[+80]	398.197	2	795.387	795.387	-0.1	1589	Specific	270.86	1.2	1.2	1.6	30	>sp|Q9UQ35|SRRM2_HUMAN Serine/arginine repetitive matrix protein 2 OS=Homo sapiens OX=9606 GN=SRRM2 PE=1 SV=2	4024	2_20220324_nugc3_phos_33per_f1_r1.ScanId;v=1;d1=10723.10723.2	controllerType=0 controllerNumber=1 scan=10723	23.3278
18460:2	12	R.S[+79.966]RT[+79.966]PLLPR.K		S[+80], T[+80]	550.256	2	1099.51	1099.51	-0.3	2032	Specific	307.28	222.33	222.33	4.93	30	>sp|Q9UQ35|SRRM2_HUMAN Serine/arginine repetitive matrix protein 2 OS=Homo sapiens OX=9606 GN=SRRM2 PE=1 SV=2	4024	2_20220324_nugc3_phos_33per_f1_r1.ScanId;v=1;d1=26393.26393.2	controllerType=0 controllerNumber=1 scan=26393	39.5719
18906:2	12	R.S[+79.966]RT[+79.966]PLLPR.K		S[+80], T[+80]	550.257	2	1099.51	1099.51	-0.2	2032	Specific	338.59	234.29	234.29	5.06	30	>sp|Q9UQ35|SRRM2_HUMAN Serine/arginine repetitive matrix protein 2 OS=Homo sapiens OX=9606 GN=SRRM2 PE=1 SV=2	4024	2_20220324_nugc3_phos_33per_f1_r1.ScanId;v=1;d1=26907.26907.2	controllerType=0 controllerNumber=1 scan=26907	40.0835
14081:2	12	R.S[+79.966]LT[+79.966]RSPPAIR.R		S[+80], T[+80]	629.292	2	1257.58	1257.58	0.5	2067	Specific	68.38	49.89	18.22	1.52	30	>sp|Q9UQ35|SRRM2_HUMAN Serine/arginine repetitive matrix protein 2 OS=Homo sapiens OX=9606 GN=SRRM2 PE=1 SV=2	4024	2_20220324_nugc3_phos_33per_f1_r1.ScanId;v=1;d1=21165.21165.2	controllerType=0 controllerNumber=1 scan=21165	33.9347
14218:2	12	R.S[+79.966]LT[+79.966]RSPPAIR.R		S[+80], T[+80]	629.291	2	1257.57	1257.58	-0.6	2067	Specific	114.88	79.74	9.64	1.52	30	>sp|Q9UQ35|SRRM2_HUMAN Serine/arginine repetitive matrix protein 2 OS=Homo sapiens OX=9606 GN=SRRM2 PE=1 SV=2	4024	2_20220324_nugc3_phos_33per_f1_r1.ScanId;v=1;d1=21335.21335.2	controllerType=0 controllerNumber=1 scan=21335	34.1298
13766:2	12	R.S[+79.966]LT[+79.966]RSPPAIR.R		S[+80], T[+80]	629.291	2	1257.57	1257.58	-0.4	2067	Specific	146.68	132.67	4.39	1.6	30	>sp|Q9UQ35|SRRM2_HUMAN Serine/arginine repetitive matrix protein 2 OS=Homo sapiens OX=9606 GN=SRRM2 PE=1 SV=2	4024	2_20220324_nugc3_phos_33per_f1_r1.ScanId;v=1;d1=20792.20792.2	controllerType=0 controllerNumber=1 scan=20792	33.548
31933:3	12	R.MSC[+57.021]FSRPS[+79.966]MSPTPLDR.C		C[+57], S[+80]	650.276	3	1948.81	1948.81	0.4	2114	Specific	164.29	164.29	1.6	5.36	30	>sp|Q9UQ35|SRRM2_HUMAN Serine/arginine repetitive matrix protein 2 OS=Homo sapiens OX=9606 GN=SRRM2 PE=1 SV=2	4024	2_20220324_nugc3_phos_33per_f1_r1.ScanId;v=1;d1=42129.42129.3	controllerType=0 controllerNumber=1 scan=42129	55.8188
38846:3	12	R.MSC[+57.021]FSRPS[+79.966]MSPT[+79.966]PLDR.C		C[+57], S[+80], T[+80]	676.93	3	2028.78	2028.78	-1.1	2114	Specific	90.19	90.19	13.29	1.67	30	>sp|Q9UQ35|SRRM2_HUMAN Serine/arginine repetitive matrix protein 2 OS=Homo sapiens OX=9606 GN=SRRM2 PE=1 SV=2	4024	2_20220324_nugc3_phos_33per_f1_r1.ScanId;v=1;d1=50217.50217.3	controllerType=0 controllerNumber=1 scan=50217	64.1689
38774:3	12	R.MSC[+57.021]FSRPS[+79.966]MSPT[+79.966]PLDR.C		C[+57], S[+80], T[+80]	676.931	3	2028.78	2028.78	-0.2	2114	Specific	173.58	173.58	14.8	3.86	30	>sp|Q9UQ35|SRRM2_HUMAN Serine/arginine repetitive matrix protein 2 OS=Homo sapiens OX=9606 GN=SRRM2 PE=1 SV=2	4024	2_20220324_nugc3_phos_33per_f1_r1.ScanId;v=1;d1=50133.50133.3	controllerType=0 controllerNumber=1 scan=50133	64.0855
23086:2	12	R.C[+57.021]RS[+79.966]PGMLEPLGSSR.T		C[+57], S[+80]	813.86	2	1626.71	1626.71	-0.1	2130	Specific	271.32	271.32	259.86	5.95	30	>sp|Q9UQ35|SRRM2_HUMAN Serine/arginine repetitive matrix protein 2 OS=Homo sapiens OX=9606 GN=SRRM2 PE=1 SV=2	4024	2_20220324_nugc3_phos_33per_f1_r1.ScanId;v=1;d1=31781.31781.2	controllerType=0 controllerNumber=1 scan=31781	45.0673
37487:2	12	R.S[+79.966]PGMLEPLGSSR.T		S[+80]	655.795	2	1310.58	1310.58	2	2132	Specific	164.53	164.53	164.53	1.84	30	>sp|Q9UQ35|SRRM2_HUMAN Serine/arginine repetitive matrix protein 2 OS=Homo sapiens OX=9606 GN=SRRM2 PE=1 SV=2	4024	2_20220324_nugc3_phos_33per_f1_r1.ScanId;v=1;d1=48660.48660.2	controllerType=0 controllerNumber=1 scan=48660	62.6443
26811:2	12	R.TPAAAAAMNLAS[+79.966]PR.T		S[+80]	711.336	2	1421.66	1421.66	2.8	2261	Specific	207.09	207.09	207.09	4.2	30	>sp|Q9UQ35|SRRM2_HUMAN Serine/arginine repetitive matrix protein 2 OS=Homo sapiens OX=9606 GN=SRRM2 PE=1 SV=2	4024	2_20220324_nugc3_phos_33per_f1_r1.ScanId;v=1;d1=36112.36112.2	controllerType=0 controllerNumber=1 scan=36112	49.5058
13813:3	12	R.VS[+79.966]GRTSPPLLDR.A		S[+80]	459.901	3	1377.69	1377.69	-0.7	2393	Specific	40.84	40.84	40.84	1.52	30	>sp|Q9UQ35|SRRM2_HUMAN Serine/arginine repetitive matrix protein 2 OS=Homo sapiens OX=9606 GN=SRRM2 PE=1 SV=2	4024	2_20220324_nugc3_phos_33per_f1_r1.ScanId;v=1;d1=20846.20846.3	controllerType=0 controllerNumber=1 scan=20846	33.6015
20115:2	12	R.T[+79.966]SPPLLDR.A		T[+80]	489.736	2	978.465	978.466	-0.6	2397	Specific	14.72	14.72	0.8	1.16	30	>sp|Q9UQ35|SRRM2_HUMAN Serine/arginine repetitive matrix protein 2 OS=Homo sapiens OX=9606 GN=SRRM2 PE=1 SV=2	4024	2_20220324_nugc3_phos_33per_f1_r1.ScanId;v=1;d1=28310.28310.2	controllerType=0 controllerNumber=1 scan=28310	41.5232
20532:2	12	R.T[+79.966]SPPLLDR.A		T[+80]	489.736	2	978.465	978.466	-0.2	2397	Specific	163.17	163.17	0.8	1.62	30	>sp|Q9UQ35|SRRM2_HUMAN Serine/arginine repetitive matrix protein 2 OS=Homo sapiens OX=9606 GN=SRRM2 PE=1 SV=2	4024	2_20220324_nugc3_phos_33per_f1_r1.ScanId;v=1;d1=28799.28799.2	controllerType=0 controllerNumber=1 scan=28799	42.0288
52424:3	12	R.MGQAPSQSLLPPAQDQPRS[+79.966]PVPSAFSDQSR.C		S[+80]	1087.18	3	3259.52	3259.52	-0.4	2431	Specific	168.95	168.95	48.55	4.88	30	>sp|Q9UQ35|SRRM2_HUMAN Serine/arginine repetitive matrix protein 2 OS=Homo sapiens OX=9606 GN=SRRM2 PE=1 SV=2	4024	2_20220324_nugc3_phos_33per_f1_r1.ScanId;v=1;d1=65935.65935.3	controllerType=0 controllerNumber=1 scan=65935	80.1356
18397:2	12	R.SLSY[+79.966]S[+79.966]PVER.R		S[+80], Y[+80]	599.234	2	1197.46	1197.46	1.4	2690	Specific	29.01	29.01	29.01	1.5	30	>sp|Q9UQ35|SRRM2_HUMAN Serine/arginine repetitive matrix protein 2 OS=Homo sapiens OX=9606 GN=SRRM2 PE=1 SV=2	4024	2_20220324_nugc3_phos_33per_f1_r1.ScanId;v=1;d1=26320.26320.2	controllerType=0 controllerNumber=1 scan=26320	39.4994
18096:2	12	R.SLSY[+79.966]S[+79.966]PVER.R		S[+80], Y[+80]	599.233	2	1197.46	1197.46	-0.3	2690	Specific	125.59	125.59	89.53	1.6	30	>sp|Q9UQ35|SRRM2_HUMAN Serine/arginine repetitive matrix protein 2 OS=Homo sapiens OX=9606 GN=SRRM2 PE=1 SV=2	4024	2_20220324_nugc3_phos_33per_f1_r1.ScanId;v=1;d1=25971.25971.2	controllerType=0 controllerNumber=1 scan=25971	39.148
05316:3	12	R.RRET[+79.966]PS[+79.966]PRPMR.H		S[+80], T[+80]	514.897	3	1542.68	1542.68	-0.4	2735	Specific	193.13	193.13	193.13	1.62	30	>sp|Q9UQ35|SRRM2_HUMAN Serine/arginine repetitive matrix protein 2 OS=Homo sapiens OX=9606 GN=SRRM2 PE=1 SV=2	4024	2_20220324_nugc3_phos_33per_f1_r1.ScanId;v=1;d1=11050.11050.3	controllerType=0 controllerNumber=1 scan=11050	23.6145
05307:3	12	R.RRET[+79.966]PS[+79.966]PRPMR.H		S[+80], T[+80]	514.897	3	1542.68	1542.68	-0.3	2735	Specific	238.66	238.66	238.66	3.71	30	>sp|Q9UQ35|SRRM2_HUMAN Serine/arginine repetitive matrix protein 2 OS=Homo sapiens OX=9606 GN=SRRM2 PE=1 SV=2	4024	2_20220324_nugc3_phos_33per_f1_r1.ScanId;v=1;d1=11040.11040.3	controllerType=0 controllerNumber=1 scan=11040	23.6066
06201:2	12	R.RET[+79.966]PS[+79.966]PRPMR.H		S[+80], T[+80]	693.791	2	1386.58	1386.57	0.5	2736	Specific	160.01	153.61	153.61	1.62	30	>sp|Q9UQ35|SRRM2_HUMAN Serine/arginine repetitive matrix protein 2 OS=Homo sapiens OX=9606 GN=SRRM2 PE=1 SV=2	4024	2_20220324_nugc3_phos_33per_f1_r1.ScanId;v=1;d1=12031.12031.2	controllerType=0 controllerNumber=1 scan=12031	24.5234
77513:2	13	K.T[+79.966]IGGGDDSFNTFFSETGAGK.H		T[+80]	1044.44	2	2087.87	2087.86	4.4	41	Specific	42.47	42.47	13.04	1.6	16	>sp|P68363|TBA1B_HUMAN Tubulin alpha-1B chain OS=Homo sapiens OX=9606 GN=TUBA1B PE=1 SV=1	3000	2_20220324_nugc3_phos_33per_f1_r1.ScanId;v=1;d1=94417.94417.2	controllerType=0 controllerNumber=1 scan=94417	108.01
78001:2	13	K.TIGGGDDS[+79.966]FNTFFSETGAGK.H		S[+80]	1044.43	2	2087.86	2087.86	1.6	41	Specific	273.43	273.43	35.08	6.72	16	>sp|P68363|TBA1B_HUMAN Tubulin alpha-1B chain OS=Homo sapiens OX=9606 GN=TUBA1B PE=1 SV=1	3000	2_20220324_nugc3_phos_33per_f1_r1.ScanId;v=1;d1=94967.94967.2	controllerType=0 controllerNumber=1 scan=94967	108.532
90016:3	13	R.AVFVDLEPTVIDEVR.T			567.973	3	1701.91	1701.91	-0.3	65	Specific	232.31	232.31	232.31	6.59	16	>sp|P68363|TBA1B_HUMAN Tubulin alpha-1B chain OS=Homo sapiens OX=9606 GN=TUBA1B PE=1 SV=1	3000	2_20220324_nugc3_phos_33per_f1_r1.ScanId;v=1;d1=108364.108364.3	controllerType=0 controllerNumber=1 scan=108364	121.153
41547:2	13	R.QLFHPEQLITGK.E			705.891	2	1410.77	1410.77	0.5	85	Specific	28.26	28.26	28.26	1.42	16	>sp|P68363|TBA1B_HUMAN Tubulin alpha-1B chain OS=Homo sapiens OX=9606 GN=TUBA1B PE=1 SV=1	3000	2_20220324_nugc3_phos_33per_f1_r1.ScanId;v=1;d1=53385.53385.2	controllerType=0 controllerNumber=1 scan=53385	67.4757
41302:2	13	R.QLFHPEQLITGK.E			705.889	2	1410.77	1410.77	-1.9	85	Specific	204.21	170.23	170.23	3.5	16	>sp|P68363|TBA1B_HUMAN Tubulin alpha-1B chain OS=Homo sapiens OX=9606 GN=TUBA1B PE=1 SV=1	3000	2_20220324_nugc3_phos_33per_f1_r1.ScanId;v=1;d1=53109.53109.2	controllerType=0 controllerNumber=1 scan=53109	67.2118
37566:3	13	R.QLFHPEQLITGKEDAANNYAR.G			805.74	3	2415.2	2415.21	-0.3	85	Specific	227.64	227.64	227.64	5.15	16	>sp|P68363|TBA1B_HUMAN Tubulin alpha-1B chain OS=Homo sapiens OX=9606 GN=TUBA1B PE=1 SV=1	3000	2_20220324_nugc3_phos_33per_f1_r1.ScanId;v=1;d1=48751.48751.3	controllerType=0 controllerNumber=1 scan=48751	62.7322
76058:2	13	K.EIIDLVLDR.I			543.314	2	1085.62	1085.62	0.3	113	Specific	326.64	131.87	131.87	4.93	16	>sp|P68363|TBA1B_HUMAN Tubulin alpha-1B chain OS=Homo sapiens OX=9606 GN=TUBA1B PE=1 SV=1	3000	2_20220324_nugc3_phos_33per_f1_r1.ScanId;v=1;d1=92715.92715.2	controllerType=0 controllerNumber=1 scan=92715	106.254
22982:3	13	R.NLDIERPTYTNLNR.L			573.632	3	1718.88	1718.88	-0.3	216	Specific	365.25	201.84	201.84	6.61	16	>sp|P68363|TBA1B_HUMAN Tubulin alpha-1B chain OS=Homo sapiens OX=9606 GN=TUBA1B PE=1 SV=1	3000	2_20220324_nugc3_phos_33per_f1_r1.ScanId;v=1;d1=31657.31657.3	controllerType=0 controllerNumber=1 scan=31657	44.9348
100047:2	13	R.LISQIVSSITASLR.F			744.443	2	1487.88	1487.88	0.3	230	Specific	515.82	494.73	494.73	8.09	16	>sp|P68363|TBA1B_HUMAN Tubulin alpha-1B chain OS=Homo sapiens OX=9606 GN=TUBA1B PE=1 SV=1	3000	2_20220324_nugc3_phos_33per_f1_r1.ScanId;v=1;d1=119523.119523.2	controllerType=0 controllerNumber=1 scan=119523	131.598
100031:2	13	R.LISQIVSSITASLR.F			744.443	2	1487.88	1487.88	-0.1	230	Specific	541.79	541.79	541.79	7.85	16	>sp|P68363|TBA1B_HUMAN Tubulin alpha-1B chain OS=Homo sapiens OX=9606 GN=TUBA1B PE=1 SV=1	3000	2_20220324_nugc3_phos_33per_f1_r1.ScanId;v=1;d1=119505.119505.2	controllerType=0 controllerNumber=1 scan=119505	131.58
99633:3	13	R.FDGALNVDLTEFQTNLVPYPR.I			803.742	3	2409.21	2409.21	1.9	244	Specific	406.48	406.48	406.48	9.16	16	>sp|P68363|TBA1B_HUMAN Tubulin alpha-1B chain OS=Homo sapiens OX=9606 GN=TUBA1B PE=1 SV=1	3000	2_20220324_nugc3_phos_33per_f1_r1.ScanId;v=1;d1=119055.119055.3	controllerType=0 controllerNumber=1 scan=119055	131.149
73489:3	13	R.IHFPLATYAPVISAEK.A			586.325	3	1756.96	1756.96	-1.9	265	Specific	34.43	34.43	34.43	1.54	16	>sp|P68363|TBA1B_HUMAN Tubulin alpha-1B chain OS=Homo sapiens OX=9606 GN=TUBA1B PE=1 SV=1	3000	2_20220324_nugc3_phos_33per_f1_r1.ScanId;v=1;d1=89830.89830.3	controllerType=0 controllerNumber=1 scan=89830	103.492
73735:3	13	R.IHFPLATYAPVISAEK.A			586.325	3	1756.96	1756.96	-0.9	265	Specific	117.08	117.08	117.08	1.76	16	>sp|P68363|TBA1B_HUMAN Tubulin alpha-1B chain OS=Homo sapiens OX=9606 GN=TUBA1B PE=1 SV=1	3000	2_20220324_nugc3_phos_33per_f1_r1.ScanId;v=1;d1=90107.90107.3	controllerType=0 controllerNumber=1 scan=90107	103.755
74239:3	13	R.IHFPLATYAPVISAEK.A			586.326	3	1756.96	1756.96	0.8	265	Specific	394.25	394.25	394.25	8.06	16	>sp|P68363|TBA1B_HUMAN Tubulin alpha-1B chain OS=Homo sapiens OX=9606 GN=TUBA1B PE=1 SV=1	3000	2_20220324_nugc3_phos_33per_f1_r1.ScanId;v=1;d1=90666.90666.3	controllerType=0 controllerNumber=1 scan=90666	104.27
74717:3	13	R.IHFPLATYAPVISAEK.A			586.325	3	1756.96	1756.96	-1.5	265	Specific	430.54	430.54	430.54	7.84	16	>sp|P68363|TBA1B_HUMAN Tubulin alpha-1B chain OS=Homo sapiens OX=9606 GN=TUBA1B PE=1 SV=1	3000	2_20220324_nugc3_phos_33per_f1_r1.ScanId;v=1;d1=91207.91207.3	controllerType=0 controllerNumber=1 scan=91207	104.789
25889:2	13	K.DVNAAIATIK.T			508.292	2	1015.58	1015.58	-0.7	327	Specific	89.61	89.61	89.61	1.53	16	>sp|P68363|TBA1B_HUMAN Tubulin alpha-1B chain OS=Homo sapiens OX=9606 GN=TUBA1B PE=1 SV=1	3000	2_20220324_nugc3_phos_33per_f1_r1.ScanId;v=1;d1=35039.35039.2	controllerType=0 controllerNumber=1 scan=35039	48.4194
62433:3	13	K.RSIQFVDWC[+57.021]PTGFK.V		C[+57]	580.958	3	1740.86	1740.85	3.7	339	Specific	16.58	16.58	16.58	1.57	16	>sp|P68363|TBA1B_HUMAN Tubulin alpha-1B chain OS=Homo sapiens OX=9606 GN=TUBA1B PE=1 SV=1	3000	2_20220324_nugc3_phos_33per_f1_r1.ScanId;v=1;d1=77231.77231.3	controllerType=0 controllerNumber=1 scan=77231	91.0452
84579:2	13	R.SIQFVDWC[+57.021]PTGFK.V		C[+57]	792.883	2	1584.76	1584.75	4.5	340	Specific	140.46	140.46	140.46	1.61	16	>sp|P68363|TBA1B_HUMAN Tubulin alpha-1B chain OS=Homo sapiens OX=9606 GN=TUBA1B PE=1 SV=1	3000	2_20220324_nugc3_phos_33per_f1_r1.ScanId;v=1;d1=102379.102379.3	controllerType=0 controllerNumber=1 scan=102379	115.661
84235:2	13	R.SIQFVDWC[+57.021]PTGFK.V		C[+57]	792.88	2	1584.75	1584.75	0.6	340	Specific	371.69	324.97	324.97	6.12	16	>sp|P68363|TBA1B_HUMAN Tubulin alpha-1B chain OS=Homo sapiens OX=9606 GN=TUBA1B PE=1 SV=1	3000	2_20220324_nugc3_phos_33per_f1_r1.ScanId;v=1;d1=101994.101994.2	controllerType=0 controllerNumber=1 scan=101994	115.299
93414:2	13	R.S[+79.966]IQFVDWC[+57.021]PTGFK.V		C[+57], S[+80]	832.863	2	1664.72	1664.72	0.2	340	Specific	386.89	386.89	385.34	6.97	16	>sp|P68363|TBA1B_HUMAN Tubulin alpha-1B chain OS=Homo sapiens OX=9606 GN=TUBA1B PE=1 SV=1	3000	2_20220324_nugc3_phos_33per_f1_r1.ScanId;v=1;d1=112113.112113.2	controllerType=0 controllerNumber=1 scan=112113	124.627
56657:2	13	K.VGINYQPPTVVPGGDLAK.V			912.995	2	1824.98	1824.99	-0.9	353	Specific	286.5	286.5	286.5	6.62	16	>sp|P68363|TBA1B_HUMAN Tubulin alpha-1B chain OS=Homo sapiens OX=9606 GN=TUBA1B PE=1 SV=1	3000	2_20220324_nugc3_phos_33per_f1_r1.ScanId;v=1;d1=70680.70680.2	controllerType=0 controllerNumber=1 scan=70680	84.6622
85832:3	13	R.AVC[+57.021]MLSNTTAIAEAWAR.L		C[+57]	622.306	3	1864.9	1864.9	0.1	374	Specific	246.6	246.6	246.6	7.39	16	>sp|P68363|TBA1B_HUMAN Tubulin alpha-1B chain OS=Homo sapiens OX=9606 GN=TUBA1B PE=1 SV=1	3000	2_20220324_nugc3_phos_33per_f1_r1.ScanId;v=1;d1=103757.103757.3	controllerType=0 controllerNumber=1 scan=103757	116.916
101959:3	14	R.ALMLQGVDLLADAVAVTMGPK.G			705.052	3	2113.14	2113.14	1.1	38	Specific	600.44	542.35	542.35	10.91	12	>sp|P10809|CH60_HUMAN 60 kDa heat shock protein, mitochondrial OS=Homo sapiens OX=9606 GN=HSPD1 PE=1 SV=2	16983	2_20220324_nugc3_phos_33per_f1_r1.ScanId;v=1;d1=121619.121619.3	controllerType=0 controllerNumber=1 scan=121619	133.512
41072:2	14	R.TVIIEQSWGS[+79.966]PK.V		S[+80]	712.843	2	1424.68	1424.68	-2.7	61	Specific	110.65	110.65	39.82	1.51	12	>sp|P10809|CH60_HUMAN 60 kDa heat shock protein, mitochondrial OS=Homo sapiens OX=9606 GN=HSPD1 PE=1 SV=2	16983	2_20220324_nugc3_phos_33per_f1_r1.ScanId;v=1;d1=52842.52842.2	controllerType=0 controllerNumber=1 scan=52842	66.9447
41528:2	14	R.TVIIEQSWGS[+79.966]PK.V		S[+80]	712.845	2	1424.68	1424.68	0	61	Specific	599.49	411.56	152.97	7.49	12	>sp|P10809|CH60_HUMAN 60 kDa heat shock protein, mitochondrial OS=Homo sapiens OX=9606 GN=HSPD1 PE=1 SV=2	16983	2_20220324_nugc3_phos_33per_f1_r1.ScanId;v=1;d1=53364.53364.2	controllerType=0 controllerNumber=1 scan=53364	67.4547
27451:3	14	K.LVQDVANNTNEEAGDGTTTATVLAR.S			854.088	3	2560.25	2560.25	-0.2	97	Specific	150.41	150.41	150.41	6.31	12	>sp|P10809|CH60_HUMAN 60 kDa heat shock protein, mitochondrial OS=Homo sapiens OX=9606 GN=HSPD1 PE=1 SV=2	16983	2_20220324_nugc3_phos_33per_f1_r1.ScanId;v=1;d1=36845.36845.3	controllerType=0 controllerNumber=1 scan=36845	50.2254
82895:2	14	K.TLNDELEIIEGMK.F			752.882	2	1504.76	1504.76	0.4	206	Specific	88.59	85.16	85.16	1.6	12	>sp|P10809|CH60_HUMAN 60 kDa heat shock protein, mitochondrial OS=Homo sapiens OX=9606 GN=HSPD1 PE=1 SV=2	16983	2_20220324_nugc3_phos_33per_f1_r1.ScanId;v=1;d1=100516.100516.2	controllerType=0 controllerNumber=1 scan=100516	113.913
87493:3	14	K.TLNDELEIIEGMKFDR.G			641.655	3	1922.95	1922.95	-0.6	206	Specific	135.16	135.16	135.16	3.56	12	>sp|P10809|CH60_HUMAN 60 kDa heat shock protein, mitochondrial OS=Homo sapiens OX=9606 GN=HSPD1 PE=1 SV=2	16983	2_20220324_nugc3_phos_33per_f1_r1.ScanId;v=1;d1=105585.105585.3	controllerType=0 controllerNumber=1 scan=105585	118.587
95358:3	14	R.KPLVIIAEDVDGEALSTLVLNR.L			789.117	3	2365.34	2365.33	0.7	269	Specific	280.86	280.86	280.86	7.58	12	>sp|P10809|CH60_HUMAN 60 kDa heat shock protein, mitochondrial OS=Homo sapiens OX=9606 GN=HSPD1 PE=1 SV=2	16983	2_20220324_nugc3_phos_33per_f1_r1.ScanId;v=1;d1=114260.114260.3	controllerType=0 controllerNumber=1 scan=114260	126.603
96475:3	14	R.KPLVIIAEDVDGEALSTLVLNR.L			789.116	3	2365.33	2365.33	-0.5	269	Specific	283.65	283.65	283.65	7.25	12	>sp|P10809|CH60_HUMAN 60 kDa heat shock protein, mitochondrial OS=Homo sapiens OX=9606 GN=HSPD1 PE=1 SV=2	16983	2_20220324_nugc3_phos_33per_f1_r1.ScanId;v=1;d1=115484.115484.3	controllerType=0 controllerNumber=1 scan=115484	127.708
100841:3	14	R.KPLVIIAEDVDGEALSTLVLNR.L			789.117	3	2365.34	2365.33	0.9	269	Specific	413.11	413.11	413.11	8.8	12	>sp|P10809|CH60_HUMAN 60 kDa heat shock protein, mitochondrial OS=Homo sapiens OX=9606 GN=HSPD1 PE=1 SV=2	16983	2_20220324_nugc3_phos_33per_f1_r1.ScanId;v=1;d1=120409.120409.3	controllerType=0 controllerNumber=1 scan=120409	132.425
95872:3	14	R.KPLVIIAEDVDGEALSTLVLNR.L			789.116	3	2365.33	2365.33	0.4	269	Specific	607.31	607.31	607.31	10.55	12	>sp|P10809|CH60_HUMAN 60 kDa heat shock protein, mitochondrial OS=Homo sapiens OX=9606 GN=HSPD1 PE=1 SV=2	16983	2_20220324_nugc3_phos_33per_f1_r1.ScanId;v=1;d1=114826.114826.3	controllerType=0 controllerNumber=1 scan=114826	127.117
28032:2	14	K.VGLQVVAVK.A			456.797	2	912.587	912.588	-0.5	293	Specific	357.81	159.67	159.67	4.62	12	>sp|P10809|CH60_HUMAN 60 kDa heat shock protein, mitochondrial OS=Homo sapiens OX=9606 GN=HSPD1 PE=1 SV=2	16983	2_20220324_nugc3_phos_33per_f1_r1.ScanId;v=1;d1=37538.37538.2	controllerType=0 controllerNumber=1 scan=37538	50.9906
100213:3	14	K.DMAIATGGAVFGEEGLTLNLEDVQPHDLGK.V			1033.18	3	3097.51	3097.51	-0.9	315	Specific	49.41	49.41	49.41	1.6	12	>sp|P10809|CH60_HUMAN 60 kDa heat shock protein, mitochondrial OS=Homo sapiens OX=9606 GN=HSPD1 PE=1 SV=2	16983	2_20220324_nugc3_phos_33per_f1_r1.ScanId;v=1;d1=119708.119708.3	controllerType=0 controllerNumber=1 scan=119708	131.771
100740:3	14	K.DMAIATGGAVFGEEGLTLNLEDVQPHDLGK.V			1033.18	3	3097.52	3097.51	1.3	315	Specific	114.34	114.34	114.34	4.15	12	>sp|P10809|CH60_HUMAN 60 kDa heat shock protein, mitochondrial OS=Homo sapiens OX=9606 GN=HSPD1 PE=1 SV=2	16983	2_20220324_nugc3_phos_33per_f1_r1.ScanId;v=1;d1=120294.120294.3	controllerType=0 controllerNumber=1 scan=120294	132.314
97172:3	14	K.DMAIATGGAVFGEEGLTLNLEDVQPHDLGK.V			1033.17	3	3097.51	3097.51	-2.6	315	Specific	160.32	160.32	160.32	4.47	12	>sp|P10809|CH60_HUMAN 60 kDa heat shock protein, mitochondrial OS=Homo sapiens OX=9606 GN=HSPD1 PE=1 SV=2	16983	2_20220324_nugc3_phos_33per_f1_r1.ScanId;v=1;d1=116257.116257.3	controllerType=0 controllerNumber=1 scan=116257	128.458
97126:3	14	K.DMAIATGGAVFGEEGLTLNLEDVQPHDLGK.V			1033.17	3	3097.5	3097.51	-3.9	315	Specific	164.01	164.01	164.01	4.01	12	>sp|P10809|CH60_HUMAN 60 kDa heat shock protein, mitochondrial OS=Homo sapiens OX=9606 GN=HSPD1 PE=1 SV=2	16983	2_20220324_nugc3_phos_33per_f1_r1.ScanId;v=1;d1=116206.116206.3	controllerType=0 controllerNumber=1 scan=116206	128.408
100167:3	14	K.DMAIATGGAVFGEEGLTLNLEDVQPHDLGK.V			1033.18	3	3097.52	3097.51	3.1	315	Specific	185.07	185.07	185.07	3.59	12	>sp|P10809|CH60_HUMAN 60 kDa heat shock protein, mitochondrial OS=Homo sapiens OX=9606 GN=HSPD1 PE=1 SV=2	16983	2_20220324_nugc3_phos_33per_f1_r1.ScanId;v=1;d1=119657.119657.3	controllerType=0 controllerNumber=1 scan=119657	131.724
96084:3	14	K.DMAIATGGAVFGEEGLTLNLEDVQPHDLGK.V			1033.18	3	3097.52	3097.51	2.1	315	Specific	192.62	192.62	192.62	4.91	12	>sp|P10809|CH60_HUMAN 60 kDa heat shock protein, mitochondrial OS=Homo sapiens OX=9606 GN=HSPD1 PE=1 SV=2	16983	2_20220324_nugc3_phos_33per_f1_r1.ScanId;v=1;d1=115058.115058.3	controllerType=0 controllerNumber=1 scan=115058	127.327
100802:4	14	K.DMAIATGGAVFGEEGLTLNLEDVQPHDLGK.V			775.137	4	3097.53	3097.51	3.5	315	Specific	205.77	205.77	205.77	5.15	12	>sp|P10809|CH60_HUMAN 60 kDa heat shock protein, mitochondrial OS=Homo sapiens OX=9606 GN=HSPD1 PE=1 SV=2	16983	2_20220324_nugc3_phos_33per_f1_r1.ScanId;v=1;d1=120364.120364.3	controllerType=0 controllerNumber=1 scan=120364	132.381
96613:3	14	K.DMAIATGGAVFGEEGLTLNLEDVQPHDLGK.V			1033.18	3	3097.52	3097.51	0.1	315	Specific	290.11	290.11	290.11	6.95	12	>sp|P10809|CH60_HUMAN 60 kDa heat shock protein, mitochondrial OS=Homo sapiens OX=9606 GN=HSPD1 PE=1 SV=2	16983	2_20220324_nugc3_phos_33per_f1_r1.ScanId;v=1;d1=115644.115644.3	controllerType=0 controllerNumber=1 scan=115644	127.868
101204:3	14	K.DMAIATGGAVFGEEGLTLNLEDVQPHDLGK.V			1033.18	3	3097.52	3097.51	2	315	Specific	335.5	335.5	335.5	7.22	12	>sp|P10809|CH60_HUMAN 60 kDa heat shock protein, mitochondrial OS=Homo sapiens OX=9606 GN=HSPD1 PE=1 SV=2	16983	2_20220324_nugc3_phos_33per_f1_r1.ScanId;v=1;d1=120810.120810.3	controllerType=0 controllerNumber=1 scan=120810	132.822
38034:3	14	R.TLKIPAMTIAK.N			396.245	3	1186.72	1186.72	-0.7	471	Specific	74.97	74.97	74.97	1.55	12	>sp|P10809|CH60_HUMAN 60 kDa heat shock protein, mitochondrial OS=Homo sapiens OX=9606 GN=HSPD1 PE=1 SV=2	16983	2_20220324_nugc3_phos_33per_f1_r1.ScanId;v=1;d1=49285.49285.3	controllerType=0 controllerNumber=1 scan=49285	63.2547
91108:3	14	K.IMQSSSEVGYDAMAGDFVNMVEK.G			836.711	3	2508.12	2508.11	3.7	494	Specific	433.11	433.11	433.11	9.33	12	>sp|P10809|CH60_HUMAN 60 kDa heat shock protein, mitochondrial OS=Homo sapiens OX=9606 GN=HSPD1 PE=1 SV=2	16983	2_20220324_nugc3_phos_33per_f1_r1.ScanId;v=1;d1=109578.109578.3	controllerType=0 controllerNumber=1 scan=109578	122.284
102354:3	14	R.TALLDAAGVASLLTTAEVVVTEIPK.E			828.139	3	2482.4	2482.4	0.6	527	Specific	698.68	641.07	641.07	12.55	12	>sp|P10809|CH60_HUMAN 60 kDa heat shock protein, mitochondrial OS=Homo sapiens OX=9606 GN=HSPD1 PE=1 SV=2	16983	2_20220324_nugc3_phos_33per_f1_r1.ScanId;v=1;d1=122030.122030.3	controllerType=0 controllerNumber=1 scan=122030	133.843
101915:3	14	R.TALLDAAGVASLLTTAEVVVTEIPKEEK.D			956.865	3	2868.58	2868.58	-0.1	527	Specific	399.69	399.69	399.69	8.21	12	>sp|P10809|CH60_HUMAN 60 kDa heat shock protein, mitochondrial OS=Homo sapiens OX=9606 GN=HSPD1 PE=1 SV=2	16983	2_20220324_nugc3_phos_33per_f1_r1.ScanId;v=1;d1=121573.121573.3	controllerType=0 controllerNumber=1 scan=121573	133.474
09050:3	15	R.FIHQQPQSSS[+79.966]PVYGSSAK.T		S[+80]	676.646	3	2027.92	2027.92	0.5	76	Specific	502.39	502.39	24.67	8.09	19	>sp|P49023|PAXI_HUMAN Paxillin OS=Homo sapiens OX=9606 GN=PXN PE=1 SV=3	6628	2_20220324_nugc3_phos_33per_f1_r1.ScanId;v=1;d1=15236.15236.3	controllerType=0 controllerNumber=1 scan=15236	27.662
08120:2	15	K.TSSVSNPQDSVGS[+79.966]PC[+57.021]SR.V		C[+57], S[+80]	922.879	2	1844.75	1844.75	1.3	94	Specific	419.58	419.58	55.75	8.16	19	>sp|P49023|PAXI_HUMAN Paxillin OS=Homo sapiens OX=9606 GN=PXN PE=1 SV=3	6628	2_20220324_nugc3_phos_33per_f1_r1.ScanId;v=1;d1=14221.14221.2	controllerType=0 controllerNumber=1 scan=14221	26.7113
67555:4	15	R.VGEEEHVYSFPNKQKS[+79.966]AEPSPT[+79.966]VMSTSLGSNLSELDR.L		S[+80], T[+80]	1053.22	4	4209.88	4209.87	0.8	111	Specific	263.57	263.57	22.61	6.17	19	>sp|P49023|PAXI_HUMAN Paxillin OS=Homo sapiens OX=9606 GN=PXN PE=1 SV=3	6628	2_20220324_nugc3_phos_33per_f1_r1.ScanId;v=1;d1=82983.82983.4	controllerType=0 controllerNumber=1 scan=82983	96.5409
67058:4	15	R.VGEEEHVYSFPNKQKSAEPS[+79.966]PT[+79.966]VMSTSLGSNLSELDR.L		S[+80], T[+80]	1053.22	4	4209.87	4209.87	0.6	111	Specific	264.76	264.76	0	6.17	19	>sp|P49023|PAXI_HUMAN Paxillin OS=Homo sapiens OX=9606 GN=PXN PE=1 SV=3	6628	2_20220324_nugc3_phos_33per_f1_r1.ScanId;v=1;d1=82430.82430.4	controllerType=0 controllerNumber=1 scan=82430	96.0244
73929:3	15	K.QKS[+79.966]AEPSPT[+79.966]VMSTSLGSNLSELDR.L		S[+80], T[+80]	898.73	3	2694.18	2694.17	1.4	124	Specific	192.73	192.73	66.34	5.82	19	>sp|P49023|PAXI_HUMAN Paxillin OS=Homo sapiens OX=9606 GN=PXN PE=1 SV=3	6628	2_20220324_nugc3_phos_33per_f1_r1.ScanId;v=1;d1=90322.90322.3	controllerType=0 controllerNumber=1 scan=90322	103.952
81617:3	15	K.S[+79.966]AEPSPTVMSTSLGSNLSELDR.L		S[+80]	786.69	3	2358.06	2358.05	1.1	126	Specific	14.27	14.27	14.27	1.64	19	>sp|P49023|PAXI_HUMAN Paxillin OS=Homo sapiens OX=9606 GN=PXN PE=1 SV=3	6628	2_20220324_nugc3_phos_33per_f1_r1.ScanId;v=1;d1=99047.99047.3	controllerType=0 controllerNumber=1 scan=99047	112.469
76469:3	15	K.SAEPSPTVMS[+79.966]TSLGSNLSELDR.L		S[+80]	786.69	3	2358.06	2358.05	1	126	Specific	45.68	45.68	4.8	2.28	19	>sp|P49023|PAXI_HUMAN Paxillin OS=Homo sapiens OX=9606 GN=PXN PE=1 SV=3	6628	2_20220324_nugc3_phos_33per_f1_r1.ScanId;v=1;d1=93185.93185.3	controllerType=0 controllerNumber=1 scan=93185	106.714
81894:2	15	K.SAEPS[+79.966]PTVMSTSLGSNLSELDR.L		S[+80]	1179.53	2	2358.04	2358.05	-4.2	126	Specific	186.35	186.35	7.34	4.56	19	>sp|P49023|PAXI_HUMAN Paxillin OS=Homo sapiens OX=9606 GN=PXN PE=1 SV=3	6628	2_20220324_nugc3_phos_33per_f1_r1.ScanId;v=1;d1=99370.99370.4	controllerType=0 controllerNumber=1 scan=99370	112.79
89190:3	15	K.S[+79.966]AEPSPT[+79.966]VMSTSLGSNLSELDR.L		S[+80], T[+80]	813.346	3	2438.02	2438.02	1.3	126	Specific	298.86	298.86	32.23	8.57	19	>sp|P49023|PAXI_HUMAN Paxillin OS=Homo sapiens OX=9606 GN=PXN PE=1 SV=3	6628	2_20220324_nugc3_phos_33per_f1_r1.ScanId;v=1;d1=107455.107455.3	controllerType=0 controllerNumber=1 scan=107455	120.328
101830:5	15	K.S[+79.966]AEPSPTVMST[+79.966]SLGSNLSELDRLLLELNAVQHNPPGFPADEANSSPPLPGALSPLYGVPETNSPLGGK.A		S[+80], T[+80]	1419.7	5	7094.46	7094.41	7	126	Specific	44.27	44.27	0.72	1.62	19	>sp|P49023|PAXI_HUMAN Paxillin OS=Homo sapiens OX=9606 GN=PXN PE=1 SV=3	6628	2_20220324_nugc3_phos_33per_f1_r1.ScanId;v=1;d1=121483.121483.5	controllerType=0 controllerNumber=1 scan=121483	133.398
101742:6	15	K.SAEPSPTVMST[+79.966]SLGS[+79.966]NLSELDRLLLELNAVQHNPPGFPADEANSSPPLPGALSPLYGVPETNSPLGGK.A		S[+80], T[+80]	1183.24	6	7094.42	7094.41	1.4	126	Specific	55.87	55.87	0.54	1.6	19	>sp|P49023|PAXI_HUMAN Paxillin OS=Homo sapiens OX=9606 GN=PXN PE=1 SV=3	6628	2_20220324_nugc3_phos_33per_f1_r1.ScanId;v=1;d1=121390.121390.6	controllerType=0 controllerNumber=1 scan=121390	133.321
101256:4	15	R.LLLELNAVQHNPPGFPADEANSSPPLPGALSPLY[+79.966]GVPETNSPLGGK.A		Y[+80]	1189.6	4	4755.37	4755.37	-0.3	148	Specific	315.99	315.99	10.28	7.35	19	>sp|P49023|PAXI_HUMAN Paxillin OS=Homo sapiens OX=9606 GN=PXN PE=1 SV=3	6628	2_20220324_nugc3_phos_33per_f1_r1.ScanId;v=1;d1=120866.120866.4	controllerType=0 controllerNumber=1 scan=120866	132.873
101365:6	15	R.LLLELNAVQHNPPGFPADEANS[+79.966]SPPLPGALSPLY[+79.966]GVPETNSPLGGK.A		S[+80], Y[+80]	806.729	6	4835.34	4835.34	0.6	148	Specific	153.59	153.59	4	2.8	19	>sp|P49023|PAXI_HUMAN Paxillin OS=Homo sapiens OX=9606 GN=PXN PE=1 SV=3	6628	2_20220324_nugc3_phos_33per_f1_r1.ScanId;v=1;d1=120985.120985.6	controllerType=0 controllerNumber=1 scan=120985	132.978
101352:5	15	R.LLLELNAVQHNPPGFPADEANS[+79.966]SPPLPGALSPLY[+79.966]GVPETNSPLGGK.A		S[+80], Y[+80]	967.874	5	4835.34	4835.34	0.8	148	Specific	397.89	397.89	8.49	7.59	19	>sp|P49023|PAXI_HUMAN Paxillin OS=Homo sapiens OX=9606 GN=PXN PE=1 SV=3	6628	2_20220324_nugc3_phos_33per_f1_r1.ScanId;v=1;d1=120971.120971.5	controllerType=0 controllerNumber=1 scan=120971	132.965
101705:4	15	R.GLEDVRPSVESLLDELESSVPSPVPAITVNQGEMSS[+79.966]PQR.V		S[+80]	1058.01	4	4229.03	4229.03	0.5	209	Specific	196.92	196.92	18.51	4.64	19	>sp|P49023|PAXI_HUMAN Paxillin OS=Homo sapiens OX=9606 GN=PXN PE=1 SV=3	6628	2_20220324_nugc3_phos_33per_f1_r1.ScanId;v=1;d1=121351.121351.4	controllerType=0 controllerNumber=1 scan=121351	133.288
06500:2	15	R.IS[+79.966]ASSATR.E		S[+80]	436.697	2	872.387	872.387	0.1	257	Specific	136.77	136.77	119.33	1.61	19	>sp|P49023|PAXI_HUMAN Paxillin OS=Homo sapiens OX=9606 GN=PXN PE=1 SV=3	6628	2_20220324_nugc3_phos_33per_f1_r1.ScanId;v=1;d1=12370.12370.2	controllerType=0 controllerNumber=1 scan=12370	24.8486
92734:2	15	R.ELDELMAS[+79.966]LSDFK.I		S[+80]	789.346	2	1577.69	1577.68	3.1	265	Specific	246.62	130.96	43.5	1.82	19	>sp|P49023|PAXI_HUMAN Paxillin OS=Homo sapiens OX=9606 GN=PXN PE=1 SV=3	6628	2_20220324_nugc3_phos_33per_f1_r1.ScanId;v=1;d1=111370.111370.3	controllerType=0 controllerNumber=1 scan=111370	123.954
92576:2	15	R.ELDELMAS[+79.966]LSDFK.I		S[+80]	789.345	2	1577.68	1577.68	0.9	265	Specific	465.02	213.24	57.22	5.89	19	>sp|P49023|PAXI_HUMAN Paxillin OS=Homo sapiens OX=9606 GN=PXN PE=1 SV=3	6628	2_20220324_nugc3_phos_33per_f1_r1.ScanId;v=1;d1=111196.111196.2	controllerType=0 controllerNumber=1 scan=111196	123.788
10720:3	15	R.DGGRS[+79.966]SPGGQDEGGFMAQGK.T		S[+80]	673.27	3	2017.79	2017.81	-6.1	298	Specific	73.92	73.92	5.6	1.6	19	>sp|P49023|PAXI_HUMAN Paxillin OS=Homo sapiens OX=9606 GN=PXN PE=1 SV=3	6628	2_20220324_nugc3_phos_33per_f1_r1.ScanId;v=1;d1=17120.17120.2	controllerType=0 controllerNumber=1 scan=17120	29.4934
10615:2	15	R.DGGRSS[+79.966]PGGQDEGGFMAQGK.T		S[+80]	1009.41	2	2017.81	2017.81	0	298	Specific	346.82	346.82	38.56	6.43	19	>sp|P49023|PAXI_HUMAN Paxillin OS=Homo sapiens OX=9606 GN=PXN PE=1 SV=3	6628	2_20220324_nugc3_phos_33per_f1_r1.ScanId;v=1;d1=17002.17002.2	controllerType=0 controllerNumber=1 scan=17002	29.3764
90323:3	15	K.TGSS[+79.966]SPPGGPPKPGSQLDSMLGSLQSDLNK.L		S[+80]	1007.14	3	3019.41	3019.41	0	318	Specific	220.75	220.75	2.8	5.6	19	>sp|P49023|PAXI_HUMAN Paxillin OS=Homo sapiens OX=9606 GN=PXN PE=1 SV=3	6628	2_20220324_nugc3_phos_33per_f1_r1.ScanId;v=1;d1=108710.108710.3	controllerType=0 controllerNumber=1 scan=108710	121.481
23917:3	16	K.THINIVVIGHVDSGK.S			530.298	3	1588.88	1588.88	-0.1	6	Specific	54.53	54.53	54.53	1.6	11	>sp|P68104|EF1A1_HUMAN Elongation factor 1-alpha 1 OS=Homo sapiens OX=9606 GN=EEF1A1 PE=1 SV=1	10920	2_20220324_nugc3_phos_33per_f1_r1.ScanId;v=1;d1=32744.32744.2	controllerType=0 controllerNumber=1 scan=32744	46.0723
30693:3	16	K.YYVTIIDAPGHR.D			468.913	3	1404.73	1404.73	-1.4	85	Specific	60.88	60.88	60.88	1.59	11	>sp|P68104|EF1A1_HUMAN Elongation factor 1-alpha 1 OS=Homo sapiens OX=9606 GN=EEF1A1 PE=1 SV=1	10920	2_20220324_nugc3_phos_33per_f1_r1.ScanId;v=1;d1=40636.40636.3	controllerType=0 controllerNumber=1 scan=40636	54.1533
101802:4	16	K.NMITGTSQADC[+57.021]AVLIVAAGVGEFEAGISK.N		C[+57]	728.115	4	2909.44	2909.44	-0.8	101	Specific	198.72	198.72	198.72	5.45	11	>sp|P68104|EF1A1_HUMAN Elongation factor 1-alpha 1 OS=Homo sapiens OX=9606 GN=EEF1A1 PE=1 SV=1	10920	2_20220324_nugc3_phos_33per_f1_r1.ScanId;v=1;d1=121453.121453.4	controllerType=0 controllerNumber=1 scan=121453	133.372
101775:3	16	K.NMITGTSQADC[+57.021]AVLIVAAGVGEFEAGISK.N		C[+57]	970.484	3	2909.44	2909.44	0.1	101	Specific	678.56	678.56	678.56	12.22	11	>sp|P68104|EF1A1_HUMAN Elongation factor 1-alpha 1 OS=Homo sapiens OX=9606 GN=EEF1A1 PE=1 SV=1	10920	2_20220324_nugc3_phos_33per_f1_r1.ScanId;v=1;d1=121425.121425.3	controllerType=0 controllerNumber=1 scan=121425	133.35
101691:3	16	K.NM[+15.995]ITGTSQADC[+57.021]AVLIVAAGVGEFEAGISK.N		C[+57], M[+16]	975.816	3	2925.43	2925.43	0.5	101	Specific	605.96	605.96	605.96	11.55	11	>sp|P68104|EF1A1_HUMAN Elongation factor 1-alpha 1 OS=Homo sapiens OX=9606 GN=EEF1A1 PE=1 SV=1	10920	2_20220324_nugc3_phos_33per_f1_r1.ScanId;v=1;d1=121335.121335.3	controllerType=0 controllerNumber=1 scan=121335	133.273
15620:2	16	K.QLIVGVNK.M			435.775	2	870.543	870.541	3.2	147	Specific	0.68	0.68	0.68	1.02	11	>sp|P68104|EF1A1_HUMAN Elongation factor 1-alpha 1 OS=Homo sapiens OX=9606 GN=EEF1A1 PE=1 SV=1	10920	2_20220324_nugc3_phos_33per_f1_r1.ScanId;v=1;d1=23018.23018.2	controllerType=0 controllerNumber=1 scan=23018	35.9487
15180:2	16	K.QLIVGVNK.M			435.774	2	870.54	870.541	-0.2	147	Specific	143.7	85.73	85.73	1.58	11	>sp|P68104|EF1A1_HUMAN Elongation factor 1-alpha 1 OS=Homo sapiens OX=9606 GN=EEF1A1 PE=1 SV=1	10920	2_20220324_nugc3_phos_33per_f1_r1.ScanId;v=1;d1=22502.22502.2	controllerType=0 controllerNumber=1 scan=22502	35.4149
95940:5	16	R.KDGNASGTTLLEALDC[+57.021]ILPPTRPTDKPLRLPLQDVYK.I		C[+57]	822.045	5	4106.19	4106.2	-0.2	219	Specific	623.59	623.59	623.59	9.15	11	>sp|P68104|EF1A1_HUMAN Elongation factor 1-alpha 1 OS=Homo sapiens OX=9606 GN=EEF1A1 PE=1 SV=1	10920	2_20220324_nugc3_phos_33per_f1_r1.ScanId;v=1;d1=114900.114900.5	controllerType=0 controllerNumber=1 scan=114900	127.183
101149:4	16	K.DGNASGTTLLEALDC[+57.021]ILPPTRPTDKPLRLPLQDVYK.I		C[+57]	995.28	4	3978.1	3978.1	-0.3	220	Specific	570.84	570.84	570.84	8.15	11	>sp|P68104|EF1A1_HUMAN Elongation factor 1-alpha 1 OS=Homo sapiens OX=9606 GN=EEF1A1 PE=1 SV=1	10920	2_20220324_nugc3_phos_33per_f1_r1.ScanId;v=1;d1=120751.120751.4	controllerType=0 controllerNumber=1 scan=120751	132.765
24181:2	16	K.IGGIGTVPVGR.V			513.309	2	1025.61	1025.61	0.3	256	Specific	204.07	204.07	204.07	3.72	11	>sp|P68104|EF1A1_HUMAN Elongation factor 1-alpha 1 OS=Homo sapiens OX=9606 GN=EEF1A1 PE=1 SV=1	10920	2_20220324_nugc3_phos_33per_f1_r1.ScanId;v=1;d1=33044.33044.2	controllerType=0 controllerNumber=1 scan=33044	46.3631
23272:2	16	K.IGGIGTVPVGR.V			513.309	2	1025.61	1025.61	0.2	256	Specific	378.79	313.48	313.48	5.66	11	>sp|P68104|EF1A1_HUMAN Elongation factor 1-alpha 1 OS=Homo sapiens OX=9606 GN=EEF1A1 PE=1 SV=1	10920	2_20220324_nugc3_phos_33per_f1_r1.ScanId;v=1;d1=32006.32006.2	controllerType=0 controllerNumber=1 scan=32006	45.3136
23699:2	16	K.IGGIGTVPVGR.V			513.309	2	1025.61	1025.61	-0.2	256	Specific	424.11	387.65	387.65	6.74	11	>sp|P68104|EF1A1_HUMAN Elongation factor 1-alpha 1 OS=Homo sapiens OX=9606 GN=EEF1A1 PE=1 SV=1	10920	2_20220324_nugc3_phos_33per_f1_r1.ScanId;v=1;d1=32499.32499.2	controllerType=0 controllerNumber=1 scan=32499	45.8281
85266:3	16	R.VETGVLKPGMVVTFAPVNVTTEVK.S			839.131	3	2515.38	2515.38	-1.8	267	Specific	176.48	176.48	176.48	5.66	11	>sp|P68104|EF1A1_HUMAN Elongation factor 1-alpha 1 OS=Homo sapiens OX=9606 GN=EEF1A1 PE=1 SV=1	10920	2_20220324_nugc3_phos_33per_f1_r1.ScanId;v=1;d1=103135.103135.3	controllerType=0 controllerNumber=1 scan=103135	116.35
88567:3	16	K.SGDAAIVDMVPGKPMC[+57.021]VESFSDYPPLGR.F		C[+57]	999.139	3	2995.4	2995.4	1.1	396	Specific	689	689	689	11.55	11	>sp|P68104|EF1A1_HUMAN Elongation factor 1-alpha 1 OS=Homo sapiens OX=9606 GN=EEF1A1 PE=1 SV=1	10920	2_20220324_nugc3_phos_33per_f1_r1.ScanId;v=1;d1=106766.106766.3	controllerType=0 controllerNumber=1 scan=106766	119.692
16386:2	16	R.QTVAVGVIK.A			457.787	2	914.566	914.567	-0.7	431	Specific	371.7	333.14	333.14	5.8	11	>sp|P68104|EF1A1_HUMAN Elongation factor 1-alpha 1 OS=Homo sapiens OX=9606 GN=EEF1A1 PE=1 SV=1	10920	2_20220324_nugc3_phos_33per_f1_r1.ScanId;v=1;d1=23920.23920.2	controllerType=0 controllerNumber=1 scan=23920	36.9199
08636:2	17	R.AKTQT[+79.966]PPVS[+79.966]PAPQPTEER.L		S[+80], T[+80]	1047.47	2	2093.93	2093.93	0.2	397	Specific	479.71	479.71	64.88	7.67	14	>sp|Q14247|SRC8_HUMAN Src substrate cortactin OS=Homo sapiens OX=9606 GN=CTTN PE=1 SV=2	7444	2_20220324_nugc3_phos_33per_f1_r1.ScanId;v=1;d1=14783.14783.2	controllerType=0 controllerNumber=1 scan=14783	27.2468
08558:3	17	R.AKTQT[+79.966]PPVS[+79.966]PAPQPTEER.L		S[+80], T[+80]	698.649	3	2093.93	2093.93	0.5	397	Specific	523.8	523.8	30.81	8.01	14	>sp|Q14247|SRC8_HUMAN Src substrate cortactin OS=Homo sapiens OX=9606 GN=CTTN PE=1 SV=2	7444	2_20220324_nugc3_phos_33per_f1_r1.ScanId;v=1;d1=14695.14695.3	controllerType=0 controllerNumber=1 scan=14695	27.1596
45220:4	17	R.AKTQTPPVSPAPQPT[+79.966]EERLPSSPVYEDAASFK.A		T[+80]	877.178	4	3505.69	3505.69	-0.1	397	Specific	369.7	369.7	29	7.47	14	>sp|Q14247|SRC8_HUMAN Src substrate cortactin OS=Homo sapiens OX=9606 GN=CTTN PE=1 SV=2	7444	2_20220324_nugc3_phos_33per_f1_r1.ScanId;v=1;d1=57757.57757.4	controllerType=0 controllerNumber=1 scan=57757	72.1681
51548:3	17	R.AKTQTPPVSPAPQPT[+79.966]EERLPS[+79.966]SPVYEDAASFK.A		S[+80], T[+80]	1195.89	3	3585.66	3585.66	0.8	397	Specific	119.1	119.1	1.35	3.73	14	>sp|Q14247|SRC8_HUMAN Src substrate cortactin OS=Homo sapiens OX=9606 GN=CTTN PE=1 SV=2	7444	2_20220324_nugc3_phos_33per_f1_r1.ScanId;v=1;d1=64953.64953.3	controllerType=0 controllerNumber=1 scan=64953	79.2092
52024:4	17	R.AKTQTPPVS[+79.966]PAPQPT[+79.966]EERLPSSPVYEDAASFK.A		S[+80], T[+80]	897.17	4	3585.66	3585.66	0.6	397	Specific	379.59	379.59	47.01	7.8	14	>sp|Q14247|SRC8_HUMAN Src substrate cortactin OS=Homo sapiens OX=9606 GN=CTTN PE=1 SV=2	7444	2_20220324_nugc3_phos_33per_f1_r1.ScanId;v=1;d1=65488.65488.4	controllerType=0 controllerNumber=1 scan=65488	79.7164
50999:4	17	R.AKTQT[+79.966]PPVS[+79.966]PAPQPTEERLPSSPVYEDAASFK.A		S[+80], T[+80]	897.17	4	3585.66	3585.66	0.4	397	Specific	663.14	663.14	55.95	10.65	14	>sp|Q14247|SRC8_HUMAN Src substrate cortactin OS=Homo sapiens OX=9606 GN=CTTN PE=1 SV=2	7444	2_20220324_nugc3_phos_33per_f1_r1.ScanId;v=1;d1=64338.64338.4	controllerType=0 controllerNumber=1 scan=64338	78.6206
11701:3	17	K.TQT[+79.966]PPVSPAPQPTEER.L		T[+80]	605.616	3	1814.83	1814.83	0.6	399	Specific	256.13	256.13	17.05	7.72	14	>sp|Q14247|SRC8_HUMAN Src substrate cortactin OS=Homo sapiens OX=9606 GN=CTTN PE=1 SV=2	7444	2_20220324_nugc3_phos_33per_f1_r1.ScanId;v=1;d1=18328.18328.3	controllerType=0 controllerNumber=1 scan=18328	30.8795
11618:2	17	K.TQT[+79.966]PPVSPAPQPTEER.L		T[+80]	907.92	2	1814.83	1814.83	0.1	399	Specific	295.66	295.66	42.69	6.62	14	>sp|Q14247|SRC8_HUMAN Src substrate cortactin OS=Homo sapiens OX=9606 GN=CTTN PE=1 SV=2	7444	2_20220324_nugc3_phos_33per_f1_r1.ScanId;v=1;d1=18224.18224.2	controllerType=0 controllerNumber=1 scan=18224	30.7574
11050:2	17	K.T[+79.966]QTPPVS[+79.966]PAPQPTEER.L		S[+80], T[+80]	947.902	2	1894.8	1894.8	-1.1	399	Specific	80.23	80.23	2	1.61	14	>sp|Q14247|SRC8_HUMAN Src substrate cortactin OS=Homo sapiens OX=9606 GN=CTTN PE=1 SV=2	7444	2_20220324_nugc3_phos_33per_f1_r1.ScanId;v=1;d1=17540.17540.2	controllerType=0 controllerNumber=1 scan=17540	30.0162
10635:2	17	K.TQT[+79.966]PPVS[+79.966]PAPQPTEER.L		S[+80], T[+80]	947.903	2	1894.8	1894.8	0.3	399	Specific	378.08	378.08	33.45	8.06	14	>sp|Q14247|SRC8_HUMAN Src substrate cortactin OS=Homo sapiens OX=9606 GN=CTTN PE=1 SV=2	7444	2_20220324_nugc3_phos_33per_f1_r1.ScanId;v=1;d1=17024.17024.2	controllerType=0 controllerNumber=1 scan=17024	29.3979
58337:3	17	K.TQT[+79.966]PPVSPAPQPTEERLPSSPVYEDAASFK.A		T[+80]	1102.86	3	3306.55	3306.56	-1.3	399	Specific	3.29	3.29	3.29	1.6	14	>sp|Q14247|SRC8_HUMAN Src substrate cortactin OS=Homo sapiens OX=9606 GN=CTTN PE=1 SV=2	7444	2_20220324_nugc3_phos_33per_f1_r1.ScanId;v=1;d1=72582.72582.3	controllerType=0 controllerNumber=1 scan=72582	86.496
56888:3	17	K.TQTPPVSPAPQPTEERLPSS[+79.966]PVYEDAASFK.A		S[+80]	1102.86	3	3306.56	3306.56	0.8	399	Specific	591.23	591.23	2.32	8.76	14	>sp|Q14247|SRC8_HUMAN Src substrate cortactin OS=Homo sapiens OX=9606 GN=CTTN PE=1 SV=2	7444	2_20220324_nugc3_phos_33per_f1_r1.ScanId;v=1;d1=70940.70940.3	controllerType=0 controllerNumber=1 scan=70940	84.9067
62324:4	17	K.TQT[+79.966]PPVS[+79.966]PAPQPTEERLPSSPVYEDAASFK.A		S[+80], T[+80]	847.387	4	3386.53	3386.52	1	399	Specific	19.81	19.81	19.81	1.8	14	>sp|Q14247|SRC8_HUMAN Src substrate cortactin OS=Homo sapiens OX=9606 GN=CTTN PE=1 SV=2	7444	2_20220324_nugc3_phos_33per_f1_r1.ScanId;v=1;d1=77111.77111.4	controllerType=0 controllerNumber=1 scan=77111	90.934
64216:3	17	K.TQT[+79.966]PPVSPAPQPTEERLPSS[+79.966]PVYEDAASFK.A		S[+80], T[+80]	1129.51	3	3386.53	3386.52	1.3	399	Specific	609.06	609.06	5.84	9.76	14	>sp|Q14247|SRC8_HUMAN Src substrate cortactin OS=Homo sapiens OX=9606 GN=CTTN PE=1 SV=2	7444	2_20220324_nugc3_phos_33per_f1_r1.ScanId;v=1;d1=79250.79250.3	controllerType=0 controllerNumber=1 scan=79250	93.0229
62788:3	17	K.TQT[+79.966]PPVS[+79.966]PAPQPTEERLPSSPVYEDAASFK.A		S[+80], T[+80]	1129.51	3	3386.52	3386.52	-0.4	399	Specific	698.02	698.02	41.97	10.44	14	>sp|Q14247|SRC8_HUMAN Src substrate cortactin OS=Homo sapiens OX=9606 GN=CTTN PE=1 SV=2	7444	2_20220324_nugc3_phos_33per_f1_r1.ScanId;v=1;d1=77638.77638.3	controllerType=0 controllerNumber=1 scan=77638	91.4437
44393:3	17	R.LPS[+79.966]SPVYEDAASFK.A		S[+80]	530.909	3	1590.71	1590.71	2.2	415	Specific	60.19	60.19	10.8	1.62	14	>sp|Q14247|SRC8_HUMAN Src substrate cortactin OS=Homo sapiens OX=9606 GN=CTTN PE=1 SV=2	7444	2_20220324_nugc3_phos_33per_f1_r1.ScanId;v=1;d1=56815.56815.3	controllerType=0 controllerNumber=1 scan=56815	71.2524
44783:2	17	R.LPSS[+79.966]PVYEDAASFK.A		S[+80]	795.859	2	1590.71	1590.71	1.8	415	Specific	529.04	464.35	70.96	8.17	14	>sp|Q14247|SRC8_HUMAN Src substrate cortactin OS=Homo sapiens OX=9606 GN=CTTN PE=1 SV=2	7444	2_20220324_nugc3_phos_33per_f1_r1.ScanId;v=1;d1=57258.57258.2	controllerType=0 controllerNumber=1 scan=57258	71.6791
33121:2	18	R.LDIDSPPITAR.N			599.327	2	1197.65	1197.65	-0.4	33	Specific	289.6	156.39	156.39	4.49	16	>sp|P14618|KPYM_HUMAN Pyruvate kinase PKM OS=Homo sapiens OX=9606 GN=PKM PE=1 SV=4	18301	2_20220324_nugc3_phos_33per_f1_r1.ScanId;v=1;d1=43474.43474.3	controllerType=0 controllerNumber=1 scan=43474	57.1197
32836:2	18	R.LDIDSPPITAR.N			599.327	2	1197.65	1197.65	-0.1	33	Specific	358.37	196.98	196.98	4.95	16	>sp|P14618|KPYM_HUMAN Pyruvate kinase PKM OS=Homo sapiens OX=9606 GN=PKM PE=1 SV=4	18301	2_20220324_nugc3_phos_33per_f1_r1.ScanId;v=1;d1=43144.43144.2	controllerType=0 controllerNumber=1 scan=43144	56.7848
40826:2	18	R.LDIDS[+79.966]PPITAR.N		S[+80]	639.31	2	1277.61	1277.61	-0.5	33	Specific	183.11	162.77	108.48	1.62	16	>sp|P14618|KPYM_HUMAN Pyruvate kinase PKM OS=Homo sapiens OX=9606 GN=PKM PE=1 SV=4	18301	2_20220324_nugc3_phos_33per_f1_r1.ScanId;v=1;d1=52569.52569.2	controllerType=0 controllerNumber=1 scan=52569	66.6931
41784:2	18	R.LDIDS[+79.966]PPITAR.N		S[+80]	639.311	2	1277.61	1277.61	0.6	33	Specific	190.73	190.73	174.74	1.84	16	>sp|P14618|KPYM_HUMAN Pyruvate kinase PKM OS=Homo sapiens OX=9606 GN=PKM PE=1 SV=4	18301	2_20220324_nugc3_phos_33per_f1_r1.ScanId;v=1;d1=53652.53652.2	controllerType=0 controllerNumber=1 scan=53652	67.7306
41298:2	18	R.LDIDS[+79.966]PPITAR.N		S[+80]	639.311	2	1277.61	1277.61	0.3	33	Specific	488.23	325.08	144.71	6.15	16	>sp|P14618|KPYM_HUMAN Pyruvate kinase PKM OS=Homo sapiens OX=9606 GN=PKM PE=1 SV=4	18301	2_20220324_nugc3_phos_33per_f1_r1.ScanId;v=1;d1=53105.53105.2	controllerType=0 controllerNumber=1 scan=53105	67.2071
27360:2	18	R.NTGIIC[+57.021]TIGPASR.S		C[+57]	680.356	2	1359.7	1359.7	-0.7	44	Specific	525.07	374.01	374.01	6.75	16	>sp|P14618|KPYM_HUMAN Pyruvate kinase PKM OS=Homo sapiens OX=9606 GN=PKM PE=1 SV=4	18301	2_20220324_nugc3_phos_33per_f1_r1.ScanId;v=1;d1=36739.36739.2	controllerType=0 controllerNumber=1 scan=36739	50.119
83631:4	18	R.TATESFASDPILYRPVAVALDTKGPEIR.T			755.154	4	3017.6	3017.59	0.4	93	Specific	321.61	321.61	321.61	7.68	16	>sp|P14618|KPYM_HUMAN Pyruvate kinase PKM OS=Homo sapiens OX=9606 GN=PKM PE=1 SV=4	18301	2_20220324_nugc3_phos_33per_f1_r1.ScanId;v=1;d1=101332.101332.4	controllerType=0 controllerNumber=1 scan=101332	114.667
63918:2	18	K.GADFLVTEVENGGSLGSK.K			890.441	2	1779.87	1779.88	-0.8	189	Specific	153.44	153.44	153.44	3.5	16	>sp|P14618|KPYM_HUMAN Pyruvate kinase PKM OS=Homo sapiens OX=9606 GN=PKM PE=1 SV=4	18301	2_20220324_nugc3_phos_33per_f1_r1.ScanId;v=1;d1=78910.78910.2	controllerType=0 controllerNumber=1 scan=78910	92.691
101791:3	18	K.FGVEQDVDMVFASFIR.K			620.638	3	1859.9	1859.9	-0.1	231	Specific	571.7	571.7	571.7	9.59	16	>sp|P14618|KPYM_HUMAN Pyruvate kinase PKM OS=Homo sapiens OX=9606 GN=PKM PE=1 SV=4	18301	2_20220324_nugc3_phos_33per_f1_r1.ScanId;v=1;d1=121442.121442.3	controllerType=0 controllerNumber=1 scan=121442	133.364
04103:3	18	R.KASDVHEVR.K			347.521	3	1040.55	1040.55	-0.1	247	Specific	181.84	124.7	124.7	1.6	16	>sp|P14618|KPYM_HUMAN Pyruvate kinase PKM OS=Homo sapiens OX=9606 GN=PKM PE=1 SV=4	18301	2_20220324_nugc3_phos_33per_f1_r1.ScanId;v=1;d1=9723.9723.3	controllerType=0 controllerNumber=1 scan=9723	22.4186
68582:3	18	R.RFDEILEASDGIMVAR.G			607.977	3	1821.92	1821.92	0.6	279	Specific	119.96	119.96	119.96	1.93	16	>sp|P14618|KPYM_HUMAN Pyruvate kinase PKM OS=Homo sapiens OX=9606 GN=PKM PE=1 SV=4	18301	2_20220324_nugc3_phos_33per_f1_r1.ScanId;v=1;d1=84213.84213.3	controllerType=0 controllerNumber=1 scan=84213	97.9247
38582:2	18	R.GDLGIEIPAEK.V			571.309	2	1141.61	1141.61	0.3	295	Specific	324.28	206.38	206.38	5.83	16	>sp|P14618|KPYM_HUMAN Pyruvate kinase PKM OS=Homo sapiens OX=9606 GN=PKM PE=1 SV=4	18301	2_20220324_nugc3_phos_33per_f1_r1.ScanId;v=1;d1=49912.49912.2	controllerType=0 controllerNumber=1 scan=49912	63.8674
88142:3	18	R.AGKPVIC[+57.021]ATQMLESMIK.K		C[+57]	626.327	3	1876.97	1876.97	-1.2	320	Specific	141.15	141.15	141.15	4.7	16	>sp|P14618|KPYM_HUMAN Pyruvate kinase PKM OS=Homo sapiens OX=9606 GN=PKM PE=1 SV=4	18301	2_20220324_nugc3_phos_33per_f1_r1.ScanId;v=1;d1=106305.106305.3	controllerType=0 controllerNumber=1 scan=106305	119.281
92526:3	18	R.AEGSDVANAVLDGADC[+57.021]IMLSGETAK.G		C[+57]	832.057	3	2494.16	2494.14	5.2	343	Specific	95.67	95.67	95.67	3.56	16	>sp|P14618|KPYM_HUMAN Pyruvate kinase PKM OS=Homo sapiens OX=9606 GN=PKM PE=1 SV=4	18301	2_20220324_nugc3_phos_33per_f1_r1.ScanId;v=1;d1=111142.111142.3	controllerType=0 controllerNumber=1 scan=111142	123.739
95653:3	18	R.AEGSDVANAVLDGADC[+57.021]IMLSGETAKGDYPLEAVR.M		C[+57]	1165.55	3	3494.64	3494.64	-0.6	343	Specific	146.93	146.93	146.93	4.55	16	>sp|P14618|KPYM_HUMAN Pyruvate kinase PKM OS=Homo sapiens OX=9606 GN=PKM PE=1 SV=4	18301	2_20220324_nugc3_phos_33per_f1_r1.ScanId;v=1;d1=114584.114584.3	controllerType=0 controllerNumber=1 scan=114584	126.897
95671:3	18	R.AEGSDVANAVLDGADC[+57.021]IMLSGETAKGDYPLEAVR.M		C[+57]	1165.55	3	3494.64	3494.64	-1.1	343	Specific	271.18	271.18	271.18	6.24	16	>sp|P14618|KPYM_HUMAN Pyruvate kinase PKM OS=Homo sapiens OX=9606 GN=PKM PE=1 SV=4	18301	2_20220324_nugc3_phos_33per_f1_r1.ScanId;v=1;d1=114604.114604.3	controllerType=0 controllerNumber=1 scan=114604	126.915
95691:3	18	R.AEGSDVANAVLDGADC[+57.021]IMLSGETAKGDYPLEAVR.M		C[+57]	1165.55	3	3494.64	3494.64	-1.4	343	Specific	299.12	299.12	299.12	6.46	16	>sp|P14618|KPYM_HUMAN Pyruvate kinase PKM OS=Homo sapiens OX=9606 GN=PKM PE=1 SV=4	18301	2_20220324_nugc3_phos_33per_f1_r1.ScanId;v=1;d1=114627.114627.3	controllerType=0 controllerNumber=1 scan=114627	126.938
07583:2	18	R.MQHLIAR.E			434.745	2	868.482	868.482	0.2	377	Specific	76.26	76.26	76.26	1.54	16	>sp|P14618|KPYM_HUMAN Pyruvate kinase PKM OS=Homo sapiens OX=9606 GN=PKM PE=1 SV=4	18301	2_20220324_nugc3_phos_33per_f1_r1.ScanId;v=1;d1=13620.13620.2	controllerType=0 controllerNumber=1 scan=13620	26.129
17835:2	18	R.APIIAVTR.N			420.769	2	840.53	840.53	-0.3	448	Specific	84.35	84.35	84.35	1.54	16	>sp|P14618|KPYM_HUMAN Pyruvate kinase PKM OS=Homo sapiens OX=9606 GN=PKM PE=1 SV=4	18301	2_20220324_nugc3_phos_33per_f1_r1.ScanId;v=1;d1=25664.25664.2	controllerType=0 controllerNumber=1 scan=25664	38.8222
18266:2	18	R.APIIAVTR.N			420.769	2	840.531	840.53	1.1	448	Specific	92.24	92.24	92.24	1.59	16	>sp|P14618|KPYM_HUMAN Pyruvate kinase PKM OS=Homo sapiens OX=9606 GN=PKM PE=1 SV=4	18301	2_20220324_nugc3_phos_33per_f1_r1.ScanId;v=1;d1=26165.26165.2	controllerType=0 controllerNumber=1 scan=26165	39.3337
92952:3	18	R.GIFPVLC[+57.021]KDPVQEAWAEDVDLR.V		C[+57]	853.096	3	2557.27	2557.28	-1.4	468	Specific	402.43	402.43	402.43	8.31	16	>sp|P14618|KPYM_HUMAN Pyruvate kinase PKM OS=Homo sapiens OX=9606 GN=PKM PE=1 SV=4	18301	2_20220324_nugc3_phos_33per_f1_r1.ScanId;v=1;d1=111610.111610.3	controllerType=0 controllerNumber=1 scan=111610	124.174
22769:2	18	R.VNFAMNVGK.A			490.255	2	979.503	979.503	-0.3	490	Specific	294.59	259.4	259.4	5.41	16	>sp|P14618|KPYM_HUMAN Pyruvate kinase PKM OS=Homo sapiens OX=9606 GN=PKM PE=1 SV=4	18301	2_20220324_nugc3_phos_33per_f1_r1.ScanId;v=1;d1=31418.31418.2	controllerType=0 controllerNumber=1 scan=31418	44.7109
94697:3	19	R.RS[+79.966]SDPLGDTASNLGSAVDELMR.H		S[+80]	791.024	3	2371.06	2371.06	-0.7	647	Specific	188.84	188.84	4.8	5.66	17	>sp|Q7Z6Z7|HUWE1_HUMAN E3 ubiquitin-protein ligase HUWE1 OS=Homo sapiens OX=9606 GN=HUWE1 PE=1 SV=3	8139	2_20220324_nugc3_phos_33per_f1_r1.ScanId;v=1;d1=113525.113525.3	controllerType=0 controllerNumber=1 scan=113525	125.918
43967:4	19	R.SNHAAEEASS[+79.966]EDEEEEEVQAMQSFNSTQQNETEPNQQVVGTEER.I		S[+80]	1258.77	4	5032.05	5032.05	1	718	Specific	91.38	91.38	1.2	5	17	>sp|Q7Z6Z7|HUWE1_HUMAN E3 ubiquitin-protein ligase HUWE1 OS=Homo sapiens OX=9606 GN=HUWE1 PE=1 SV=3	8139	2_20220324_nugc3_phos_33per_f1_r1.ScanId;v=1;d1=56342.56342.4	controllerType=0 controllerNumber=1 scan=56342	70.8142
51531:4	19	R.SNHAAEEASSEDEEEEEVQAMQSFNS[+79.966]T[+79.966]QQNETEPNQQVVGTEER.I		S[+80], T[+80]	1278.76	4	5112.02	5112.01	1.1	718	Specific	101.9	101.9	0	5	17	>sp|Q7Z6Z7|HUWE1_HUMAN E3 ubiquitin-protein ligase HUWE1 OS=Homo sapiens OX=9606 GN=HUWE1 PE=1 SV=3	8139	2_20220324_nugc3_phos_33per_f1_r1.ScanId;v=1;d1=64933.64933.4	controllerType=0 controllerNumber=1 scan=64933	79.1887
51243:4	19	R.SNHAAEEASS[+79.966]EDEEEEEVQAMQSFNST[+79.966]QQNETEPNQQVVGTEER.I		S[+80], T[+80]	1278.76	4	5112.02	5112.01	0.8	718	Specific	427.09	427.09	9.44	9.08	17	>sp|Q7Z6Z7|HUWE1_HUMAN E3 ubiquitin-protein ligase HUWE1 OS=Homo sapiens OX=9606 GN=HUWE1 PE=1 SV=3	8139	2_20220324_nugc3_phos_33per_f1_r1.ScanId;v=1;d1=64608.64608.4	controllerType=0 controllerNumber=1 scan=64608	78.8777
33734:2	19	R.DLS[+79.966]MSEEDQMMR.A		S[+80]	776.281	2	1551.55	1551.55	1	1366	Specific	237.56	237.56	47.06	4.83	17	>sp|Q7Z6Z7|HUWE1_HUMAN E3 ubiquitin-protein ligase HUWE1 OS=Homo sapiens OX=9606 GN=HUWE1 PE=1 SV=3	8139	2_20220324_nugc3_phos_33per_f1_r1.ScanId;v=1;d1=44176.44176.2	controllerType=0 controllerNumber=1 scan=44176	57.8143
60757:3	19	R.AIAMSLGQDIPMDQRAES[+79.966]PEEVAC[+57.021]R.K		C[+57], S[+80]	952.093	3	2854.27	2854.26	3.2	1378	Specific	103.83	103.83	103.83	1.76	17	>sp|Q7Z6Z7|HUWE1_HUMAN E3 ubiquitin-protein ligase HUWE1 OS=Homo sapiens OX=9606 GN=HUWE1 PE=1 SV=3	8139	2_20220324_nugc3_phos_33per_f1_r1.ScanId;v=1;d1=75317.75317.3	controllerType=0 controllerNumber=1 scan=75317	89.1568
07296:3	19	R.AES[+79.966]PEEVAC[+57.021]RKEEEER.K		C[+57], S[+80]	676.619	3	2027.84	2027.84	1.7	1393	Specific	167.52	167.52	167.52	4.81	17	>sp|Q7Z6Z7|HUWE1_HUMAN E3 ubiquitin-protein ligase HUWE1 OS=Homo sapiens OX=9606 GN=HUWE1 PE=1 SV=3	8139	2_20220324_nugc3_phos_33per_f1_r1.ScanId;v=1;d1=13297.13297.3	controllerType=0 controllerNumber=1 scan=13297	25.8177
23288:2	19	R.GSGTAS[+79.966]DDEFENLR.I		S[+80]	789.311	2	1577.61	1577.61	1.6	1902	Specific	21.09	21.09	21.09	1.6	17	>sp|Q7Z6Z7|HUWE1_HUMAN E3 ubiquitin-protein ligase HUWE1 OS=Homo sapiens OX=9606 GN=HUWE1 PE=1 SV=3	8139	2_20220324_nugc3_phos_33per_f1_r1.ScanId;v=1;d1=32024.32024.2	controllerType=0 controllerNumber=1 scan=32024	45.3308
23714:2	19	R.GSGTAS[+79.966]DDEFENLR.I		S[+80]	789.309	2	1577.61	1577.61	-0.3	1902	Specific	548.91	548.91	183	7.85	17	>sp|Q7Z6Z7|HUWE1_HUMAN E3 ubiquitin-protein ligase HUWE1 OS=Homo sapiens OX=9606 GN=HUWE1 PE=1 SV=3	8139	2_20220324_nugc3_phos_33per_f1_r1.ScanId;v=1;d1=32515.32515.2	controllerType=0 controllerNumber=1 scan=32515	45.8423
19667:1	19	K.SASSK.N			479.247	1	479.247	479.246	1.3	2268	Specific	52.49	0	0	1.18	17	>sp|Q7Z6Z7|HUWE1_HUMAN E3 ubiquitin-protein ligase HUWE1 OS=Homo sapiens OX=9606 GN=HUWE1 PE=1 SV=3	8139	2_20220324_nugc3_phos_33per_f1_r1.ScanId;v=1;d1=27790.27790.3	controllerType=0 controllerNumber=1 scan=27790	40.9702
18774:1	19	K.SASSK.N			479.246	1	479.246	479.246	-0.3	2268	Specific	65.87	0	0	0.96	17	>sp|Q7Z6Z7|HUWE1_HUMAN E3 ubiquitin-protein ligase HUWE1 OS=Homo sapiens OX=9606 GN=HUWE1 PE=1 SV=3	8139	2_20220324_nugc3_phos_33per_f1_r1.ScanId;v=1;d1=26760.26760.3	controllerType=0 controllerNumber=1 scan=26760	39.9463
17215:2	19	R.DGGS[+79.966]GNST[+79.966]IIVSR.S		S[+80], T[+80]	711.787	2	1422.57	1422.57	0.4	2359	Specific	90.9	90.9	90.14	1.6	17	>sp|Q7Z6Z7|HUWE1_HUMAN E3 ubiquitin-protein ligase HUWE1 OS=Homo sapiens OX=9606 GN=HUWE1 PE=1 SV=3	8139	2_20220324_nugc3_phos_33per_f1_r1.ScanId;v=1;d1=24956.24956.2	controllerType=0 controllerNumber=1 scan=24956	38.1296
63402:3	19	R.S[+79.966]GEDESQEDVLMDEAPSNLSQASTLQANR.E		S[+80]	1067.79	3	3201.36	3201.35	2.7	2372	Specific	3.82	3.82	3.82	1.63	17	>sp|Q7Z6Z7|HUWE1_HUMAN E3 ubiquitin-protein ligase HUWE1 OS=Homo sapiens OX=9606 GN=HUWE1 PE=1 SV=3	8139	2_20220324_nugc3_phos_33per_f1_r1.ScanId;v=1;d1=78331.78331.3	controllerType=0 controllerNumber=1 scan=78331	92.1062
63430:3	19	R.S[+79.966]GEDESQEDVLMDEAPSNLSQASTLQANR.E		S[+80]	1067.79	3	3201.35	3201.35	0.6	2372	Specific	206.75	206.75	13	7.55	17	>sp|Q7Z6Z7|HUWE1_HUMAN E3 ubiquitin-protein ligase HUWE1 OS=Homo sapiens OX=9606 GN=HUWE1 PE=1 SV=3	8139	2_20220324_nugc3_phos_33per_f1_r1.ScanId;v=1;d1=78368.78368.3	controllerType=0 controllerNumber=1 scan=78368	92.1514
63434:3	19	R.SGEDES[+79.966]QEDVLMDEAPSNLSQASTLQANR.E		S[+80]	1067.79	3	3201.36	3201.35	0.9	2372	Specific	239.7	239.7	17.89	7.55	17	>sp|Q7Z6Z7|HUWE1_HUMAN E3 ubiquitin-protein ligase HUWE1 OS=Homo sapiens OX=9606 GN=HUWE1 PE=1 SV=3	8139	2_20220324_nugc3_phos_33per_f1_r1.ScanId;v=1;d1=78373.78373.3	controllerType=0 controllerNumber=1 scan=78373	92.157
18678:3	19	R.AGSS[+79.966]TPGDAPPAVAEVQGR.S		S[+80]	616.283	3	1846.83	1846.83	-0.1	2885	Specific	325.08	325.08	4.8	7.88	17	>sp|Q7Z6Z7|HUWE1_HUMAN E3 ubiquitin-protein ligase HUWE1 OS=Homo sapiens OX=9606 GN=HUWE1 PE=1 SV=3	8139	2_20220324_nugc3_phos_33per_f1_r1.ScanId;v=1;d1=26653.26653.3	controllerType=0 controllerNumber=1 scan=26653	39.8451
39416:2	19	R.LGSSGLGS[+79.966]ASSIQAAVR.Q		S[+80]	820.904	2	1640.8	1640.8	0.6	3750	Specific	245.8	245.8	82.5	6.72	17	>sp|Q7Z6Z7|HUWE1_HUMAN E3 ubiquitin-protein ligase HUWE1 OS=Homo sapiens OX=9606 GN=HUWE1 PE=1 SV=3	8139	2_20220324_nugc3_phos_33per_f1_r1.ScanId;v=1;d1=50948.50948.2	controllerType=0 controllerNumber=1 scan=50948	65.0837
91721:4	19	R.ESQLAHIKDEPPPLSPAPLT[+79.966]PATPSSLDPFFSR.E		T[+80]	906.455	4	3622.8	3622.78	3.7	3905	Specific	17.07	17.07	16.6	1.61	17	>sp|Q7Z6Z7|HUWE1_HUMAN E3 ubiquitin-protein ligase HUWE1 OS=Homo sapiens OX=9606 GN=HUWE1 PE=1 SV=3	8139	2_20220324_nugc3_phos_33per_f1_r1.ScanId;v=1;d1=110259.110259.4	controllerType=0 controllerNumber=1 scan=110259	122.916
93000:4	19	R.ESQLAHIKDEPPPLS[+79.966]PAPLT[+79.966]PATPSSLDPFFSR.E		S[+80], T[+80]	926.445	4	3702.76	3702.75	1.9	3905	Specific	231.44	231.44	16.6	5.76	17	>sp|Q7Z6Z7|HUWE1_HUMAN E3 ubiquitin-protein ligase HUWE1 OS=Homo sapiens OX=9606 GN=HUWE1 PE=1 SV=3	8139	2_20220324_nugc3_phos_33per_f1_r1.ScanId;v=1;d1=111663.111663.4	controllerType=0 controllerNumber=1 scan=111663	124.224
95101:4	19	R.ESQLAHIKDEPPPLS[+79.966]PAPLTPAT[+79.966]PSSLDPFFSR.E		S[+80], T[+80]	926.444	4	3702.75	3702.75	1.4	3905	Specific	581.1	581.1	140.1	8.76	17	>sp|Q7Z6Z7|HUWE1_HUMAN E3 ubiquitin-protein ligase HUWE1 OS=Homo sapiens OX=9606 GN=HUWE1 PE=1 SV=3	8139	2_20220324_nugc3_phos_33per_f1_r1.ScanId;v=1;d1=113972.113972.4	controllerType=0 controllerNumber=1 scan=113972	126.329
20454:2	20	R.ELISNASDALDK.I			638.325	2	1275.64	1275.64	-0.2	42	Specific	367.62	241.79	241.79	5.55	17	>sp|P08238|HS90B_HUMAN Heat shock protein HSP 90-beta OS=Homo sapiens OX=9606 GN=HSP90AB1 PE=1 SV=4	11975	2_20220324_nugc3_phos_33per_f1_r1.ScanId;v=1;d1=28705.28705.2	controllerType=0 controllerNumber=1 scan=28705	41.9291
33690:2	20	K.IDIIPNPQER.T			597.827	2	1194.65	1194.65	-0.5	73	Specific	136.19	136.19	136.19	1.61	17	>sp|P08238|HS90B_HUMAN Heat shock protein HSP 90-beta OS=Homo sapiens OX=9606 GN=HSP90AB1 PE=1 SV=4	11975	2_20220324_nugc3_phos_33per_f1_r1.ScanId;v=1;d1=44123.44123.3	controllerType=0 controllerNumber=1 scan=44123	57.7589
33298:2	20	K.IDIIPNPQER.T			597.827	2	1194.65	1194.65	-1	73	Specific	403.8	253.48	253.48	5.65	17	>sp|P08238|HS90B_HUMAN Heat shock protein HSP 90-beta OS=Homo sapiens OX=9606 GN=HSP90AB1 PE=1 SV=4	11975	2_20220324_nugc3_phos_33per_f1_r1.ScanId;v=1;d1=43681.43681.2	controllerType=0 controllerNumber=1 scan=43681	57.3332
52579:2	20	R.TLTLVDTGIGMTK.A			675.369	2	1349.73	1349.73	-2.4	83	Specific	358.94	248.72	248.72	4.95	17	>sp|P08238|HS90B_HUMAN Heat shock protein HSP 90-beta OS=Homo sapiens OX=9606 GN=HSP90AB1 PE=1 SV=4	11975	2_20220324_nugc3_phos_33per_f1_r1.ScanId;v=1;d1=66108.66108.2	controllerType=0 controllerNumber=1 scan=66108	80.2974
55396:2	20	R.TLTLVDTGIGMTK.A			675.371	2	1349.74	1349.73	0.6	83	Specific	485.75	394.58	394.58	7	17	>sp|P08238|HS90B_HUMAN Heat shock protein HSP 90-beta OS=Homo sapiens OX=9606 GN=HSP90AB1 PE=1 SV=4	11975	2_20220324_nugc3_phos_33per_f1_r1.ScanId;v=1;d1=69263.69263.2	controllerType=0 controllerNumber=1 scan=69263	83.3124
49678:2	20	K.ADLINNLGTIAK.S			621.857	2	1242.71	1242.71	0.5	96	Specific	118.31	118.31	118.31	1.6	17	>sp|P08238|HS90B_HUMAN Heat shock protein HSP 90-beta OS=Homo sapiens OX=9606 GN=HSP90AB1 PE=1 SV=4	11975	2_20220324_nugc3_phos_33per_f1_r1.ScanId;v=1;d1=62839.62839.2	controllerType=0 controllerNumber=1 scan=62839	77.1526
101907:3	20	K.AFMEALQAGADISMIGQFGVGFYSAYLVAEK.V			1095.53	3	3284.59	3284.6	-3.3	112	Specific	162.42	162.42	162.42	4.18	17	>sp|P08238|HS90B_HUMAN Heat shock protein HSP 90-beta OS=Homo sapiens OX=9606 GN=HSP90AB1 PE=1 SV=4	11975	2_20220324_nugc3_phos_33per_f1_r1.ScanId;v=1;d1=121564.121564.3	controllerType=0 controllerNumber=1 scan=121564	133.465
84990:3	20	K.HSQFIGYPITLYLEK.E			603.657	3	1808.96	1808.96	-0.4	205	Specific	316.63	316.63	316.63	6.62	17	>sp|P08238|HS90B_HUMAN Heat shock protein HSP 90-beta OS=Homo sapiens OX=9606 GN=HSP90AB1 PE=1 SV=4	11975	2_20220324_nugc3_phos_33per_f1_r1.ScanId;v=1;d1=102830.102830.3	controllerType=0 controllerNumber=1 scan=102830	116.07
06691:2	20	K.IEDVGS[+79.966]DEEDDSGKDK.K		S[+80]	909.351	2	1817.7	1817.7	-0.2	250	Specific	421.77	376.58	248.05	7.39	17	>sp|P08238|HS90B_HUMAN Heat shock protein HSP 90-beta OS=Homo sapiens OX=9606 GN=HSP90AB1 PE=1 SV=4	11975	2_20220324_nugc3_phos_33per_f1_r1.ScanId;v=1;d1=12594.12594.2	controllerType=0 controllerNumber=1 scan=12594	25.0819
06695:2	20	K.IEDVGS[+79.966]DEEDDSGKDK.K		S[+80]	909.351	2	1817.69	1817.7	-0.6	250	Specific	525.81	390.93	217.04	7.4	17	>sp|P08238|HS90B_HUMAN Heat shock protein HSP 90-beta OS=Homo sapiens OX=9606 GN=HSP90AB1 PE=1 SV=4	11975	2_20220324_nugc3_phos_33per_f1_r1.ScanId;v=1;d1=12600.12600.2	controllerType=0 controllerNumber=1 scan=12600	25.0902
05762:3	20	K.IEDVGS[+79.966]DEEDDSGKDKK.K		S[+80]	649.269	3	1945.79	1945.79	0.8	250	Specific	554.04	530.14	242.78	7.61	17	>sp|P08238|HS90B_HUMAN Heat shock protein HSP 90-beta OS=Homo sapiens OX=9606 GN=HSP90AB1 PE=1 SV=4	11975	2_20220324_nugc3_phos_33per_f1_r1.ScanId;v=1;d1=11544.11544.3	controllerType=0 controllerNumber=1 scan=11544	24.071
09773:2	20	K.TKPIWTR.N			451.266	2	901.525	901.525	-0.2	285	Specific	30.56	30.56	30.56	0.85	17	>sp|P08238|HS90B_HUMAN Heat shock protein HSP 90-beta OS=Homo sapiens OX=9606 GN=HSP90AB1 PE=1 SV=4	11975	2_20220324_nugc3_phos_33per_f1_r1.ScanId;v=1;d1=16028.16028.2	controllerType=0 controllerNumber=1 scan=16028	28.3869
60870:2	20	R.ALLFIPR.R			415.268	2	829.529	829.529	-0.6	331	Specific	142.53	68.12	68.12	1.59	17	>sp|P08238|HS90B_HUMAN Heat shock protein HSP 90-beta OS=Homo sapiens OX=9606 GN=HSP90AB1 PE=1 SV=4	11975	2_20220324_nugc3_phos_33per_f1_r1.ScanId;v=1;d1=75441.75441.2	controllerType=0 controllerNumber=1 scan=75441	89.2704
53884:2	20	R.GVVDSEDLPLNISR.E			757.395	2	1513.78	1513.79	-1.5	379	Specific	409.86	409.86	409.86	7.84	17	>sp|P08238|HS90B_HUMAN Heat shock protein HSP 90-beta OS=Homo sapiens OX=9606 GN=HSP90AB1 PE=1 SV=4	11975	2_20220324_nugc3_phos_33per_f1_r1.ScanId;v=1;d1=67574.67574.2	controllerType=0 controllerNumber=1 scan=67574	81.6907
06686:3	20	K.LGIHEDSTNR.R			381.19	3	1141.56	1141.56	-2.6	439	Specific	106.26	106.26	106.26	1.51	17	>sp|P08238|HS90B_HUMAN Heat shock protein HSP 90-beta OS=Homo sapiens OX=9606 GN=HSP90AB1 PE=1 SV=4	11975	2_20220324_nugc3_phos_33per_f1_r1.ScanId;v=1;d1=12585.12585.3	controllerType=0 controllerNumber=1 scan=12585	25.0664
16224:2	20	R.LSELLR.Y			365.726	2	730.446	730.446	-0.3	451	Specific	162	33.84	33.84	1.5	17	>sp|P08238|HS90B_HUMAN Heat shock protein HSP 90-beta OS=Homo sapiens OX=9606 GN=HSP90AB1 PE=1 SV=4	11975	2_20220324_nugc3_phos_33per_f1_r1.ScanId;v=1;d1=23729.23729.2	controllerType=0 controllerNumber=1 scan=23729	36.7204
11885:2	20	K.EQVANSAFVER.V			625.312	2	1249.62	1249.62	-0.1	492	Specific	432.52	270.96	270.96	5.65	17	>sp|P08238|HS90B_HUMAN Heat shock protein HSP 90-beta OS=Homo sapiens OX=9606 GN=HSP90AB1 PE=1 SV=4	11975	2_20220324_nugc3_phos_33per_f1_r1.ScanId;v=1;d1=18544.18544.2	controllerType=0 controllerNumber=1 scan=18544	31.0998
08607:2	20	K.FENLC[+57.021]K.L		C[+57]	405.694	2	810.381	810.381	-0.8	560	Specific	17	17	17	1.16	17	>sp|P08238|HS90B_HUMAN Heat shock protein HSP 90-beta OS=Homo sapiens OX=9606 GN=HSP90AB1 PE=1 SV=4	11975	2_20220324_nugc3_phos_33per_f1_r1.ScanId;v=1;d1=14746.14746.2	controllerType=0 controllerNumber=1 scan=14746	27.2021
24220:4	20	K.KHLEINPDHPIVETLR.Q			478.516	4	1911.04	1911.04	-1	624	Specific	99.21	99.21	99.21	1.64	17	>sp|P08238|HS90B_HUMAN Heat shock protein HSP 90-beta OS=Homo sapiens OX=9606 GN=HSP90AB1 PE=1 SV=4	11975	2_20220324_nugc3_phos_33per_f1_r1.ScanId;v=1;d1=33088.33088.4	controllerType=0 controllerNumber=1 scan=33088	46.4048
102136:4	20	K.DLVVLLFETALLSSGFSLEDPQTHSNR.I			747.888	4	2988.53	2988.53	-0.4	653	Specific	419.89	419.89	419.89	9.47	17	>sp|P08238|HS90B_HUMAN Heat shock protein HSP 90-beta OS=Homo sapiens OX=9606 GN=HSP90AB1 PE=1 SV=4	11975	2_20220324_nugc3_phos_33per_f1_r1.ScanId;v=1;d1=121802.121802.4	controllerType=0 controllerNumber=1 scan=121802	133.657
101594:3	21	-.[+42.011].MEDSMDMDMS[+79.966]PLRPQNYLFGC[+57.021]ELK.A		.[42], C[+57], S[+80]	1010.41	3	3029.23	3029.23	-0.1	1	NRagged	745.3	745.3	167.65	12.23	10	>sp|P06748|NPM_HUMAN Nucleophosmin OS=Homo sapiens OX=9606 GN=NPM1 PE=1 SV=2	8198	2_20220324_nugc3_phos_33per_f1_r1.ScanId;v=1;d1=121230.121230.3	controllerType=0 controllerNumber=1 scan=121230	133.184
81044:3	21	R.TVSLGAGAKDELHIVEAEAMNYEGSPIK.V			977.159	3	2929.46	2929.46	0.4	46	Specific	71.94	71.94	71.94	1.65	10	>sp|P06748|NPM_HUMAN Nucleophosmin OS=Homo sapiens OX=9606 GN=NPM1 PE=1 SV=2	8198	2_20220324_nugc3_phos_33per_f1_r1.ScanId;v=1;d1=98400.98400.3	controllerType=0 controllerNumber=1 scan=98400	111.851
80518:3	21	R.TVSLGAGAKDELHIVEAEAMNYEGSPIK.V			977.16	3	2929.47	2929.46	1.5	46	Specific	337.37	337.37	337.37	7.39	10	>sp|P06748|NPM_HUMAN Nucleophosmin OS=Homo sapiens OX=9606 GN=NPM1 PE=1 SV=2	8198	2_20220324_nugc3_phos_33per_f1_r1.ScanId;v=1;d1=97815.97815.3	controllerType=0 controllerNumber=1 scan=97815	111.308
92901:3	21	R.TVSLGAGAKDELHIVEAEAMNYEGSPIKVTLATLK.M			1219.32	3	3655.93	3655.93	2.2	46	Specific	180.27	180.27	180.27	3.91	10	>sp|P06748|NPM_HUMAN Nucleophosmin OS=Homo sapiens OX=9606 GN=NPM1 PE=1 SV=2	8198	2_20220324_nugc3_phos_33per_f1_r1.ScanId;v=1;d1=111555.111555.3	controllerType=0 controllerNumber=1 scan=111555	124.127
92867:4	21	R.TVSLGAGAKDELHIVEAEAMNYEGSPIKVTLATLK.M			914.739	4	3655.93	3655.93	2.1	46	Specific	388.57	388.57	388.57	7.51	10	>sp|P06748|NPM_HUMAN Nucleophosmin OS=Homo sapiens OX=9606 GN=NPM1 PE=1 SV=2	8198	2_20220324_nugc3_phos_33per_f1_r1.ScanId;v=1;d1=111518.111518.4	controllerType=0 controllerNumber=1 scan=111518	124.092
94202:4	21	R.TVSLGAGAKDELHIVEAEAMNY[+79.966]EGSPIKVTLATLK.M		Y[+80]	934.733	4	3735.91	3735.89	5.3	46	Specific	56.65	56.65	43.09	1.61	10	>sp|P06748|NPM_HUMAN Nucleophosmin OS=Homo sapiens OX=9606 GN=NPM1 PE=1 SV=2	8198	2_20220324_nugc3_phos_33per_f1_r1.ScanId;v=1;d1=112977.112977.4	controllerType=0 controllerNumber=1 scan=112977	125.409
101267:2	21	K.MSVQPTVSLGGFEITPPVVLR.L			1114.12	2	2227.23	2227.22	5.8	81	Specific	428.6	428.6	428.6	7.3	10	>sp|P06748|NPM_HUMAN Nucleophosmin OS=Homo sapiens OX=9606 GN=NPM1 PE=1 SV=2	8198	2_20220324_nugc3_phos_33per_f1_r1.ScanId;v=1;d1=120878.120878.2	controllerType=0 controllerNumber=1 scan=120878	132.884
101264:3	21	K.MSVQPTVSLGGFEITPPVVLR.L			743.079	3	2227.22	2227.22	2.6	81	Specific	528.92	528.92	528.92	8.71	10	>sp|P06748|NPM_HUMAN Nucleophosmin OS=Homo sapiens OX=9606 GN=NPM1 PE=1 SV=2	8198	2_20220324_nugc3_phos_33per_f1_r1.ScanId;v=1;d1=120875.120875.3	controllerType=0 controllerNumber=1 scan=120875	132.882
99043:3	21	K.M[+15.995]SVQPTVSLGGFEITPPVVLR.L		M[+16]	748.408	3	2243.21	2243.21	0	81	Specific	368	368	368	8.73	10	>sp|P06748|NPM_HUMAN Nucleophosmin OS=Homo sapiens OX=9606 GN=NPM1 PE=1 SV=2	8198	2_20220324_nugc3_phos_33per_f1_r1.ScanId;v=1;d1=118392.118392.3	controllerType=0 controllerNumber=1 scan=118392	130.525
32283:4	21	K.C[+57.021]GSGPVHISGQHLVAVEEDAES[+79.966]EDEEEEDVK.L		C[+57], S[+80]	865.864	4	3460.43	3460.44	-0.8	104	Specific	157.91	157.91	157.91	4.71	10	>sp|P06748|NPM_HUMAN Nucleophosmin OS=Homo sapiens OX=9606 GN=NPM1 PE=1 SV=2	8198	2_20220324_nugc3_phos_33per_f1_r1.ScanId;v=1;d1=42515.42515.4	controllerType=0 controllerNumber=1 scan=42515	56.1726
31804:3	21	K.C[+57.021]GSGPVHISGQHLVAVEEDAES[+79.966]EDEEEEDVK.L		C[+57], S[+80]	1154.15	3	3460.43	3460.44	-0.6	104	Specific	691.29	691.29	339.46	10.32	10	>sp|P06748|NPM_HUMAN Nucleophosmin OS=Homo sapiens OX=9606 GN=NPM1 PE=1 SV=2	8198	2_20220324_nugc3_phos_33per_f1_r1.ScanId;v=1;d1=41977.41977.3	controllerType=0 controllerNumber=1 scan=41977	55.663
13468:3	21	K.LAADEDDDDDDEEDDDEDDDDDDFDDEEAEEK.A			1241.74	3	3723.21	3723.2	3	158	Specific	131.23	131.23	131.23	5.56	10	>sp|P06748|NPM_HUMAN Nucleophosmin OS=Homo sapiens OX=9606 GN=NPM1 PE=1 SV=2	8198	2_20220324_nugc3_phos_33per_f1_r1.ScanId;v=1;d1=20431.20431.3	controllerType=0 controllerNumber=1 scan=20431	33.1543
13488:3	21	K.LAADEDDDDDDEEDDDEDDDDDDFDDEEAEEK.A			1241.74	3	3723.21	3723.2	1.3	158	Specific	285.71	285.71	285.71	7.95	10	>sp|P06748|NPM_HUMAN Nucleophosmin OS=Homo sapiens OX=9606 GN=NPM1 PE=1 SV=2	8198	2_20220324_nugc3_phos_33per_f1_r1.ScanId;v=1;d1=20454.20454.3	controllerType=0 controllerNumber=1 scan=20454	33.1751
08375:2	21	K.GPSSVEDIK.A			466.24	2	931.473	931.473	-0.2	240	Specific	94.64	94.64	94.64	1.54	10	>sp|P06748|NPM_HUMAN Nucleophosmin OS=Homo sapiens OX=9606 GN=NPM1 PE=1 SV=2	8198	2_20220324_nugc3_phos_33per_f1_r1.ScanId;v=1;d1=14499.14499.2	controllerType=0 controllerNumber=1 scan=14499	26.9859
92491:3	21	R.MTDQEAIQDLWQWR.K			607.287	3	1819.85	1819.84	1.2	278	Specific	23.89	23.89	23.89	1.61	10	>sp|P06748|NPM_HUMAN Nucleophosmin OS=Homo sapiens OX=9606 GN=NPM1 PE=1 SV=2	8198	2_20220324_nugc3_phos_33per_f1_r1.ScanId;v=1;d1=111105.111105.3	controllerType=0 controllerNumber=1 scan=111105	123.707
08559:3	22	R.NMSVIAHVDHGK.S			436.555	3	1307.65	1307.65	-0.8	21	Specific	377.03	377.03	377.03	6.35	14	>sp|P13639|EF2_HUMAN Elongation factor 2 OS=Homo sapiens OX=9606 GN=EEF2 PE=1 SV=4	9223	2_20220324_nugc3_phos_33per_f1_r1.ScanId;v=1;d1=14696.14696.3	controllerType=0 controllerNumber=1 scan=14696	27.1607
19440:2	22	K.STLTDSLVC[+57.021]K.A		C[+57]	562.287	2	1123.57	1123.57	0.1	33	Specific	200.61	129.05	129.05	1.65	14	>sp|P13639|EF2_HUMAN Elongation factor 2 OS=Homo sapiens OX=9606 GN=EEF2 PE=1 SV=4	9223	2_20220324_nugc3_phos_33per_f1_r1.ScanId;v=1;d1=27520.27520.2	controllerType=0 controllerNumber=1 scan=27520	40.6864
06882:2	22	R.AGETRFT[+79.966]DTR.K		T[+80]	617.267	2	1233.53	1233.53	0.3	51	Specific	293.44	134.74	39.46	4.38	14	>sp|P13639|EF2_HUMAN Elongation factor 2 OS=Homo sapiens OX=9606 GN=EEF2 PE=1 SV=4	9223	2_20220324_nugc3_phos_33per_f1_r1.ScanId;v=1;d1=12814.12814.2	controllerType=0 controllerNumber=1 scan=12814	25.3062
101564:3	22	K.DGAGFLINLIDSPGHVDFSSEVTAALR.V			934.471	3	2801.4	2801.41	-3.9	94	Specific	717.57	708.47	708.47	11.1	14	>sp|P13639|EF2_HUMAN Elongation factor 2 OS=Homo sapiens OX=9606 GN=EEF2 PE=1 SV=4	9223	2_20220324_nugc3_phos_33per_f1_r1.ScanId;v=1;d1=121198.121198.3	controllerType=0 controllerNumber=1 scan=121198	133.157
100919:3	22	R.VTDGALVVVDC[+57.021]VSGVC[+57.021]VQTETVLR.Q		C[+57]*2	859.441	3	2576.31	2576.31	1.4	121	Specific	420.47	420.47	420.47	9.79	14	>sp|P13639|EF2_HUMAN Elongation factor 2 OS=Homo sapiens OX=9606 GN=EEF2 PE=1 SV=4	9223	2_20220324_nugc3_phos_33per_f1_r1.ScanId;v=1;d1=120497.120497.3	controllerType=0 controllerNumber=1 scan=120497	132.509
98628:2	22	R.TFC[+57.021]QLILDPIFK.V		C[+57]	747.905	2	1494.8	1494.8	0.5	288	Specific	353.86	353.86	353.86	6.11	14	>sp|P13639|EF2_HUMAN Elongation factor 2 OS=Homo sapiens OX=9606 GN=EEF2 PE=1 SV=4	9223	2_20220324_nugc3_phos_33per_f1_r1.ScanId;v=1;d1=117916.117916.2	controllerType=0 controllerNumber=1 scan=117916	130.052
64367:2	22	K.VFDAIMNFK.K			542.778	2	1084.55	1084.55	-0.6	300	Specific	97.53	97.53	97.53	1.53	14	>sp|P13639|EF2_HUMAN Elongation factor 2 OS=Homo sapiens OX=9606 GN=EEF2 PE=1 SV=4	9223	2_20220324_nugc3_phos_33per_f1_r1.ScanId;v=1;d1=79413.79413.2	controllerType=0 controllerNumber=1 scan=79413	93.1679
41783:2	22	R.VFSGLVSTGLK.V			554.324	2	1107.64	1107.64	-0.1	416	Specific	332.89	241.16	241.16	5.54	14	>sp|P13639|EF2_HUMAN Elongation factor 2 OS=Homo sapiens OX=9606 GN=EEF2 PE=1 SV=4	9223	2_20220324_nugc3_phos_33per_f1_r1.ScanId;v=1;d1=53651.53651.2	controllerType=0 controllerNumber=1 scan=53651	67.7299
26524:2	22	R.TILMMGR.Y			411.221	2	821.436	821.437	-1.8	450	Specific	44.77	44.77	44.77	1.51	14	>sp|P13639|EF2_HUMAN Elongation factor 2 OS=Homo sapiens OX=9606 GN=EEF2 PE=1 SV=4	9223	2_20220324_nugc3_phos_33per_f1_r1.ScanId;v=1;d1=35778.35778.2	controllerType=0 controllerNumber=1 scan=35778	49.1664
35355:2	22	K.FSVS[+79.966]PVVR.V		S[+80]	485.743	2	970.478	970.476	2.6	499	Specific	143.21	143.21	143.21	1.6	14	>sp|P13639|EF2_HUMAN Elongation factor 2 OS=Homo sapiens OX=9606 GN=EEF2 PE=1 SV=4	9223	2_20220324_nugc3_phos_33per_f1_r1.ScanId;v=1;d1=46141.46141.2	controllerType=0 controllerNumber=1 scan=46141	60.0067
101410:4	22	K.SDPMVQC[+57.021]IIEESGEHIIAGAGELHLEIC[+57.021]LK.D		C[+57]*2	837.913	4	3348.63	3348.63	0.8	530	Specific	747.87	680.05	680.05	11.93	14	>sp|P13639|EF2_HUMAN Elongation factor 2 OS=Homo sapiens OX=9606 GN=EEF2 PE=1 SV=4	9223	2_20220324_nugc3_phos_33per_f1_r1.ScanId;v=1;d1=121033.121033.4	controllerType=0 controllerNumber=1 scan=121033	133.016
89594:3	22	R.KIWC[+57.021]FGPDGTGPNILTDITK.G		C[+57]	745.048	3	2233.13	2233.13	-1.5	648	Specific	18	18	18	1.6	14	>sp|P13639|EF2_HUMAN Elongation factor 2 OS=Homo sapiens OX=9606 GN=EEF2 PE=1 SV=4	9223	2_20220324_nugc3_phos_33per_f1_r1.ScanId;v=1;d1=107901.107901.3	controllerType=0 controllerNumber=1 scan=107901	120.735
89496:3	22	R.KIWC[+57.021]FGPDGTGPNILTDITK.G		C[+57]	745.05	3	2233.14	2233.13	1.7	648	Specific	102.66	102.66	102.66	1.93	14	>sp|P13639|EF2_HUMAN Elongation factor 2 OS=Homo sapiens OX=9606 GN=EEF2 PE=1 SV=4	9223	2_20220324_nugc3_phos_33per_f1_r1.ScanId;v=1;d1=107793.107793.3	controllerType=0 controllerNumber=1 scan=107793	120.636
97719:3	22	K.GVQYLNEIKDSVVAGFQWATK.E			785.079	3	2353.22	2353.22	2	668	Specific	270.92	270.92	270.92	6.56	14	>sp|P13639|EF2_HUMAN Elongation factor 2 OS=Homo sapiens OX=9606 GN=EEF2 PE=1 SV=4	9223	2_20220324_nugc3_phos_33per_f1_r1.ScanId;v=1;d1=116854.116854.4	controllerType=0 controllerNumber=1 scan=116854	128.993
97654:3	22	K.GVQYLNEIKDSVVAGFQWATK.E			785.078	3	2353.22	2353.22	0.8	668	Specific	330.52	330.52	330.52	7.05	14	>sp|P13639|EF2_HUMAN Elongation factor 2 OS=Homo sapiens OX=9606 GN=EEF2 PE=1 SV=4	9223	2_20220324_nugc3_phos_33per_f1_r1.ScanId;v=1;d1=116782.116782.3	controllerType=0 controllerNumber=1 scan=116782	128.928
51925:3	22	R.GHVFEESQVAGTPMFVVK.A			654.664	3	1961.98	1961.98	-1.3	768	Specific	70.05	70.05	70.05	1.68	14	>sp|P13639|EF2_HUMAN Elongation factor 2 OS=Homo sapiens OX=9606 GN=EEF2 PE=1 SV=4	9223	2_20220324_nugc3_phos_33per_f1_r1.ScanId;v=1;d1=65377.65377.3	controllerType=0 controllerNumber=1 scan=65377	79.6135
10582:2	23	R.EIFDSR.G			383.69	2	766.373	766.373	-0.4	10	Specific	129.28	102.86	102.86	1.53	12	>sp|P06733|ENOA_HUMAN Alpha-enolase OS=Homo sapiens OX=9606 GN=ENO1 PE=1 SV=2	12374	2_20220324_nugc3_phos_33per_f1_r1.ScanId;v=1;d1=16963.16963.2	controllerType=0 controllerNumber=1 scan=16963	29.3384
52584:2	23	R.GNPTVEVDLFTSK.G			703.862	2	1406.72	1406.72	0.6	16	Specific	312.83	77.03	77.03	3.97	12	>sp|P06733|ENOA_HUMAN Alpha-enolase OS=Homo sapiens OX=9606 GN=ENO1 PE=1 SV=2	12374	2_20220324_nugc3_phos_33per_f1_r1.ScanId;v=1;d1=66114.66114.2	controllerType=0 controllerNumber=1 scan=66114	80.3055
76581:3	23	R.AAVPSGASTGIYEALELR.D			602.32	3	1804.94	1804.94	0.3	33	Specific	40.87	40.87	40.87	1.65	12	>sp|P06733|ENOA_HUMAN Alpha-enolase OS=Homo sapiens OX=9606 GN=ENO1 PE=1 SV=2	12374	2_20220324_nugc3_phos_33per_f1_r1.ScanId;v=1;d1=93311.93311.3	controllerType=0 controllerNumber=1 scan=93311	106.835
17326:2	23	K.TIAPALVSK.K			450.281	2	899.556	899.556	-0.4	72	Specific	181.64	73.25	73.25	1.61	12	>sp|P06733|ENOA_HUMAN Alpha-enolase OS=Homo sapiens OX=9606 GN=ENO1 PE=1 SV=2	12374	2_20220324_nugc3_phos_33per_f1_r1.ScanId;v=1;d1=25081.25081.2	controllerType=0 controllerNumber=1 scan=25081	38.2487
88589:4	23	R.HIADLAGNSEVILPVPAFNVINGGSHAGNK.L			753.648	4	3011.57	3011.57	0.2	133	Specific	195.64	195.64	195.64	5.37	12	>sp|P06733|ENOA_HUMAN Alpha-enolase OS=Homo sapiens OX=9606 GN=ENO1 PE=1 SV=2	12374	2_20220324_nugc3_phos_33per_f1_r1.ScanId;v=1;d1=106789.106789.4	controllerType=0 controllerNumber=1 scan=106789	119.713
95615:3	23	K.AGYTDKVVIGMDVAASEFFR.S			726.03	3	2176.08	2176.07	0.3	234	Specific	63.34	63.34	63.34	1.71	12	>sp|P06733|ENOA_HUMAN Alpha-enolase OS=Homo sapiens OX=9606 GN=ENO1 PE=1 SV=2	12374	2_20220324_nugc3_phos_33per_f1_r1.ScanId;v=1;d1=114542.114542.3	controllerType=0 controllerNumber=1 scan=114542	126.858
95111:3	23	K.AGYTDKVVIGMDVAASEFFR.S			726.03	3	2176.08	2176.07	1	234	Specific	141.74	141.74	141.74	4.86	12	>sp|P06733|ENOA_HUMAN Alpha-enolase OS=Homo sapiens OX=9606 GN=ENO1 PE=1 SV=2	12374	2_20220324_nugc3_phos_33per_f1_r1.ScanId;v=1;d1=113982.113982.3	controllerType=0 controllerNumber=1 scan=113982	126.336
101268:3	23	K.AGYTDKVVIGMDVAASEFFR.S			726.032	3	2176.08	2176.07	2.7	234	Specific	179.27	179.27	179.27	1.74	12	>sp|P06733|ENOA_HUMAN Alpha-enolase OS=Homo sapiens OX=9606 GN=ENO1 PE=1 SV=2	12374	2_20220324_nugc3_phos_33per_f1_r1.ScanId;v=1;d1=120879.120879.3	controllerType=0 controllerNumber=1 scan=120879	132.885
94600:3	23	K.AGYTDKVVIGMDVAASEFFR.S			726.03	3	2176.08	2176.07	0.9	234	Specific	180.34	180.34	180.34	5.2	12	>sp|P06733|ENOA_HUMAN Alpha-enolase OS=Homo sapiens OX=9606 GN=ENO1 PE=1 SV=2	12374	2_20220324_nugc3_phos_33per_f1_r1.ScanId;v=1;d1=113415.113415.3	controllerType=0 controllerNumber=1 scan=113415	125.812
96137:3	23	K.AGYTDKVVIGMDVAASEFFR.S			726.03	3	2176.08	2176.07	1	234	Specific	191.66	191.66	191.66	5.2	12	>sp|P06733|ENOA_HUMAN Alpha-enolase OS=Homo sapiens OX=9606 GN=ENO1 PE=1 SV=2	12374	2_20220324_nugc3_phos_33per_f1_r1.ScanId;v=1;d1=115115.115115.3	controllerType=0 controllerNumber=1 scan=115115	127.377
95368:3	23	K.AGYTDKVVIGMDVAASEFFR.S			726.03	3	2176.08	2176.07	1.2	234	Specific	210.22	210.22	210.22	5.76	12	>sp|P06733|ENOA_HUMAN Alpha-enolase OS=Homo sapiens OX=9606 GN=ENO1 PE=1 SV=2	12374	2_20220324_nugc3_phos_33per_f1_r1.ScanId;v=1;d1=114271.114271.3	controllerType=0 controllerNumber=1 scan=114271	126.613
101029:3	23	K.AGYTDKVVIGMDVAASEFFR.S			726.03	3	2176.08	2176.07	0.5	234	Specific	395	380.19	380.19	7.9	12	>sp|P06733|ENOA_HUMAN Alpha-enolase OS=Homo sapiens OX=9606 GN=ENO1 PE=1 SV=2	12374	2_20220324_nugc3_phos_33per_f1_r1.ScanId;v=1;d1=120620.120620.3	controllerType=0 controllerNumber=1 scan=120620	132.645
94269:2	23	K.VVIGMDVAASEFFR.S			770.895	2	1540.78	1540.78	0	240	Specific	72.52	72.52	72.52	1.6	12	>sp|P06733|ENOA_HUMAN Alpha-enolase OS=Homo sapiens OX=9606 GN=ENO1 PE=1 SV=2	12374	2_20220324_nugc3_phos_33per_f1_r1.ScanId;v=1;d1=113050.113050.3	controllerType=0 controllerNumber=1 scan=113050	125.477
95037:2	23	K.VVIGMDVAASEFFR.S			770.896	2	1540.79	1540.78	1.5	240	Specific	91.51	91.51	91.51	1.6	12	>sp|P06733|ENOA_HUMAN Alpha-enolase OS=Homo sapiens OX=9606 GN=ENO1 PE=1 SV=2	12374	2_20220324_nugc3_phos_33per_f1_r1.ScanId;v=1;d1=113900.113900.2	controllerType=0 controllerNumber=1 scan=113900	126.26
92583:2	23	K.VVIGMDVAASEFFR.S			770.895	2	1540.78	1540.78	-0.5	240	Specific	98.74	98.74	98.74	1.6	12	>sp|P06733|ENOA_HUMAN Alpha-enolase OS=Homo sapiens OX=9606 GN=ENO1 PE=1 SV=2	12374	2_20220324_nugc3_phos_33per_f1_r1.ScanId;v=1;d1=111203.111203.2	controllerType=0 controllerNumber=1 scan=111203	123.794
93914:2	23	K.VVIGMDVAASEFFR.S			770.896	2	1540.78	1540.78	0.8	240	Specific	234.23	234.23	234.23	5.92	12	>sp|P06733|ENOA_HUMAN Alpha-enolase OS=Homo sapiens OX=9606 GN=ENO1 PE=1 SV=2	12374	2_20220324_nugc3_phos_33per_f1_r1.ScanId;v=1;d1=112659.112659.2	controllerType=0 controllerNumber=1 scan=112659	125.118
101219:2	23	K.VVIGMDVAASEFFR.S			770.895	2	1540.78	1540.78	0.2	240	Specific	349.79	349.79	349.79	7.21	12	>sp|P06733|ENOA_HUMAN Alpha-enolase OS=Homo sapiens OX=9606 GN=ENO1 PE=1 SV=2	12374	2_20220324_nugc3_phos_33per_f1_r1.ScanId;v=1;d1=120826.120826.2	controllerType=0 controllerNumber=1 scan=120826	132.837
65898:2	23	R.YISPDQLADLYK.S			713.367	2	1425.73	1425.73	0.3	270	Specific	417.86	346.5	346.5	6.22	12	>sp|P06733|ENOA_HUMAN Alpha-enolase OS=Homo sapiens OX=9606 GN=ENO1 PE=1 SV=2	12374	2_20220324_nugc3_phos_33per_f1_r1.ScanId;v=1;d1=81127.81127.2	controllerType=0 controllerNumber=1 scan=81127	94.7884
96501:3	23	K.SFIKDYPVVSIEDPFDQDDWGAWQK.F			995.804	3	2985.4	2985.39	1.3	282	Specific	387.78	387.78	387.78	8.53	12	>sp|P06733|ENOA_HUMAN Alpha-enolase OS=Homo sapiens OX=9606 GN=ENO1 PE=1 SV=2	12374	2_20220324_nugc3_phos_33per_f1_r1.ScanId;v=1;d1=115513.115513.3	controllerType=0 controllerNumber=1 scan=115513	127.736
18975:2	23	K.SC[+57.021]NC[+57.021]LLLK.V		C[+57]*2	504.254	2	1007.5	1007.5	0.2	336	Specific	291.92	267.77	267.77	5.73	12	>sp|P06733|ENOA_HUMAN Alpha-enolase OS=Homo sapiens OX=9606 GN=ENO1 PE=1 SV=2	12374	2_20220324_nugc3_phos_33per_f1_r1.ScanId;v=1;d1=26987.26987.2	controllerType=0 controllerNumber=1 scan=26987	40.1606
26852:2	23	K.VNQIGSVTESLQAC[+57.021]K.L		C[+57]	817.415	2	1633.82	1633.82	0.3	344	Specific	313.47	313.47	313.47	6.94	12	>sp|P06733|ENOA_HUMAN Alpha-enolase OS=Homo sapiens OX=9606 GN=ENO1 PE=1 SV=2	12374	2_20220324_nugc3_phos_33per_f1_r1.ScanId;v=1;d1=36159.36159.2	controllerType=0 controllerNumber=1 scan=36159	49.5522
101656:3	23	R.SGETEDTFIADLVVGLC[+57.021]TGQIK.T		C[+57]	785.059	3	2353.16	2353.16	2.1	373	Specific	717.5	717.5	717.5	13.55	12	>sp|P06733|ENOA_HUMAN Alpha-enolase OS=Homo sapiens OX=9606 GN=ENO1 PE=1 SV=2	12374	2_20220324_nugc3_phos_33per_f1_r1.ScanId;v=1;d1=121296.121296.3	controllerType=0 controllerNumber=1 scan=121296	133.239
93067:5	24	K.AATSGVPSIYAPS[+79.966]T[+79.966]YAHLSPAKTPPPPAMIPMGPAYNGYPGGYPGDVDR.S		S[+80], T[+80]	1024.27	5	5117.34	5117.33	2.8	314	Specific	142.68	142.68	0.25	5.12	15	>sp|Q86X29|LSR_HUMAN Lipolysis-stimulated lipoprotein receptor OS=Homo sapiens OX=9606 GN=LSR PE=1 SV=4	3135	2_20220324_nugc3_phos_33per_f1_r1.ScanId;v=1;d1=111736.111736.5	controllerType=0 controllerNumber=1 scan=111736	124.288
93611:4	24	K.AATSGVPSIYAPST[+79.966]YAHLSPAKTPPPPAMIPMGPAY[+79.966]NGYPGGYPGDVDR.S		T[+80], Y[+80]	1280.33	4	5118.32	5117.33	-3.4	314	Specific	256.77	256.77	1.2	5.37	15	>sp|Q86X29|LSR_HUMAN Lipolysis-stimulated lipoprotein receptor OS=Homo sapiens OX=9606 GN=LSR PE=1 SV=4	3135	2_20220324_nugc3_phos_33per_f1_r1.ScanId;v=1;d1=112328.112328.4	controllerType=0 controllerNumber=1 scan=112328	124.82
93056:4	24	K.AATSGVPSIYAPST[+79.966]YAHLSPAKTPPPPAMIPMGPAY[+79.966]NGYPGGYPGDVDR.S		T[+80], Y[+80]	1280.09	4	5117.34	5117.33	1.9	314	Specific	421.16	421.16	1.2	7.74	15	>sp|Q86X29|LSR_HUMAN Lipolysis-stimulated lipoprotein receptor OS=Homo sapiens OX=9606 GN=LSR PE=1 SV=4	3135	2_20220324_nugc3_phos_33per_f1_r1.ScanId;v=1;d1=111724.111724.4	controllerType=0 controllerNumber=1 scan=111724	124.277
53056:2	24	R.SS[+79.966]SAGGQGSYVPLLR.D		S[+80]	779.866	2	1558.72	1558.73	-0.8	363	Specific	250.99	250.99	0.6	6.39	15	>sp|Q86X29|LSR_HUMAN Lipolysis-stimulated lipoprotein receptor OS=Homo sapiens OX=9606 GN=LSR PE=1 SV=4	3135	2_20220324_nugc3_phos_33per_f1_r1.ScanId;v=1;d1=66645.66645.2	controllerType=0 controllerNumber=1 scan=66645	80.8106
53202:2	24	R.SSS[+79.966]AGGQGSYVPLLR.D		S[+80]	779.866	2	1558.73	1558.73	-0.4	363	Specific	287.03	287.03	26.34	6.62	15	>sp|Q86X29|LSR_HUMAN Lipolysis-stimulated lipoprotein receptor OS=Homo sapiens OX=9606 GN=LSR PE=1 SV=4	3135	2_20220324_nugc3_phos_33per_f1_r1.ScanId;v=1;d1=66809.66809.6	controllerType=0 controllerNumber=1 scan=66809	80.9682
38945:2	24	R.AMS[+79.966]EVTSLHEDDWR.S		S[+80]	878.357	2	1755.71	1755.7	1.9	430	Specific	49.13	49.13	49.13	1.6	15	>sp|Q86X29|LSR_HUMAN Lipolysis-stimulated lipoprotein receptor OS=Homo sapiens OX=9606 GN=LSR PE=1 SV=4	3135	2_20220324_nugc3_phos_33per_f1_r1.ScanId;v=1;d1=50362.50362.2	controllerType=0 controllerNumber=1 scan=50362	64.4028
43060:2	24	R.AMSEVT[+79.966]S[+79.966]LHEDDWR.S		S[+80], T[+80]	918.339	2	1835.67	1835.67	-0.5	430	Specific	178.97	178.97	75.8	4.76	15	>sp|Q86X29|LSR_HUMAN Lipolysis-stimulated lipoprotein receptor OS=Homo sapiens OX=9606 GN=LSR PE=1 SV=4	3135	2_20220324_nugc3_phos_33per_f1_r1.ScanId;v=1;d1=55271.55271.3	controllerType=0 controllerNumber=1 scan=55271	69.6941
22415:3	24	R.GPALT[+79.966]PIRDEEWGGHSPRS[+79.966]PR.G		S[+80], T[+80]	825.703	3	2475.1	2475.1	-0.6	449	Specific	51.69	51.69	42.28	1.58	15	>sp|Q86X29|LSR_HUMAN Lipolysis-stimulated lipoprotein receptor OS=Homo sapiens OX=9606 GN=LSR PE=1 SV=4	3135	2_20220324_nugc3_phos_33per_f1_r1.ScanId;v=1;d1=31005.31005.3	controllerType=0 controllerNumber=1 scan=31005	44.2861
35254:3	24	R.ARS[+79.966]VDALDDLTPPSTAESGSR.S		S[+80]	742.342	3	2225.01	2225.01	1.9	491	Specific	541.43	541.43	180.88	8.01	15	>sp|Q86X29|LSR_HUMAN Lipolysis-stimulated lipoprotein receptor OS=Homo sapiens OX=9606 GN=LSR PE=1 SV=4	3135	2_20220324_nugc3_phos_33per_f1_r1.ScanId;v=1;d1=46007.46007.3	controllerType=0 controllerNumber=1 scan=46007	59.8303
31812:3	24	R.ARS[+79.966]VDALDDLTPPST[+79.966]AESGSRSPTSNGGR.S		S[+80], T[+80]	1021.11	3	3061.32	3061.33	-1.7	491	Specific	327.8	327.8	93.86	6.95	15	>sp|Q86X29|LSR_HUMAN Lipolysis-stimulated lipoprotein receptor OS=Homo sapiens OX=9606 GN=LSR PE=1 SV=4	3135	2_20220324_nugc3_phos_33per_f1_r1.ScanId;v=1;d1=41987.41987.3	controllerType=0 controllerNumber=1 scan=41987	55.6754
32192:3	24	R.ARS[+79.966]VDALDDLTPPSTAESGSRSPT[+79.966]SNGGR.S		S[+80], T[+80]	1021.11	3	3061.33	3061.33	1	491	Specific	913.37	895.98	24.91	15.99	15	>sp|Q86X29|LSR_HUMAN Lipolysis-stimulated lipoprotein receptor OS=Homo sapiens OX=9606 GN=LSR PE=1 SV=4	3135	2_20220324_nugc3_phos_33per_f1_r1.ScanId;v=1;d1=42414.42414.3	controllerType=0 controllerNumber=1 scan=42414	56.0789
35745:3	24	R.SVDALDDLTPPS[+79.966]TAESGSRSPTSNGGR.S		S[+80]	918.746	3	2754.22	2754.22	0.3	493	Specific	132.22	132.22	4.8	3.53	15	>sp|Q86X29|LSR_HUMAN Lipolysis-stimulated lipoprotein receptor OS=Homo sapiens OX=9606 GN=LSR PE=1 SV=4	3135	2_20220324_nugc3_phos_33per_f1_r1.ScanId;v=1;d1=46620.46620.3	controllerType=0 controllerNumber=1 scan=46620	60.5481
36134:3	24	R.SVDALDDLTPPS[+79.966]TAESGSRSPTSNGGR.S		S[+80]	918.746	3	2754.22	2754.22	0.6	493	Specific	206.56	206.56	4.8	6.39	15	>sp|Q86X29|LSR_HUMAN Lipolysis-stimulated lipoprotein receptor OS=Homo sapiens OX=9606 GN=LSR PE=1 SV=4	3135	2_20220324_nugc3_phos_33per_f1_r1.ScanId;v=1;d1=47083.47083.3	controllerType=0 controllerNumber=1 scan=47083	61.0386
35025:3	24	R.SVDALDDLT[+79.966]PPS[+79.966]TAESGSRSPTSNGGR.S		S[+80], T[+80]	945.403	3	2834.19	2834.19	2	493	Specific	133.46	133.46	23.58	5.48	15	>sp|Q86X29|LSR_HUMAN Lipolysis-stimulated lipoprotein receptor OS=Homo sapiens OX=9606 GN=LSR PE=1 SV=4	3135	2_20220324_nugc3_phos_33per_f1_r1.ScanId;v=1;d1=45690.45690.3	controllerType=0 controllerNumber=1 scan=45690	59.3884
34981:3	24	R.SVDALDDLT[+79.966]PPS[+79.966]TAESGSRSPTSNGGR.S		S[+80], T[+80]	945.4	3	2834.18	2834.19	-1.3	493	Specific	174.56	174.56	23.58	5.5	15	>sp|Q86X29|LSR_HUMAN Lipolysis-stimulated lipoprotein receptor OS=Homo sapiens OX=9606 GN=LSR PE=1 SV=4	3135	2_20220324_nugc3_phos_33per_f1_r1.ScanId;v=1;d1=45625.45625.3	controllerType=0 controllerNumber=1 scan=45625	59.2907
45352:3	24	R.S[+79.966]VDALDDLTPPST[+79.966]AESGSRSPTSNGGR.S		S[+80], T[+80]	945.401	3	2834.19	2834.19	0.2	493	Specific	186.39	186.39	72.74	5.82	15	>sp|Q86X29|LSR_HUMAN Lipolysis-stimulated lipoprotein receptor OS=Homo sapiens OX=9606 GN=LSR PE=1 SV=4	3135	2_20220324_nugc3_phos_33per_f1_r1.ScanId;v=1;d1=57916.57916.3	controllerType=0 controllerNumber=1 scan=57916	72.3399
11331:2	24	K.NLALS[+79.966]R.E		S[+80]	377.187	2	753.366	753.365	0.2	639	Specific	113.9	10.6	10.6	1.5	15	>sp|Q86X29|LSR_HUMAN Lipolysis-stimulated lipoprotein receptor OS=Homo sapiens OX=9606 GN=LSR PE=1 SV=4	3135	2_20220324_nugc3_phos_33per_f1_r1.ScanId;v=1;d1=17882.17882.2	controllerType=0 controllerNumber=1 scan=17882	30.3941
68748:2	24	K.NLALS[+79.966]RESLVV.-		S[+80]	640.834	2	1280.66	1280.66	-0.2	639	CRagged	68.18	15.08	3.2	1.26	15	>sp|Q86X29|LSR_HUMAN Lipolysis-stimulated lipoprotein receptor OS=Homo sapiens OX=9606 GN=LSR PE=1 SV=4	3135	2_20220324_nugc3_phos_33per_f1_r1.ScanId;v=1;d1=84404.84404.2	controllerType=0 controllerNumber=1 scan=84404	98.1152
69173:2	24	K.NLALS[+79.966]RESLVV.-		S[+80]	640.834	2	1280.66	1280.66	0.1	639	CRagged	369.01	247.88	38.12	5.39	15	>sp|Q86X29|LSR_HUMAN Lipolysis-stimulated lipoprotein receptor OS=Homo sapiens OX=9606 GN=LSR PE=1 SV=4	3135	2_20220324_nugc3_phos_33per_f1_r1.ScanId;v=1;d1=84901.84901.2	controllerType=0 controllerNumber=1 scan=84901	98.6194
91511:3	25	R.C[+57.021]GEASPPSAAC[+57.021]GSPAS[+79.966]QLVATPSLELGPIPAGEEK.A		C[+57]*2, S[+80]	1172.54	3	3515.6	3515.61	-2.4	588	Specific	163.4	163.4	13.71	5.44	13	>sp|Q66K74|MAP1S_HUMAN Microtubule-associated protein 1S OS=Homo sapiens OX=9606 GN=MAP1S PE=1 SV=2	6928	2_20220324_nugc3_phos_33per_f1_r1.ScanId;v=1;d1=110030.110030.3	controllerType=0 controllerNumber=1 scan=110030	122.71
58920:4	25	K.ALELPLAASSIPRPRT[+79.966]PS[+79.966]PESHR.S		S[+80], T[+80]	661.327	4	2642.29	2642.29	1.2	623	Specific	594.32	594.32	36.79	9.1	13	>sp|Q66K74|MAP1S_HUMAN Microtubule-associated protein 1S OS=Homo sapiens OX=9606 GN=MAP1S PE=1 SV=2	6928	2_20220324_nugc3_phos_33per_f1_r1.ScanId;v=1;d1=73238.73238.4	controllerType=0 controllerNumber=1 scan=73238	87.1161
47269:4	25	K.ALELPLAASSIPRPRT[+79.966]PS[+79.966]PESHRSPAEGSER.L		S[+80], T[+80]	864.667	4	3455.65	3455.65	-0.4	623	Specific	375.39	375.39	38.99	5	13	>sp|Q66K74|MAP1S_HUMAN Microtubule-associated protein 1S OS=Homo sapiens OX=9606 GN=MAP1S PE=1 SV=2	6928	2_20220324_nugc3_phos_33per_f1_r1.ScanId;v=1;d1=60108.60108.4	controllerType=0 controllerNumber=1 scan=60108	74.5236
41702:2	25	R.LSLS[+79.966]PLR.G		S[+80]	433.231	2	865.454	865.454	-0.2	654	Specific	161.38	57.96	57.96	1.59	13	>sp|Q66K74|MAP1S_HUMAN Microtubule-associated protein 1S OS=Homo sapiens OX=9606 GN=MAP1S PE=1 SV=2	6928	2_20220324_nugc3_phos_33per_f1_r1.ScanId;v=1;d1=53563.53563.2	controllerType=0 controllerNumber=1 scan=53563	67.6502
101061:5	25	R.LSLSPLRGGEAGPDASPTVT[+79.966]TPTVTTPS[+79.966]LPAEVGSPHSTEVDESLSVSFEQVLPPSAPTSEAGLSLPLRGPR.A		S[+80], T[+80]	1478.74	5	7389.65	7390.63	2.8	654	Specific	114.19	114.19	0	1.63	13	>sp|Q66K74|MAP1S_HUMAN Microtubule-associated protein 1S OS=Homo sapiens OX=9606 GN=MAP1S PE=1 SV=2	6928	2_20220324_nugc3_phos_33per_f1_r1.ScanId;v=1;d1=120656.120656.5	controllerType=0 controllerNumber=1 scan=120656	132.68
44888:4	25	R.RS[+79.966]ASPHDVDLC[+57.021]LVSPC[+57.021]EFEHR.K		C[+57]*2, S[+80]	648.535	4	2591.12	2591.12	0.6	728	Specific	123.54	123.54	9.6	3.52	13	>sp|Q66K74|MAP1S_HUMAN Microtubule-associated protein 1S OS=Homo sapiens OX=9606 GN=MAP1S PE=1 SV=2	6928	2_20220324_nugc3_phos_33per_f1_r1.ScanId;v=1;d1=57373.57373.4	controllerType=0 controllerNumber=1 scan=57373	71.7841
56727:3	25	R.S[+79.966]ASPHDVDLC[+57.021]LVSPC[+57.021]EFEHR.K		C[+57]*2, S[+80]	812.344	3	2435.02	2435.02	0.7	729	Specific	409.45	409.45	2.2	7.88	13	>sp|Q66K74|MAP1S_HUMAN Microtubule-associated protein 1S OS=Homo sapiens OX=9606 GN=MAP1S PE=1 SV=2	6928	2_20220324_nugc3_phos_33per_f1_r1.ScanId;v=1;d1=70760.70760.3	controllerType=0 controllerNumber=1 scan=70760	84.7393
42464:4	25	R.S[+79.966]ASPHDVDLC[+57.021]LVSPC[+57.021]EFEHRK.A		C[+57]*2, S[+80]	641.533	4	2563.11	2563.11	-0.5	729	Specific	119.32	119.32	2.2	1.6	13	>sp|Q66K74|MAP1S_HUMAN Microtubule-associated protein 1S OS=Homo sapiens OX=9606 GN=MAP1S PE=1 SV=2	6928	2_20220324_nugc3_phos_33per_f1_r1.ScanId;v=1;d1=54561.54561.4	controllerType=0 controllerNumber=1 scan=54561	68.9101
10078:2	25	R.KAVPMAPAPAS[+79.966]PGSSNDSSAR.S		S[+80]	1039.47	2	2077.94	2077.94	2.2	749	Specific	220.16	220.16	114.15	5.18	13	>sp|Q66K74|MAP1S_HUMAN Microtubule-associated protein 1S OS=Homo sapiens OX=9606 GN=MAP1S PE=1 SV=2	6928	2_20220324_nugc3_phos_33per_f1_r1.ScanId;v=1;d1=16380.16380.2	controllerType=0 controllerNumber=1 scan=16380	28.7426
07635:3	25	R.KAVPM[+15.995]APAPAS[+79.966]PGSSNDSSAR.S		M[+16], S[+80]	698.648	3	2093.93	2093.93	-0.7	749	Specific	344.35	344.35	228.74	6.88	13	>sp|Q66K74|MAP1S_HUMAN Microtubule-associated protein 1S OS=Homo sapiens OX=9606 GN=MAP1S PE=1 SV=2	6928	2_20220324_nugc3_phos_33per_f1_r1.ScanId;v=1;d1=13679.13679.3	controllerType=0 controllerNumber=1 scan=13679	26.1881
15045:3	25	K.AVPMAPAPAS[+79.966]PGSSNDSSAR.S		S[+80]	650.619	3	1949.84	1949.84	-0.2	750	Specific	476.91	476.91	199.86	8.79	13	>sp|Q66K74|MAP1S_HUMAN Microtubule-associated protein 1S OS=Homo sapiens OX=9606 GN=MAP1S PE=1 SV=2	6928	2_20220324_nugc3_phos_33per_f1_r1.ScanId;v=1;d1=22338.22338.6	controllerType=0 controllerNumber=1 scan=22338	35.2368
97417:4	25	R.AGGLGAEETPPTSVSESLPTLSDSDPVPLAPGAADS[+79.966]DEDTEGFGVPR.H		S[+80]	1169.53	4	4675.11	4675.11	0.8	774	Specific	652.7	652.7	128.81	10.44	13	>sp|Q66K74|MAP1S_HUMAN Microtubule-associated protein 1S OS=Homo sapiens OX=9606 GN=MAP1S PE=1 SV=2	6928	2_20220324_nugc3_phos_33per_f1_r1.ScanId;v=1;d1=116524.116524.4	controllerType=0 controllerNumber=1 scan=116524	128.696
100069:4	25	R.AGGLGAEETPPTSVSESLPT[+79.966]LSDSDPVPLAPGAADS[+79.966]DEDTEGFGVPR.H		S[+80], T[+80]	1189.77	4	4756.07	4755.08	-1.2	774	Specific	100.52	100.52	1.67	1.63	13	>sp|Q66K74|MAP1S_HUMAN Microtubule-associated protein 1S OS=Homo sapiens OX=9606 GN=MAP1S PE=1 SV=2	6928	2_20220324_nugc3_phos_33per_f1_r1.ScanId;v=1;d1=119547.119547.4	controllerType=0 controllerNumber=1 scan=119547	131.62
35897:2	26	M.[+42.011].SFTTRS[+79.966]TFSTNYR.S		.[42], S[+80]	845.367	2	1689.73	1689.73	-0.2	2	NRagged	165.13	165.13	19.28	1.6	18	>sp|P05783|K1C18_HUMAN Keratin, type I cytoskeletal 18 OS=Homo sapiens OX=9606 GN=KRT18 PE=1 SV=2	18707	2_20220324_nugc3_phos_33per_f1_r1.ScanId;v=1;d1=46791.46791.3	controllerType=0 controllerNumber=1 scan=46791	60.7112
35850:2	26	M.[+42.011].SFTTRS[+79.966]TFSTNYR.S		.[42], S[+80]	845.367	2	1689.73	1689.73	-0.1	2	NRagged	520.59	381.66	12.73	6.3	18	>sp|P05783|K1C18_HUMAN Keratin, type I cytoskeletal 18 OS=Homo sapiens OX=9606 GN=KRT18 PE=1 SV=2	18707	2_20220324_nugc3_phos_33per_f1_r1.ScanId;v=1;d1=46739.46739.2	controllerType=0 controllerNumber=1 scan=46739	60.6637
10852:2	26	R.ST[+79.966]FSTNYR.S		T[+80]	528.213	2	1055.42	1055.42	-0.9	7	Specific	292.31	200.14	0.21	3.87	18	>sp|P05783|K1C18_HUMAN Keratin, type I cytoskeletal 18 OS=Homo sapiens OX=9606 GN=KRT18 PE=1 SV=2	18707	2_20220324_nugc3_phos_33per_f1_r1.ScanId;v=1;d1=17306.17306.2	controllerType=0 controllerNumber=1 scan=17306	29.7597
11253:2	26	R.S[+79.966]TFSTNYR.S		S[+80]	528.213	2	1055.42	1055.42	-0.7	7	Specific	311.61	239.8	1.36	4.12	18	>sp|P05783|K1C18_HUMAN Keratin, type I cytoskeletal 18 OS=Homo sapiens OX=9606 GN=KRT18 PE=1 SV=2	18707	2_20220324_nugc3_phos_33per_f1_r1.ScanId;v=1;d1=17782.17782.2	controllerType=0 controllerNumber=1 scan=17782	30.2761
19058:2	26	R.SLGS[+79.966]VQAPSYGAR.P		S[+80]	686.817	2	1372.63	1372.63	0.3	15	Specific	248.11	248.11	68.24	5.62	18	>sp|P05783|K1C18_HUMAN Keratin, type I cytoskeletal 18 OS=Homo sapiens OX=9606 GN=KRT18 PE=1 SV=2	18707	2_20220324_nugc3_phos_33per_f1_r1.ScanId;v=1;d1=27080.27080.2	controllerType=0 controllerNumber=1 scan=27080	40.2481
38687:3	26	R.SLGSVQAPS[+79.966]YGARPVSSAASVYAGAGGSGSR.I		S[+80]	978.798	3	2934.38	2934.37	1.3	15	Specific	140.01	140.01	26.7	5.03	18	>sp|P05783|K1C18_HUMAN Keratin, type I cytoskeletal 18 OS=Homo sapiens OX=9606 GN=KRT18 PE=1 SV=2	18707	2_20220324_nugc3_phos_33per_f1_r1.ScanId;v=1;d1=50033.50033.3	controllerType=0 controllerNumber=1 scan=50033	63.9891
39005:3	26	R.SLGSVQAPS[+79.966]YGARPVSSAASVYAGAGGSGSR.I		S[+80]	978.794	3	2934.37	2934.37	-2.2	15	Specific	222.82	222.82	26.7	5.01	18	>sp|P05783|K1C18_HUMAN Keratin, type I cytoskeletal 18 OS=Homo sapiens OX=9606 GN=KRT18 PE=1 SV=2	18707	2_20220324_nugc3_phos_33per_f1_r1.ScanId;v=1;d1=50449.50449.3	controllerType=0 controllerNumber=1 scan=50449	64.5309
37488:3	26	R.SLGSVQAPS[+79.966]YGARPVSSAASVYAGAGGSGSR.I		S[+80]	978.798	3	2934.38	2934.37	1.7	15	Specific	291.9	291.9	26.7	6.95	18	>sp|P05783|K1C18_HUMAN Keratin, type I cytoskeletal 18 OS=Homo sapiens OX=9606 GN=KRT18 PE=1 SV=2	18707	2_20220324_nugc3_phos_33per_f1_r1.ScanId;v=1;d1=48662.48662.3	controllerType=0 controllerNumber=1 scan=48662	62.646
37462:3	26	R.SLGSVQAPS[+79.966]YGARPVSSAASVYAGAGGSGSR.I		S[+80]	978.794	3	2934.37	2934.37	-2.1	15	Specific	381.21	381.21	26.7	7.15	18	>sp|P05783|K1C18_HUMAN Keratin, type I cytoskeletal 18 OS=Homo sapiens OX=9606 GN=KRT18 PE=1 SV=2	18707	2_20220324_nugc3_phos_33per_f1_r1.ScanId;v=1;d1=48631.48631.3	controllerType=0 controllerNumber=1 scan=48631	62.6155
37051:3	26	R.SLGSVQAPS[+79.966]YGARPVSSAASVYAGAGGSGSR.I		S[+80]	978.795	3	2934.37	2934.37	-0.8	15	Specific	386.15	386.15	26.7	7.75	18	>sp|P05783|K1C18_HUMAN Keratin, type I cytoskeletal 18 OS=Homo sapiens OX=9606 GN=KRT18 PE=1 SV=2	18707	2_20220324_nugc3_phos_33per_f1_r1.ScanId;v=1;d1=48154.48154.3	controllerType=0 controllerNumber=1 scan=48154	62.1338
35372:3	26	R.SLGSVQAPSYGARPVSSAAS[+79.966]VYAGAGGSGSR.I		S[+80]	978.796	3	2934.37	2934.37	0.2	15	Specific	504.79	504.79	21.76	8.1	18	>sp|P05783|K1C18_HUMAN Keratin, type I cytoskeletal 18 OS=Homo sapiens OX=9606 GN=KRT18 PE=1 SV=2	18707	2_20220324_nugc3_phos_33per_f1_r1.ScanId;v=1;d1=46169.46169.3	controllerType=0 controllerNumber=1 scan=46169	60.0574
35515:2	26	R.SLGSVQAPSYGARPVSSAAS[+79.966]VYAGAGGSGSR.I		S[+80]	1467.69	2	2934.38	2934.37	1.5	15	Specific	542.53	542.53	34.45	7.9	18	>sp|P05783|K1C18_HUMAN Keratin, type I cytoskeletal 18 OS=Homo sapiens OX=9606 GN=KRT18 PE=1 SV=2	18707	2_20220324_nugc3_phos_33per_f1_r1.ScanId;v=1;d1=46351.46351.4	controllerType=0 controllerNumber=1 scan=46351	60.2716
36601:3	26	R.SLGSVQAPS[+79.966]YGARPVSSAASVYAGAGGSGSR.I		S[+80]	978.795	3	2934.37	2934.37	-0.8	15	Specific	562.01	562.01	10.65	8.6	18	>sp|P05783|K1C18_HUMAN Keratin, type I cytoskeletal 18 OS=Homo sapiens OX=9606 GN=KRT18 PE=1 SV=2	18707	2_20220324_nugc3_phos_33per_f1_r1.ScanId;v=1;d1=47635.47635.3	controllerType=0 controllerNumber=1 scan=47635	61.617
35378:3	26	R.SLGSVQAPSYGARPVS[+79.966]SAASVYAGAGGSGSR.I		S[+80]	978.796	3	2934.37	2934.37	-0.5	15	Specific	583.06	583.06	4.8	8.6	18	>sp|P05783|K1C18_HUMAN Keratin, type I cytoskeletal 18 OS=Homo sapiens OX=9606 GN=KRT18 PE=1 SV=2	18707	2_20220324_nugc3_phos_33per_f1_r1.ScanId;v=1;d1=46177.46177.3	controllerType=0 controllerNumber=1 scan=46177	60.0651
35510:2	26	R.SLGSVQAPSYGARPVSSAAS[+79.966]VYAGAGGSGSR.I		S[+80]	1467.69	2	2934.37	2934.37	-0.6	15	Specific	684.34	658.89	23.2	10.32	18	>sp|P05783|K1C18_HUMAN Keratin, type I cytoskeletal 18 OS=Homo sapiens OX=9606 GN=KRT18 PE=1 SV=2	18707	2_20220324_nugc3_phos_33per_f1_r1.ScanId;v=1;d1=46343.46343.2	controllerType=0 controllerNumber=1 scan=46343	60.2596
36130:3	26	R.SLGSVQAPSYGARPVSSAAS[+79.966]VYAGAGGSGSR.I		S[+80]	978.796	3	2934.37	2934.37	-0.3	15	Specific	705.3	705.3	5.88	11.6	18	>sp|P05783|K1C18_HUMAN Keratin, type I cytoskeletal 18 OS=Homo sapiens OX=9606 GN=KRT18 PE=1 SV=2	18707	2_20220324_nugc3_phos_33per_f1_r1.ScanId;v=1;d1=47077.47077.3	controllerType=0 controllerNumber=1 scan=47077	61.0308
36166:3	26	R.SLGSVQAPSYGARPVSSAAS[+79.966]VYAGAGGSGSR.I		S[+80]	978.796	3	2934.37	2934.37	-0.5	15	Specific	729.74	729.74	7.82	11.6	18	>sp|P05783|K1C18_HUMAN Keratin, type I cytoskeletal 18 OS=Homo sapiens OX=9606 GN=KRT18 PE=1 SV=2	18707	2_20220324_nugc3_phos_33per_f1_r1.ScanId;v=1;d1=47121.47121.3	controllerType=0 controllerNumber=1 scan=47121	61.0794
35762:3	26	R.SLGSVQAPSYGARPVSSAAS[+79.966]VYAGAGGSGSR.I		S[+80]	978.797	3	2934.37	2934.37	0.2	15	Specific	881.7	869.63	19.3	14.93	18	>sp|P05783|K1C18_HUMAN Keratin, type I cytoskeletal 18 OS=Homo sapiens OX=9606 GN=KRT18 PE=1 SV=2	18707	2_20220324_nugc3_phos_33per_f1_r1.ScanId;v=1;d1=46640.46640.3	controllerType=0 controllerNumber=1 scan=46640	60.5688
42068:3	26	R.SLGSVQAPS[+79.966]Y[+79.966]GARPVSSAASVYAGAGGSGSR.I		S[+80], Y[+80]	1005.45	3	3014.34	3014.34	1.1	15	Specific	6.06	6.06	6.06	1.6	18	>sp|P05783|K1C18_HUMAN Keratin, type I cytoskeletal 18 OS=Homo sapiens OX=9606 GN=KRT18 PE=1 SV=2	18707	2_20220324_nugc3_phos_33per_f1_r1.ScanId;v=1;d1=54090.54090.3	controllerType=0 controllerNumber=1 scan=54090	68.4084
40293:3	26	R.SLGSVQAPS[+79.966]Y[+79.966]GARPVSSAASVYAGAGGSGSR.I		S[+80], Y[+80]	1005.45	3	3014.35	3014.34	1.6	15	Specific	39.08	39.08	27.7	1.61	18	>sp|P05783|K1C18_HUMAN Keratin, type I cytoskeletal 18 OS=Homo sapiens OX=9606 GN=KRT18 PE=1 SV=2	18707	2_20220324_nugc3_phos_33per_f1_r1.ScanId;v=1;d1=51967.51967.3	controllerType=0 controllerNumber=1 scan=51967	66.1136
44124:3	26	R.SLGSVQAPS[+79.966]Y[+79.966]GARPVSSAASVYAGAGGSGSR.I		S[+80], Y[+80]	1005.45	3	3014.34	3014.34	0.8	15	Specific	75.3	75.3	10.37	1.76	18	>sp|P05783|K1C18_HUMAN Keratin, type I cytoskeletal 18 OS=Homo sapiens OX=9606 GN=KRT18 PE=1 SV=2	18707	2_20220324_nugc3_phos_33per_f1_r1.ScanId;v=1;d1=56515.56515.3	controllerType=0 controllerNumber=1 scan=56515	70.9715
40249:3	26	R.SLGSVQAPS[+79.966]Y[+79.966]GARPVSSAASVYAGAGGSGSR.I		S[+80], Y[+80]	1005.45	3	3014.34	3014.34	-0.5	15	Specific	83.9	83.9	27.7	1.61	18	>sp|P05783|K1C18_HUMAN Keratin, type I cytoskeletal 18 OS=Homo sapiens OX=9606 GN=KRT18 PE=1 SV=2	18707	2_20220324_nugc3_phos_33per_f1_r1.ScanId;v=1;d1=51917.51917.3	controllerType=0 controllerNumber=1 scan=51917	66.0673
42880:4	26	R.SLGSVQAPS[+79.966]Y[+79.966]GARPVSSAASVYAGAGGSGSR.I		S[+80], Y[+80]	754.341	4	3014.34	3014.34	0.2	15	Specific	101.19	101.19	18.35	3.68	18	>sp|P05783|K1C18_HUMAN Keratin, type I cytoskeletal 18 OS=Homo sapiens OX=9606 GN=KRT18 PE=1 SV=2	18707	2_20220324_nugc3_phos_33per_f1_r1.ScanId;v=1;d1=55051.55051.4	controllerType=0 controllerNumber=1 scan=55051	69.4463
43661:3	26	R.SLGS[+79.966]VQAPSY[+79.966]GARPVSSAASVYAGAGGSGSR.I		S[+80], Y[+80]	1005.45	3	3014.34	3014.34	0.9	15	Specific	119.36	119.36	11.72	1.94	18	>sp|P05783|K1C18_HUMAN Keratin, type I cytoskeletal 18 OS=Homo sapiens OX=9606 GN=KRT18 PE=1 SV=2	18707	2_20220324_nugc3_phos_33per_f1_r1.ScanId;v=1;d1=55987.55987.3	controllerType=0 controllerNumber=1 scan=55987	70.4564
43243:3	26	R.SLGSVQAPSY[+79.966]GARPVSSAAS[+79.966]VYAGAGGSGSR.I		S[+80], Y[+80]	1005.45	3	3014.34	3014.34	-0.3	15	Specific	211.48	211.48	13.23	4.32	18	>sp|P05783|K1C18_HUMAN Keratin, type I cytoskeletal 18 OS=Homo sapiens OX=9606 GN=KRT18 PE=1 SV=2	18707	2_20220324_nugc3_phos_33per_f1_r1.ScanId;v=1;d1=55497.55497.3	controllerType=0 controllerNumber=1 scan=55497	69.95
40770:3	26	R.SLGSVQAPS[+79.966]Y[+79.966]GARPVSSAASVYAGAGGSGSR.I		S[+80], Y[+80]	1005.45	3	3014.34	3014.34	0.3	15	Specific	248.16	248.16	24.59	6.73	18	>sp|P05783|K1C18_HUMAN Keratin, type I cytoskeletal 18 OS=Homo sapiens OX=9606 GN=KRT18 PE=1 SV=2	18707	2_20220324_nugc3_phos_33per_f1_r1.ScanId;v=1;d1=52506.52506.3	controllerType=0 controllerNumber=1 scan=52506	66.6319
43374:3	26	R.SLGSVQAPSY[+79.966]GARPVSSAAS[+79.966]VYAGAGGSGSR.I		S[+80], Y[+80]	1005.45	3	3014.34	3014.34	-0.2	15	Specific	251.67	251.67	10	6.4	18	>sp|P05783|K1C18_HUMAN Keratin, type I cytoskeletal 18 OS=Homo sapiens OX=9606 GN=KRT18 PE=1 SV=2	18707	2_20220324_nugc3_phos_33per_f1_r1.ScanId;v=1;d1=55649.55649.3	controllerType=0 controllerNumber=1 scan=55649	70.106
39842:3	26	R.SLGSVQAPS[+79.966]Y[+79.966]GARPVSSAASVYAGAGGSGSR.I		S[+80], Y[+80]	1005.45	3	3014.34	3014.34	-0.1	15	Specific	282.42	282.42	27.7	6.63	18	>sp|P05783|K1C18_HUMAN Keratin, type I cytoskeletal 18 OS=Homo sapiens OX=9606 GN=KRT18 PE=1 SV=2	18707	2_20220324_nugc3_phos_33per_f1_r1.ScanId;v=1;d1=51444.51444.3	controllerType=0 controllerNumber=1 scan=51444	65.5857
11997:3	26	R.PVSSAASVY[+79.966]AGAGGSGSR.I		Y[+80]	554.247	3	1660.73	1660.73	-3.3	28	Specific	156.33	156.33	42.19	3.89	18	>sp|P05783|K1C18_HUMAN Keratin, type I cytoskeletal 18 OS=Homo sapiens OX=9606 GN=KRT18 PE=1 SV=2	18707	2_20220324_nugc3_phos_33per_f1_r1.ScanId;v=1;d1=18669.18669.3	controllerType=0 controllerNumber=1 scan=18669	31.2168
12295:3	26	R.PVSSAASVY[+79.966]AGAGGSGSR.I		Y[+80]	554.249	3	1660.73	1660.73	-0.4	28	Specific	220.53	220.53	40.78	6.59	18	>sp|P05783|K1C18_HUMAN Keratin, type I cytoskeletal 18 OS=Homo sapiens OX=9606 GN=KRT18 PE=1 SV=2	18707	2_20220324_nugc3_phos_33per_f1_r1.ScanId;v=1;d1=19012.19012.3	controllerType=0 controllerNumber=1 scan=19012	31.5739
12424:2	26	R.PVSSAAS[+79.966]VYAGAGGSGSR.I		S[+80]	830.87	2	1660.73	1660.73	0.5	28	Specific	597.44	584.94	216.43	8.92	18	>sp|P05783|K1C18_HUMAN Keratin, type I cytoskeletal 18 OS=Homo sapiens OX=9606 GN=KRT18 PE=1 SV=2	18707	2_20220324_nugc3_phos_33per_f1_r1.ScanId;v=1;d1=19170.19170.2	controllerType=0 controllerNumber=1 scan=19170	31.7565
06662:2	26	R.STS[+79.966]FR.G		S[+80]	339.136	2	677.265	677.265	0	51	Specific	7.57	2	2	0.8	18	>sp|P05783|K1C18_HUMAN Keratin, type I cytoskeletal 18 OS=Homo sapiens OX=9606 GN=KRT18 PE=1 SV=2	18707	2_20220324_nugc3_phos_33per_f1_r1.ScanId;v=1;d1=12559.12559.2	controllerType=0 controllerNumber=1 scan=12559	25.0415
82797:4	26	R.STS[+79.966]FRGGMGSGGLATGIAGGLAGMGGIQNEKETMQSLNDR.L		S[+80]	999.215	4	3993.84	3993.83	2.7	51	Specific	334.95	334.95	1.2	6.39	18	>sp|P05783|K1C18_HUMAN Keratin, type I cytoskeletal 18 OS=Homo sapiens OX=9606 GN=KRT18 PE=1 SV=2	18707	2_20220324_nugc3_phos_33per_f1_r1.ScanId;v=1;d1=100407.100407.4	controllerType=0 controllerNumber=1 scan=100407	113.809
05208:3	26	K.IREHLEK.K			308.846	3	924.524	924.526	-2.9	112	Specific	162.46	49.69	49.69	1.35	18	>sp|P05783|K1C18_HUMAN Keratin, type I cytoskeletal 18 OS=Homo sapiens OX=9606 GN=KRT18 PE=1 SV=2	18707	2_20220324_nugc3_phos_33per_f1_r1.ScanId;v=1;d1=10932.10932.3	controllerType=0 controllerNumber=1 scan=10932	23.5102
64206:2	26	R.TVQSLEIDLDSMR.N			753.874	2	1506.74	1506.75	-4.2	302	Specific	298.54	298.54	298.54	4.43	18	>sp|P05783|K1C18_HUMAN Keratin, type I cytoskeletal 18 OS=Homo sapiens OX=9606 GN=KRT18 PE=1 SV=2	18707	2_20220324_nugc3_phos_33per_f1_r1.ScanId;v=1;d1=79238.79238.2	controllerType=0 controllerNumber=1 scan=79238	93.0119
54789:2	26	R.QAQEYEALLNIK.V			710.379	2	1419.75	1419.75	1.6	359	Specific	5.68	5.68	5.68	1.5	18	>sp|P05783|K1C18_HUMAN Keratin, type I cytoskeletal 18 OS=Homo sapiens OX=9606 GN=KRT18 PE=1 SV=2	18707	2_20220324_nugc3_phos_33per_f1_r1.ScanId;v=1;d1=68581.68581.2	controllerType=0 controllerNumber=1 scan=68581	82.6288
88396:3	26	R.LLEDGEDFNLGDALDS[+79.966]SNSMQTIQK.T		S[+80]	940.75	3	2820.24	2820.23	2.9	383	Specific	161.05	161.05	1.6	4.89	18	>sp|P05783|K1C18_HUMAN Keratin, type I cytoskeletal 18 OS=Homo sapiens OX=9606 GN=KRT18 PE=1 SV=2	18707	2_20220324_nugc3_phos_33per_f1_r1.ScanId;v=1;d1=106581.106581.3	controllerType=0 controllerNumber=1 scan=106581	119.531
06630:2	27	R.ARSDEGQLS[+79.966]PATR.G		S[+80]	734.333	2	1467.66	1467.66	0.5	712	Specific	432.39	326.39	35.28	5.77	17	>sp|Q15149|PLEC_HUMAN Plectin OS=Homo sapiens OX=9606 GN=PLEC PE=1 SV=3	18190	2_20220324_nugc3_phos_33per_f1_r1.ScanId;v=1;d1=12521.12521.2	controllerType=0 controllerNumber=1 scan=12521	25.003
66616:1	27	R.S[+79.966]WSLATFR.T		S[+80]	1047.47	1	1047.47	1047.47	0.1	1045	Specific	33.49	0	0	0.96	17	>sp|Q15149|PLEC_HUMAN Plectin OS=Homo sapiens OX=9606 GN=PLEC PE=1 SV=3	18190	2_20220324_nugc3_phos_33per_f1_r1.ScanId;v=1;d1=81928.81928.2	controllerType=0 controllerNumber=1 scan=81928	95.5373
66335:2	27	R.SWS[+79.966]LATFR.T		S[+80]	524.238	2	1047.47	1047.47	1.9	1045	Specific	127.35	99.99	99.99	1.6	17	>sp|Q15149|PLEC_HUMAN Plectin OS=Homo sapiens OX=9606 GN=PLEC PE=1 SV=3	18190	2_20220324_nugc3_phos_33per_f1_r1.ScanId;v=1;d1=81619.81619.2	controllerType=0 controllerNumber=1 scan=81619	95.2576
66841:2	27	R.SWS[+79.966]LATFR.T		S[+80]	524.236	2	1047.47	1047.47	-0.4	1045	Specific	224.76	135.53	107.09	1.71	17	>sp|Q15149|PLEC_HUMAN Plectin OS=Homo sapiens OX=9606 GN=PLEC PE=1 SV=3	18190	2_20220324_nugc3_phos_33per_f1_r1.ScanId;v=1;d1=82177.82177.2	controllerType=0 controllerNumber=1 scan=82177	95.7644
07364:3	27	K.AQLEPVAS[+79.966]PAKKPK.V		S[+80]	515.279	3	1543.82	1543.82	-0.7	1428	Specific	327.97	327.97	327.97	6.43	17	>sp|Q15149|PLEC_HUMAN Plectin OS=Homo sapiens OX=9606 GN=PLEC PE=1 SV=3	18190	2_20220324_nugc3_phos_33per_f1_r1.ScanId;v=1;d1=13385.13385.3	controllerType=0 controllerNumber=1 scan=13385	25.9237
66984:2	27	R.SLVPAAELLESR.V			642.864	2	1284.72	1284.72	3.8	3116	Specific	60.16	23.81	23.81	1.26	17	>sp|Q15149|PLEC_HUMAN Plectin OS=Homo sapiens OX=9606 GN=PLEC PE=1 SV=3	18190	2_20220324_nugc3_phos_33per_f1_r1.ScanId;v=1;d1=82349.82349.2	controllerType=0 controllerNumber=1 scan=82349	95.9533
101399:3	27	R.AGTLSITEFADMLSGNAGGFRS[+79.966]R.S		S[+80]	813.378	3	2438.12	2438.12	0.7	4361	Specific	1014.51	989.24	225.54	18.39	17	>sp|Q15149|PLEC_HUMAN Plectin OS=Homo sapiens OX=9606 GN=PLEC PE=1 SV=3	18190	2_20220324_nugc3_phos_33per_f1_r1.ScanId;v=1;d1=121021.121021.3	controllerType=0 controllerNumber=1 scan=121021	133.008
91512:3	27	R.AGTLSITEFADM[+15.995]LS[+79.966]GNAGGFRSR.S		M[+16], S[+80]	818.709	3	2454.11	2454.11	-0.1	4361	Specific	76.62	76.62	27.37	1.61	17	>sp|Q15149|PLEC_HUMAN Plectin OS=Homo sapiens OX=9606 GN=PLEC PE=1 SV=3	18190	2_20220324_nugc3_phos_33per_f1_r1.ScanId;v=1;d1=110031.110031.3	controllerType=0 controllerNumber=1 scan=110031	122.711
24921:2	27	R.SS[+79.966]SVGSSSSYPISPAVSR.T		S[+80]	917.912	2	1834.82	1834.82	-2.4	4384	Specific	146.32	146.32	0.6	1.93	17	>sp|Q15149|PLEC_HUMAN Plectin OS=Homo sapiens OX=9606 GN=PLEC PE=1 SV=3	18190	2_20220324_nugc3_phos_33per_f1_r1.ScanId;v=1;d1=33899.33899.2	controllerType=0 controllerNumber=1 scan=33899	47.2307
26307:2	27	R.SS[+79.966]SVGSSSSYPISPAVSR.T		S[+80]	917.915	2	1834.82	1834.82	0.8	4384	Specific	203.42	203.42	0.6	5.92	17	>sp|Q15149|PLEC_HUMAN Plectin OS=Homo sapiens OX=9606 GN=PLEC PE=1 SV=3	18190	2_20220324_nugc3_phos_33per_f1_r1.ScanId;v=1;d1=35530.35530.2	controllerType=0 controllerNumber=1 scan=35530	48.9204
20821:2	27	R.SSSVGSSSSYPIS[+79.966]PAVSR.T		S[+80]	917.914	2	1834.82	1834.82	-0.6	4384	Specific	275.2	275.2	96.2	6.39	17	>sp|Q15149|PLEC_HUMAN Plectin OS=Homo sapiens OX=9606 GN=PLEC PE=1 SV=3	18190	2_20220324_nugc3_phos_33per_f1_r1.ScanId;v=1;d1=29133.29133.2	controllerType=0 controllerNumber=1 scan=29133	42.3615
26171:2	27	R.SSSVGS[+79.966]SSSYPISPAVSR.T		S[+80]	917.915	2	1834.82	1834.82	0.4	4384	Specific	320.37	320.37	22.56	7.21	17	>sp|Q15149|PLEC_HUMAN Plectin OS=Homo sapiens OX=9606 GN=PLEC PE=1 SV=3	18190	2_20220324_nugc3_phos_33per_f1_r1.ScanId;v=1;d1=35371.35371.2	controllerType=0 controllerNumber=1 scan=35371	48.7608
25724:2	27	R.SS[+79.966]SVGSSSSYPISPAVSR.T		S[+80]	917.915	2	1834.82	1834.82	0.4	4384	Specific	324.89	324.89	0.6	7.21	17	>sp|Q15149|PLEC_HUMAN Plectin OS=Homo sapiens OX=9606 GN=PLEC PE=1 SV=3	18190	2_20220324_nugc3_phos_33per_f1_r1.ScanId;v=1;d1=34855.34855.2	controllerType=0 controllerNumber=1 scan=34855	48.2459
25315:2	27	R.SS[+79.966]SVGSSSSYPISPAVSR.T		S[+80]	917.914	2	1834.82	1834.82	-0.2	4384	Specific	443.82	431	0.6	7.79	17	>sp|Q15149|PLEC_HUMAN Plectin OS=Homo sapiens OX=9606 GN=PLEC PE=1 SV=3	18190	2_20220324_nugc3_phos_33per_f1_r1.ScanId;v=1;d1=34371.34371.2	controllerType=0 controllerNumber=1 scan=34371	47.7392
31434:2	27	R.SSSVGS[+79.966]SSSY[+79.966]PISPAVSR.T		S[+80], Y[+80]	957.899	2	1914.79	1914.79	1	4384	Specific	74.14	74.14	1.4	1.63	17	>sp|Q15149|PLEC_HUMAN Plectin OS=Homo sapiens OX=9606 GN=PLEC PE=1 SV=3	18190	2_20220324_nugc3_phos_33per_f1_r1.ScanId;v=1;d1=41543.41543.2	controllerType=0 controllerNumber=1 scan=41543	55.2108
32334:2	27	R.SSSVGS[+79.966]SSSY[+79.966]PISPAVSR.T		S[+80], Y[+80]	957.897	2	1914.79	1914.79	-0.9	4384	Specific	79.67	79.67	1.4	1.61	17	>sp|Q15149|PLEC_HUMAN Plectin OS=Homo sapiens OX=9606 GN=PLEC PE=1 SV=3	18190	2_20220324_nugc3_phos_33per_f1_r1.ScanId;v=1;d1=42573.42573.2	controllerType=0 controllerNumber=1 scan=42573	56.2308
31814:3	27	R.SS[+79.966]SVGSSSSY[+79.966]PISPAVSR.T		S[+80], Y[+80]	638.935	3	1914.79	1914.79	0.9	4384	Specific	97.84	97.84	0.65	3.68	17	>sp|Q15149|PLEC_HUMAN Plectin OS=Homo sapiens OX=9606 GN=PLEC PE=1 SV=3	18190	2_20220324_nugc3_phos_33per_f1_r1.ScanId;v=1;d1=41990.41990.3	controllerType=0 controllerNumber=1 scan=41990	55.6792
25567:2	27	R.SSSVGSSSSY[+79.966]PIS[+79.966]PAVSR.T		S[+80], Y[+80]	957.893	2	1914.78	1914.79	-4.6	4384	Specific	153.17	153.17	130.93	1.7	17	>sp|Q15149|PLEC_HUMAN Plectin OS=Homo sapiens OX=9606 GN=PLEC PE=1 SV=3	18190	2_20220324_nugc3_phos_33per_f1_r1.ScanId;v=1;d1=34666.34666.2	controllerType=0 controllerNumber=1 scan=34666	48.0452
25300:2	27	R.SSSVGSSSSY[+79.966]PIS[+79.966]PAVSR.T		S[+80], Y[+80]	957.897	2	1914.79	1914.79	-0.5	4384	Specific	167.92	167.92	34.14	3.86	17	>sp|Q15149|PLEC_HUMAN Plectin OS=Homo sapiens OX=9606 GN=PLEC PE=1 SV=3	18190	2_20220324_nugc3_phos_33per_f1_r1.ScanId;v=1;d1=34351.34351.2	controllerType=0 controllerNumber=1 scan=34351	47.715
31846:2	27	R.SS[+79.966]SVGSSSSY[+79.966]PISPAVSR.T		S[+80], Y[+80]	957.899	2	1914.79	1914.79	1.4	4384	Specific	237	237	1.4	4.32	17	>sp|Q15149|PLEC_HUMAN Plectin OS=Homo sapiens OX=9606 GN=PLEC PE=1 SV=3	18190	2_20220324_nugc3_phos_33per_f1_r1.ScanId;v=1;d1=42027.42027.2	controllerType=0 controllerNumber=1 scan=42027	55.7143
98375:3	27	R.TQLASWSDPTEET[+79.966]GPVAGILDTETLEK.V		T[+80]	990.129	3	2968.37	2968.37	0.8	4402	Specific	571.42	571.42	26.11	10.55	17	>sp|Q15149|PLEC_HUMAN Plectin OS=Homo sapiens OX=9606 GN=PLEC PE=1 SV=3	18190	2_20220324_nugc3_phos_33per_f1_r1.ScanId;v=1;d1=117620.117620.3	controllerType=0 controllerNumber=1 scan=117620	129.755
64493:3	27	R.RGS[+79.966]FDATGSGFSMTFSSSSYSSSGYGR.R		S[+80]	951.725	3	2853.16	2853.15	4.8	4640	Specific	37.71	37.71	16.8	1.62	17	>sp|Q15149|PLEC_HUMAN Plectin OS=Homo sapiens OX=9606 GN=PLEC PE=1 SV=3	18190	2_20220324_nugc3_phos_33per_f1_r1.ScanId;v=1;d1=79552.79552.3	controllerType=0 controllerNumber=1 scan=79552	93.295
73528:3	27	R.RGS[+79.966]FDAT[+79.966]GSGFSMTFSSSSYSSSGYGR.R		S[+80], T[+80]	978.376	3	2933.11	2933.11	0.1	4640	Specific	27.82	27.82	12.6	1.62	17	>sp|Q15149|PLEC_HUMAN Plectin OS=Homo sapiens OX=9606 GN=PLEC PE=1 SV=3	18190	2_20220324_nugc3_phos_33per_f1_r1.ScanId;v=1;d1=89876.89876.3	controllerType=0 controllerNumber=1 scan=89876	103.537
74102:3	27	R.RGS[+79.966]FDATGSGFSMTFSSSSY[+79.966]SSSGYGR.R		S[+80], Y[+80]	978.375	3	2933.11	2933.11	-0.1	4640	Specific	167.94	167.94	34.53	5.66	17	>sp|Q15149|PLEC_HUMAN Plectin OS=Homo sapiens OX=9606 GN=PLEC PE=1 SV=3	18190	2_20220324_nugc3_phos_33per_f1_r1.ScanId;v=1;d1=90513.90513.3	controllerType=0 controllerNumber=1 scan=90513	104.128
85939:3	28	R.RVVLGDGVQLPPGDY[+79.966]STTPGGTLFSTTPGGTR.I		Y[+80]	1095.2	3	3283.59	3283.6	-1.6	20	Specific	18.74	18.74	18.74	1.63	20	>sp|Q13541|4EBP1_HUMAN Eukaryotic translation initiation factor 4E-binding protein 1 OS=Homo sapiens OX=9606 GN=EIF4EBP1 PE=1 SV=3	13337	2_20220324_nugc3_phos_33per_f1_r1.ScanId;v=1;d1=103876.103876.3	controllerType=0 controllerNumber=1 scan=103876	117.027
86417:3	28	R.RVVLGDGVQLPPGDY[+79.966]STTPGGTLFSTTPGGTR.I		Y[+80]	1095.21	3	3283.6	3283.6	0.4	20	Specific	19.62	19.62	19.62	1.61	20	>sp|Q13541|4EBP1_HUMAN Eukaryotic translation initiation factor 4E-binding protein 1 OS=Homo sapiens OX=9606 GN=EIF4EBP1 PE=1 SV=3	13337	2_20220324_nugc3_phos_33per_f1_r1.ScanId;v=1;d1=104401.104401.3	controllerType=0 controllerNumber=1 scan=104401	117.504
85161:3	28	R.RVVLGDGVQLPPGDY[+79.966]STTPGGTLFSTTPGGTR.I		Y[+80]	1095.21	3	3283.61	3283.6	1.7	20	Specific	27.06	27.06	3.15	1.66	20	>sp|Q13541|4EBP1_HUMAN Eukaryotic translation initiation factor 4E-binding protein 1 OS=Homo sapiens OX=9606 GN=EIF4EBP1 PE=1 SV=3	13337	2_20220324_nugc3_phos_33per_f1_r1.ScanId;v=1;d1=103019.103019.3	controllerType=0 controllerNumber=1 scan=103019	116.244
85676:3	28	R.RVVLGDGVQLPPGDY[+79.966]STTPGGTLFSTTPGGTR.I		Y[+80]	1095.21	3	3283.6	3283.6	0.4	20	Specific	40.89	40.89	28.02	1.94	20	>sp|Q13541|4EBP1_HUMAN Eukaryotic translation initiation factor 4E-binding protein 1 OS=Homo sapiens OX=9606 GN=EIF4EBP1 PE=1 SV=3	13337	2_20220324_nugc3_phos_33per_f1_r1.ScanId;v=1;d1=103587.103587.3	controllerType=0 controllerNumber=1 scan=103587	116.762
90105:4	28	R.RVVLGDGVQLPPGDY[+79.966]STTPGGTLFSTT[+79.966]PGGTR.I		T[+80], Y[+80]	841.645	4	3363.56	3363.57	-1.6	20	Specific	156.47	156.47	2	5.69	20	>sp|Q13541|4EBP1_HUMAN Eukaryotic translation initiation factor 4E-binding protein 1 OS=Homo sapiens OX=9606 GN=EIF4EBP1 PE=1 SV=3	13337	2_20220324_nugc3_phos_33per_f1_r1.ScanId;v=1;d1=108462.108462.4	controllerType=0 controllerNumber=1 scan=108462	121.243
90286:3	28	R.RVVLGDGVQLPPGDY[+79.966]STTPGGTLFSTT[+79.966]PGGTR.I		T[+80], Y[+80]	1121.87	3	3363.58	3363.57	4.4	20	Specific	265.2	265.2	2	5.87	20	>sp|Q13541|4EBP1_HUMAN Eukaryotic translation initiation factor 4E-binding protein 1 OS=Homo sapiens OX=9606 GN=EIF4EBP1 PE=1 SV=3	13337	2_20220324_nugc3_phos_33per_f1_r1.ScanId;v=1;d1=108664.108664.3	controllerType=0 controllerNumber=1 scan=108664	121.43
91131:3	28	R.RVVLGDGVQLPPGDY[+79.966]STTPGGTLFST[+79.966]TPGGTR.I		T[+80], Y[+80]	1121.86	3	3363.56	3363.57	-3	20	Specific	276.81	276.81	0.69	5.8	20	>sp|Q13541|4EBP1_HUMAN Eukaryotic translation initiation factor 4E-binding protein 1 OS=Homo sapiens OX=9606 GN=EIF4EBP1 PE=1 SV=3	13337	2_20220324_nugc3_phos_33per_f1_r1.ScanId;v=1;d1=109608.109608.3	controllerType=0 controllerNumber=1 scan=109608	122.317
90775:3	28	R.RVVLGDGVQLPPGDY[+79.966]STTPGGTLFST[+79.966]TPGGTR.I		T[+80], Y[+80]	1121.86	3	3363.57	3363.57	0.7	20	Specific	306.04	306.04	2	6.95	20	>sp|Q13541|4EBP1_HUMAN Eukaryotic translation initiation factor 4E-binding protein 1 OS=Homo sapiens OX=9606 GN=EIF4EBP1 PE=1 SV=3	13337	2_20220324_nugc3_phos_33per_f1_r1.ScanId;v=1;d1=109211.109211.3	controllerType=0 controllerNumber=1 scan=109211	121.947
89261:3	28	R.RVVLGDGVQLPPGDY[+79.966]STTPGGTLFSTT[+79.966]PGGTR.I		T[+80], Y[+80]	1121.86	3	3363.56	3363.57	-0.6	20	Specific	312.78	312.78	2	6.63	20	>sp|Q13541|4EBP1_HUMAN Eukaryotic translation initiation factor 4E-binding protein 1 OS=Homo sapiens OX=9606 GN=EIF4EBP1 PE=1 SV=3	13337	2_20220324_nugc3_phos_33per_f1_r1.ScanId;v=1;d1=107536.107536.3	controllerType=0 controllerNumber=1 scan=107536	120.405
87326:4	28	R.RVVLGDGVQLPPGDY[+79.966]STTPGGTLFSTT[+79.966]PGGTR.I		T[+80], Y[+80]	841.649	4	3363.57	3363.57	1.9	20	Specific	341.77	341.77	2	8.22	20	>sp|Q13541|4EBP1_HUMAN Eukaryotic translation initiation factor 4E-binding protein 1 OS=Homo sapiens OX=9606 GN=EIF4EBP1 PE=1 SV=3	13337	2_20220324_nugc3_phos_33per_f1_r1.ScanId;v=1;d1=105404.105404.4	controllerType=0 controllerNumber=1 scan=105404	118.427
89262:4	28	R.RVVLGDGVQLPPGDY[+79.966]STTPGGTLFSTT[+79.966]PGGTR.I		T[+80], Y[+80]	841.647	4	3363.56	3363.57	-0.3	20	Specific	345.46	345.46	4.67	7.89	20	>sp|Q13541|4EBP1_HUMAN Eukaryotic translation initiation factor 4E-binding protein 1 OS=Homo sapiens OX=9606 GN=EIF4EBP1 PE=1 SV=3	13337	2_20220324_nugc3_phos_33per_f1_r1.ScanId;v=1;d1=107537.107537.4	controllerType=0 controllerNumber=1 scan=107537	120.407
89778:3	28	R.RVVLGDGVQLPPGDY[+79.966]STTPGGTLFSTT[+79.966]PGGTR.I		T[+80], Y[+80]	1121.86	3	3363.57	3363.57	2.7	20	Specific	390.27	390.27	2	7.61	20	>sp|Q13541|4EBP1_HUMAN Eukaryotic translation initiation factor 4E-binding protein 1 OS=Homo sapiens OX=9606 GN=EIF4EBP1 PE=1 SV=3	13337	2_20220324_nugc3_phos_33per_f1_r1.ScanId;v=1;d1=108104.108104.3	controllerType=0 controllerNumber=1 scan=108104	120.918
87249:3	28	R.RVVLGDGVQLPPGDY[+79.966]STTPGGTLFSTT[+79.966]PGGTR.I		T[+80], Y[+80]	1121.86	3	3363.57	3363.57	-0.1	20	Specific	404.99	404.99	2	7.85	20	>sp|Q13541|4EBP1_HUMAN Eukaryotic translation initiation factor 4E-binding protein 1 OS=Homo sapiens OX=9606 GN=EIF4EBP1 PE=1 SV=3	13337	2_20220324_nugc3_phos_33per_f1_r1.ScanId;v=1;d1=105322.105322.3	controllerType=0 controllerNumber=1 scan=105322	118.356
89245:3	28	R.RVVLGDGVQLPPGDY[+79.966]STTPGGTLFSTT[+79.966]PGGTR.I		T[+80], Y[+80]	1121.86	3	3363.56	3363.57	-1	20	Specific	460.64	460.64	2	7.8	20	>sp|Q13541|4EBP1_HUMAN Eukaryotic translation initiation factor 4E-binding protein 1 OS=Homo sapiens OX=9606 GN=EIF4EBP1 PE=1 SV=3	13337	2_20220324_nugc3_phos_33per_f1_r1.ScanId;v=1;d1=107516.107516.3	controllerType=0 controllerNumber=1 scan=107516	120.383
87779:3	28	R.RVVLGDGVQLPPGDY[+79.966]STTPGGTLFSTT[+79.966]PGGTR.I		T[+80], Y[+80]	1121.86	3	3363.56	3363.57	-1	20	Specific	477.63	477.63	2	7.8	20	>sp|Q13541|4EBP1_HUMAN Eukaryotic translation initiation factor 4E-binding protein 1 OS=Homo sapiens OX=9606 GN=EIF4EBP1 PE=1 SV=3	13337	2_20220324_nugc3_phos_33per_f1_r1.ScanId;v=1;d1=105897.105897.3	controllerType=0 controllerNumber=1 scan=105897	118.864
88754:4	28	R.RVVLGDGVQLPPGDY[+79.966]STTPGGTLFSTT[+79.966]PGGTR.I		T[+80], Y[+80]	841.648	4	3363.57	3363.57	0.8	20	Specific	489.77	489.77	2	9.1	20	>sp|Q13541|4EBP1_HUMAN Eukaryotic translation initiation factor 4E-binding protein 1 OS=Homo sapiens OX=9606 GN=EIF4EBP1 PE=1 SV=3	13337	2_20220324_nugc3_phos_33per_f1_r1.ScanId;v=1;d1=106971.106971.4	controllerType=0 controllerNumber=1 scan=106971	119.877
88236:3	28	R.RVVLGDGVQLPPGDY[+79.966]STTPGGTLFSTT[+79.966]PGGTR.I		T[+80], Y[+80]	1121.86	3	3363.57	3363.57	2	20	Specific	534.57	534.57	2	8.18	20	>sp|Q13541|4EBP1_HUMAN Eukaryotic translation initiation factor 4E-binding protein 1 OS=Homo sapiens OX=9606 GN=EIF4EBP1 PE=1 SV=3	13337	2_20220324_nugc3_phos_33per_f1_r1.ScanId;v=1;d1=106407.106407.3	controllerType=0 controllerNumber=1 scan=106407	119.375
87407:4	28	R.RVVLGDGVQLPPGDYS[+79.966]TTPGGT[+79.966]LFSTTPGGTRIIYDR.K		S[+80], T[+80]	1006.74	4	4023.94	4023.93	4.3	20	Specific	9.06	9.06	9.06	1.6	20	>sp|Q13541|4EBP1_HUMAN Eukaryotic translation initiation factor 4E-binding protein 1 OS=Homo sapiens OX=9606 GN=EIF4EBP1 PE=1 SV=3	13337	2_20220324_nugc3_phos_33per_f1_r1.ScanId;v=1;d1=105492.105492.4	controllerType=0 controllerNumber=1 scan=105492	118.503
85229:4	28	R.RVVLGDGVQLPPGDYS[+79.966]TTPGGT[+79.966]LFSTTPGGTRIIYDR.K		S[+80], T[+80]	1006.74	4	4023.93	4023.93	1	20	Specific	54.03	54.03	2.4	1.62	20	>sp|Q13541|4EBP1_HUMAN Eukaryotic translation initiation factor 4E-binding protein 1 OS=Homo sapiens OX=9606 GN=EIF4EBP1 PE=1 SV=3	13337	2_20220324_nugc3_phos_33per_f1_r1.ScanId;v=1;d1=103095.103095.4	controllerType=0 controllerNumber=1 scan=103095	116.313
86841:4	28	R.RVVLGDGVQLPPGDYS[+79.966]TTPGGT[+79.966]LFSTTPGGTRIIYDR.K		S[+80], T[+80]	1006.74	4	4023.93	4023.93	1.7	20	Specific	168.39	168.39	2.4	5.2	20	>sp|Q13541|4EBP1_HUMAN Eukaryotic translation initiation factor 4E-binding protein 1 OS=Homo sapiens OX=9606 GN=EIF4EBP1 PE=1 SV=3	13337	2_20220324_nugc3_phos_33per_f1_r1.ScanId;v=1;d1=104861.104861.4	controllerType=0 controllerNumber=1 scan=104861	117.911
86311:4	28	R.RVVLGDGVQLPPGDYS[+79.966]TTPGGTLFSTT[+79.966]PGGTRIIYDR.K		S[+80], T[+80]	1006.74	4	4023.93	4023.93	0.9	20	Specific	325.11	325.11	2.4	7.05	20	>sp|Q13541|4EBP1_HUMAN Eukaryotic translation initiation factor 4E-binding protein 1 OS=Homo sapiens OX=9606 GN=EIF4EBP1 PE=1 SV=3	13337	2_20220324_nugc3_phos_33per_f1_r1.ScanId;v=1;d1=104286.104286.4	controllerType=0 controllerNumber=1 scan=104286	117.4
85759:4	28	R.RVVLGDGVQLPPGDYS[+79.966]TTPGGTLFSTT[+79.966]PGGTRIIYDR.K		S[+80], T[+80]	1006.74	4	4023.93	4023.93	1.3	20	Specific	392	392	0.19	7.91	20	>sp|Q13541|4EBP1_HUMAN Eukaryotic translation initiation factor 4E-binding protein 1 OS=Homo sapiens OX=9606 GN=EIF4EBP1 PE=1 SV=3	13337	2_20220324_nugc3_phos_33per_f1_r1.ScanId;v=1;d1=103677.103677.4	controllerType=0 controllerNumber=1 scan=103677	116.842
94291:3	28	R.VVLGDGVQLPPGDY[+79.966]STTPGGTLFSTT[+79.966]PGGTR.I		T[+80], Y[+80]	1069.83	3	3207.46	3207.46	-0.9	21	Specific	99.36	99.36	4.4	1.65	20	>sp|Q13541|4EBP1_HUMAN Eukaryotic translation initiation factor 4E-binding protein 1 OS=Homo sapiens OX=9606 GN=EIF4EBP1 PE=1 SV=3	13337	2_20220324_nugc3_phos_33per_f1_r1.ScanId;v=1;d1=113075.113075.3	controllerType=0 controllerNumber=1 scan=113075	125.501
97333:3	28	R.VVLGDGVQLPPGDY[+79.966]STTPGGTLFSTT[+79.966]PGGTR.I		T[+80], Y[+80]	1069.83	3	3207.47	3207.46	0.6	21	Specific	238.92	238.92	1.14	5.6	20	>sp|Q13541|4EBP1_HUMAN Eukaryotic translation initiation factor 4E-binding protein 1 OS=Homo sapiens OX=9606 GN=EIF4EBP1 PE=1 SV=3	13337	2_20220324_nugc3_phos_33per_f1_r1.ScanId;v=1;d1=116431.116431.3	controllerType=0 controllerNumber=1 scan=116431	128.61
96815:3	28	R.VVLGDGVQLPPGDY[+79.966]STTPGGTLFSTT[+79.966]PGGTR.I		T[+80], Y[+80]	1069.83	3	3207.47	3207.46	0.5	21	Specific	311.56	305.93	4.4	6.63	20	>sp|Q13541|4EBP1_HUMAN Eukaryotic translation initiation factor 4E-binding protein 1 OS=Homo sapiens OX=9606 GN=EIF4EBP1 PE=1 SV=3	13337	2_20220324_nugc3_phos_33per_f1_r1.ScanId;v=1;d1=115865.115865.3	controllerType=0 controllerNumber=1 scan=115865	128.088
95776:3	28	R.VVLGDGVQLPPGDY[+79.966]STTPGGTLFSTT[+79.966]PGGTR.I		T[+80], Y[+80]	1069.83	3	3207.47	3207.46	2.1	21	Specific	382.57	333.75	4.4	6.44	20	>sp|Q13541|4EBP1_HUMAN Eukaryotic translation initiation factor 4E-binding protein 1 OS=Homo sapiens OX=9606 GN=EIF4EBP1 PE=1 SV=3	13337	2_20220324_nugc3_phos_33per_f1_r1.ScanId;v=1;d1=114721.114721.3	controllerType=0 controllerNumber=1 scan=114721	127.022
95263:3	28	R.VVLGDGVQLPPGDY[+79.966]STTPGGTLFSTT[+79.966]PGGTR.I		T[+80], Y[+80]	1069.83	3	3207.47	3207.46	0.8	21	Specific	385.44	363.7	4.4	9.07	20	>sp|Q13541|4EBP1_HUMAN Eukaryotic translation initiation factor 4E-binding protein 1 OS=Homo sapiens OX=9606 GN=EIF4EBP1 PE=1 SV=3	13337	2_20220324_nugc3_phos_33per_f1_r1.ScanId;v=1;d1=114158.114158.3	controllerType=0 controllerNumber=1 scan=114158	126.513
96302:3	28	R.VVLGDGVQLPPGDY[+79.966]STTPGGTLFSTT[+79.966]PGGTR.I		T[+80], Y[+80]	1069.83	3	3207.47	3207.46	2.1	21	Specific	410.39	394.45	4.4	7.07	20	>sp|Q13541|4EBP1_HUMAN Eukaryotic translation initiation factor 4E-binding protein 1 OS=Homo sapiens OX=9606 GN=EIF4EBP1 PE=1 SV=3	13337	2_20220324_nugc3_phos_33per_f1_r1.ScanId;v=1;d1=115293.115293.3	controllerType=0 controllerNumber=1 scan=115293	127.531
94789:3	28	R.VVLGDGVQLPPGDY[+79.966]STTPGGTLFSTT[+79.966]PGGTR.I		T[+80], Y[+80]	1069.83	3	3207.47	3207.46	1.3	21	Specific	447.12	397.62	4.4	7.8	20	>sp|Q13541|4EBP1_HUMAN Eukaryotic translation initiation factor 4E-binding protein 1 OS=Homo sapiens OX=9606 GN=EIF4EBP1 PE=1 SV=3	13337	2_20220324_nugc3_phos_33per_f1_r1.ScanId;v=1;d1=113626.113626.3	controllerType=0 controllerNumber=1 scan=113626	126.007
91528:4	28	R.VVLGDGVQLPPGDYSTT[+79.966]PGGTLFS[+79.966]TTPGGTRIIYDR.K		S[+80], T[+80]	967.713	4	3867.83	3867.82	1.7	21	Specific	20.49	20.49	1.13	1.61	20	>sp|Q13541|4EBP1_HUMAN Eukaryotic translation initiation factor 4E-binding protein 1 OS=Homo sapiens OX=9606 GN=EIF4EBP1 PE=1 SV=3	13337	2_20220324_nugc3_phos_33per_f1_r1.ScanId;v=1;d1=110049.110049.4	controllerType=0 controllerNumber=1 scan=110049	122.726
92549:3	28	R.VVLGDGVQLPPGDYS[+79.966]T[+79.966]TPGGTLFSTTPGGTRIIYDR.K		S[+80], T[+80]	1289.95	3	3867.83	3867.82	0.8	21	Specific	182.76	182.76	0.26	2.2	20	>sp|Q13541|4EBP1_HUMAN Eukaryotic translation initiation factor 4E-binding protein 1 OS=Homo sapiens OX=9606 GN=EIF4EBP1 PE=1 SV=3	13337	2_20220324_nugc3_phos_33per_f1_r1.ScanId;v=1;d1=111167.111167.3	controllerType=0 controllerNumber=1 scan=111167	123.76
92044:4	28	R.VVLGDGVQLPPGDY[+79.966]STTPGGTLFSTT[+79.966]PGGTRIIYDR.K		T[+80], Y[+80]	967.712	4	3867.82	3867.82	0.2	21	Specific	448.25	448.25	0	8.96	20	>sp|Q13541|4EBP1_HUMAN Eukaryotic translation initiation factor 4E-binding protein 1 OS=Homo sapiens OX=9606 GN=EIF4EBP1 PE=1 SV=3	13337	2_20220324_nugc3_phos_33per_f1_r1.ScanId;v=1;d1=110615.110615.4	controllerType=0 controllerNumber=1 scan=110615	123.24
85924:4	28	R.VVLGDGVQLPPGDYSTT[+79.966]PGGTLFS[+79.966]TTPGGTRIIYDRK.F		S[+80], T[+80]	999.738	4	3995.93	3995.92	2.7	21	Specific	37.34	37.34	1.2	1.6	20	>sp|Q13541|4EBP1_HUMAN Eukaryotic translation initiation factor 4E-binding protein 1 OS=Homo sapiens OX=9606 GN=EIF4EBP1 PE=1 SV=3	13337	2_20220324_nugc3_phos_33per_f1_r1.ScanId;v=1;d1=103859.103859.4	controllerType=0 controllerNumber=1 scan=103859	117.01
85750:4	28	R.VVLGDGVQLPPGDY[+79.966]STTPGGTLFSTT[+79.966]PGGTRIIYDRK.F		T[+80], Y[+80]	999.737	4	3995.93	3995.92	2.1	21	Specific	53.3	53.3	0	1.69	20	>sp|Q13541|4EBP1_HUMAN Eukaryotic translation initiation factor 4E-binding protein 1 OS=Homo sapiens OX=9606 GN=EIF4EBP1 PE=1 SV=3	13337	2_20220324_nugc3_phos_33per_f1_r1.ScanId;v=1;d1=103667.103667.4	controllerType=0 controllerNumber=1 scan=103667	116.833
84217:3	28	R.VVLGDGVQLPPGDY[+79.966]STTPGGTLFSTT[+79.966]PGGTRIIYDRK.F		T[+80], Y[+80]	1332.65	3	3995.93	3995.92	1.9	21	Specific	182.85	182.85	0	4.81	20	>sp|Q13541|4EBP1_HUMAN Eukaryotic translation initiation factor 4E-binding protein 1 OS=Homo sapiens OX=9606 GN=EIF4EBP1 PE=1 SV=3	13337	2_20220324_nugc3_phos_33per_f1_r1.ScanId;v=1;d1=101975.101975.3	controllerType=0 controllerNumber=1 scan=101975	115.28
85221:4	28	R.VVLGDGVQLPPGDYS[+79.966]TTPGGTLFSTT[+79.966]PGGTRIIYDRK.F		S[+80], T[+80]	999.736	4	3995.92	3995.92	0.9	21	Specific	258	258	0	6.45	20	>sp|Q13541|4EBP1_HUMAN Eukaryotic translation initiation factor 4E-binding protein 1 OS=Homo sapiens OX=9606 GN=EIF4EBP1 PE=1 SV=3	13337	2_20220324_nugc3_phos_33per_f1_r1.ScanId;v=1;d1=103086.103086.4	controllerType=0 controllerNumber=1 scan=103086	116.305
83691:4	28	R.VVLGDGVQLPPGDY[+79.966]STTPGGTLFSTT[+79.966]PGGTRIIYDRK.F		T[+80], Y[+80]	999.736	4	3995.92	3995.92	0.8	21	Specific	458.37	458.37	0	7.85	20	>sp|Q13541|4EBP1_HUMAN Eukaryotic translation initiation factor 4E-binding protein 1 OS=Homo sapiens OX=9606 GN=EIF4EBP1 PE=1 SV=3	13337	2_20220324_nugc3_phos_33per_f1_r1.ScanId;v=1;d1=101399.101399.4	controllerType=0 controllerNumber=1 scan=101399	114.749
84718:4	28	R.VVLGDGVQLPPGDY[+79.966]STTPGGTLFSTT[+79.966]PGGTRIIYDRK.F		T[+80], Y[+80]	999.736	4	3995.92	3995.92	1.2	21	Specific	532.19	532.19	0	7.9	20	>sp|Q13541|4EBP1_HUMAN Eukaryotic translation initiation factor 4E-binding protein 1 OS=Homo sapiens OX=9606 GN=EIF4EBP1 PE=1 SV=3	13337	2_20220324_nugc3_phos_33per_f1_r1.ScanId;v=1;d1=102531.102531.4	controllerType=0 controllerNumber=1 scan=102531	115.796
15715:2	28	K.FLMEC[+57.021]RNS[+79.966]PVTK.T		C[+57], S[+80]	781.349	2	1561.69	1561.69	0	58	Specific	257.31	156.49	73.57	4	20	>sp|Q13541|4EBP1_HUMAN Eukaryotic translation initiation factor 4E-binding protein 1 OS=Homo sapiens OX=9606 GN=EIF4EBP1 PE=1 SV=3	13337	2_20220324_nugc3_phos_33per_f1_r1.ScanId;v=1;d1=23127.23127.2	controllerType=0 controllerNumber=1 scan=23127	36.056
58793:4	28	R.NS[+79.966]PVT[+79.966]KTPPRDLPTIPGVTSPSSDEPPMEASQSHLR.N		S[+80], T[+80]	997.215	4	3985.84	3985.84	-0.1	64	Specific	30.43	30.43	11.64	1.6	20	>sp|Q13541|4EBP1_HUMAN Eukaryotic translation initiation factor 4E-binding protein 1 OS=Homo sapiens OX=9606 GN=EIF4EBP1 PE=1 SV=3	13337	2_20220324_nugc3_phos_33per_f1_r1.ScanId;v=1;d1=73094.73094.4	controllerType=0 controllerNumber=1 scan=73094	86.9798
59685:5	28	R.NS[+79.966]PVTKT[+79.966]PPRDLPTIPGVTSPSSDEPPMEASQSHLR.N		S[+80], T[+80]	797.974	5	3985.84	3985.84	0.7	64	Specific	203.26	203.26	0.28	5.65	20	>sp|Q13541|4EBP1_HUMAN Eukaryotic translation initiation factor 4E-binding protein 1 OS=Homo sapiens OX=9606 GN=EIF4EBP1 PE=1 SV=3	13337	2_20220324_nugc3_phos_33per_f1_r1.ScanId;v=1;d1=74111.74111.5	controllerType=0 controllerNumber=1 scan=74111	88.0097
59272:5	28	R.NS[+79.966]PVTKTPPRDLPTIPGVT[+79.966]SPSSDEPPMEASQSHLR.N		S[+80], T[+80]	797.974	5	3985.84	3985.84	-0.2	64	Specific	411.32	411.32	24.43	7.57	20	>sp|Q13541|4EBP1_HUMAN Eukaryotic translation initiation factor 4E-binding protein 1 OS=Homo sapiens OX=9606 GN=EIF4EBP1 PE=1 SV=3	13337	2_20220324_nugc3_phos_33per_f1_r1.ScanId;v=1;d1=73635.73635.5	controllerType=0 controllerNumber=1 scan=73635	87.4951
71984:3	28	R.DLPTIPGVT[+79.966]SPSSDEPPMEASQSHLR.N		T[+80]	943.433	3	2828.29	2828.28	1.6	74	Specific	73.69	73.69	2.8	3.51	20	>sp|Q13541|4EBP1_HUMAN Eukaryotic translation initiation factor 4E-binding protein 1 OS=Homo sapiens OX=9606 GN=EIF4EBP1 PE=1 SV=3	13337	2_20220324_nugc3_phos_33per_f1_r1.ScanId;v=1;d1=88136.88136.3	controllerType=0 controllerNumber=1 scan=88136	101.875
72061:3	28	R.DLPTIPGVT[+79.966]SPSSDEPPMEASQSHLR.N		T[+80]	943.433	3	2828.28	2828.28	1.3	74	Specific	119.54	119.54	2.8	4.73	20	>sp|Q13541|4EBP1_HUMAN Eukaryotic translation initiation factor 4E-binding protein 1 OS=Homo sapiens OX=9606 GN=EIF4EBP1 PE=1 SV=3	13337	2_20220324_nugc3_phos_33per_f1_r1.ScanId;v=1;d1=88223.88223.3	controllerType=0 controllerNumber=1 scan=88223	101.956
49504:4	28	R.DLPTIPGVTSPSSDEPPMEAS[+79.966]QSHLRNSPEDKR.A		S[+80]	914.425	4	3654.68	3654.67	0.7	74	Specific	125.09	125.09	12	4.48	20	>sp|Q13541|4EBP1_HUMAN Eukaryotic translation initiation factor 4E-binding protein 1 OS=Homo sapiens OX=9606 GN=EIF4EBP1 PE=1 SV=3	13337	2_20220324_nugc3_phos_33per_f1_r1.ScanId;v=1;d1=62644.62644.4	controllerType=0 controllerNumber=1 scan=62644	76.9697
49522:4	28	R.DLPTIPGVTSPSSDEPPMEASQS[+79.966]HLRNSPEDKR.A		S[+80]	914.424	4	3654.67	3654.67	-0.1	74	Specific	226.18	226.18	4.95	5.05	20	>sp|Q13541|4EBP1_HUMAN Eukaryotic translation initiation factor 4E-binding protein 1 OS=Homo sapiens OX=9606 GN=EIF4EBP1 PE=1 SV=3	13337	2_20220324_nugc3_phos_33per_f1_r1.ScanId;v=1;d1=62666.62666.4	controllerType=0 controllerNumber=1 scan=62666	76.9932
56120:4	28	R.DLPTIPGVT[+79.966]SPSSDEPPMEAS[+79.966]QSHLRNSPEDKR.A		S[+80], T[+80]	934.416	4	3734.64	3734.64	0.2	74	Specific	91.23	91.23	12	1.69	20	>sp|Q13541|4EBP1_HUMAN Eukaryotic translation initiation factor 4E-binding protein 1 OS=Homo sapiens OX=9606 GN=EIF4EBP1 PE=1 SV=3	13337	2_20220324_nugc3_phos_33per_f1_r1.ScanId;v=1;d1=70075.70075.4	controllerType=0 controllerNumber=1 scan=70075	84.0819
75240:2	29	R.NNMTAS[+79.966]MFDLSMK.D		S[+80]	785.311	2	1569.61	1569.61	-0.6	151	Specific	280.5	280.5	75.79	5.52	16	>sp|Q6WKZ4|RFIP1_HUMAN Rab11 family-interacting protein 1 OS=Homo sapiens OX=9606 GN=RAB11FIP1 PE=1 SV=3	8415	2_20220324_nugc3_phos_33per_f1_r1.ScanId;v=1;d1=91802.91802.2	controllerType=0 controllerNumber=1 scan=91802	105.369
75302:2	29	R.NNMTAS[+79.966]MFDLSMK.D		S[+80]	785.309	2	1569.61	1569.61	-2.3	151	Specific	318.98	318.98	62.9	4.93	16	>sp|Q6WKZ4|RFIP1_HUMAN Rab11 family-interacting protein 1 OS=Homo sapiens OX=9606 GN=RAB11FIP1 PE=1 SV=3	8415	2_20220324_nugc3_phos_33per_f1_r1.ScanId;v=1;d1=91870.91870.2	controllerType=0 controllerNumber=1 scan=91870	105.432
59104:2	29	R.NNM[+15.995]TAS[+79.966]MFDLSMK.D		M[+16], S[+80]	793.309	2	1585.61	1585.61	0.3	151	Specific	44.11	44.11	23.9	1.59	16	>sp|Q6WKZ4|RFIP1_HUMAN Rab11 family-interacting protein 1 OS=Homo sapiens OX=9606 GN=RAB11FIP1 PE=1 SV=3	8415	2_20220324_nugc3_phos_33per_f1_r1.ScanId;v=1;d1=73450.73450.2	controllerType=0 controllerNumber=1 scan=73450	87.3281
52321:2	29	R.NNMTAS[+79.966]MFDLSMKDK.S		S[+80]	906.872	2	1812.74	1812.74	-0.2	151	Specific	38.59	38.59	30.62	1.52	16	>sp|Q6WKZ4|RFIP1_HUMAN Rab11 family-interacting protein 1 OS=Homo sapiens OX=9606 GN=RAB11FIP1 PE=1 SV=3	8415	2_20220324_nugc3_phos_33per_f1_r1.ScanId;v=1;d1=65818.65818.2	controllerType=0 controllerNumber=1 scan=65818	80.0245
41845:3	29	K.NKDSGSDTASAIIPSTTPSVDS[+79.966]DDESVVK.D		S[+80]	1001.45	3	3002.34	3002.34	1.4	181	Specific	109.8	109.8	43.98	3.14	16	>sp|Q6WKZ4|RFIP1_HUMAN Rab11 family-interacting protein 1 OS=Homo sapiens OX=9606 GN=RAB11FIP1 PE=1 SV=3	8415	2_20220324_nugc3_phos_33per_f1_r1.ScanId;v=1;d1=53724.53724.3	controllerType=0 controllerNumber=1 scan=53724	67.8018
47186:3	29	K.NKDSGSDTASAIIPSTT[+79.966]PSVDS[+79.966]DDESVVK.D		S[+80], T[+80]	1028.11	3	3082.31	3082.3	0.9	181	Specific	348.43	348.43	0	7.68	16	>sp|Q6WKZ4|RFIP1_HUMAN Rab11 family-interacting protein 1 OS=Homo sapiens OX=9606 GN=RAB11FIP1 PE=1 SV=3	8415	2_20220324_nugc3_phos_33per_f1_r1.ScanId;v=1;d1=60015.60015.3	controllerType=0 controllerNumber=1 scan=60015	74.4379
47286:3	29	K.NKDSGSDTASAIIPST[+79.966]TPSVDS[+79.966]DDESVVK.D		S[+80], T[+80]	1028.11	3	3082.31	3082.3	1.4	181	Specific	357.1	357.1	0	7.68	16	>sp|Q6WKZ4|RFIP1_HUMAN Rab11 family-interacting protein 1 OS=Homo sapiens OX=9606 GN=RAB11FIP1 PE=1 SV=3	8415	2_20220324_nugc3_phos_33per_f1_r1.ScanId;v=1;d1=60126.60126.3	controllerType=0 controllerNumber=1 scan=60126	74.5403
56347:3	29	K.DSGSDTASAIIPSTTPSVDS[+79.966]DDESVVK.D		S[+80]	920.739	3	2760.2	2760.2	1.6	183	Specific	777	777	111.1	14.55	16	>sp|Q6WKZ4|RFIP1_HUMAN Rab11 family-interacting protein 1 OS=Homo sapiens OX=9606 GN=RAB11FIP1 PE=1 SV=3	8415	2_20220324_nugc3_phos_33per_f1_r1.ScanId;v=1;d1=70334.70334.3	controllerType=0 controllerNumber=1 scan=70334	84.3356
50677:3	29	K.HLFSST[+79.966]ENLAAGSWKEPAEGGGLSSDR.Q		T[+80]	961.77	3	2883.29	2883.29	-0.1	353	Specific	107.01	107.01	21.09	1.84	16	>sp|Q6WKZ4|RFIP1_HUMAN Rab11 family-interacting protein 1 OS=Homo sapiens OX=9606 GN=RAB11FIP1 PE=1 SV=3	8415	2_20220324_nugc3_phos_33per_f1_r1.ScanId;v=1;d1=63971.63971.3	controllerType=0 controllerNumber=1 scan=63971	78.2399
50191:3	29	K.HLFS[+79.966]STENLAAGSWKEPAEGGGLSSDR.Q		S[+80]	961.77	3	2883.29	2883.29	-0.1	353	Specific	169.09	169.09	2.19	5.22	16	>sp|Q6WKZ4|RFIP1_HUMAN Rab11 family-interacting protein 1 OS=Homo sapiens OX=9606 GN=RAB11FIP1 PE=1 SV=3	8415	2_20220324_nugc3_phos_33per_f1_r1.ScanId;v=1;d1=63421.63421.3	controllerType=0 controllerNumber=1 scan=63421	77.7103
57661:2	29	R.RS[+79.966]SLLSLMTGK.K		S[+80]	636.822	2	1272.64	1272.64	-0.4	433	Specific	304.73	230.74	2.8	5.09	16	>sp|Q6WKZ4|RFIP1_HUMAN Rab11 family-interacting protein 1 OS=Homo sapiens OX=9606 GN=RAB11FIP1 PE=1 SV=3	8415	2_20220324_nugc3_phos_33per_f1_r1.ScanId;v=1;d1=71819.71819.2	controllerType=0 controllerNumber=1 scan=71819	85.7658
37547:3	29	R.RS[+79.966]SLLSLMTGKK.D		S[+80]	467.582	3	1400.73	1400.73	-0.9	433	Specific	53.82	53.82	53.82	1.5	16	>sp|Q6WKZ4|RFIP1_HUMAN Rab11 family-interacting protein 1 OS=Homo sapiens OX=9606 GN=RAB11FIP1 PE=1 SV=3	8415	2_20220324_nugc3_phos_33per_f1_r1.ScanId;v=1;d1=48729.48729.3	controllerType=0 controllerNumber=1 scan=48729	62.7103
86163:2	29	R.SS[+79.966]LLSLMTGK.K		S[+80]	558.772	2	1116.54	1116.54	-0.4	434	Specific	91.36	91.36	1.2	1.53	16	>sp|Q6WKZ4|RFIP1_HUMAN Rab11 family-interacting protein 1 OS=Homo sapiens OX=9606 GN=RAB11FIP1 PE=1 SV=3	8415	2_20220324_nugc3_phos_33per_f1_r1.ScanId;v=1;d1=104123.104123.2	controllerType=0 controllerNumber=1 scan=104123	117.253
05387:3	29	R.RSEKDTAAVVS[+79.966]R.Q		S[+80]	466.896	3	1398.67	1398.67	-0.8	486	Specific	201.58	201.58	180.14	4.12	16	>sp|Q6WKZ4|RFIP1_HUMAN Rab11 family-interacting protein 1 OS=Homo sapiens OX=9606 GN=RAB11FIP1 PE=1 SV=3	8415	2_20220324_nugc3_phos_33per_f1_r1.ScanId;v=1;d1=11128.11128.3	controllerType=0 controllerNumber=1 scan=11128	23.6869
92999:3	29	R.QGS[+79.966]SLNLFEDVQITEPEAEPESK.S		S[+80]	876.4	3	2627.19	2627.18	3.7	498	Specific	452.74	452.74	4.8	9.29	16	>sp|Q6WKZ4|RFIP1_HUMAN Rab11 family-interacting protein 1 OS=Homo sapiens OX=9606 GN=RAB11FIP1 PE=1 SV=3	8415	2_20220324_nugc3_phos_33per_f1_r1.ScanId;v=1;d1=111662.111662.3	controllerType=0 controllerNumber=1 scan=111662	124.221
08899:3	29	K.SEPRPPIS[+79.966]SPR.A		S[+80]	434.878	3	1302.62	1302.62	-0.2	521	Specific	193.6	193.6	0.8	1.84	16	>sp|Q6WKZ4|RFIP1_HUMAN Rab11 family-interacting protein 1 OS=Homo sapiens OX=9606 GN=RAB11FIP1 PE=1 SV=3	8415	2_20220324_nugc3_phos_33per_f1_r1.ScanId;v=1;d1=15069.15069.3	controllerType=0 controllerNumber=1 scan=15069	27.5047
99519:4	29	K.SPIMADLNLSLPS[+79.966]IPEVASDDERIDQVEDDGDQVEDDGETAK.S		S[+80]	1152.76	4	4608.02	4608.03	-3.1	949	Specific	260.43	260.43	12.52	6.54	16	>sp|Q6WKZ4|RFIP1_HUMAN Rab11 family-interacting protein 1 OS=Homo sapiens OX=9606 GN=RAB11FIP1 PE=1 SV=3	8415	2_20220324_nugc3_phos_33per_f1_r1.ScanId;v=1;d1=118927.118927.4	controllerType=0 controllerNumber=1 scan=118927	131.028
35562:3	30	K.QQPPEPEWIGDGESTS[+79.966]PSDKVVK.K		S[+80]	864.062	3	2590.17	2590.17	0.3	7	Specific	323.09	323.09	8.85	7.68	9	>sp|Q8NE71|ABCF1_HUMAN ATP-binding cassette sub-family F member 1 OS=Homo sapiens OX=9606 GN=ABCF1 PE=1 SV=2	17007	2_20220324_nugc3_phos_33per_f1_r1.ScanId;v=1;d1=46404.46404.3	controllerType=0 controllerNumber=1 scan=46404	60.3199
35672:3	30	K.QQPPEPEWIGDGESTS[+79.966]PSDKVVK.K		S[+80]	864.061	3	2590.17	2590.17	-0.6	7	Specific	569.7	569.7	72.21	9.06	9	>sp|Q8NE71|ABCF1_HUMAN ATP-binding cassette sub-family F member 1 OS=Homo sapiens OX=9606 GN=ABCF1 PE=1 SV=2	17007	2_20220324_nugc3_phos_33per_f1_r1.ScanId;v=1;d1=46535.46535.3	controllerType=0 controllerNumber=1 scan=46535	60.4614
17206:2	30	K.KLSVPT[+79.966]SDEEDEVPAPKPR.G		T[+80]	1087.52	2	2174.04	2174.04	0.1	103	Specific	31.5	31.5	1.4	1.52	9	>sp|Q8NE71|ABCF1_HUMAN ATP-binding cassette sub-family F member 1 OS=Homo sapiens OX=9606 GN=ABCF1 PE=1 SV=2	17007	2_20220324_nugc3_phos_33per_f1_r1.ScanId;v=1;d1=24945.24945.2	controllerType=0 controllerNumber=1 scan=24945	38.118
17254:3	30	K.KLSVPTS[+79.966]DEEDEVPAPKPR.G		S[+80]	725.351	3	2174.04	2174.04	-0.1	103	Specific	514.77	514.77	31.05	7.48	9	>sp|Q8NE71|ABCF1_HUMAN ATP-binding cassette sub-family F member 1 OS=Homo sapiens OX=9606 GN=ABCF1 PE=1 SV=2	17007	2_20220324_nugc3_phos_33per_f1_r1.ScanId;v=1;d1=25000.25000.3	controllerType=0 controllerNumber=1 scan=25000	38.1699
21091:4	30	K.KLSVPT[+79.966]S[+79.966]DEEDEVPAPKPR.G		S[+80], T[+80]	564.257	4	2254.01	2254	0.7	103	Specific	27.72	27.72	27.72	1.6	9	>sp|Q8NE71|ABCF1_HUMAN ATP-binding cassette sub-family F member 1 OS=Homo sapiens OX=9606 GN=ABCF1 PE=1 SV=2	17007	2_20220324_nugc3_phos_33per_f1_r1.ScanId;v=1;d1=29451.29451.2	controllerType=0 controllerNumber=1 scan=29451	42.6915
21844:2	30	K.KLSVPT[+79.966]S[+79.966]DEEDEVPAPKPR.G		S[+80], T[+80]	1127.51	2	2254	2254	0	103	Specific	64.79	64.79	23.88	1.6	9	>sp|Q8NE71|ABCF1_HUMAN ATP-binding cassette sub-family F member 1 OS=Homo sapiens OX=9606 GN=ABCF1 PE=1 SV=2	17007	2_20220324_nugc3_phos_33per_f1_r1.ScanId;v=1;d1=30346.30346.2	controllerType=0 controllerNumber=1 scan=30346	43.6302
20676:3	30	K.KLSVPT[+79.966]S[+79.966]DEEDEVPAPKPR.G		S[+80], T[+80]	752.006	3	2254	2254	0.4	103	Specific	65	65	42.42	1.62	9	>sp|Q8NE71|ABCF1_HUMAN ATP-binding cassette sub-family F member 1 OS=Homo sapiens OX=9606 GN=ABCF1 PE=1 SV=2	17007	2_20220324_nugc3_phos_33per_f1_r1.ScanId;v=1;d1=28967.28967.3	controllerType=0 controllerNumber=1 scan=28967	42.2011
21919:3	30	K.KLSVPT[+79.966]S[+79.966]DEEDEVPAPKPR.G		S[+80], T[+80]	752.006	3	2254	2254	-0.1	103	Specific	335.08	335.08	94.49	6.6	9	>sp|Q8NE71|ABCF1_HUMAN ATP-binding cassette sub-family F member 1 OS=Homo sapiens OX=9606 GN=ABCF1 PE=1 SV=2	17007	2_20220324_nugc3_phos_33per_f1_r1.ScanId;v=1;d1=30436.30436.3	controllerType=0 controllerNumber=1 scan=30436	43.7244
21689:3	30	K.KLSVPT[+79.966]S[+79.966]DEEDEVPAPKPR.G		S[+80], T[+80]	752.006	3	2254	2254	0.3	103	Specific	415.1	415.1	111.46	7.88	9	>sp|Q8NE71|ABCF1_HUMAN ATP-binding cassette sub-family F member 1 OS=Homo sapiens OX=9606 GN=ABCF1 PE=1 SV=2	17007	2_20220324_nugc3_phos_33per_f1_r1.ScanId;v=1;d1=30166.30166.3	controllerType=0 controllerNumber=1 scan=30166	43.4502
21509:3	30	K.KLSVPT[+79.966]S[+79.966]DEEDEVPAPKPR.G		S[+80], T[+80]	752.006	3	2254	2254	0.1	103	Specific	516.13	516.13	173.99	7.48	9	>sp|Q8NE71|ABCF1_HUMAN ATP-binding cassette sub-family F member 1 OS=Homo sapiens OX=9606 GN=ABCF1 PE=1 SV=2	17007	2_20220324_nugc3_phos_33per_f1_r1.ScanId;v=1;d1=29949.29949.3	controllerType=0 controllerNumber=1 scan=29949	43.2184
21279:2	30	K.KLSVPT[+79.966]S[+79.966]DEEDEVPAPKPR.G		S[+80], T[+80]	1127.5	2	2254	2254	-1.1	103	Specific	565.57	565.57	191.45	7.75	9	>sp|Q8NE71|ABCF1_HUMAN ATP-binding cassette sub-family F member 1 OS=Homo sapiens OX=9606 GN=ABCF1 PE=1 SV=2	17007	2_20220324_nugc3_phos_33per_f1_r1.ScanId;v=1;d1=29677.29677.2	controllerType=0 controllerNumber=1 scan=29677	42.9338
21109:3	30	K.KLSVPT[+79.966]S[+79.966]DEEDEVPAPKPR.G		S[+80], T[+80]	752.006	3	2254	2254	-0.2	103	Specific	710.7	710.7	212	11.31	9	>sp|Q8NE71|ABCF1_HUMAN ATP-binding cassette sub-family F member 1 OS=Homo sapiens OX=9606 GN=ABCF1 PE=1 SV=2	17007	2_20220324_nugc3_phos_33per_f1_r1.ScanId;v=1;d1=29472.29472.3	controllerType=0 controllerNumber=1 scan=29472	42.7109
23674:2	30	K.LSVPT[+79.966]SDEEDEVPAPKPR.G		T[+80]	1023.47	2	2045.93	2045.94	-4	104	Specific	95.94	95.94	1.4	1.6	9	>sp|Q8NE71|ABCF1_HUMAN ATP-binding cassette sub-family F member 1 OS=Homo sapiens OX=9606 GN=ABCF1 PE=1 SV=2	17007	2_20220324_nugc3_phos_33per_f1_r1.ScanId;v=1;d1=32470.32470.2	controllerType=0 controllerNumber=1 scan=32470	45.797
23677:2	30	K.LSVPTS[+79.966]DEEDEVPAPKPR.G		S[+80]	1023.47	2	2045.94	2045.94	-1.7	104	Specific	200.42	200.42	9.16	5.31	9	>sp|Q8NE71|ABCF1_HUMAN ATP-binding cassette sub-family F member 1 OS=Homo sapiens OX=9606 GN=ABCF1 PE=1 SV=2	17007	2_20220324_nugc3_phos_33per_f1_r1.ScanId;v=1;d1=32474.32474.2	controllerType=0 controllerNumber=1 scan=32474	45.8027
24132:3	30	K.LSVPTS[+79.966]DEEDEVPAPKPR.G		S[+80]	682.652	3	2045.94	2045.94	-0.2	104	Specific	641.5	641.5	39.4	9.59	9	>sp|Q8NE71|ABCF1_HUMAN ATP-binding cassette sub-family F member 1 OS=Homo sapiens OX=9606 GN=ABCF1 PE=1 SV=2	17007	2_20220324_nugc3_phos_33per_f1_r1.ScanId;v=1;d1=32987.32987.3	controllerType=0 controllerNumber=1 scan=32987	46.3042
28498:3	30	K.LSVPT[+79.966]S[+79.966]DEEDEVPAPKPR.G		S[+80], T[+80]	709.308	3	2125.91	2125.91	-0.1	104	Specific	220.45	220.45	62.34	5.59	9	>sp|Q8NE71|ABCF1_HUMAN ATP-binding cassette sub-family F member 1 OS=Homo sapiens OX=9606 GN=ABCF1 PE=1 SV=2	17007	2_20220324_nugc3_phos_33per_f1_r1.ScanId;v=1;d1=38079.38079.3	controllerType=0 controllerNumber=1 scan=38079	51.5391
28058:3	30	K.LSVPT[+79.966]S[+79.966]DEEDEVPAPKPR.G		S[+80], T[+80]	709.308	3	2125.91	2125.91	0.2	104	Specific	513.84	513.84	92.59	8.09	9	>sp|Q8NE71|ABCF1_HUMAN ATP-binding cassette sub-family F member 1 OS=Homo sapiens OX=9606 GN=ABCF1 PE=1 SV=2	17007	2_20220324_nugc3_phos_33per_f1_r1.ScanId;v=1;d1=37569.37569.3	controllerType=0 controllerNumber=1 scan=37569	51.0229
27549:3	30	K.LSVPT[+79.966]S[+79.966]DEEDEVPAPKPR.G		S[+80], T[+80]	709.308	3	2125.91	2125.91	0	104	Specific	529.76	529.76	79.5	7.85	9	>sp|Q8NE71|ABCF1_HUMAN ATP-binding cassette sub-family F member 1 OS=Homo sapiens OX=9606 GN=ABCF1 PE=1 SV=2	17007	2_20220324_nugc3_phos_33per_f1_r1.ScanId;v=1;d1=36970.36970.3	controllerType=0 controllerNumber=1 scan=36970	50.3967
27643:3	30	K.LSVPT[+79.966]S[+79.966]DEEDEVPAPKPR.G		S[+80], T[+80]	709.308	3	2125.91	2125.91	0.5	104	Specific	658.09	658.09	108.63	10.92	9	>sp|Q8NE71|ABCF1_HUMAN ATP-binding cassette sub-family F member 1 OS=Homo sapiens OX=9606 GN=ABCF1 PE=1 SV=2	17007	2_20220324_nugc3_phos_33per_f1_r1.ScanId;v=1;d1=37082.37082.3	controllerType=0 controllerNumber=1 scan=37082	50.518
36693:5	30	K.GGNVFAALIQDQS[+79.966]EEEEEEEKHPPKPAKPEK.N		S[+80]	708.937	5	3540.65	3540.65	0.3	128	Specific	36.69	36.69	36.69	1.6	9	>sp|Q8NE71|ABCF1_HUMAN ATP-binding cassette sub-family F member 1 OS=Homo sapiens OX=9606 GN=ABCF1 PE=1 SV=2	17007	2_20220324_nugc3_phos_33per_f1_r1.ScanId;v=1;d1=47740.47740.5	controllerType=0 controllerNumber=1 scan=47740	61.7189
36256:5	30	K.GGNVFAALIQDQS[+79.966]EEEEEEEKHPPKPAKPEK.N		S[+80]	708.936	5	3540.65	3540.65	-0.5	128	Specific	137.73	137.73	137.73	3.46	9	>sp|Q8NE71|ABCF1_HUMAN ATP-binding cassette sub-family F member 1 OS=Homo sapiens OX=9606 GN=ABCF1 PE=1 SV=2	17007	2_20220324_nugc3_phos_33per_f1_r1.ScanId;v=1;d1=47232.47232.5	controllerType=0 controllerNumber=1 scan=47232	61.2045
05900:3	30	K.KAEQGS[+79.966]EEEGEGEEEEEEGGESK.A		S[+80]	854.655	3	2561.95	2561.95	-0.6	223	Specific	208.95	208.95	208.95	6.22	9	>sp|Q8NE71|ABCF1_HUMAN ATP-binding cassette sub-family F member 1 OS=Homo sapiens OX=9606 GN=ABCF1 PE=1 SV=2	17007	2_20220324_nugc3_phos_33per_f1_r1.ScanId;v=1;d1=11696.11696.3	controllerType=0 controllerNumber=1 scan=11696	24.2109
99086:4	31	R.YLLSPPT[+79.966]S[+79.966]PGAMSVGSSYENTSPAFSPLSSPASSGSC[+57.021]ASHSPSGQEPGPSVPPLVPAR.S		C[+57], S[+80], T[+80]	1472.16	4	5885.63	5885.64	-1.9	231	Specific	109.42	109.42	1.88	3.56	15	>sp|Q86UU1|PHLB1_HUMAN Pleckstrin homology-like domain family B member 1 OS=Homo sapiens OX=9606 GN=PHLDB1 PE=1 SV=1	7698	2_20220324_nugc3_phos_33per_f1_r1.ScanId;v=1;d1=118440.118440.4	controllerType=0 controllerNumber=1 scan=118440	130.568
98823:4	31	R.YLLSPPTS[+79.966]PGAMSVGSSYENT[+79.966]SPAFSPLSSPASSGSC[+57.021]ASHSPSGQEPGPSVPPLVPAR.S		C[+57], S[+80], T[+80]	1472.17	4	5885.66	5885.64	3.5	231	Specific	322.08	322.08	0.36	6.79	15	>sp|Q86UU1|PHLB1_HUMAN Pleckstrin homology-like domain family B member 1 OS=Homo sapiens OX=9606 GN=PHLDB1 PE=1 SV=1	7698	2_20220324_nugc3_phos_33per_f1_r1.ScanId;v=1;d1=118149.118149.4	controllerType=0 controllerNumber=1 scan=118149	130.301
19230:2	31	R.TFS[+79.966]DGLATR.T		S[+80]	524.229	2	1047.45	1047.45	0.6	428	Specific	420.94	213.64	156.25	5.94	15	>sp|Q86UU1|PHLB1_HUMAN Pleckstrin homology-like domain family B member 1 OS=Homo sapiens OX=9606 GN=PHLDB1 PE=1 SV=1	7698	2_20220324_nugc3_phos_33per_f1_r1.ScanId;v=1;d1=27281.27281.2	controllerType=0 controllerNumber=1 scan=27281	40.4538
09364:2	31	R.TLQPPES[+79.966]PR.L		S[+80]	552.758	2	1104.51	1104.51	0.5	437	Specific	190.77	190.77	162.31	1.84	15	>sp|Q86UU1|PHLB1_HUMAN Pleckstrin homology-like domain family B member 1 OS=Homo sapiens OX=9606 GN=PHLDB1 PE=1 SV=1	7698	2_20220324_nugc3_phos_33per_f1_r1.ScanId;v=1;d1=15577.15577.2	controllerType=0 controllerNumber=1 scan=15577	27.9744
09843:2	31	R.TLQPPES[+79.966]PR.L		S[+80]	552.758	2	1104.51	1104.51	-0.2	437	Specific	447.89	357.07	357.07	5.85	15	>sp|Q86UU1|PHLB1_HUMAN Pleckstrin homology-like domain family B member 1 OS=Homo sapiens OX=9606 GN=PHLDB1 PE=1 SV=1	7698	2_20220324_nugc3_phos_33per_f1_r1.ScanId;v=1;d1=16112.16112.2	controllerType=0 controllerNumber=1 scan=16112	28.4764
46960:2	31	R.ELPPLS[+79.966]PSLSR.R		S[+80]	638.321	2	1275.63	1275.63	0.1	456	Specific	61.94	61.94	57.58	1.54	15	>sp|Q86UU1|PHLB1_HUMAN Pleckstrin homology-like domain family B member 1 OS=Homo sapiens OX=9606 GN=PHLDB1 PE=1 SV=1	7698	2_20220324_nugc3_phos_33per_f1_r1.ScanId;v=1;d1=59752.59752.2	controllerType=0 controllerNumber=1 scan=59752	74.1674
45160:2	31	R.ELPPLS[+79.966]PSLSR.R		S[+80]	638.322	2	1275.64	1275.63	1.5	456	Specific	123.22	123.22	54.29	1.61	15	>sp|Q86UU1|PHLB1_HUMAN Pleckstrin homology-like domain family B member 1 OS=Homo sapiens OX=9606 GN=PHLDB1 PE=1 SV=1	7698	2_20220324_nugc3_phos_33per_f1_r1.ScanId;v=1;d1=57690.57690.2	controllerType=0 controllerNumber=1 scan=57690	72.1059
46503:2	31	R.ELPPLS[+79.966]PSLSR.R		S[+80]	638.322	2	1275.64	1275.63	1.1	456	Specific	155.62	148.8	54.81	1.62	15	>sp|Q86UU1|PHLB1_HUMAN Pleckstrin homology-like domain family B member 1 OS=Homo sapiens OX=9606 GN=PHLDB1 PE=1 SV=1	7698	2_20220324_nugc3_phos_33per_f1_r1.ScanId;v=1;d1=59239.59239.2	controllerType=0 controllerNumber=1 scan=59239	73.6491
46054:2	31	R.ELPPLS[+79.966]PSLSR.R		S[+80]	638.321	2	1275.63	1275.63	0	456	Specific	434.61	246.94	54.54	5.65	15	>sp|Q86UU1|PHLB1_HUMAN Pleckstrin homology-like domain family B member 1 OS=Homo sapiens OX=9606 GN=PHLDB1 PE=1 SV=1	7698	2_20220324_nugc3_phos_33per_f1_r1.ScanId;v=1;d1=58721.58721.2	controllerType=0 controllerNumber=1 scan=58721	73.1334
45588:2	31	R.ELPPLS[+79.966]PSLSR.R		S[+80]	638.321	2	1275.63	1275.63	0	456	Specific	465.55	293.42	46.8	5.72	15	>sp|Q86UU1|PHLB1_HUMAN Pleckstrin homology-like domain family B member 1 OS=Homo sapiens OX=9606 GN=PHLDB1 PE=1 SV=1	7698	2_20220324_nugc3_phos_33per_f1_r1.ScanId;v=1;d1=58189.58189.2	controllerType=0 controllerNumber=1 scan=58189	72.6132
12143:2	31	R.RALS[+79.966]PLPTR.T		S[+80]	545.792	2	1090.58	1090.58	0	467	Specific	303.64	257.93	49.79	5.13	15	>sp|Q86UU1|PHLB1_HUMAN Pleckstrin homology-like domain family B member 1 OS=Homo sapiens OX=9606 GN=PHLDB1 PE=1 SV=1	7698	2_20220324_nugc3_phos_33per_f1_r1.ScanId;v=1;d1=18836.18836.2	controllerType=0 controllerNumber=1 scan=18836	31.3815
18290:3	31	R.TRSPS[+79.966]PT[+79.966]LGESLAPHKGSFSGR.L		S[+80], T[+80]	810.376	3	2429.11	2429.1	5.3	516	Specific	62.87	62.87	24.46	1.54	15	>sp|Q86UU1|PHLB1_HUMAN Pleckstrin homology-like domain family B member 1 OS=Homo sapiens OX=9606 GN=PHLDB1 PE=1 SV=1	7698	2_20220324_nugc3_phos_33per_f1_r1.ScanId;v=1;d1=26191.26191.3	controllerType=0 controllerNumber=1 scan=26191	39.359
74635:3	31	K.GSFSGRLSPAY[+79.966]S[+79.966]LGSLTGASPC[+57.021]QSPC[+57.021]VQR.K		C[+57]*2, S[+80], Y[+80]	1063.13	3	3187.36	3187.37	-3.6	532	Specific	107.31	107.31	2.01	3.79	15	>sp|Q86UU1|PHLB1_HUMAN Pleckstrin homology-like domain family B member 1 OS=Homo sapiens OX=9606 GN=PHLDB1 PE=1 SV=1	7698	2_20220324_nugc3_phos_33per_f1_r1.ScanId;v=1;d1=91112.91112.3	controllerType=0 controllerNumber=1 scan=91112	104.693
67687:3	31	R.LSPAY[+79.966]SLGSLTGASPC[+57.021]QSPC[+57.021]VQR.K		C[+57]*2, Y[+80]	839.381	3	2516.13	2516.13	-1.5	538	Specific	203.09	203.09	17.7	7.22	15	>sp|Q86UU1|PHLB1_HUMAN Pleckstrin homology-like domain family B member 1 OS=Homo sapiens OX=9606 GN=PHLDB1 PE=1 SV=1	7698	2_20220324_nugc3_phos_33per_f1_r1.ScanId;v=1;d1=83132.83132.3	controllerType=0 controllerNumber=1 scan=83132	96.6826
07870:2	31	R.KLS[+79.966]SGDLR.V		S[+80]	478.234	2	955.461	955.461	0.5	561	Specific	439.69	178.88	24.13	5.1	15	>sp|Q86UU1|PHLB1_HUMAN Pleckstrin homology-like domain family B member 1 OS=Homo sapiens OX=9606 GN=PHLDB1 PE=1 SV=1	7698	2_20220324_nugc3_phos_33per_f1_r1.ScanId;v=1;d1=13942.13942.2	controllerType=0 controllerNumber=1 scan=13942	26.4417
34243:3	31	R.ERKNSIT[+79.966]EIS[+79.966]DNEDDLLEYHR.R		S[+80], T[+80]	912.727	3	2736.17	2736.16	3.9	574	Specific	113.09	113.09	33.45	1.6	15	>sp|Q86UU1|PHLB1_HUMAN Pleckstrin homology-like domain family B member 1 OS=Homo sapiens OX=9606 GN=PHLDB1 PE=1 SV=1	7698	2_20220324_nugc3_phos_33per_f1_r1.ScanId;v=1;d1=44780.44780.3	controllerType=0 controllerNumber=1 scan=44780	58.4578
43001:3	31	R.KNSIT[+79.966]EIS[+79.966]DNEDDLLEYHR.R		S[+80], T[+80]	817.675	3	2451.01	2451.01	-0.1	576	Specific	251.09	251.09	26.33	6.11	15	>sp|Q86UU1|PHLB1_HUMAN Pleckstrin homology-like domain family B member 1 OS=Homo sapiens OX=9606 GN=PHLDB1 PE=1 SV=1	7698	2_20220324_nugc3_phos_33per_f1_r1.ScanId;v=1;d1=55205.55205.3	controllerType=0 controllerNumber=1 scan=55205	69.631
32073:3	31	R.KNS[+79.966]IT[+79.966]EISDNEDDLLEYHRR.Q		S[+80], T[+80]	869.709	3	2607.11	2607.11	-0.5	576	Specific	55.44	55.44	55.44	1.61	15	>sp|Q86UU1|PHLB1_HUMAN Pleckstrin homology-like domain family B member 1 OS=Homo sapiens OX=9606 GN=PHLDB1 PE=1 SV=1	7698	2_20220324_nugc3_phos_33per_f1_r1.ScanId;v=1;d1=42283.42283.3	controllerType=0 controllerNumber=1 scan=42283	55.9609
09510:2	31	R.SKMDGEAT[+79.966]SPLPR.T		T[+80]	734.829	2	1468.65	1468.65	0.2	963	Specific	295.56	295.56	0.8	5.4	15	>sp|Q86UU1|PHLB1_HUMAN Pleckstrin homology-like domain family B member 1 OS=Homo sapiens OX=9606 GN=PHLDB1 PE=1 SV=1	7698	2_20220324_nugc3_phos_33per_f1_r1.ScanId;v=1;d1=15740.15740.2	controllerType=0 controllerNumber=1 scan=15740	28.1264
29424:2	31	K.SALLTQNGTGS[+79.966]LPR.N		S[+80]	747.869	2	1494.73	1494.73	0	1007	Specific	266.37	229.54	28.92	6.36	15	>sp|Q86UU1|PHLB1_HUMAN Pleckstrin homology-like domain family B member 1 OS=Homo sapiens OX=9606 GN=PHLDB1 PE=1 SV=1	7698	2_20220324_nugc3_phos_33per_f1_r1.ScanId;v=1;d1=39167.39167.2	controllerType=0 controllerNumber=1 scan=39167	52.676
87202:3	32	R.TVQPVAMGPDGLPVDASSVSNNYIQT[+79.966]LGR.D		T[+80]	1022.82	3	3066.45	3066.46	-2.5	152	Specific	30.04	30.04	30.04	1.74	17	>sp|O60716|CTND1_HUMAN Catenin delta-1 OS=Homo sapiens OX=9606 GN=CTNND1 PE=1 SV=1	10888	2_20220324_nugc3_phos_33per_f1_r1.ScanId;v=1;d1=105268.105268.3	controllerType=0 controllerNumber=1 scan=105268	118.304
87643:3	32	R.TVQPVAMGPDGLPVDASSVSNNYIQT[+79.966]LGR.D		T[+80]	1022.83	3	3066.46	3066.46	0.3	152	Specific	117.46	117.46	117.46	5.71	17	>sp|O60716|CTND1_HUMAN Catenin delta-1 OS=Homo sapiens OX=9606 GN=CTNND1 PE=1 SV=1	10888	2_20220324_nugc3_phos_33per_f1_r1.ScanId;v=1;d1=105747.105747.3	controllerType=0 controllerNumber=1 scan=105747	118.728
90812:3	32	R.TVQPVAMGPDGLPVDASSVS[+79.966]NNYIQTLGR.D		S[+80]	1022.83	3	3066.46	3066.46	0.7	152	Specific	211.96	211.96	6.34	7.55	17	>sp|O60716|CTND1_HUMAN Catenin delta-1 OS=Homo sapiens OX=9606 GN=CTNND1 PE=1 SV=1	10888	2_20220324_nugc3_phos_33per_f1_r1.ScanId;v=1;d1=109251.109251.3	controllerType=0 controllerNumber=1 scan=109251	121.984
87223:3	32	R.TVQPVAMGPDGLPVDASSVSNNYIQT[+79.966]LGR.D		T[+80]	1022.82	3	3066.46	3066.46	-0.5	152	Specific	456.6	456.6	184.81	9.42	17	>sp|O60716|CTND1_HUMAN Catenin delta-1 OS=Homo sapiens OX=9606 GN=CTNND1 PE=1 SV=1	10888	2_20220324_nugc3_phos_33per_f1_r1.ScanId;v=1;d1=105294.105294.3	controllerType=0 controllerNumber=1 scan=105294	118.332
12844:3	32	R.HYEDGYPGGSDNYGS[+79.966]LSR.V		S[+80]	685.268	3	2053.79	2053.79	-1.9	216	Specific	643.94	643.94	43.96	8.99	17	>sp|O60716|CTND1_HUMAN Catenin delta-1 OS=Homo sapiens OX=9606 GN=CTNND1 PE=1 SV=1	10888	2_20220324_nugc3_phos_33per_f1_r1.ScanId;v=1;d1=19672.19672.3	controllerType=0 controllerNumber=1 scan=19672	32.3004
12845:2	32	R.HYEDGYPGGSDNYGS[+79.966]LSR.V		S[+80]	1027.4	2	2053.79	2053.79	-1.4	216	Specific	656.3	656.3	32.03	10.31	17	>sp|O60716|CTND1_HUMAN Catenin delta-1 OS=Homo sapiens OX=9606 GN=CTNND1 PE=1 SV=1	10888	2_20220324_nugc3_phos_33per_f1_r1.ScanId;v=1;d1=19677.19677.2	controllerType=0 controllerNumber=1 scan=19677	32.3144
10024:2	32	R.APS[+79.966]RQDVYGPQPQVR.V		S[+80]	889.422	2	1777.84	1777.84	-0.3	250	Specific	412.54	412.54	341.87	7.39	17	>sp|O60716|CTND1_HUMAN Catenin delta-1 OS=Homo sapiens OX=9606 GN=CTNND1 PE=1 SV=1	10888	2_20220324_nugc3_phos_33per_f1_r1.ScanId;v=1;d1=16315.16315.2	controllerType=0 controllerNumber=1 scan=16315	28.6711
08117:2	32	R.VGGS[+79.966]SVDLHR.F		S[+80]	553.754	2	1106.5	1106.5	0.6	265	Specific	566.46	404.94	10.44	7.54	17	>sp|O60716|CTND1_HUMAN Catenin delta-1 OS=Homo sapiens OX=9606 GN=CTNND1 PE=1 SV=1	10888	2_20220324_nugc3_phos_33per_f1_r1.ScanId;v=1;d1=14218.14218.2	controllerType=0 controllerNumber=1 scan=14218	26.7091
74163:4	32	R.FHPEPYGLEDDQRSMGYDDLDY[+79.966]GMMSDYGTAR.R		Y[+80]	953.631	4	3811.5	3811.5	-0.3	275	Specific	137.58	137.58	1.53	4.55	17	>sp|O60716|CTND1_HUMAN Catenin delta-1 OS=Homo sapiens OX=9606 GN=CTNND1 PE=1 SV=1	10888	2_20220324_nugc3_phos_33per_f1_r1.ScanId;v=1;d1=90582.90582.4	controllerType=0 controllerNumber=1 scan=90582	104.192
74482:4	32	R.FHPEPYGLEDDQRSMGYDDLDY[+79.966]GMMSDYGTAR.R		Y[+80]	953.628	4	3811.49	3811.5	-2.8	275	Specific	146.03	146.03	1.53	4.02	17	>sp|O60716|CTND1_HUMAN Catenin delta-1 OS=Homo sapiens OX=9606 GN=CTNND1 PE=1 SV=1	10888	2_20220324_nugc3_phos_33per_f1_r1.ScanId;v=1;d1=90939.90939.4	controllerType=0 controllerNumber=1 scan=90939	104.53
79483:3	32	R.FHPEPY[+79.966]GLEDDQRSMGYDDLDYGMMS[+79.966]DYGTAR.R		S[+80], Y[+80]	1297.83	3	3891.47	3891.47	-0.8	275	Specific	48.28	48.28	2.32	3.62	17	>sp|O60716|CTND1_HUMAN Catenin delta-1 OS=Homo sapiens OX=9606 GN=CTNND1 PE=1 SV=1	10888	2_20220324_nugc3_phos_33per_f1_r1.ScanId;v=1;d1=96656.96656.3	controllerType=0 controllerNumber=1 scan=96656	110.184
68608:2	32	R.SMGYDDLDYGMMS[+79.966]DYGTAR.R		S[+80]	1114.41	2	2227.8	2227.8	1	288	Specific	37.23	37.23	37.23	1.6	17	>sp|O60716|CTND1_HUMAN Catenin delta-1 OS=Homo sapiens OX=9606 GN=CTNND1 PE=1 SV=1	10888	2_20220324_nugc3_phos_33per_f1_r1.ScanId;v=1;d1=84242.84242.4	controllerType=0 controllerNumber=1 scan=84242	97.9518
75322:2	32	R.SMGY[+79.966]DDLDYGMMSDYGTAR.R		Y[+80]	1114.41	2	2227.8	2227.8	0.7	288	Specific	187	187	25.26	5.36	17	>sp|O60716|CTND1_HUMAN Catenin delta-1 OS=Homo sapiens OX=9606 GN=CTNND1 PE=1 SV=1	10888	2_20220324_nugc3_phos_33per_f1_r1.ScanId;v=1;d1=91897.91897.2	controllerType=0 controllerNumber=1 scan=91897	105.467
83767:4	32	R.LRSY[+79.966]EDMIGEEVPSDQYYWAPLAQHER.G		Y[+80]	841.374	4	3362.47	3362.48	-2.8	318	Specific	15.27	15.27	11.28	1.61	17	>sp|O60716|CTND1_HUMAN Catenin delta-1 OS=Homo sapiens OX=9606 GN=CTNND1 PE=1 SV=1	10888	2_20220324_nugc3_phos_33per_f1_r1.ScanId;v=1;d1=101481.101481.4	controllerType=0 controllerNumber=1 scan=101481	114.825
83763:3	32	R.LRS[+79.966]YEDMIGEEVPSDQYYWAPLAQHER.G		S[+80]	1121.5	3	3362.48	3362.48	0	318	Specific	69.72	69.72	17.31	4.03	17	>sp|O60716|CTND1_HUMAN Catenin delta-1 OS=Homo sapiens OX=9606 GN=CTNND1 PE=1 SV=1	10888	2_20220324_nugc3_phos_33per_f1_r1.ScanId;v=1;d1=101477.101477.3	controllerType=0 controllerNumber=1 scan=101477	114.822
45551:2	32	R.GSLAS[+79.966]LDSLR.K		S[+80]	549.763	2	1098.52	1098.52	-0.2	345	Specific	110.88	110.88	86.55	1.53	17	>sp|O60716|CTND1_HUMAN Catenin delta-1 OS=Homo sapiens OX=9606 GN=CTNND1 PE=1 SV=1	10888	2_20220324_nugc3_phos_33per_f1_r1.ScanId;v=1;d1=58144.58144.2	controllerType=0 controllerNumber=1 scan=58144	72.5651
46013:2	32	R.GSLAS[+79.966]LDSLR.K		S[+80]	549.763	2	1098.52	1098.52	-0.1	345	Specific	323.47	139.66	114.41	4.62	17	>sp|O60716|CTND1_HUMAN Catenin delta-1 OS=Homo sapiens OX=9606 GN=CTNND1 PE=1 SV=1	10888	2_20220324_nugc3_phos_33per_f1_r1.ScanId;v=1;d1=58671.58671.2	controllerType=0 controllerNumber=1 scan=58671	73.0762
25966:2	32	R.GSLAS[+79.966]LDSLRK.G		S[+80]	613.811	2	1226.61	1226.61	-0.3	345	Specific	92.83	92.83	88.09	1.5	17	>sp|O60716|CTND1_HUMAN Catenin delta-1 OS=Homo sapiens OX=9606 GN=CTNND1 PE=1 SV=1	10888	2_20220324_nugc3_phos_33per_f1_r1.ScanId;v=1;d1=35133.35133.2	controllerType=0 controllerNumber=1 scan=35133	48.5193
96328:3	32	K.LVLIN[+2627.947]K.S	HexNAc(6)Hex(6)Fuc(1)NeuAc(1)	N[+2628]	1109.82	3	3327.45	3327.42	8.4	805	Specific	12.21	4.58	4.58	1.5	17	>sp|O60716|CTND1_HUMAN Catenin delta-1 OS=Homo sapiens OX=9606 GN=CTNND1 PE=1 SV=1	10888	2_20220324_nugc3_phos_33per_f1_r1.ScanId;v=1;d1=115321.115321.3	controllerType=0 controllerNumber=1 scan=115321	127.558
38384:3	32	R.SQSSHSY[+79.966]DDSTLPLIDR.N		Y[+80]	667.625	3	2000.86	2000.86	0	859	Specific	117.19	117.19	9.67	1.76	17	>sp|O60716|CTND1_HUMAN Catenin delta-1 OS=Homo sapiens OX=9606 GN=CTNND1 PE=1 SV=1	10888	2_20220324_nugc3_phos_33per_f1_r1.ScanId;v=1;d1=49684.49684.3	controllerType=0 controllerNumber=1 scan=49684	63.6413
34190:3	32	R.SQSSHSYDDST[+79.966]LPLIDR.N		T[+80]	667.625	3	2000.86	2000.86	-0.4	859	Specific	219.71	219.71	34.82	5.59	17	>sp|O60716|CTND1_HUMAN Catenin delta-1 OS=Homo sapiens OX=9606 GN=CTNND1 PE=1 SV=1	10888	2_20220324_nugc3_phos_33per_f1_r1.ScanId;v=1;d1=44721.44721.3	controllerType=0 controllerNumber=1 scan=44721	58.4017
20233:3	32	R.SQSSHSY[+79.966]DDSTLPLIDRNQK.S		Y[+80]	791.023	3	2371.06	2371.06	-0.4	859	Specific	54.06	54.06	54.06	1.63	17	>sp|O60716|CTND1_HUMAN Catenin delta-1 OS=Homo sapiens OX=9606 GN=CTNND1 PE=1 SV=1	10888	2_20220324_nugc3_phos_33per_f1_r1.ScanId;v=1;d1=28459.28459.3	controllerType=0 controllerNumber=1 scan=28459	41.7004
19871:2	33	K.SAESPTS[+79.966]PVTSETGSTFK.K		S[+80]	946.912	2	1892.82	1892.82	-0.1	280	Specific	166.66	166.66	18.98	5.04	13	>sp|Q02952|AKA12_HUMAN A-kinase anchor protein 12 OS=Homo sapiens OX=9606 GN=AKAP12 PE=1 SV=4	16278	2_20220324_nugc3_phos_33per_f1_r1.ScanId;v=1;d1=28022.28022.2	controllerType=0 controllerNumber=1 scan=28022	41.2198
20076:2	33	K.SAESPTS[+79.966]PVTSETGSTFK.K		S[+80]	946.912	2	1892.82	1892.82	0.7	280	Specific	357.01	357.01	57.76	7.21	13	>sp|Q02952|AKA12_HUMAN A-kinase anchor protein 12 OS=Homo sapiens OX=9606 GN=AKAP12 PE=1 SV=4	16278	2_20220324_nugc3_phos_33per_f1_r1.ScanId;v=1;d1=28265.28265.2	controllerType=0 controllerNumber=1 scan=28265	41.4783
27936:2	33	K.SAESPT[+79.966]S[+79.966]PVTSETGSTFK.K		S[+80], T[+80]	986.896	2	1972.79	1972.78	1.3	280	Specific	126.35	126.35	30.58	3.84	13	>sp|Q02952|AKA12_HUMAN A-kinase anchor protein 12 OS=Homo sapiens OX=9606 GN=AKAP12 PE=1 SV=4	16278	2_20220324_nugc3_phos_33per_f1_r1.ScanId;v=1;d1=37423.37423.4	controllerType=0 controllerNumber=1 scan=37423	50.8694
28072:2	33	K.SAESPT[+79.966]S[+79.966]PVTSETGSTFK.K		S[+80], T[+80]	986.896	2	1972.79	1972.78	1.4	280	Specific	234.97	234.97	63.97	5.92	13	>sp|Q02952|AKA12_HUMAN A-kinase anchor protein 12 OS=Homo sapiens OX=9606 GN=AKAP12 PE=1 SV=4	16278	2_20220324_nugc3_phos_33per_f1_r1.ScanId;v=1;d1=37586.37586.2	controllerType=0 controllerNumber=1 scan=37586	51.0412
12474:3	33	K.S[+79.966]AESPTSPVTSETGSTFKK.F		S[+80]	674.309	3	2020.91	2020.91	0.2	280	Specific	76.65	76.65	6.3	1.62	13	>sp|Q02952|AKA12_HUMAN A-kinase anchor protein 12 OS=Homo sapiens OX=9606 GN=AKAP12 PE=1 SV=4	16278	2_20220324_nugc3_phos_33per_f1_r1.ScanId;v=1;d1=19227.19227.3	controllerType=0 controllerNumber=1 scan=19227	31.8142
11840:2	33	K.SAESPTS[+79.966]PVTSETGSTFKK.F		S[+80]	1010.96	2	2020.9	2020.91	-3.4	280	Specific	287.62	287.62	53.74	5.57	13	>sp|Q02952|AKA12_HUMAN A-kinase anchor protein 12 OS=Homo sapiens OX=9606 GN=AKAP12 PE=1 SV=4	16278	2_20220324_nugc3_phos_33per_f1_r1.ScanId;v=1;d1=18488.18488.2	controllerType=0 controllerNumber=1 scan=18488	31.0369
17811:2	33	K.SAESPT[+79.966]S[+79.966]PVTSETGSTFKK.F		S[+80], T[+80]	1050.94	2	2100.88	2100.88	0.3	280	Specific	6.33	6.33	6.33	1.57	13	>sp|Q02952|AKA12_HUMAN A-kinase anchor protein 12 OS=Homo sapiens OX=9606 GN=AKAP12 PE=1 SV=4	16278	2_20220324_nugc3_phos_33per_f1_r1.ScanId;v=1;d1=25637.25637.2	controllerType=0 controllerNumber=1 scan=25637	38.7964
17361:2	33	K.SAESPT[+79.966]S[+79.966]PVTSETGSTFKK.F		S[+80], T[+80]	1050.94	2	2100.88	2100.88	-0.4	280	Specific	310.33	310.33	23.75	6.17	13	>sp|Q02952|AKA12_HUMAN A-kinase anchor protein 12 OS=Homo sapiens OX=9606 GN=AKAP12 PE=1 SV=4	16278	2_20220324_nugc3_phos_33per_f1_r1.ScanId;v=1;d1=25121.25121.2	controllerType=0 controllerNumber=1 scan=25121	38.2867
58334:5	33	K.LTASEQAHPQEPAESAHEPRLS[+79.966]AEY[+79.966]EKVELPSEEQVSGSQGPSEEKPAPLATEVFDEK.I		S[+80], Y[+80]	1292.8	5	6459.95	6459.93	2	350	Specific	16.88	16.88	0.1	1.55	13	>sp|Q02952|AKA12_HUMAN A-kinase anchor protein 12 OS=Homo sapiens OX=9606 GN=AKAP12 PE=1 SV=4	16278	2_20220324_nugc3_phos_33per_f1_r1.ScanId;v=1;d1=72579.72579.5	controllerType=0 controllerNumber=1 scan=72579	86.4922
11123:2	33	K.GLAEVQQDGEAEEGATS[+79.966]DGEK.K		S[+80]	1100.45	2	2199.9	2199.89	2	582	Specific	113.83	113.83	35.91	1.76	13	>sp|Q02952|AKA12_HUMAN A-kinase anchor protein 12 OS=Homo sapiens OX=9606 GN=AKAP12 PE=1 SV=4	16278	2_20220324_nugc3_phos_33per_f1_r1.ScanId;v=1;d1=17624.17624.2	controllerType=0 controllerNumber=1 scan=17624	30.1003
08284:3	33	K.GLAEVQQDGEAEEGATS[+79.966]DGEKKR.E		S[+80]	828.701	3	2484.09	2484.09	0.3	582	Specific	865.64	837.71	23.68	14.99	13	>sp|Q02952|AKA12_HUMAN A-kinase anchor protein 12 OS=Homo sapiens OX=9606 GN=AKAP12 PE=1 SV=4	16278	2_20220324_nugc3_phos_33per_f1_r1.ScanId;v=1;d1=14399.14399.3	controllerType=0 controllerNumber=1 scan=14399	26.8864
59962:2	33	R.EGVTPWAS[+79.966]FK.K		S[+80]	601.268	2	1201.53	1201.53	0.2	605	Specific	425.84	378.16	350.98	6.74	13	>sp|Q02952|AKA12_HUMAN A-kinase anchor protein 12 OS=Homo sapiens OX=9606 GN=AKAP12 PE=1 SV=4	16278	2_20220324_nugc3_phos_33per_f1_r1.ScanId;v=1;d1=74418.74418.2	controllerType=0 controllerNumber=1 scan=74418	88.2939
33491:2	33	R.EGVTPWAS[+79.966]FKK.M		S[+80]	665.316	2	1329.62	1329.62	0	605	Specific	360.67	251.08	251.08	5.11	13	>sp|Q02952|AKA12_HUMAN A-kinase anchor protein 12 OS=Homo sapiens OX=9606 GN=AKAP12 PE=1 SV=4	16278	2_20220324_nugc3_phos_33per_f1_r1.ScanId;v=1;d1=43903.43903.2	controllerType=0 controllerNumber=1 scan=43903	57.5532
35199:2	33	R.EGVT[+79.966]PWAS[+79.966]FKK.M		S[+80], T[+80]	705.299	2	1409.59	1409.59	0	605	Specific	165.74	165.74	165.74	1.64	13	>sp|Q02952|AKA12_HUMAN A-kinase anchor protein 12 OS=Homo sapiens OX=9606 GN=AKAP12 PE=1 SV=4	16278	2_20220324_nugc3_phos_33per_f1_r1.ScanId;v=1;d1=45932.45932.2	controllerType=0 controllerNumber=1 scan=45932	59.7315
07099:3	33	R.RPSES[+79.966]DKEDELDKVK.S		S[+80]	618.953	3	1854.85	1854.85	-1.5	625	Specific	285.05	285.05	5.64	4.24	13	>sp|Q02952|AKA12_HUMAN A-kinase anchor protein 12 OS=Homo sapiens OX=9606 GN=AKAP12 PE=1 SV=4	16278	2_20220324_nugc3_phos_33per_f1_r1.ScanId;v=1;d1=13062.13062.3	controllerType=0 controllerNumber=1 scan=13062	25.5592
06999:2	33	K.SPPS[+79.966]PVER.E		S[+80]	474.713	2	948.418	948.419	-0.7	1328	Specific	175.62	154.89	40.06	1.61	13	>sp|Q02952|AKA12_HUMAN A-kinase anchor protein 12 OS=Homo sapiens OX=9606 GN=AKAP12 PE=1 SV=4	16278	2_20220324_nugc3_phos_33per_f1_r1.ScanId;v=1;d1=12951.12951.2	controllerType=0 controllerNumber=1 scan=12951	25.4549
64677:2	34	R.GVVQELQQAISK.L			650.367	2	1299.73	1299.73	0.2	96	Specific	37.99	37.99	37.99	1.5	12	>sp|P29692|EF1D_HUMAN Elongation factor 1-delta OS=Homo sapiens OX=9606 GN=EEF1D PE=1 SV=5	14960	2_20220324_nugc3_phos_33per_f1_r1.ScanId;v=1;d1=79756.79756.2	controllerType=0 controllerNumber=1 scan=79756	93.483
08618:3	34	R.LNVLEKSS[+79.966]PGHR.A		S[+80]	472.903	3	1416.69	1416.7	-3.2	112	Specific	398.23	372.82	23.51	5.59	12	>sp|P29692|EF1D_HUMAN Elongation factor 1-delta OS=Homo sapiens OX=9606 GN=EEF1D PE=1 SV=5	14960	2_20220324_nugc3_phos_33per_f1_r1.ScanId;v=1;d1=14758.14758.3	controllerType=0 controllerNumber=1 scan=14758	27.2128
07676:2	34	R.ATAPQTQHVS[+79.966]PMR.Q		S[+80]	752.341	2	1503.68	1503.68	-1.1	124	Specific	609.81	522.66	143.78	8.21	12	>sp|P29692|EF1D_HUMAN Elongation factor 1-delta OS=Homo sapiens OX=9606 GN=EEF1D PE=1 SV=5	14960	2_20220324_nugc3_phos_33per_f1_r1.ScanId;v=1;d1=13724.13724.2	controllerType=0 controllerNumber=1 scan=13724	26.2302
05853:2	34	R.ATAPQTQHVS[+79.966]PM[+15.995]R.Q		M[+16], S[+80]	760.34	2	1519.67	1519.67	0.3	124	Specific	11.36	11.36	11.36	1.23	12	>sp|P29692|EF1D_HUMAN Elongation factor 1-delta OS=Homo sapiens OX=9606 GN=EEF1D PE=1 SV=5	14960	2_20220324_nugc3_phos_33per_f1_r1.ScanId;v=1;d1=11645.11645.2	controllerType=0 controllerNumber=1 scan=11645	24.1641
41822:4	34	R.QVEPPAKKPAT[+79.966]PAEDDEDDDIDLFGSDNEEEDKEAAQLR.E		T[+80]	1102.49	4	4406.92	4406.93	-1.4	137	Specific	68.52	68.52	60.62	1.64	12	>sp|P29692|EF1D_HUMAN Elongation factor 1-delta OS=Homo sapiens OX=9606 GN=EEF1D PE=1 SV=5	14960	2_20220324_nugc3_phos_33per_f1_r1.ScanId;v=1;d1=53696.53696.2	controllerType=0 controllerNumber=1 scan=53696	67.7718
41607:4	34	R.QVEPPAKKPATPAEDDEDDDIDLFGS[+79.966]DNEEEDKEAAQLR.E		S[+80]	1102.49	4	4406.94	4406.93	1.2	137	Specific	182.33	182.33	55.24	4.73	12	>sp|P29692|EF1D_HUMAN Elongation factor 1-delta OS=Homo sapiens OX=9606 GN=EEF1D PE=1 SV=5	14960	2_20220324_nugc3_phos_33per_f1_r1.ScanId;v=1;d1=53453.53453.4	controllerType=0 controllerNumber=1 scan=53453	67.5392
41105:4	34	R.QVEPPAKKPATPAEDDEDDDIDLFGS[+79.966]DNEEEDKEAAQLR.E		S[+80]	1102.49	4	4406.93	4406.93	0.8	137	Specific	530.8	530.8	194.69	7.53	12	>sp|P29692|EF1D_HUMAN Elongation factor 1-delta OS=Homo sapiens OX=9606 GN=EEF1D PE=1 SV=5	14960	2_20220324_nugc3_phos_33per_f1_r1.ScanId;v=1;d1=52880.52880.4	controllerType=0 controllerNumber=1 scan=52880	66.9822
45441:4	34	R.QVEPPAKKPAT[+79.966]PAEDDEDDDIDLFGS[+79.966]DNEEEDKEAAQLR.E		S[+80], T[+80]	1122.48	4	4486.9	4486.9	1.3	137	Specific	141.32	141.32	141.32	4.4	12	>sp|P29692|EF1D_HUMAN Elongation factor 1-delta OS=Homo sapiens OX=9606 GN=EEF1D PE=1 SV=5	14960	2_20220324_nugc3_phos_33per_f1_r1.ScanId;v=1;d1=58021.58021.4	controllerType=0 controllerNumber=1 scan=58021	72.4518
47780:4	34	K.KPATPAEDDEDDDIDLFGS[+79.966]DNEEEDKEAAQLR.E		S[+80]	915.136	4	3657.52	3657.52	-0.8	144	Specific	17.54	17.54	17.54	1.61	12	>sp|P29692|EF1D_HUMAN Elongation factor 1-delta OS=Homo sapiens OX=9606 GN=EEF1D PE=1 SV=5	14960	2_20220324_nugc3_phos_33per_f1_r1.ScanId;v=1;d1=60686.60686.3	controllerType=0 controllerNumber=1 scan=60686	75.0787
47949:4	34	K.KPATPAEDDEDDDIDLFGS[+79.966]DNEEEDKEAAQLR.E		S[+80]	915.136	4	3657.52	3657.52	-0.8	144	Specific	85.1	85.1	85.1	1.71	12	>sp|P29692|EF1D_HUMAN Elongation factor 1-delta OS=Homo sapiens OX=9606 GN=EEF1D PE=1 SV=5	14960	2_20220324_nugc3_phos_33per_f1_r1.ScanId;v=1;d1=60878.60878.3	controllerType=0 controllerNumber=1 scan=60878	75.2643
46829:4	34	K.KPATPAEDDEDDDIDLFGS[+79.966]DNEEEDKEAAQLR.E		S[+80]	915.137	4	3657.53	3657.52	1	144	Specific	243.49	243.49	243.49	6.57	12	>sp|P29692|EF1D_HUMAN Elongation factor 1-delta OS=Homo sapiens OX=9606 GN=EEF1D PE=1 SV=5	14960	2_20220324_nugc3_phos_33per_f1_r1.ScanId;v=1;d1=59606.59606.4	controllerType=0 controllerNumber=1 scan=59606	74.0213
47287:3	34	K.KPATPAEDDEDDDIDLFGS[+79.966]DNEEEDKEAAQLR.E		S[+80]	1219.85	3	3657.53	3657.52	0.6	144	Specific	439.86	439.86	230.86	7.72	12	>sp|P29692|EF1D_HUMAN Elongation factor 1-delta OS=Homo sapiens OX=9606 GN=EEF1D PE=1 SV=5	14960	2_20220324_nugc3_phos_33per_f1_r1.ScanId;v=1;d1=60127.60127.3	controllerType=0 controllerNumber=1 scan=60127	74.5414
53476:3	34	K.KPAT[+79.966]PAEDDEDDDIDLFGS[+79.966]DNEEEDKEAAQLR.E		S[+80], T[+80]	1246.51	3	3737.5	3737.49	3.6	144	Specific	342.47	342.47	342.47	6.31	12	>sp|P29692|EF1D_HUMAN Elongation factor 1-delta OS=Homo sapiens OX=9606 GN=EEF1D PE=1 SV=5	14960	2_20220324_nugc3_phos_33per_f1_r1.ScanId;v=1;d1=67122.67122.3	controllerType=0 controllerNumber=1 scan=67122	81.2727
40437:3	34	K.KPATPAEDDEDDDIDLFGS[+79.966]DNEEEDKEAAQLREER.L		S[+80]	1357.91	3	4071.71	4071.71	0.2	144	Specific	385.04	385.04	244.48	6.96	12	>sp|P29692|EF1D_HUMAN Elongation factor 1-delta OS=Homo sapiens OX=9606 GN=EEF1D PE=1 SV=5	14960	2_20220324_nugc3_phos_33per_f1_r1.ScanId;v=1;d1=52129.52129.3	controllerType=0 controllerNumber=1 scan=52129	66.2694
40253:5	34	K.KPATPAEDDEDDDIDLFGS[+79.966]DNEEEDKEAAQLREER.L		S[+80]	814.947	5	4070.71	4071.71	-0.2	144	Specific	473.69	473.69	361.57	7.08	12	>sp|P29692|EF1D_HUMAN Elongation factor 1-delta OS=Homo sapiens OX=9606 GN=EEF1D PE=1 SV=5	14960	2_20220324_nugc3_phos_33per_f1_r1.ScanId;v=1;d1=51923.51923.5	controllerType=0 controllerNumber=1 scan=51923	66.0752
45254:4	34	K.KPAT[+79.966]PAEDDEDDDIDLFGS[+79.966]DNEEEDKEAAQLREER.L		S[+80], T[+80]	1038.67	4	4151.68	4151.68	0.1	144	Specific	356.2	356.2	356.2	6.33	12	>sp|P29692|EF1D_HUMAN Elongation factor 1-delta OS=Homo sapiens OX=9606 GN=EEF1D PE=1 SV=5	14960	2_20220324_nugc3_phos_33per_f1_r1.ScanId;v=1;d1=57795.57795.4	controllerType=0 controllerNumber=1 scan=57795	72.2037
44795:4	34	K.KPAT[+79.966]PAEDDEDDDIDLFGS[+79.966]DNEEEDKEAAQLREER.L		S[+80], T[+80]	1038.67	4	4151.68	4151.68	0.1	144	Specific	607.58	607.58	607.58	9.04	12	>sp|P29692|EF1D_HUMAN Elongation factor 1-delta OS=Homo sapiens OX=9606 GN=EEF1D PE=1 SV=5	14960	2_20220324_nugc3_phos_33per_f1_r1.ScanId;v=1;d1=57271.57271.4	controllerType=0 controllerNumber=1 scan=57271	71.692
30012:2	34	K.LVPVGYGIR.K			487.295	2	973.583	973.583	0.6	233	Specific	138.14	87.96	87.96	1.6	12	>sp|P29692|EF1D_HUMAN Elongation factor 1-delta OS=Homo sapiens OX=9606 GN=EEF1D PE=1 SV=5	14960	2_20220324_nugc3_phos_33per_f1_r1.ScanId;v=1;d1=39850.39850.2	controllerType=0 controllerNumber=1 scan=39850	53.369
09792:2	35	M.[+42.011].S[+79.966]IRVTQK.S		.[42], S[+80]	477.244	2	953.481	953.482	-0.1	2	NRagged	232.08	67.16	64.83	1.6	17	>sp|P05787|K2C8_HUMAN Keratin, type II cytoskeletal 8 OS=Homo sapiens OX=9606 GN=KRT8 PE=1 SV=7	8158	2_20220324_nugc3_phos_33per_f1_r1.ScanId;v=1;d1=16049.16049.2	controllerType=0 controllerNumber=1 scan=16049	28.4044
08168:3	35	R.AFSSRS[+79.966]YTSGPGSR.I		S[+80]	513.891	3	1539.66	1539.66	-1.1	19	Specific	202.36	202.36	14.63	4.17	17	>sp|P05787|K2C8_HUMAN Keratin, type II cytoskeletal 8 OS=Homo sapiens OX=9606 GN=KRT8 PE=1 SV=7	8158	2_20220324_nugc3_phos_33per_f1_r1.ScanId;v=1;d1=14273.14273.2	controllerType=0 controllerNumber=1 scan=14273	26.7712
08217:2	35	R.AFSSRS[+79.966]YTSGPGSR.I		S[+80]	770.333	2	1539.66	1539.66	-0.1	19	Specific	553.15	323.46	45.63	5.23	17	>sp|P05787|K2C8_HUMAN Keratin, type II cytoskeletal 8 OS=Homo sapiens OX=9606 GN=KRT8 PE=1 SV=7	8158	2_20220324_nugc3_phos_33per_f1_r1.ScanId;v=1;d1=14325.14325.2	controllerType=0 controllerNumber=1 scan=14325	26.8173
10369:2	35	R.AFS[+79.966]SRSYT[+79.966]SGPGSR.I		S[+80], T[+80]	810.316	2	1619.62	1619.63	0	19	Specific	287.44	253.47	23.22	6.06	17	>sp|P05787|K2C8_HUMAN Keratin, type II cytoskeletal 8 OS=Homo sapiens OX=9606 GN=KRT8 PE=1 SV=7	8158	2_20220324_nugc3_phos_33per_f1_r1.ScanId;v=1;d1=16714.16714.2	controllerType=0 controllerNumber=1 scan=16714	29.0797
05933:2	35	R.S[+79.966]YTSGPGSR.I		S[+80]	496.198	2	991.389	991.388	0.5	24	Specific	322.72	178.72	6.83	5.27	17	>sp|P05787|K2C8_HUMAN Keratin, type II cytoskeletal 8 OS=Homo sapiens OX=9606 GN=KRT8 PE=1 SV=7	8158	2_20220324_nugc3_phos_33per_f1_r1.ScanId;v=1;d1=11732.11732.2	controllerType=0 controllerNumber=1 scan=11732	24.2413
08039:2	35	R.ISSSSFSR.V			435.72	2	870.432	870.432	0.9	33	Specific	208.69	0	0	1.5	17	>sp|P05787|K2C8_HUMAN Keratin, type II cytoskeletal 8 OS=Homo sapiens OX=9606 GN=KRT8 PE=1 SV=7	8158	2_20220324_nugc3_phos_33per_f1_r1.ScanId;v=1;d1=14122.14122.2	controllerType=0 controllerNumber=1 scan=14122	26.5979
09546:2	35	R.ISSSS[+79.966]FSR.V		S[+80]	475.703	2	950.398	950.398	0	33	Specific	224.53	32.03	31.08	1.6	17	>sp|P05787|K2C8_HUMAN Keratin, type II cytoskeletal 8 OS=Homo sapiens OX=9606 GN=KRT8 PE=1 SV=7	8158	2_20220324_nugc3_phos_33per_f1_r1.ScanId;v=1;d1=15780.15780.2	controllerType=0 controllerNumber=1 scan=15780	28.1636
08380:2	35	R.VGS[+79.966]SNFR.G		S[+80]	423.679	2	846.35	846.351	-0.3	41	Specific	104.54	104.54	43.33	1.53	17	>sp|P05787|K2C8_HUMAN Keratin, type II cytoskeletal 8 OS=Homo sapiens OX=9606 GN=KRT8 PE=1 SV=7	8158	2_20220324_nugc3_phos_33per_f1_r1.ScanId;v=1;d1=14504.14504.2	controllerType=0 controllerNumber=1 scan=14504	26.9897
30813:2	35	K.WSLLQQQK.T			515.788	2	1030.57	1030.57	0.7	123	Specific	322.31	227.47	227.47	5.83	17	>sp|P05787|K2C8_HUMAN Keratin, type II cytoskeletal 8 OS=Homo sapiens OX=9606 GN=KRT8 PE=1 SV=7	8158	2_20220324_nugc3_phos_33per_f1_r1.ScanId;v=1;d1=40782.40782.2	controllerType=0 controllerNumber=1 scan=40782	54.3161
81731:2	35	R.SLDMDSIIAEVK.A			660.842	2	1320.68	1320.67	3.3	253	Specific	244.3	244.3	244.3	5.17	17	>sp|P05787|K2C8_HUMAN Keratin, type II cytoskeletal 8 OS=Homo sapiens OX=9606 GN=KRT8 PE=1 SV=7	8158	2_20220324_nugc3_phos_33per_f1_r1.ScanId;v=1;d1=99177.99177.2	controllerType=0 controllerNumber=1 scan=99177	112.593
91532:2	35	R.SLDMDS[+79.966]IIAEVK.A		S[+80]	700.822	2	1400.64	1400.64	-0.2	253	Specific	325.62	304.18	252.73	5.66	17	>sp|P05787|K2C8_HUMAN Keratin, type II cytoskeletal 8 OS=Homo sapiens OX=9606 GN=KRT8 PE=1 SV=7	8158	2_20220324_nugc3_phos_33per_f1_r1.ScanId;v=1;d1=110053.110053.2	controllerType=0 controllerNumber=1 scan=110053	122.731
93299:2	35	R.S[+79.966]LDMDSIIAEVK.A		S[+80]	700.823	2	1400.64	1400.64	0.3	253	Specific	386.71	386.71	241.89	6.97	17	>sp|P05787|K2C8_HUMAN Keratin, type II cytoskeletal 8 OS=Homo sapiens OX=9606 GN=KRT8 PE=1 SV=7	8158	2_20220324_nugc3_phos_33per_f1_r1.ScanId;v=1;d1=111988.111988.2	controllerType=0 controllerNumber=1 scan=111988	124.516
10485:3	35	R.LESGMQNMSIHTK.T			492.571	3	1475.7	1475.7	0.2	402	Specific	73.37	73.37	73.37	1.6	17	>sp|P05787|K2C8_HUMAN Keratin, type II cytoskeletal 8 OS=Homo sapiens OX=9606 GN=KRT8 PE=1 SV=7	8158	2_20220324_nugc3_phos_33per_f1_r1.ScanId;v=1;d1=16846.16846.3	controllerType=0 controllerNumber=1 scan=16846	29.2089
95577:3	35	K.TTSGY[+79.966]AGGLSSAYGGLTSPGLSYSLGSSFGSGAGSSSFSR.T		Y[+80]	1269.24	3	3805.7	3805.69	4.1	415	Specific	33.74	33.74	0	1.61	17	>sp|P05787|K2C8_HUMAN Keratin, type II cytoskeletal 8 OS=Homo sapiens OX=9606 GN=KRT8 PE=1 SV=7	8158	2_20220324_nugc3_phos_33per_f1_r1.ScanId;v=1;d1=114501.114501.3	controllerType=0 controllerNumber=1 scan=114501	126.822
95347:3	35	K.TTSGYAGGLSSAY[+79.966]GGLTSPGLSYSLGSSFGSGAGSSSFSR.T		Y[+80]	1269.24	3	3805.69	3805.69	1.9	415	Specific	58.6	58.6	0	3.64	17	>sp|P05787|K2C8_HUMAN Keratin, type II cytoskeletal 8 OS=Homo sapiens OX=9606 GN=KRT8 PE=1 SV=7	8158	2_20220324_nugc3_phos_33per_f1_r1.ScanId;v=1;d1=114248.114248.3	controllerType=0 controllerNumber=1 scan=114248	126.592
95106:3	35	K.TTSGYAGGLSSAY[+79.966]GGLTSPGLSYSLGSSFGSGAGSSSFSR.T		Y[+80]	1269.24	3	3805.7	3805.69	2.6	415	Specific	145.09	145.09	2.63	5.47	17	>sp|P05787|K2C8_HUMAN Keratin, type II cytoskeletal 8 OS=Homo sapiens OX=9606 GN=KRT8 PE=1 SV=7	8158	2_20220324_nugc3_phos_33per_f1_r1.ScanId;v=1;d1=113977.113977.3	controllerType=0 controllerNumber=1 scan=113977	126.332
94942:3	35	K.TTSGYAGGLSSAY[+79.966]GGLTSPGLSYSLGSSFGSGAGSSSFSR.T		Y[+80]	1269.24	3	3805.7	3805.69	4	415	Specific	158.39	158.39	2.33	5.47	17	>sp|P05787|K2C8_HUMAN Keratin, type II cytoskeletal 8 OS=Homo sapiens OX=9606 GN=KRT8 PE=1 SV=7	8158	2_20220324_nugc3_phos_33per_f1_r1.ScanId;v=1;d1=113793.113793.3	controllerType=0 controllerNumber=1 scan=113793	126.159
94132:3	35	K.TTSGYAGGLSSAY[+79.966]GGLTSPGLSYSLGSSFGSGAGSSSFSR.T		Y[+80]	1269.23	3	3805.69	3805.69	0.6	415	Specific	184.79	184.79	2.33	6.27	17	>sp|P05787|K2C8_HUMAN Keratin, type II cytoskeletal 8 OS=Homo sapiens OX=9606 GN=KRT8 PE=1 SV=7	8158	2_20220324_nugc3_phos_33per_f1_r1.ScanId;v=1;d1=112900.112900.3	controllerType=0 controllerNumber=1 scan=112900	125.34
100886:3	35	K.TTSGYAGGLSSAY[+79.966]GGLTSPGLSYSLGSSFGSGAGSSSFSR.T		Y[+80]	1269.24	3	3805.69	3805.69	2.1	415	Specific	364.74	364.74	2.63	8.52	17	>sp|P05787|K2C8_HUMAN Keratin, type II cytoskeletal 8 OS=Homo sapiens OX=9606 GN=KRT8 PE=1 SV=7	8158	2_20220324_nugc3_phos_33per_f1_r1.ScanId;v=1;d1=120460.120460.3	controllerType=0 controllerNumber=1 scan=120460	132.472
93778:4	35	K.TTSGYAGGLSSAYGGLTSPGLSY[+79.966]SLGSSFGSGAGSSSFSR.T		Y[+80]	952.178	4	3805.69	3805.69	1.1	415	Specific	370.71	370.71	20.05	7.77	17	>sp|P05787|K2C8_HUMAN Keratin, type II cytoskeletal 8 OS=Homo sapiens OX=9606 GN=KRT8 PE=1 SV=7	8158	2_20220324_nugc3_phos_33per_f1_r1.ScanId;v=1;d1=112510.112510.4	controllerType=0 controllerNumber=1 scan=112510	124.982
93233:4	35	K.TTSGYAGGLSSAY[+79.966]GGLTSPGLSYSLGSSFGSGAGSSSFSR.T		Y[+80]	952.178	4	3805.69	3805.69	1.5	415	Specific	386.44	386.44	2.63	7.77	17	>sp|P05787|K2C8_HUMAN Keratin, type II cytoskeletal 8 OS=Homo sapiens OX=9606 GN=KRT8 PE=1 SV=7	8158	2_20220324_nugc3_phos_33per_f1_r1.ScanId;v=1;d1=111916.111916.4	controllerType=0 controllerNumber=1 scan=111916	124.449
93850:3	35	K.TTSGYAGGLSSAYGGLTSPGLSY[+79.966]SLGSSFGSGAGSSSFSR.T		Y[+80]	1269.23	3	3805.69	3805.69	-0.3	415	Specific	408.63	408.63	2.28	8.75	17	>sp|P05787|K2C8_HUMAN Keratin, type II cytoskeletal 8 OS=Homo sapiens OX=9606 GN=KRT8 PE=1 SV=7	8158	2_20220324_nugc3_phos_33per_f1_r1.ScanId;v=1;d1=112589.112589.3	controllerType=0 controllerNumber=1 scan=112589	125.055
95645:3	35	K.TTSGYAGGLSSAYGGLT[+79.966]SPGLSYSLGS[+79.966]SFGSGAGSSSFSR.T		S[+80], T[+80]	1295.89	3	3885.67	3885.65	4.2	415	Specific	298.46	298.46	1.03	6.99	17	>sp|P05787|K2C8_HUMAN Keratin, type II cytoskeletal 8 OS=Homo sapiens OX=9606 GN=KRT8 PE=1 SV=7	8158	2_20220324_nugc3_phos_33per_f1_r1.ScanId;v=1;d1=114575.114575.3	controllerType=0 controllerNumber=1 scan=114575	126.886
16804:2	35	K.LVSESSDVLPK.-			587.322	2	1173.64	1173.64	0	473	Specific	304.79	227.53	227.53	5.38	17	>sp|P05787|K2C8_HUMAN Keratin, type II cytoskeletal 8 OS=Homo sapiens OX=9606 GN=KRT8 PE=1 SV=7	8158	2_20220324_nugc3_phos_33per_f1_r1.ScanId;v=1;d1=24471.24471.2	controllerType=0 controllerNumber=1 scan=24471	37.6288
101957:2	36	R.GDS[+79.966]ETDLEALFNAVMNPK.T		S[+80]	1015.95	2	2030.88	2030.88	2.8	59	Specific	380.29	380.29	10.69	7.61	11	>sp|P46937|YAP1_HUMAN Transcriptional coactivator YAP1 OS=Homo sapiens OX=9606 GN=YAP1 PE=1 SV=2	19375	2_20220324_nugc3_phos_33per_f1_r1.ScanId;v=1;d1=121617.121617.2	controllerType=0 controllerNumber=1 scan=121617	133.51
08483:4	36	K.SHS[+79.966]RQAST[+79.966]DAGTAGALTPQHVR.A		S[+80], T[+80]	602.768	4	2408.05	2408.05	0.1	103	Specific	302.5	302.5	26.97	6.8	11	>sp|P46937|YAP1_HUMAN Transcriptional coactivator YAP1 OS=Homo sapiens OX=9606 GN=YAP1 PE=1 SV=2	19375	2_20220324_nugc3_phos_33per_f1_r1.ScanId;v=1;d1=14616.14616.4	controllerType=0 controllerNumber=1 scan=14616	27.0937
10850:3	36	R.QAS[+79.966]TDAGTAGALTPQHVR.A		S[+80]	620.958	3	1860.86	1860.86	-0.7	107	Specific	649.92	649.92	26.5	9.59	11	>sp|P46937|YAP1_HUMAN Transcriptional coactivator YAP1 OS=Homo sapiens OX=9606 GN=YAP1 PE=1 SV=2	19375	2_20220324_nugc3_phos_33per_f1_r1.ScanId;v=1;d1=17302.17302.3	controllerType=0 controllerNumber=1 scan=17302	29.7527
70658:4	36	R.AHSS[+79.966]PASLQLGAVSPGTLTPTGVVSGPAATPTAQHLR.Q		S[+80]	904.464	4	3614.83	3614.83	0.3	125	Specific	268.48	268.48	2.55	6.73	11	>sp|P46937|YAP1_HUMAN Transcriptional coactivator YAP1 OS=Homo sapiens OX=9606 GN=YAP1 PE=1 SV=2	19375	2_20220324_nugc3_phos_33per_f1_r1.ScanId;v=1;d1=86610.86610.2	controllerType=0 controllerNumber=1 scan=86610	100.326
70213:4	36	R.AHS[+79.966]SPASLQLGAVSPGTLTPTGVVSGPAATPTAQHLR.Q		S[+80]	904.464	4	3614.83	3614.83	0.5	125	Specific	290.12	290.12	4.8	6.95	11	>sp|P46937|YAP1_HUMAN Transcriptional coactivator YAP1 OS=Homo sapiens OX=9606 GN=YAP1 PE=1 SV=2	19375	2_20220324_nugc3_phos_33per_f1_r1.ScanId;v=1;d1=86096.86096.4	controllerType=0 controllerNumber=1 scan=86096	99.81
73990:4	36	R.AHSSPAS[+79.966]LQLGAVSPGT[+79.966]LTPTGVVSGPAATPTAQHLR.Q		S[+80], T[+80]	924.456	4	3694.8	3694.8	1.2	125	Specific	1.76	1.76	1.76	1.63	11	>sp|P46937|YAP1_HUMAN Transcriptional coactivator YAP1 OS=Homo sapiens OX=9606 GN=YAP1 PE=1 SV=2	19375	2_20220324_nugc3_phos_33per_f1_r1.ScanId;v=1;d1=90388.90388.4	controllerType=0 controllerNumber=1 scan=90388	104.011
74493:4	36	R.AHSSPAS[+79.966]LQLGAVSPGT[+79.966]LTPTGVVSGPAATPTAQHLR.Q		S[+80], T[+80]	924.455	4	3694.8	3694.8	-0.6	125	Specific	22.29	22.29	3.6	3.49	11	>sp|P46937|YAP1_HUMAN Transcriptional coactivator YAP1 OS=Homo sapiens OX=9606 GN=YAP1 PE=1 SV=2	19375	2_20220324_nugc3_phos_33per_f1_r1.ScanId;v=1;d1=90955.90955.4	controllerType=0 controllerNumber=1 scan=90955	104.549
79144:3	36	R.AHSSPASLQLGAVS[+79.966]PGT[+79.966]LTPTGVVSGPAATPTAQHLR.Q		S[+80], T[+80]	1232.28	3	3694.81	3694.8	3.1	125	Specific	38.74	38.74	1.02	1.83	11	>sp|P46937|YAP1_HUMAN Transcriptional coactivator YAP1 OS=Homo sapiens OX=9606 GN=YAP1 PE=1 SV=2	19375	2_20220324_nugc3_phos_33per_f1_r1.ScanId;v=1;d1=96262.96262.3	controllerType=0 controllerNumber=1 scan=96262	109.784
100506:3	36	R.QSS[+79.966]FEIPDDVPLPAGWEMAK.T		S[+80]	766.346	3	2297.02	2297.02	1.1	162	Specific	342.97	342.97	19.17	8.21	11	>sp|P46937|YAP1_HUMAN Transcriptional coactivator YAP1 OS=Homo sapiens OX=9606 GN=YAP1 PE=1 SV=2	19375	2_20220324_nugc3_phos_33per_f1_r1.ScanId;v=1;d1=120036.120036.3	controllerType=0 controllerNumber=1 scan=120036	132.078
95877:3	36	R.QS[+79.966]SFEIPDDVPLPAGWEM[+15.995]AK.T		M[+16], S[+80]	771.677	3	2313.02	2313.01	0.8	162	Specific	79.55	79.55	4.8	1.7	11	>sp|P46937|YAP1_HUMAN Transcriptional coactivator YAP1 OS=Homo sapiens OX=9606 GN=YAP1 PE=1 SV=2	19375	2_20220324_nugc3_phos_33per_f1_r1.ScanId;v=1;d1=114831.114831.3	controllerType=0 controllerNumber=1 scan=114831	127.122
53996:3	36	R.SQLPTLEQDGGTQNPVSS[+79.966]PGMSQELR.T		S[+80]	946.099	3	2836.28	2836.28	0.2	350	Specific	322.64	322.64	20.64	8.84	11	>sp|P46937|YAP1_HUMAN Transcriptional coactivator YAP1 OS=Homo sapiens OX=9606 GN=YAP1 PE=1 SV=2	19375	2_20220324_nugc3_phos_33per_f1_r1.ScanId;v=1;d1=67702.67702.3	controllerType=0 controllerNumber=1 scan=67702	81.8157
92871:4	36	R.DESTDSGLSMSSY[+79.966]SVPRTPDDFLNSVDEMDTGDTINQSTLPSQQNR.F		Y[+80]	1280.05	4	5117.2	5117.18	3.6	395	Specific	173.25	173.25	8.8	5.47	11	>sp|P46937|YAP1_HUMAN Transcriptional coactivator YAP1 OS=Homo sapiens OX=9606 GN=YAP1 PE=1 SV=2	19375	2_20220324_nugc3_phos_33per_f1_r1.ScanId;v=1;d1=111522.111522.4	controllerType=0 controllerNumber=1 scan=111522	124.097
75891:3	37	M.[+42.011].AETLSGLGDSGAAGAAALSSAS[+79.966]SETGTR.R		.[42], S[+80]	873.059	3	2617.16	2617.16	0.6	2	NRagged	20.99	20.99	2	1.67	12	>sp|Q15424|SAFB1_HUMAN Scaffold attachment factor B1 OS=Homo sapiens OX=9606 GN=SAFB PE=1 SV=4	5684	2_20220324_nugc3_phos_33per_f1_r1.ScanId;v=1;d1=92524.92524.3	controllerType=0 controllerNumber=1 scan=92524	106.067
76344:3	37	M.[+42.011].AETLSGLGDSGAAGAAALSSAS[+79.966]SETGTR.R		.[42], S[+80]	873.061	3	2617.17	2617.16	2.3	2	NRagged	343.51	343.51	2	8.38	12	>sp|Q15424|SAFB1_HUMAN Scaffold attachment factor B1 OS=Homo sapiens OX=9606 GN=SAFB PE=1 SV=4	5684	2_20220324_nugc3_phos_33per_f1_r1.ScanId;v=1;d1=93045.93045.3	controllerType=0 controllerNumber=1 scan=93045	106.585
63672:3	37	M.[+42.011].AETLSGLGDS[+79.966]GAAGAAALSSASSETGTRR.L		.[42], S[+80]	925.093	3	2773.26	2773.26	0.1	2	NRagged	96.15	96.15	38.69	1.82	12	>sp|Q15424|SAFB1_HUMAN Scaffold attachment factor B1 OS=Homo sapiens OX=9606 GN=SAFB PE=1 SV=4	5684	2_20220324_nugc3_phos_33per_f1_r1.ScanId;v=1;d1=78639.78639.3	controllerType=0 controllerNumber=1 scan=78639	92.4425
08754:2	37	R.RLS[+79.966]DLR.V		S[+80]	420.211	2	839.414	839.413	0.2	30	Specific	326.97	82.22	82.22	3.85	12	>sp|Q15424|SAFB1_HUMAN Scaffold attachment factor B1 OS=Homo sapiens OX=9606 GN=SAFB PE=1 SV=4	5684	2_20220324_nugc3_phos_33per_f1_r1.ScanId;v=1;d1=14915.14915.2	controllerType=0 controllerNumber=1 scan=14915	27.3738
94497:4	37	K.ELPEQLQEHAIEDKET[+79.966]INNLDTSSSDFTILQEIEEPSLEPENEK.I		T[+80]	1291.1	4	5161.39	5161.38	2.6	173	Specific	98.92	98.92	22.47	1.63	12	>sp|Q15424|SAFB1_HUMAN Scaffold attachment factor B1 OS=Homo sapiens OX=9606 GN=SAFB PE=1 SV=4	5684	2_20220324_nugc3_phos_33per_f1_r1.ScanId;v=1;d1=113300.113300.4	controllerType=0 controllerNumber=1 scan=113300	125.704
94660:4	37	K.ELPEQLQEHAIEDKET[+79.966]INNLDTSSSDFTILQEIEEPSLEPENEK.I		T[+80]	1291.1	4	5161.38	5161.38	0.3	173	Specific	304.46	304.46	30.79	6.7	12	>sp|Q15424|SAFB1_HUMAN Scaffold attachment factor B1 OS=Homo sapiens OX=9606 GN=SAFB PE=1 SV=4	5684	2_20220324_nugc3_phos_33per_f1_r1.ScanId;v=1;d1=113485.113485.4	controllerType=0 controllerNumber=1 scan=113485	125.881
97808:4	37	K.ELPEQLQEHAIEDKETINNLDT[+79.966]SSS[+79.966]DFTILQEIEEPSLEPENEK.I		S[+80], T[+80]	1311.35	4	5242.36	5241.34	2.5	173	Specific	133.09	133.09	9.03	3.48	12	>sp|Q15424|SAFB1_HUMAN Scaffold attachment factor B1 OS=Homo sapiens OX=9606 GN=SAFB PE=1 SV=4	5684	2_20220324_nugc3_phos_33per_f1_r1.ScanId;v=1;d1=116952.116952.4	controllerType=0 controllerNumber=1 scan=116952	129.083
79329:4	37	K.REPAEQPGDGERTDC[+57.021]EPVGLEPAVEQSSAASELAEASSEELAEAPTEAPS[+79.966]PEAR.D		C[+57], S[+80]	1429.39	4	5714.53	5713.52	0.1	295	Specific	42.72	42.72	42.72	1.61	12	>sp|Q15424|SAFB1_HUMAN Scaffold attachment factor B1 OS=Homo sapiens OX=9606 GN=SAFB PE=1 SV=4	5684	2_20220324_nugc3_phos_33per_f1_r1.ScanId;v=1;d1=96467.96467.4	controllerType=0 controllerNumber=1 scan=96467	109.977
79477:5	37	K.REPAEQPGDGERTDC[+57.021]EPVGLEPAVEQSSAASELAEASSEELAEAPTEAPS[+79.966]PEAR.D		C[+57], S[+80]	1143.51	5	5713.53	5713.52	1.8	295	Specific	541.6	541.6	153.9	8.05	12	>sp|Q15424|SAFB1_HUMAN Scaffold attachment factor B1 OS=Homo sapiens OX=9606 GN=SAFB PE=1 SV=4	5684	2_20220324_nugc3_phos_33per_f1_r1.ScanId;v=1;d1=96649.96649.5	controllerType=0 controllerNumber=1 scan=96649	110.179
79585:4	37	K.REPAEQPGDGERTDC[+57.021]EPVGLEPAVEQSSAASELAEASSEELAEAPTEAPS[+79.966]PEAR.D		C[+57], S[+80]	1428.89	4	5712.52	5713.52	-0.4	295	Specific	561.62	561.62	82.97	7.03	12	>sp|Q15424|SAFB1_HUMAN Scaffold attachment factor B1 OS=Homo sapiens OX=9606 GN=SAFB PE=1 SV=4	5684	2_20220324_nugc3_phos_33per_f1_r1.ScanId;v=1;d1=96775.96775.2	controllerType=0 controllerNumber=1 scan=96775	110.325
63002:4	37	K.REPAEQPGDGERTDC[+57.021]EPVGLEPAVEQSSAAS[+79.966]ELAEASSEELAEAPT[+79.966]EAPSPEAR.D		C[+57], S[+80], T[+80]	1449.38	4	5794.5	5793.49	1.3	295	Specific	353.88	353.88	2.8	6.09	12	>sp|Q15424|SAFB1_HUMAN Scaffold attachment factor B1 OS=Homo sapiens OX=9606 GN=SAFB PE=1 SV=4	5684	2_20220324_nugc3_phos_33per_f1_r1.ScanId;v=1;d1=77881.77881.2	controllerType=0 controllerNumber=1 scan=77881	91.6788
86924:5	37	R.EPAEQPGDGERTDC[+57.021]EPVGLEPAVEQSSAASELAEASSEELAEAPTEAPS[+79.966]PEAR.D		C[+57], S[+80]	1112.29	5	5557.42	5557.42	-0.4	296	Specific	267.35	267.35	177.13	5.76	12	>sp|Q15424|SAFB1_HUMAN Scaffold attachment factor B1 OS=Homo sapiens OX=9606 GN=SAFB PE=1 SV=4	5684	2_20220324_nugc3_phos_33per_f1_r1.ScanId;v=1;d1=104952.104952.5	controllerType=0 controllerNumber=1 scan=104952	117.991
70923:4	37	R.EPAEQPGDGERT[+79.966]DC[+57.021]EPVGLEPAVEQSSAASELAEASSEELAEAPTEAPS[+79.966]PEAR.D		C[+57], S[+80], T[+80]	1410.1	4	5637.39	5637.39	0.8	296	Specific	97.21	97.21	97.21	4.66	12	>sp|Q15424|SAFB1_HUMAN Scaffold attachment factor B1 OS=Homo sapiens OX=9606 GN=SAFB PE=1 SV=4	5684	2_20220324_nugc3_phos_33per_f1_r1.ScanId;v=1;d1=86910.86910.4	controllerType=0 controllerNumber=1 scan=86910	100.613
91529:3	37	R.TDC[+57.021]EPVGLEPAVEQSSAASELAEASSEELAEAPTEAPS[+79.966]PEAR.D		C[+57], S[+80]	1464.65	3	4391.94	4391.92	4.8	307	Specific	246.21	246.21	148.17	6.77	12	>sp|Q15424|SAFB1_HUMAN Scaffold attachment factor B1 OS=Homo sapiens OX=9606 GN=SAFB PE=1 SV=4	5684	2_20220324_nugc3_phos_33per_f1_r1.ScanId;v=1;d1=110050.110050.3	controllerType=0 controllerNumber=1 scan=110050	122.728
91554:3	37	R.TDC[+57.021]EPVGLEPAVEQSSAASELAEASSEELAEAPTEAPS[+79.966]PEAR.D		C[+57], S[+80]	1464.65	3	4391.94	4391.92	3.2	307	Specific	294.65	294.65	132.65	7.4	12	>sp|Q15424|SAFB1_HUMAN Scaffold attachment factor B1 OS=Homo sapiens OX=9606 GN=SAFB PE=1 SV=4	5684	2_20220324_nugc3_phos_33per_f1_r1.ScanId;v=1;d1=110077.110077.3	controllerType=0 controllerNumber=1 scan=110077	122.753
91559:3	37	R.TDC[+57.021]EPVGLEPAVEQSSAASELAEASSEELAEAPTEAPS[+79.966]PEAR.D		C[+57], S[+80]	1464.65	3	4391.94	4391.92	2.7	307	Specific	399.2	399.2	99.02	8.52	12	>sp|Q15424|SAFB1_HUMAN Scaffold attachment factor B1 OS=Homo sapiens OX=9606 GN=SAFB PE=1 SV=4	5684	2_20220324_nugc3_phos_33per_f1_r1.ScanId;v=1;d1=110083.110083.3	controllerType=0 controllerNumber=1 scan=110083	122.757
91578:4	37	R.TDC[+57.021]EPVGLEPAVEQSSAASELAEASSEELAEAPTEAPS[+79.966]PEAR.D		C[+57], S[+80]	1098.74	4	4391.93	4391.92	2.4	307	Specific	575.94	575.94	101.44	8.17	12	>sp|Q15424|SAFB1_HUMAN Scaffold attachment factor B1 OS=Homo sapiens OX=9606 GN=SAFB PE=1 SV=4	5684	2_20220324_nugc3_phos_33per_f1_r1.ScanId;v=1;d1=110103.110103.4	controllerType=0 controllerNumber=1 scan=110103	122.774
05967:3	37	K.ESST[+79.966]S[+79.966]EGADQKMSSPEDDSDTKR.L		S[+80], T[+80]	882.996	3	2646.97	2646.97	-0.2	371	Specific	29.11	29.11	10.21	1.62	12	>sp|Q15424|SAFB1_HUMAN Scaffold attachment factor B1 OS=Homo sapiens OX=9606 GN=SAFB PE=1 SV=4	5684	2_20220324_nugc3_phos_33per_f1_r1.ScanId;v=1;d1=11771.11771.3	controllerType=0 controllerNumber=1 scan=11771	24.2796
16707:3	37	R.SVVS[+79.966]FDKVKEPR.K		S[+80]	490.916	3	1470.73	1470.74	-0.3	601	Specific	154.08	154.08	110.61	1.61	12	>sp|Q15424|SAFB1_HUMAN Scaffold attachment factor B1 OS=Homo sapiens OX=9606 GN=SAFB PE=1 SV=4	5684	2_20220324_nugc3_phos_33per_f1_r1.ScanId;v=1;d1=24351.24351.3	controllerType=0 controllerNumber=1 scan=24351	37.4891
89305:3	38	M.[+42.011].ATLKDQLIYNLLKEEQTPQNK.I		.[+42]	843.791	3	2529.36	2529.36	0.9	2	NRagged	440.37	440.37	440.37	7.55	12	>sp|P00338|LDHA_HUMAN L-lactate dehydrogenase A chain OS=Homo sapiens OX=9606 GN=LDHA PE=1 SV=2	6522	2_20220324_nugc3_phos_33per_f1_r1.ScanId;v=1;d1=107586.107586.3	controllerType=0 controllerNumber=1 scan=107586	120.452
65256:3	38	K.DQLIYNLLKEEQTPQNK.I			692.034	3	2074.09	2074.08	3.1	6	Specific	305.76	272.35	272.35	6.21	12	>sp|P00338|LDHA_HUMAN L-lactate dehydrogenase A chain OS=Homo sapiens OX=9606 GN=LDHA PE=1 SV=2	6522	2_20220324_nugc3_phos_33per_f1_r1.ScanId;v=1;d1=80394.80394.3	controllerType=0 controllerNumber=1 scan=80394	94.0683
101849:3	38	K.ITVVGVGAVGMAC[+57.021]AISILMK.D		C[+57]	664.035	3	1990.09	1990.09	-0.1	23	Specific	689.31	524.52	524.52	11.59	12	>sp|P00338|LDHA_HUMAN L-lactate dehydrogenase A chain OS=Homo sapiens OX=9606 GN=LDHA PE=1 SV=2	6522	2_20220324_nugc3_phos_33per_f1_r1.ScanId;v=1;d1=121502.121502.3	controllerType=0 controllerNumber=1 scan=121502	133.412
101606:3	38	K.ITVVGVGAVGMAC[+57.021]AISILM[+15.995]K.D		C[+57], M[+16]	669.368	3	2006.09	2006.08	2.7	23	Specific	320.26	316.38	285.09	7.62	12	>sp|P00338|LDHA_HUMAN L-lactate dehydrogenase A chain OS=Homo sapiens OX=9606 GN=LDHA PE=1 SV=2	6522	2_20220324_nugc3_phos_33per_f1_r1.ScanId;v=1;d1=121242.121242.3	controllerType=0 controllerNumber=1 scan=121242	133.192
59698:3	38	K.GEMMDLQHGSLFLR.T			545.265	3	1633.78	1633.78	-1.3	60	Specific	0.45	0.45	0.45	1.6	12	>sp|P00338|LDHA_HUMAN L-lactate dehydrogenase A chain OS=Homo sapiens OX=9606 GN=LDHA PE=1 SV=2	6522	2_20220324_nugc3_phos_33per_f1_r1.ScanId;v=1;d1=74125.74125.3	controllerType=0 controllerNumber=1 scan=74125	88.0237
25887:2	38	K.LVIITAGAR.Q			457.295	2	913.583	913.583	-0.3	91	Specific	190.69	80.31	80.31	1.61	12	>sp|P00338|LDHA_HUMAN L-lactate dehydrogenase A chain OS=Homo sapiens OX=9606 GN=LDHA PE=1 SV=2	6522	2_20220324_nugc3_phos_33per_f1_r1.ScanId;v=1;d1=35037.35037.2	controllerType=0 controllerNumber=1 scan=35037	48.4162
26344:2	38	K.LVIITAGAR.Q			457.295	2	913.583	913.583	0.4	91	Specific	253.66	70.22	70.22	3.89	12	>sp|P00338|LDHA_HUMAN L-lactate dehydrogenase A chain OS=Homo sapiens OX=9606 GN=LDHA PE=1 SV=2	6522	2_20220324_nugc3_phos_33per_f1_r1.ScanId;v=1;d1=35574.35574.2	controllerType=0 controllerNumber=1 scan=35574	48.9682
57954:2	38	K.FIIPNVVK.Y			465.294	2	929.581	929.582	-0.7	119	Specific	215.31	157.65	157.65	1.65	12	>sp|P00338|LDHA_HUMAN L-lactate dehydrogenase A chain OS=Homo sapiens OX=9606 GN=LDHA PE=1 SV=2	6522	2_20220324_nugc3_phos_33per_f1_r1.ScanId;v=1;d1=72145.72145.2	controllerType=0 controllerNumber=1 scan=72145	86.0694
85362:4	38	R.LGVHPLSC[+57.021]HGWVLGEHGDSSVPVWSGMNVAGVSLK.T		C[+57]	917.958	4	3668.81	3668.81	0	178	Specific	49.35	49.35	49.35	1.61	12	>sp|P00338|LDHA_HUMAN L-lactate dehydrogenase A chain OS=Homo sapiens OX=9606 GN=LDHA PE=1 SV=2	6522	2_20220324_nugc3_phos_33per_f1_r1.ScanId;v=1;d1=103242.103242.4	controllerType=0 controllerNumber=1 scan=103242	116.45
09075:4	38	K.TLHPDLGTDKDKEQWK.E			478.495	4	1910.96	1910.96	-0.3	213	Specific	342.79	335.65	335.65	6.32	12	>sp|P00338|LDHA_HUMAN L-lactate dehydrogenase A chain OS=Homo sapiens OX=9606 GN=LDHA PE=1 SV=2	6522	2_20220324_nugc3_phos_33per_f1_r1.ScanId;v=1;d1=15261.15261.4	controllerType=0 controllerNumber=1 scan=15261	27.6823
28305:2	38	K.QVVESAYEVIK.L			632.842	2	1264.68	1264.68	-1	233	Specific	189.69	105.4	105.4	1.61	12	>sp|P00338|LDHA_HUMAN L-lactate dehydrogenase A chain OS=Homo sapiens OX=9606 GN=LDHA PE=1 SV=2	6522	2_20220324_nugc3_phos_33per_f1_r1.ScanId;v=1;d1=37854.37854.4	controllerType=0 controllerNumber=1 scan=37854	51.3098
08816:2	38	K.VTLTSEEEAR.L			567.786	2	1134.56	1134.56	0.9	306	Specific	375.7	237.54	237.54	5.84	12	>sp|P00338|LDHA_HUMAN L-lactate dehydrogenase A chain OS=Homo sapiens OX=9606 GN=LDHA PE=1 SV=2	6522	2_20220324_nugc3_phos_33per_f1_r1.ScanId;v=1;d1=14981.14981.2	controllerType=0 controllerNumber=1 scan=14981	27.4301
32923:2	38	K.SADTLWGIQK.E			559.795	2	1118.58	1118.58	-1.1	319	Specific	283.1	232.7	232.7	5.38	12	>sp|P00338|LDHA_HUMAN L-lactate dehydrogenase A chain OS=Homo sapiens OX=9606 GN=LDHA PE=1 SV=2	6522	2_20220324_nugc3_phos_33per_f1_r1.ScanId;v=1;d1=43243.43243.2	controllerType=0 controllerNumber=1 scan=43243	56.8804
29436:2	39	K.QLFDQVVK.T			488.777	2	976.546	976.546	0.2	28	Specific	132.27	67.06	67.06	1.6	16	>sp|P15311|EZRI_HUMAN Ezrin OS=Homo sapiens OX=9606 GN=EZR PE=1 SV=4	10405	2_20220324_nugc3_phos_33per_f1_r1.ScanId;v=1;d1=39183.39183.2	controllerType=0 controllerNumber=1 scan=39183	52.6953
72890:2	39	K.LFFLQVK.E			447.776	2	894.544	894.545	-0.2	101	Specific	226.04	116.44	116.44	1.61	16	>sp|P15311|EZRI_HUMAN Ezrin OS=Homo sapiens OX=9606 GN=EZR PE=1 SV=4	10405	2_20220324_nugc3_phos_33per_f1_r1.ScanId;v=1;d1=89161.89161.2	controllerType=0 controllerNumber=1 scan=89161	102.863
100448:3	39	K.EGILSDEIYC[+57.021]PPETAVLLGSYAVQAK.F		C[+57]	941.81	3	2823.42	2823.41	1.5	108	Specific	246.45	246.45	246.45	8.35	16	>sp|P15311|EZRI_HUMAN Ezrin OS=Homo sapiens OX=9606 GN=EZR PE=1 SV=4	10405	2_20220324_nugc3_phos_33per_f1_r1.ScanId;v=1;d1=119970.119970.3	controllerType=0 controllerNumber=1 scan=119970	132.015
100482:3	39	K.EGILSDEIYC[+57.021]PPETAVLLGSYAVQAK.F		C[+57]	941.808	3	2823.41	2823.41	-0.5	108	Specific	426.09	426.09	426.09	9.47	16	>sp|P15311|EZRI_HUMAN Ezrin OS=Homo sapiens OX=9606 GN=EZR PE=1 SV=4	10405	2_20220324_nugc3_phos_33per_f1_r1.ScanId;v=1;d1=120007.120007.3	controllerType=0 controllerNumber=1 scan=120007	132.048
100514:3	39	K.EGILSDEIYC[+57.021]PPETAVLLGSYAVQAK.F		C[+57]	941.806	3	2823.4	2823.41	-3.1	108	Specific	566.61	566.61	566.61	9.62	16	>sp|P15311|EZRI_HUMAN Ezrin OS=Homo sapiens OX=9606 GN=EZR PE=1 SV=4	10405	2_20220324_nugc3_phos_33per_f1_r1.ScanId;v=1;d1=120045.120045.3	controllerType=0 controllerNumber=1 scan=120045	132.087
78850:2	39	K.IGFPWSEIR.N			552.796	2	1104.58	1104.58	0.9	238	Specific	139.31	86.27	86.27	1.6	16	>sp|P15311|EZRI_HUMAN Ezrin OS=Homo sapiens OX=9606 GN=EZR PE=1 SV=4	10405	2_20220324_nugc3_phos_33per_f1_r1.ScanId;v=1;d1=95932.95932.2	controllerType=0 controllerNumber=1 scan=95932	109.473
78370:2	39	K.IGFPWSEIR.N			552.796	2	1104.58	1104.58	0.5	238	Specific	144.22	100.72	100.72	1.6	16	>sp|P15311|EZRI_HUMAN Ezrin OS=Homo sapiens OX=9606 GN=EZR PE=1 SV=4	10405	2_20220324_nugc3_phos_33per_f1_r1.ScanId;v=1;d1=95393.95393.2	controllerType=0 controllerNumber=1 scan=95393	108.963
10223:3	39	K.FVIKPIDKK.A			363.234	3	1087.69	1087.69	-0.8	255	Specific	29.98	29.98	29.98	1.07	16	>sp|P15311|EZRI_HUMAN Ezrin OS=Homo sapiens OX=9606 GN=EZR PE=1 SV=4	10405	2_20220324_nugc3_phos_33per_f1_r1.ScanId;v=1;d1=16539.16539.3	controllerType=0 controllerNumber=1 scan=16539	28.8911
59556:2	39	K.APDFVFYAPR.L			591.801	2	1182.59	1182.59	0	264	Specific	406.07	406.07	406.07	6.74	16	>sp|P15311|EZRI_HUMAN Ezrin OS=Homo sapiens OX=9606 GN=EZR PE=1 SV=4	10405	2_20220324_nugc3_phos_33per_f1_r1.ScanId;v=1;d1=73962.73962.2	controllerType=0 controllerNumber=1 scan=73962	87.8576
07914:3	39	R.RKPDTIEVQQMK.A			491.601	3	1472.79	1472.79	0.5	295	Specific	489.91	387.86	387.86	6.71	16	>sp|P15311|EZRI_HUMAN Ezrin OS=Homo sapiens OX=9606 GN=EZR PE=1 SV=4	10405	2_20220324_nugc3_phos_33per_f1_r1.ScanId;v=1;d1=13990.13990.3	controllerType=0 controllerNumber=1 scan=13990	26.4863
09074:3	39	R.KPDTIEVQQMK.A			439.567	3	1316.69	1316.69	0.1	296	Specific	41.11	41.11	41.11	1.6	16	>sp|P15311|EZRI_HUMAN Ezrin OS=Homo sapiens OX=9606 GN=EZR PE=1 SV=4	10405	2_20220324_nugc3_phos_33per_f1_r1.ScanId;v=1;d1=15260.15260.3	controllerType=0 controllerNumber=1 scan=15260	27.6815
11227:3	39	R.EKEELMLR.L			349.855	3	1047.55	1047.55	-0.6	343	Specific	69.35	63.9	63.9	1.52	16	>sp|P15311|EZRI_HUMAN Ezrin OS=Homo sapiens OX=9606 GN=EZR PE=1 SV=4	10405	2_20220324_nugc3_phos_33per_f1_r1.ScanId;v=1;d1=17751.17751.3	controllerType=0 controllerNumber=1 scan=17751	30.2426
11205:2	39	R.ALQLEEER.K			494.259	2	987.511	987.511	0.6	372	Specific	358.82	166.49	166.49	5.27	16	>sp|P15311|EZRI_HUMAN Ezrin OS=Homo sapiens OX=9606 GN=EZR PE=1 SV=4	10405	2_20220324_nugc3_phos_33per_f1_r1.ScanId;v=1;d1=17726.17726.2	controllerType=0 controllerNumber=1 scan=17726	30.2186
07217:3	39	R.AQEEAERLEADR.M			472.895	3	1416.67	1416.67	-0.4	382	Specific	358.34	358.34	358.34	5.62	16	>sp|P15311|EZRI_HUMAN Ezrin OS=Homo sapiens OX=9606 GN=EZR PE=1 SV=4	10405	2_20220324_nugc3_phos_33per_f1_r1.ScanId;v=1;d1=13212.13212.3	controllerType=0 controllerNumber=1 scan=13212	25.7418
56565:3	39	K.SQEQLAAELAEYTAK.I			551.277	3	1651.82	1651.82	-0.1	413	Specific	323.27	323.27	323.27	7.88	16	>sp|P15311|EZRI_HUMAN Ezrin OS=Homo sapiens OX=9606 GN=EZR PE=1 SV=4	10405	2_20220324_nugc3_phos_33per_f1_r1.ScanId;v=1;d1=70577.70577.3	controllerType=0 controllerNumber=1 scan=70577	84.5658
27691:2	39	K.IALLEEAR.R			457.769	2	914.531	914.531	0	428	Specific	261.6	131.78	131.78	4.39	16	>sp|P15311|EZRI_HUMAN Ezrin OS=Homo sapiens OX=9606 GN=EZR PE=1 SV=4	10405	2_20220324_nugc3_phos_33per_f1_r1.ScanId;v=1;d1=37136.37136.2	controllerType=0 controllerNumber=1 scan=37136	50.5735
04169:3	39	K.RITEAEKNER.V			415.89	3	1245.65	1245.65	0.1	517	Specific	423.47	382.25	382.25	6.62	16	>sp|P15311|EZRI_HUMAN Ezrin OS=Homo sapiens OX=9606 GN=EZR PE=1 SV=4	10405	2_20220324_nugc3_phos_33per_f1_r1.ScanId;v=1;d1=9802.9802.3	controllerType=0 controllerNumber=1 scan=9802	22.5069
07145:4	39	R.THNDIIHNENMR.Q			374.178	4	1493.69	1493.69	-1.1	548	Specific	67.89	67.89	67.89	1.53	16	>sp|P15311|EZRI_HUMAN Ezrin OS=Homo sapiens OX=9606 GN=EZR PE=1 SV=4	10405	2_20220324_nugc3_phos_33per_f1_r1.ScanId;v=1;d1=13119.13119.4	controllerType=0 controllerNumber=1 scan=13119	25.6253
40387:2	39	K.QRIDEFEAL.-			560.785	2	1120.56	1120.56	0.2	578	CRagged	133.42	133.42	133.42	1.6	16	>sp|P15311|EZRI_HUMAN Ezrin OS=Homo sapiens OX=9606 GN=EZR PE=1 SV=4	10405	2_20220324_nugc3_phos_33per_f1_r1.ScanId;v=1;d1=52069.52069.2	controllerType=0 controllerNumber=1 scan=52069	66.2056
101581:3	40	R.SSSAPLIHGLS[+79.966]DLSQVFQPYTLR.T		S[+80]	866.098	3	2596.28	2596.28	-0.6	23	Specific	352.22	327.41	43.01	5.16	9	>sp|Q7Z309|PBIR2_HUMAN PABIR family member 2 OS=Homo sapiens OX=9606 GN=PABIR2 PE=1 SV=2	8675	2_20220324_nugc3_phos_33per_f1_r1.ScanId;v=1;d1=121216.121216.3	controllerType=0 controllerNumber=1 scan=121216	133.172
40252:3	40	R.RNSTT[+79.966]IMSRHS[+79.966]LEEGLDMVNR.E		S[+80], T[+80]	869.38	3	2606.13	2606.13	0.1	48	Specific	189.35	189.35	1.2	4.1	9	>sp|Q7Z309|PBIR2_HUMAN PABIR family member 2 OS=Homo sapiens OX=9606 GN=PABIR2 PE=1 SV=2	8675	2_20220324_nugc3_phos_33per_f1_r1.ScanId;v=1;d1=51922.51922.3	controllerType=0 controllerNumber=1 scan=51922	66.073
31317:3	40	K.RIDFTPVS[+79.966]PAPSPTR.G		S[+80]	574.285	3	1720.84	1720.84	-0.5	108	Specific	197.34	197.34	89.55	5.04	9	>sp|Q7Z309|PBIR2_HUMAN PABIR family member 2 OS=Homo sapiens OX=9606 GN=PABIR2 PE=1 SV=2	8675	2_20220324_nugc3_phos_33per_f1_r1.ScanId;v=1;d1=41414.41414.3	controllerType=0 controllerNumber=1 scan=41414	55.0891
39100:2	40	K.RIDFT[+79.966]PVSPAPS[+79.966]PTR.G		S[+80], T[+80]	900.907	2	1800.81	1800.81	-0.5	108	Specific	95.34	95.34	92.25	1.61	9	>sp|Q7Z309|PBIR2_HUMAN PABIR family member 2 OS=Homo sapiens OX=9606 GN=PABIR2 PE=1 SV=2	8675	2_20220324_nugc3_phos_33per_f1_r1.ScanId;v=1;d1=50567.50567.2	controllerType=0 controllerNumber=1 scan=50567	64.6684
38812:2	40	K.RIDFTPVS[+79.966]PAPSPT[+79.966]R.G		S[+80], T[+80]	900.908	2	1800.81	1800.81	-0.2	108	Specific	672.54	592.64	65.54	10.31	9	>sp|Q7Z309|PBIR2_HUMAN PABIR family member 2 OS=Homo sapiens OX=9606 GN=PABIR2 PE=1 SV=2	8675	2_20220324_nugc3_phos_33per_f1_r1.ScanId;v=1;d1=50176.50176.2	controllerType=0 controllerNumber=1 scan=50176	64.1262
46963:3	40	K.RIDFTPVS[+79.966]PAPSPT[+79.966]RGFGK.M		S[+80], T[+80]	730.677	3	2190.02	2190.01	0.5	108	Specific	685.82	685.82	130.58	10.47	9	>sp|Q7Z309|PBIR2_HUMAN PABIR family member 2 OS=Homo sapiens OX=9606 GN=PABIR2 PE=1 SV=2	8675	2_20220324_nugc3_phos_33per_f1_r1.ScanId;v=1;d1=59756.59756.3	controllerType=0 controllerNumber=1 scan=59756	74.1705
45865:2	40	R.IDFTPVS[+79.966]PAPSPT[+79.966]R.G		S[+80], T[+80]	822.858	2	1644.71	1644.71	0.7	109	Specific	290.59	290.59	105.61	6.94	9	>sp|Q7Z309|PBIR2_HUMAN PABIR family member 2 OS=Homo sapiens OX=9606 GN=PABIR2 PE=1 SV=2	8675	2_20220324_nugc3_phos_33per_f1_r1.ScanId;v=1;d1=58500.58500.2	controllerType=0 controllerNumber=1 scan=58500	72.9082
54842:2	40	K.MFVSSSGLPPS[+79.966]PVPSPR.R		S[+80]	911.434	2	1821.86	1821.86	0.4	127	Specific	146.38	146.38	118.96	3.84	9	>sp|Q7Z309|PBIR2_HUMAN PABIR family member 2 OS=Homo sapiens OX=9606 GN=PABIR2 PE=1 SV=2	8675	2_20220324_nugc3_phos_33per_f1_r1.ScanId;v=1;d1=68639.68639.2	controllerType=0 controllerNumber=1 scan=68639	82.6813
90638:3	40	K.GSATAESPVAC[+57.021]S[+79.966]NSC[+57.021]SSFILMDDLSPK.-		C[+57]*2, S[+80]	971.079	3	2911.22	2911.22	0.6	221	Specific	261.57	261.57	2.93	8.35	9	>sp|Q7Z309|PBIR2_HUMAN PABIR family member 2 OS=Homo sapiens OX=9606 GN=PABIR2 PE=1 SV=2	8675	2_20220324_nugc3_phos_33per_f1_r1.ScanId;v=1;d1=109059.109059.3	controllerType=0 controllerNumber=1 scan=109059	121.807
44146:4	41	R.ESPRPLQLPGAEGPAIS[+79.966]DGEEGGGEPGAGGGAAGAAGAGR.R		S[+80]	902.666	4	3607.64	3607.64	0.5	74	Specific	459.61	459.61	240.94	9.03	16	>sp|Q6PKG0|LARP1_HUMAN La-related protein 1 OS=Homo sapiens OX=9606 GN=LARP1 PE=1 SV=2	14611	2_20220324_nugc3_phos_33per_f1_r1.ScanId;v=1;d1=56539.56539.4	controllerType=0 controllerNumber=1 scan=56539	70.9929
54496:3	41	R.KGS[+79.966]KVGDFGDAINWPTPGEIAHK.S		S[+80]	835.405	3	2504.2	2504.2	1.3	163	Specific	165.6	165.6	165.6	4.99	16	>sp|Q6PKG0|LARP1_HUMAN La-related protein 1 OS=Homo sapiens OX=9606 GN=LARP1 PE=1 SV=2	14611	2_20220324_nugc3_phos_33per_f1_r1.ScanId;v=1;d1=68261.68261.3	controllerType=0 controllerNumber=1 scan=68261	82.3424
54624:4	41	R.KGS[+79.966]KVGDFGDAINWPTPGEIAHK.S		S[+80]	626.805	4	2504.2	2504.2	0.6	163	Specific	173.28	173.28	173.28	5.54	16	>sp|Q6PKG0|LARP1_HUMAN La-related protein 1 OS=Homo sapiens OX=9606 GN=LARP1 PE=1 SV=2	14611	2_20220324_nugc3_phos_33per_f1_r1.ScanId;v=1;d1=68403.68403.2	controllerType=0 controllerNumber=1 scan=68403	82.4733
95728:2	41	K.GLSASLPDLDS[+79.966]ENWIEVK.K		S[+80]	1026.98	2	2052.95	2052.95	1.1	544	Specific	92.09	92.09	20.89	1.61	16	>sp|Q6PKG0|LARP1_HUMAN La-related protein 1 OS=Homo sapiens OX=9606 GN=LARP1 PE=1 SV=2	14611	2_20220324_nugc3_phos_33per_f1_r1.ScanId;v=1;d1=114668.114668.2	controllerType=0 controllerNumber=1 scan=114668	126.976
95451:2	41	K.GLSAS[+79.966]LPDLDSENWIEVK.K		S[+80]	1026.98	2	2052.95	2052.95	0.7	544	Specific	167.68	167.68	25.65	4.11	16	>sp|Q6PKG0|LARP1_HUMAN La-related protein 1 OS=Homo sapiens OX=9606 GN=LARP1 PE=1 SV=2	14611	2_20220324_nugc3_phos_33per_f1_r1.ScanId;v=1;d1=114362.114362.2	controllerType=0 controllerNumber=1 scan=114362	126.695
51425:2	41	K.NTFT[+79.966]AWS[+79.966]DEESDYEIDDRDVNK.I		S[+80], T[+80]	1405.03	2	2809.05	2809.05	-0.6	621	Specific	94.46	94.46	2.45	1.71	16	>sp|Q6PKG0|LARP1_HUMAN La-related protein 1 OS=Homo sapiens OX=9606 GN=LARP1 PE=1 SV=2	14611	2_20220324_nugc3_phos_33per_f1_r1.ScanId;v=1;d1=64813.64813.2	controllerType=0 controllerNumber=1 scan=64813	79.0751
51895:3	41	K.NTFT[+79.966]AWSDEES[+79.966]DYEIDDRDVNK.I		S[+80], T[+80]	937.019	3	2809.04	2809.05	-4.8	621	Specific	180.71	180.71	7.99	3.51	16	>sp|Q6PKG0|LARP1_HUMAN La-related protein 1 OS=Homo sapiens OX=9606 GN=LARP1 PE=1 SV=2	14611	2_20220324_nugc3_phos_33per_f1_r1.ScanId;v=1;d1=65342.65342.3	controllerType=0 controllerNumber=1 scan=65342	79.5769
29776:2	41	R.S[+79.966]LPTTVPESPNYR.N		S[+80]	770.856	2	1540.7	1540.7	0.4	766	Specific	118.11	118.11	43.67	1.6	16	>sp|Q6PKG0|LARP1_HUMAN La-related protein 1 OS=Homo sapiens OX=9606 GN=LARP1 PE=1 SV=2	14611	2_20220324_nugc3_phos_33per_f1_r1.ScanId;v=1;d1=39579.39579.2	controllerType=0 controllerNumber=1 scan=39579	53.0995
25100:2	41	R.SLPTTVPES[+79.966]PNYR.N		S[+80]	770.856	2	1540.71	1540.7	0.6	766	Specific	191.8	191.8	147.57	3.47	16	>sp|Q6PKG0|LARP1_HUMAN La-related protein 1 OS=Homo sapiens OX=9606 GN=LARP1 PE=1 SV=2	14611	2_20220324_nugc3_phos_33per_f1_r1.ScanId;v=1;d1=34105.34105.2	controllerType=0 controllerNumber=1 scan=34105	47.4334
24618:2	41	R.SLPTTVPES[+79.966]PNYR.N		S[+80]	770.855	2	1540.7	1540.7	-0.8	766	Specific	239.8	239.8	72.27	4.52	16	>sp|Q6PKG0|LARP1_HUMAN La-related protein 1 OS=Homo sapiens OX=9606 GN=LARP1 PE=1 SV=2	14611	2_20220324_nugc3_phos_33per_f1_r1.ScanId;v=1;d1=33554.33554.2	controllerType=0 controllerNumber=1 scan=33554	46.893
30236:2	41	R.S[+79.966]LPTTVPESPNYR.N		S[+80]	770.855	2	1540.7	1540.7	-0.5	766	Specific	264.75	264.75	73.34	5.3	16	>sp|Q6PKG0|LARP1_HUMAN La-related protein 1 OS=Homo sapiens OX=9606 GN=LARP1 PE=1 SV=2	14611	2_20220324_nugc3_phos_33per_f1_r1.ScanId;v=1;d1=40103.40103.2	controllerType=0 controllerNumber=1 scan=40103	53.6126
24763:2	41	R.SLPTTVPES[+79.966]PNYR.N		S[+80]	770.856	2	1540.7	1540.7	0.4	766	Specific	300.27	300.27	100.54	5.85	16	>sp|Q6PKG0|LARP1_HUMAN La-related protein 1 OS=Homo sapiens OX=9606 GN=LARP1 PE=1 SV=2	14611	2_20220324_nugc3_phos_33per_f1_r1.ScanId;v=1;d1=33719.33719.2	controllerType=0 controllerNumber=1 scan=33719	47.0554
32153:2	41	R.SLPT[+79.966]TVPES[+79.966]PNYR.N		S[+80], T[+80]	810.84	2	1620.67	1620.67	0.6	766	Specific	7.8	7.8	7.8	1.5	16	>sp|Q6PKG0|LARP1_HUMAN La-related protein 1 OS=Homo sapiens OX=9606 GN=LARP1 PE=1 SV=2	14611	2_20220324_nugc3_phos_33per_f1_r1.ScanId;v=1;d1=42371.42371.2	controllerType=0 controllerNumber=1 scan=42371	56.041
31240:2	41	R.SLPTT[+79.966]VPES[+79.966]PNYR.N		S[+80], T[+80]	810.838	2	1620.67	1620.67	-0.6	766	Specific	86.74	86.74	12.33	1.58	16	>sp|Q6PKG0|LARP1_HUMAN La-related protein 1 OS=Homo sapiens OX=9606 GN=LARP1 PE=1 SV=2	14611	2_20220324_nugc3_phos_33per_f1_r1.ScanId;v=1;d1=41329.41329.2	controllerType=0 controllerNumber=1 scan=41329	54.9933
31666:2	41	R.S[+79.966]LPTT[+79.966]VPESPNYR.N		S[+80], T[+80]	810.839	2	1620.67	1620.67	0.5	766	Specific	377.89	377.89	38.11	6.97	16	>sp|Q6PKG0|LARP1_HUMAN La-related protein 1 OS=Homo sapiens OX=9606 GN=LARP1 PE=1 SV=2	14611	2_20220324_nugc3_phos_33per_f1_r1.ScanId;v=1;d1=41819.41819.2	controllerType=0 controllerNumber=1 scan=41819	55.5053
38102:3	41	R.HSS[+79.966]NPPLESHVGWVMDSR.E		S[+80]	705.642	3	2114.91	2114.91	0.4	822	Specific	171.16	171.16	37.58	3.68	16	>sp|Q6PKG0|LARP1_HUMAN La-related protein 1 OS=Homo sapiens OX=9606 GN=LARP1 PE=1 SV=2	14611	2_20220324_nugc3_phos_33per_f1_r1.ScanId;v=1;d1=49361.49361.2	controllerType=0 controllerNumber=1 scan=49361	63.3239
37866:3	41	R.HSS[+79.966]NPPLESHVGWVMDSR.E		S[+80]	705.642	3	2114.91	2114.91	0.2	822	Specific	440.78	440.78	48.68	7.83	16	>sp|Q6PKG0|LARP1_HUMAN La-related protein 1 OS=Homo sapiens OX=9606 GN=LARP1 PE=1 SV=2	14611	2_20220324_nugc3_phos_33per_f1_r1.ScanId;v=1;d1=49088.49088.3	controllerType=0 controllerNumber=1 scan=49088	63.0547
38002:3	41	R.HSS[+79.966]NPPLESHVGWVMDSR.E		S[+80]	705.641	3	2114.91	2114.91	-0.9	822	Specific	483.54	483.54	47.68	7.48	16	>sp|Q6PKG0|LARP1_HUMAN La-related protein 1 OS=Homo sapiens OX=9606 GN=LARP1 PE=1 SV=2	14611	2_20220324_nugc3_phos_33per_f1_r1.ScanId;v=1;d1=49247.49247.3	controllerType=0 controllerNumber=1 scan=49247	63.2159
37475:3	41	R.TASISSSPSEGTPTVGSY[+79.966]GC[+57.021]TPQSLPK.F		C[+57], Y[+80]	926.081	3	2776.23	2776.24	-3.3	845	Specific	58.41	58.41	39.8	1.75	16	>sp|Q6PKG0|LARP1_HUMAN La-related protein 1 OS=Homo sapiens OX=9606 GN=LARP1 PE=1 SV=2	14611	2_20220324_nugc3_phos_33per_f1_r1.ScanId;v=1;d1=48647.48647.3	controllerType=0 controllerNumber=1 scan=48647	62.6327
37865:3	41	R.T[+79.966]ASISSSPSEGTPTVGSYGC[+57.021]TPQSLPK.F		C[+57], T[+80]	926.084	3	2776.24	2776.24	-0.1	845	Specific	237.39	237.39	0.64	7.22	16	>sp|Q6PKG0|LARP1_HUMAN La-related protein 1 OS=Homo sapiens OX=9606 GN=LARP1 PE=1 SV=2	14611	2_20220324_nugc3_phos_33per_f1_r1.ScanId;v=1;d1=49087.49087.3	controllerType=0 controllerNumber=1 scan=49087	63.0525
42208:3	41	R.TASISSSPS[+79.966]EGT[+79.966]PTVGSYGC[+57.021]TPQSLPK.F		C[+57], S[+80], T[+80]	952.741	3	2856.21	2856.2	1.2	845	Specific	56.66	56.66	1.37	4.14	16	>sp|Q6PKG0|LARP1_HUMAN La-related protein 1 OS=Homo sapiens OX=9606 GN=LARP1 PE=1 SV=2	14611	2_20220324_nugc3_phos_33per_f1_r1.ScanId;v=1;d1=54263.54263.3	controllerType=0 controllerNumber=1 scan=54263	68.6025
42039:3	41	R.TASISSSPS[+79.966]EGT[+79.966]PTVGSYGC[+57.021]TPQSLPK.F		C[+57], S[+80], T[+80]	952.741	3	2856.21	2856.2	1.2	845	Specific	115.28	115.28	0.84	4.13	16	>sp|Q6PKG0|LARP1_HUMAN La-related protein 1 OS=Homo sapiens OX=9606 GN=LARP1 PE=1 SV=2	14611	2_20220324_nugc3_phos_33per_f1_r1.ScanId;v=1;d1=54050.54050.3	controllerType=0 controllerNumber=1 scan=54050	68.3578
42014:3	41	R.T[+79.966]ASISS[+79.966]SPSEGTPTVGSYGC[+57.021]TPQSLPK.F		C[+57], S[+80], T[+80]	952.739	3	2856.2	2856.2	-1	845	Specific	199.42	199.42	2.61	6.66	16	>sp|Q6PKG0|LARP1_HUMAN La-related protein 1 OS=Homo sapiens OX=9606 GN=LARP1 PE=1 SV=2	14611	2_20220324_nugc3_phos_33per_f1_r1.ScanId;v=1;d1=54001.54001.3	controllerType=0 controllerNumber=1 scan=54001	68.2583
31809:3	42	R.KVQVAALQAS[+79.966]PPLDQDDR.A		S[+80]	677.668	3	2030.99	2030.99	-0.1	121	Specific	163.72	163.72	163.72	5.04	9	>sp|Q9UDY2|ZO2_HUMAN Tight junction protein ZO-2 OS=Homo sapiens OX=9606 GN=TJP2 PE=1 SV=2	18883	2_20220324_nugc3_phos_33per_f1_r1.ScanId;v=1;d1=41983.41983.3	controllerType=0 controllerNumber=1 scan=41983	55.6708
31969:3	42	R.KVQVAALQAS[+79.966]PPLDQDDR.A		S[+80]	677.669	3	2030.99	2030.99	0.3	121	Specific	396.43	396.43	396.43	8.06	9	>sp|Q9UDY2|ZO2_HUMAN Tight junction protein ZO-2 OS=Homo sapiens OX=9606 GN=TJP2 PE=1 SV=2	18883	2_20220324_nugc3_phos_33per_f1_r1.ScanId;v=1;d1=42168.42168.3	controllerType=0 controllerNumber=1 scan=42168	55.8547
08964:2	42	R.AYS[+79.966]PEYR.R		S[+80]	483.192	2	965.377	965.376	0.5	264	Specific	324	204.89	174.63	5.83	9	>sp|Q9UDY2|ZO2_HUMAN Tight junction protein ZO-2 OS=Homo sapiens OX=9606 GN=TJP2 PE=1 SV=2	18883	2_20220324_nugc3_phos_33per_f1_r1.ScanId;v=1;d1=15142.15142.2	controllerType=0 controllerNumber=1 scan=15142	27.5757
98601:3	42	R.DSQQT[+79.966]LINIPSLNDSDSEIEDISEIESNR.S		T[+80]	1114.5	3	3341.49	3341.49	1.2	384	Specific	93.72	93.72	4.79	4.13	9	>sp|Q9UDY2|ZO2_HUMAN Tight junction protein ZO-2 OS=Homo sapiens OX=9606 GN=TJP2 PE=1 SV=2	18883	2_20220324_nugc3_phos_33per_f1_r1.ScanId;v=1;d1=117885.117885.3	controllerType=0 controllerNumber=1 scan=117885	130.021
101543:3	42	R.DSQQT[+79.966]LINIPS[+79.966]LNDSDSEIEDISEIESNR.S		S[+80], T[+80]	1141.16	3	3421.46	3421.46	0.9	384	Specific	329.9	244.29	15.78	7.27	9	>sp|Q9UDY2|ZO2_HUMAN Tight junction protein ZO-2 OS=Homo sapiens OX=9606 GN=TJP2 PE=1 SV=2	18883	2_20220324_nugc3_phos_33per_f1_r1.ScanId;v=1;d1=121176.121176.3	controllerType=0 controllerNumber=1 scan=121176	133.139
75337:2	42	R.MSYLTAMGADYLS[+79.966]C[+57.021]DSR.L		C[+57], S[+80]	1010.9	2	2020.79	2020.79	1.2	901	Specific	188.14	188.14	51.28	5.36	9	>sp|Q9UDY2|ZO2_HUMAN Tight junction protein ZO-2 OS=Homo sapiens OX=9606 GN=TJP2 PE=1 SV=2	18883	2_20220324_nugc3_phos_33per_f1_r1.ScanId;v=1;d1=91914.91914.2	controllerType=0 controllerNumber=1 scan=91914	105.483
98392:3	42	R.LISDFEDTDGEGGAY[+79.966]TDNELDEPAEEPLVSSITR.S		Y[+80]	1255.55	3	3764.64	3764.62	4.7	918	Specific	78.74	78.74	39.27	3.25	9	>sp|Q9UDY2|ZO2_HUMAN Tight junction protein ZO-2 OS=Homo sapiens OX=9606 GN=TJP2 PE=1 SV=2	18883	2_20220324_nugc3_phos_33per_f1_r1.ScanId;v=1;d1=117639.117639.3	controllerType=0 controllerNumber=1 scan=117639	129.773
93581:4	42	R.LISDFEDTDGEGGAY[+79.966]TDNELDEPAEEPLVSSITR.S		Y[+80]	941.913	4	3764.63	3764.62	1.7	918	Specific	123.43	123.43	21.4	1.65	9	>sp|Q9UDY2|ZO2_HUMAN Tight junction protein ZO-2 OS=Homo sapiens OX=9606 GN=TJP2 PE=1 SV=2	18883	2_20220324_nugc3_phos_33per_f1_r1.ScanId;v=1;d1=112296.112296.4	controllerType=0 controllerNumber=1 scan=112296	124.793
93463:3	42	R.LISDFEDTDGEGGAY[+79.966]TDNELDEPAEEPLVSSITR.S		Y[+80]	1255.55	3	3764.64	3764.62	4	918	Specific	242.78	242.78	40.6	7.27	9	>sp|Q9UDY2|ZO2_HUMAN Tight junction protein ZO-2 OS=Homo sapiens OX=9606 GN=TJP2 PE=1 SV=2	18883	2_20220324_nugc3_phos_33per_f1_r1.ScanId;v=1;d1=112167.112167.3	controllerType=0 controllerNumber=1 scan=112167	124.675
98372:3	42	R.LIS[+79.966]DFEDTDGEGGAY[+79.966]TDNELDEPAEEPLVSSITR.S		S[+80], Y[+80]	1282.21	3	3844.6	3844.59	3.2	918	Specific	71.54	71.54	12.9	4.65	9	>sp|Q9UDY2|ZO2_HUMAN Tight junction protein ZO-2 OS=Homo sapiens OX=9606 GN=TJP2 PE=1 SV=2	18883	2_20220324_nugc3_phos_33per_f1_r1.ScanId;v=1;d1=117616.117616.3	controllerType=0 controllerNumber=1 scan=117616	129.751
98434:3	42	R.LIS[+79.966]DFEDTDGEGGAY[+79.966]TDNELDEPAEEPLVSSITR.S		S[+80], Y[+80]	1282.2	3	3844.59	3844.59	0	918	Specific	149.26	149.26	12.9	5.69	9	>sp|Q9UDY2|ZO2_HUMAN Tight junction protein ZO-2 OS=Homo sapiens OX=9606 GN=TJP2 PE=1 SV=2	18883	2_20220324_nugc3_phos_33per_f1_r1.ScanId;v=1;d1=117688.117688.3	controllerType=0 controllerNumber=1 scan=117688	129.822
07052:4	42	R.SSEPVQHEESIRKPS[+79.966]PEPR.A		S[+80]	568.022	4	2269.06	2269.06	1.6	952	Specific	27.17	27.17	27.17	1.6	9	>sp|Q9UDY2|ZO2_HUMAN Tight junction protein ZO-2 OS=Homo sapiens OX=9606 GN=TJP2 PE=1 SV=2	18883	2_20220324_nugc3_phos_33per_f1_r1.ScanId;v=1;d1=13011.13011.4	controllerType=0 controllerNumber=1 scan=13011	25.5142
16416:3	42	R.DNS[+79.966]PPPAFKPEPPK.A		S[+80]	534.251	3	1600.74	1600.74	-1.2	984	Specific	19.88	19.88	19.88	1.55	9	>sp|Q9UDY2|ZO2_HUMAN Tight junction protein ZO-2 OS=Homo sapiens OX=9606 GN=TJP2 PE=1 SV=2	18883	2_20220324_nugc3_phos_33per_f1_r1.ScanId;v=1;d1=23955.23955.2	controllerType=0 controllerNumber=1 scan=23955	36.9534
15951:2	42	R.DNS[+79.966]PPPAFKPEPPK.A		S[+80]	800.874	2	1600.74	1600.74	-0.3	984	Specific	331.37	331.37	331.37	6.6	9	>sp|Q9UDY2|ZO2_HUMAN Tight junction protein ZO-2 OS=Homo sapiens OX=9606 GN=TJP2 PE=1 SV=2	18883	2_20220324_nugc3_phos_33per_f1_r1.ScanId;v=1;d1=23406.23406.3	controllerType=0 controllerNumber=1 scan=23406	36.3671
15941:2	42	R.DNS[+79.966]PPPAFKPEPPK.A		S[+80]	800.874	2	1600.74	1600.74	-0.2	984	Specific	463.9	463.9	463.9	7.5	9	>sp|Q9UDY2|ZO2_HUMAN Tight junction protein ZO-2 OS=Homo sapiens OX=9606 GN=TJP2 PE=1 SV=2	18883	2_20220324_nugc3_phos_33per_f1_r1.ScanId;v=1;d1=23393.23393.2	controllerType=0 controllerNumber=1 scan=23393	36.3512
16341:2	42	R.DNS[+79.966]PPPAFKPEPPK.A		S[+80]	800.874	2	1600.74	1600.74	0.4	984	Specific	464.22	464.22	464.22	7.83	9	>sp|Q9UDY2|ZO2_HUMAN Tight junction protein ZO-2 OS=Homo sapiens OX=9606 GN=TJP2 PE=1 SV=2	18883	2_20220324_nugc3_phos_33per_f1_r1.ScanId;v=1;d1=23867.23867.2	controllerType=0 controllerNumber=1 scan=23867	36.8637
32201:3	42	R.SILKPSTPIPPQEGEEVGES[+79.966]SEEQDNAPK.S		S[+80]	1058.16	3	3172.47	3172.46	2.7	1048	Specific	46.24	46.24	2	1.61	9	>sp|Q9UDY2|ZO2_HUMAN Tight junction protein ZO-2 OS=Homo sapiens OX=9606 GN=TJP2 PE=1 SV=2	18883	2_20220324_nugc3_phos_33per_f1_r1.ScanId;v=1;d1=42424.42424.3	controllerType=0 controllerNumber=1 scan=42424	56.0907
33127:3	42	R.SILKPSTPIPPQEGEEVGES[+79.966]SEEQDNAPK.S		S[+80]	1058.16	3	3172.46	3172.46	0.1	1048	Specific	111.51	111.51	36.49	3.51	9	>sp|Q9UDY2|ZO2_HUMAN Tight junction protein ZO-2 OS=Homo sapiens OX=9606 GN=TJP2 PE=1 SV=2	18883	2_20220324_nugc3_phos_33per_f1_r1.ScanId;v=1;d1=43481.43481.3	controllerType=0 controllerNumber=1 scan=43481	57.128
71219:2	43	M.[+42.011].AS[+79.966]GVAVSDGVIK.V		.[42], S[+80]	612.797	2	1224.59	1224.59	-0.5	2	NRagged	50.43	50.43	50.43	1.54	8	>sp|P23528|COF1_HUMAN Cofilin-1 OS=Homo sapiens OX=9606 GN=CFL1 PE=1 SV=3	9407	2_20220324_nugc3_phos_33per_f1_r1.ScanId;v=1;d1=87239.87239.2	controllerType=0 controllerNumber=1 scan=87239	100.92
43358:2	43	M.[+42.011].AS[+79.966]GVAVSDGVIK.V		.[42], S[+80]	612.797	2	1224.59	1224.59	-0.1	2	NRagged	213.95	185.65	185.65	1.84	8	>sp|P23528|COF1_HUMAN Cofilin-1 OS=Homo sapiens OX=9606 GN=CFL1 PE=1 SV=3	9407	2_20220324_nugc3_phos_33per_f1_r1.ScanId;v=1;d1=55625.55625.2	controllerType=0 controllerNumber=1 scan=55625	70.0691
48799:2	43	M.[+42.011].AS[+79.966]GVAVSDGVIK.V		.[42], S[+80]	612.797	2	1224.59	1224.59	0	2	NRagged	219.22	219.22	219.22	3.55	8	>sp|P23528|COF1_HUMAN Cofilin-1 OS=Homo sapiens OX=9606 GN=CFL1 PE=1 SV=3	9407	2_20220324_nugc3_phos_33per_f1_r1.ScanId;v=1;d1=61842.61842.2	controllerType=0 controllerNumber=1 scan=61842	76.1924
47389:2	43	M.[+42.011].AS[+79.966]GVAVSDGVIK.V		.[42], S[+80]	612.797	2	1224.59	1224.59	-0.4	2	NRagged	248.28	248.28	223.61	5.3	8	>sp|P23528|COF1_HUMAN Cofilin-1 OS=Homo sapiens OX=9606 GN=CFL1 PE=1 SV=3	9407	2_20220324_nugc3_phos_33per_f1_r1.ScanId;v=1;d1=60246.60246.2	controllerType=0 controllerNumber=1 scan=60246	74.6623
35245:2	43	M.[+42.011].AS[+79.966]GVAVSDGVIK.V		.[42], S[+80]	612.797	2	1224.59	1224.59	-0.3	2	NRagged	269.24	262.81	262.81	5.3	8	>sp|P23528|COF1_HUMAN Cofilin-1 OS=Homo sapiens OX=9606 GN=CFL1 PE=1 SV=3	9407	2_20220324_nugc3_phos_33per_f1_r1.ScanId;v=1;d1=45995.45995.2	controllerType=0 controllerNumber=1 scan=45995	59.8172
47858:2	43	M.[+42.011].AS[+79.966]GVAVSDGVIK.V		.[42], S[+80]	612.797	2	1224.59	1224.59	-0.3	2	NRagged	273.01	269.05	269.05	5.3	8	>sp|P23528|COF1_HUMAN Cofilin-1 OS=Homo sapiens OX=9606 GN=CFL1 PE=1 SV=3	9407	2_20220324_nugc3_phos_33per_f1_r1.ScanId;v=1;d1=60778.60778.2	controllerType=0 controllerNumber=1 scan=60778	75.1738
20405:2	43	M.AS[+79.966]GVAVSDGVIK.V		S[+80]	591.792	2	1182.58	1182.58	0.2	2	NRagged	284.36	165.23	165.23	5.14	8	>sp|P23528|COF1_HUMAN Cofilin-1 OS=Homo sapiens OX=9606 GN=CFL1 PE=1 SV=3	9407	2_20220324_nugc3_phos_33per_f1_r1.ScanId;v=1;d1=28651.28651.2	controllerType=0 controllerNumber=1 scan=28651	41.8782
46052:2	43	M.[+42.011].AS[+79.966]GVAVSDGVIK.V		.[42], S[+80]	612.798	2	1224.59	1224.59	0.6	2	NRagged	298.11	283.24	269.31	5.85	8	>sp|P23528|COF1_HUMAN Cofilin-1 OS=Homo sapiens OX=9606 GN=CFL1 PE=1 SV=3	9407	2_20220324_nugc3_phos_33per_f1_r1.ScanId;v=1;d1=58719.58719.2	controllerType=0 controllerNumber=1 scan=58719	73.1318
46492:2	43	M.[+42.011].AS[+79.966]GVAVSDGVIK.V		.[42], S[+80]	612.797	2	1224.59	1224.59	-0.2	2	NRagged	320.82	310.76	291.15	5.66	8	>sp|P23528|COF1_HUMAN Cofilin-1 OS=Homo sapiens OX=9606 GN=CFL1 PE=1 SV=3	9407	2_20220324_nugc3_phos_33per_f1_r1.ScanId;v=1;d1=59227.59227.2	controllerType=0 controllerNumber=1 scan=59227	73.6384
46944:2	43	M.[+42.011].AS[+79.966]GVAVSDGVIK.V		.[42], S[+80]	612.797	2	1224.59	1224.59	-0.1	2	NRagged	332.8	317.5	278.81	5.66	8	>sp|P23528|COF1_HUMAN Cofilin-1 OS=Homo sapiens OX=9606 GN=CFL1 PE=1 SV=3	9407	2_20220324_nugc3_phos_33per_f1_r1.ScanId;v=1;d1=59735.59735.2	controllerType=0 controllerNumber=1 scan=59735	74.1507
44710:2	43	M.[+42.011].AS[+79.966]GVAVSDGVIK.V		.[42], S[+80]	612.797	2	1224.59	1224.59	-0.2	2	NRagged	359.27	298.07	254.9	5.66	8	>sp|P23528|COF1_HUMAN Cofilin-1 OS=Homo sapiens OX=9606 GN=CFL1 PE=1 SV=3	9407	2_20220324_nugc3_phos_33per_f1_r1.ScanId;v=1;d1=57176.57176.2	controllerType=0 controllerNumber=1 scan=57176	71.6019
44236:2	43	M.[+42.011].AS[+79.966]GVAVSDGVIK.V		.[42], S[+80]	612.797	2	1224.59	1224.59	-0.3	2	NRagged	360.75	300.97	275.94	5.66	8	>sp|P23528|COF1_HUMAN Cofilin-1 OS=Homo sapiens OX=9606 GN=CFL1 PE=1 SV=3	9407	2_20220324_nugc3_phos_33per_f1_r1.ScanId;v=1;d1=56640.56640.2	controllerType=0 controllerNumber=1 scan=56640	71.0882
45591:2	43	M.[+42.011].AS[+79.966]GVAVSDGVIK.V		.[42], S[+80]	612.797	2	1224.59	1224.59	0.3	2	NRagged	366.27	358.81	264.87	6.12	8	>sp|P23528|COF1_HUMAN Cofilin-1 OS=Homo sapiens OX=9606 GN=CFL1 PE=1 SV=3	9407	2_20220324_nugc3_phos_33per_f1_r1.ScanId;v=1;d1=58193.58193.2	controllerType=0 controllerNumber=1 scan=58193	72.6179
35573:2	43	M.[+42.011].AS[+79.966]GVAVSDGVIK.V		.[42], S[+80]	612.797	2	1224.59	1224.59	-0.1	2	NRagged	367.14	349.29	260.12	5.8	8	>sp|P23528|COF1_HUMAN Cofilin-1 OS=Homo sapiens OX=9606 GN=CFL1 PE=1 SV=3	9407	2_20220324_nugc3_phos_33per_f1_r1.ScanId;v=1;d1=46416.46416.2	controllerType=0 controllerNumber=1 scan=46416	60.3305
45163:2	43	M.[+42.011].AS[+79.966]GVAVSDGVIK.V		.[42], S[+80]	612.797	2	1224.59	1224.59	-0.5	2	NRagged	374.05	364.47	281.22	6.64	8	>sp|P23528|COF1_HUMAN Cofilin-1 OS=Homo sapiens OX=9606 GN=CFL1 PE=1 SV=3	9407	2_20220324_nugc3_phos_33per_f1_r1.ScanId;v=1;d1=57694.57694.2	controllerType=0 controllerNumber=1 scan=57694	72.1089
34688:2	43	M.[+42.011].ASGVAVSDGVIK.V		.[+42]	572.814	2	1144.62	1144.62	0	2	NRagged	402.09	338.99	338.99	5.89	8	>sp|P23528|COF1_HUMAN Cofilin-1 OS=Homo sapiens OX=9606 GN=CFL1 PE=1 SV=3	9407	2_20220324_nugc3_phos_33per_f1_r1.ScanId;v=1;d1=45287.45287.2	controllerType=0 controllerNumber=1 scan=45287	58.9525
43782:2	43	M.[+42.011].AS[+79.966]GVAVSDGVIK.V		.[42], S[+80]	612.798	2	1224.59	1224.59	0.5	2	NRagged	409.95	395.31	313.99	7.07	8	>sp|P23528|COF1_HUMAN Cofilin-1 OS=Homo sapiens OX=9606 GN=CFL1 PE=1 SV=3	9407	2_20220324_nugc3_phos_33per_f1_r1.ScanId;v=1;d1=56123.56123.2	controllerType=0 controllerNumber=1 scan=56123	70.5833
42949:2	43	M.[+42.011].AS[+79.966]GVAVSDGVIK.V		.[42], S[+80]	612.798	2	1224.59	1224.59	0.5	2	NRagged	445.57	379.76	285.6	7.02	8	>sp|P23528|COF1_HUMAN Cofilin-1 OS=Homo sapiens OX=9606 GN=CFL1 PE=1 SV=3	9407	2_20220324_nugc3_phos_33per_f1_r1.ScanId;v=1;d1=55141.55141.2	controllerType=0 controllerNumber=1 scan=55141	69.5602
42555:2	43	M.[+42.011].AS[+79.966]GVAVSDGVIK.V		.[42], S[+80]	612.797	2	1224.59	1224.59	0	2	NRagged	446.17	401.02	272.96	6.69	8	>sp|P23528|COF1_HUMAN Cofilin-1 OS=Homo sapiens OX=9606 GN=CFL1 PE=1 SV=3	9407	2_20220324_nugc3_phos_33per_f1_r1.ScanId;v=1;d1=54677.54677.2	controllerType=0 controllerNumber=1 scan=54677	69.0472
41922:2	43	M.[+42.011].AS[+79.966]GVAVSDGVIK.V		.[42], S[+80]	612.797	2	1224.59	1224.59	-0.2	2	NRagged	457.78	413	281.43	6.69	8	>sp|P23528|COF1_HUMAN Cofilin-1 OS=Homo sapiens OX=9606 GN=CFL1 PE=1 SV=3	9407	2_20220324_nugc3_phos_33per_f1_r1.ScanId;v=1;d1=53856.53856.2	controllerType=0 controllerNumber=1 scan=53856	68.0358
42152:2	43	M.[+42.011].AS[+79.966]GVAVSDGVIK.V		.[42], S[+80]	612.797	2	1224.59	1224.59	0	2	NRagged	464.09	401.4	287.46	6.69	8	>sp|P23528|COF1_HUMAN Cofilin-1 OS=Homo sapiens OX=9606 GN=CFL1 PE=1 SV=3	9407	2_20220324_nugc3_phos_33per_f1_r1.ScanId;v=1;d1=54198.54198.2	controllerType=0 controllerNumber=1 scan=54198	68.5386
34957:2	43	M.[+42.011].AS[+79.966]GVAVSDGVIK.V		.[42], S[+80]	612.797	2	1224.59	1224.59	0.3	2	NRagged	473.19	432.25	272.41	7.02	8	>sp|P23528|COF1_HUMAN Cofilin-1 OS=Homo sapiens OX=9606 GN=CFL1 PE=1 SV=3	9407	2_20220324_nugc3_phos_33per_f1_r1.ScanId;v=1;d1=45597.45597.2	controllerType=0 controllerNumber=1 scan=45597	59.2611
99466:2	43	M.[+42.011].AS[+79.966]GVAVSDGVIKVFNDMK.V		.[42], S[+80]	979.968	2	1958.93	1958.93	0.2	2	NRagged	368.6	368.6	91.2	7.61	8	>sp|P23528|COF1_HUMAN Cofilin-1 OS=Homo sapiens OX=9606 GN=CFL1 PE=1 SV=3	9407	2_20220324_nugc3_phos_33per_f1_r1.ScanId;v=1;d1=118867.118867.2	controllerType=0 controllerNumber=1 scan=118867	130.97
97563:3	43	M.[+42.011].AS[+79.966]GVAVSDGVIKVFNDMKVR.K		.[42], S[+80]	738.705	3	2214.1	2214.1	0.5	2	NRagged	33.47	33.47	33.47	1.6	8	>sp|P23528|COF1_HUMAN Cofilin-1 OS=Homo sapiens OX=9606 GN=CFL1 PE=1 SV=3	9407	2_20220324_nugc3_phos_33per_f1_r1.ScanId;v=1;d1=116682.116682.3	controllerType=0 controllerNumber=1 scan=116682	128.837
96144:3	43	M.[+42.011].AS[+79.966]GVAVSDGVIKVFNDMKVR.K		.[42], S[+80]	738.706	3	2214.1	2214.1	1.5	2	NRagged	288.33	288.33	189.25	6.38	8	>sp|P23528|COF1_HUMAN Cofilin-1 OS=Homo sapiens OX=9606 GN=CFL1 PE=1 SV=3	9407	2_20220324_nugc3_phos_33per_f1_r1.ScanId;v=1;d1=115123.115123.3	controllerType=0 controllerNumber=1 scan=115123	127.385
101176:3	43	M.[+42.011].AS[+79.966]GVAVSDGVIKVFNDMKVR.K		.[42], S[+80]	738.705	3	2214.1	2214.1	0.5	2	NRagged	535.04	535.04	209.57	7.61	8	>sp|P23528|COF1_HUMAN Cofilin-1 OS=Homo sapiens OX=9606 GN=CFL1 PE=1 SV=3	9407	2_20220324_nugc3_phos_33per_f1_r1.ScanId;v=1;d1=120780.120780.3	controllerType=0 controllerNumber=1 scan=120780	132.792
94943:4	43	K.NIILEEGKEILVGDVGQTVDDPYATFVK.M			766.403	4	3062.59	3062.59	-0.6	46	Specific	289.77	289.77	289.77	8.08	8	>sp|P23528|COF1_HUMAN Cofilin-1 OS=Homo sapiens OX=9606 GN=CFL1 PE=1 SV=3	9407	2_20220324_nugc3_phos_33per_f1_r1.ScanId;v=1;d1=113794.113794.4	controllerType=0 controllerNumber=1 scan=113794	126.159
94983:3	43	K.NIILEEGKEILVGDVGQTVDDPYATFVK.M			1021.54	3	3062.6	3062.59	1.6	46	Specific	426.89	426.89	426.89	8.63	8	>sp|P23528|COF1_HUMAN Cofilin-1 OS=Homo sapiens OX=9606 GN=CFL1 PE=1 SV=3	9407	2_20220324_nugc3_phos_33per_f1_r1.ScanId;v=1;d1=113839.113839.3	controllerType=0 controllerNumber=1 scan=113839	126.201
91836:3	43	K.ESKKEDLVFIFWAPESAPLK.S			778.752	3	2334.24	2334.24	1.6	93	Specific	174.19	174.19	174.19	4.81	8	>sp|P23528|COF1_HUMAN Cofilin-1 OS=Homo sapiens OX=9606 GN=CFL1 PE=1 SV=3	9407	2_20220324_nugc3_phos_33per_f1_r1.ScanId;v=1;d1=110384.110384.3	controllerType=0 controllerNumber=1 scan=110384	123.026
98124:3	43	K.KEDLVFIFWAPESAPLK.S			664.029	3	1990.07	1990.07	1.6	96	Specific	312.74	312.74	312.74	6.94	8	>sp|P23528|COF1_HUMAN Cofilin-1 OS=Homo sapiens OX=9606 GN=CFL1 PE=1 SV=3	9407	2_20220324_nugc3_phos_33per_f1_r1.ScanId;v=1;d1=117318.117318.3	controllerType=0 controllerNumber=1 scan=117318	129.441
101351:3	44	R.ILSISADIETIGEILKK.I			615.031	3	1843.08	1843.08	-0.4	87	Specific	389.74	314.56	314.56	6.6	12	>sp|P61978|HNRPK_HUMAN Heterogeneous nuclear ribonucleoprotein K OS=Homo sapiens OX=9606 GN=HNRNPK PE=1 SV=1	9042	2_20220324_nugc3_phos_33per_f1_r1.ScanId;v=1;d1=120969.120969.3	controllerType=0 controllerNumber=1 scan=120969	132.963
94389:4	44	K.KIIPTLEEGLQLPS[+79.966]PTATSQLPLESDAVEC[+57.021]LNYQHYK.G		C[+57], S[+80]	1066.53	4	4263.1	4263.09	0.5	103	Specific	153.21	153.21	4.2	5.03	12	>sp|P61978|HNRPK_HUMAN Heterogeneous nuclear ribonucleoprotein K OS=Homo sapiens OX=9606 GN=HNRNPK PE=1 SV=1	9042	2_20220324_nugc3_phos_33per_f1_r1.ScanId;v=1;d1=113182.113182.4	controllerType=0 controllerNumber=1 scan=113182	125.597
96526:4	44	K.IIPTLEEGLQLPSPTATSQLPLESDAVEC[+57.021]LNYQHYK.G		C[+57]	1014.76	4	4056.03	4055.03	-0.6	104	Specific	4.36	4.36	4.36	1.61	12	>sp|P61978|HNRPK_HUMAN Heterogeneous nuclear ribonucleoprotein K OS=Homo sapiens OX=9606 GN=HNRNPK PE=1 SV=1	9042	2_20220324_nugc3_phos_33per_f1_r1.ScanId;v=1;d1=115541.115541.4	controllerType=0 controllerNumber=1 scan=115541	127.762
99614:5	44	K.IIPT[+79.966]LEEGLQLPSPTATSQLPLESDAVEC[+57.021]LNYQHYK.G		C[+57], T[+80]	827.808	5	4135.01	4135	3.2	104	Specific	91.51	91.51	10.72	1.6	12	>sp|P61978|HNRPK_HUMAN Heterogeneous nuclear ribonucleoprotein K OS=Homo sapiens OX=9606 GN=HNRNPK PE=1 SV=1	9042	2_20220324_nugc3_phos_33per_f1_r1.ScanId;v=1;d1=119034.119034.5	controllerType=0 controllerNumber=1 scan=119034	131.132
99486:4	44	K.IIPTLEEGLQLPS[+79.966]PTATSQLPLESDAVEC[+57.021]LNYQHYK.G		C[+57], S[+80]	1034.51	4	4135	4135	0.5	104	Specific	235.66	235.66	4.2	5.28	12	>sp|P61978|HNRPK_HUMAN Heterogeneous nuclear ribonucleoprotein K OS=Homo sapiens OX=9606 GN=HNRNPK PE=1 SV=1	9042	2_20220324_nugc3_phos_33per_f1_r1.ScanId;v=1;d1=118890.118890.4	controllerType=0 controllerNumber=1 scan=118890	130.993
10398:3	44	R.VVLIGGKPDR.V			351.886	3	1053.64	1053.64	1.4	192	Specific	126.95	126.95	126.95	1.62	12	>sp|P61978|HNRPK_HUMAN Heterogeneous nuclear ribonucleoprotein K OS=Homo sapiens OX=9606 GN=HNRNPK PE=1 SV=1	9042	2_20220324_nugc3_phos_33per_f1_r1.ScanId;v=1;d1=16747.16747.3	controllerType=0 controllerNumber=1 scan=16747	29.1113
91676:2	44	K.IILDLISESPIK.G			670.905	2	1340.8	1340.8	0	208	Specific	387.29	374.44	374.44	6.64	12	>sp|P61978|HNRPK_HUMAN Heterogeneous nuclear ribonucleoprotein K OS=Homo sapiens OX=9606 GN=HNRNPK PE=1 SV=1	9042	2_20220324_nugc3_phos_33per_f1_r1.ScanId;v=1;d1=110208.110208.2	controllerType=0 controllerNumber=1 scan=110208	122.866
91683:2	44	K.IILDLISESPIK.G			670.905	2	1340.8	1340.8	0.1	208	Specific	445.33	391.03	391.03	6.69	12	>sp|P61978|HNRPK_HUMAN Heterogeneous nuclear ribonucleoprotein K OS=Homo sapiens OX=9606 GN=HNRNPK PE=1 SV=1	9042	2_20220324_nugc3_phos_33per_f1_r1.ScanId;v=1;d1=110216.110216.4	controllerType=0 controllerNumber=1 scan=110216	122.874
77185:2	44	K.IILDLISES[+79.966]PIKGR.A		S[+80]	817.451	2	1633.89	1633.89	0.8	208	Specific	453.2	320.37	16.43	6.82	12	>sp|P61978|HNRPK_HUMAN Heterogeneous nuclear ribonucleoprotein K OS=Homo sapiens OX=9606 GN=HNRNPK PE=1 SV=1	9042	2_20220324_nugc3_phos_33per_f1_r1.ScanId;v=1;d1=94031.94031.2	controllerType=0 controllerNumber=1 scan=94031	107.605
09322:2	44	R.DYDDMS[+79.966]PR.R		S[+80]	539.682	2	1078.36	1078.35	1.1	279	Specific	329.11	194.74	194.74	5.27	12	>sp|P61978|HNRPK_HUMAN Heterogeneous nuclear ribonucleoprotein K OS=Homo sapiens OX=9606 GN=HNRNPK PE=1 SV=1	9042	2_20220324_nugc3_phos_33per_f1_r1.ScanId;v=1;d1=15529.15529.2	controllerType=0 controllerNumber=1 scan=15529	27.9264
86282:3	44	R.GS[+79.966]YGDLGGPIITTQVTIPK.D		S[+80]	666.338	3	1997	1997	0.3	378	Specific	141.9	141.9	84.8	6.01	12	>sp|P61978|HNRPK_HUMAN Heterogeneous nuclear ribonucleoprotein K OS=Homo sapiens OX=9606 GN=HNRNPK PE=1 SV=1	9042	2_20220324_nugc3_phos_33per_f1_r1.ScanId;v=1;d1=104254.104254.3	controllerType=0 controllerNumber=1 scan=104254	117.372
30626:2	44	K.DLAGSIIGK.G			437.256	2	873.505	873.504	0.9	397	Specific	108.91	25.75	25.75	1.5	12	>sp|P61978|HNRPK_HUMAN Heterogeneous nuclear ribonucleoprotein K OS=Homo sapiens OX=9606 GN=HNRNPK PE=1 SV=1	9042	2_20220324_nugc3_phos_33per_f1_r1.ScanId;v=1;d1=40553.40553.2	controllerType=0 controllerNumber=1 scan=40553	54.0607
30689:2	44	K.DLAGSIIGK.G			437.255	2	873.503	873.504	-1	397	Specific	309.65	147.89	147.89	3.54	12	>sp|P61978|HNRPK_HUMAN Heterogeneous nuclear ribonucleoprotein K OS=Homo sapiens OX=9606 GN=HNRNPK PE=1 SV=1	9042	2_20220324_nugc3_phos_33per_f1_r1.ScanId;v=1;d1=40631.40631.3	controllerType=0 controllerNumber=1 scan=40631	54.1495
90421:3	44	R.IITITGTQDQIQNAQYLLQNSVK.Q			863.802	3	2589.39	2589.39	1.2	434	Specific	337.59	337.59	337.59	8.84	12	>sp|P61978|HNRPK_HUMAN Heterogeneous nuclear ribonucleoprotein K OS=Homo sapiens OX=9606 GN=HNRNPK PE=1 SV=1	9042	2_20220324_nugc3_phos_33per_f1_r1.ScanId;v=1;d1=108816.108816.3	controllerType=0 controllerNumber=1 scan=108816	121.576
34456:3	45	R.RVS[+79.966]QDLEVEKPDASPTSLQLR.S		S[+80]	816.744	3	2448.22	2448.21	1.3	88	Specific	266.3	266.3	214.11	6.44	11	>sp|O94885|SASH1_HUMAN SAM and SH3 domain-containing protein 1 OS=Homo sapiens OX=9606 GN=SASH1 PE=1 SV=3	5609	2_20220324_nugc3_phos_33per_f1_r1.ScanId;v=1;d1=45026.45026.3	controllerType=0 controllerNumber=1 scan=45026	58.7047
54373:2	45	R.TC[+57.021]S[+79.966]FGGFDLTNR.S		C[+57], S[+80]	727.791	2	1454.57	1454.58	-1.5	405	Specific	129.69	129.69	39.96	1.61	11	>sp|O94885|SASH1_HUMAN SAM and SH3 domain-containing protein 1 OS=Homo sapiens OX=9606 GN=SASH1 PE=1 SV=3	5609	2_20220324_nugc3_phos_33per_f1_r1.ScanId;v=1;d1=68118.68118.2	controllerType=0 controllerNumber=1 scan=68118	82.1984
54875:2	45	R.TC[+57.021]S[+79.966]FGGFDLTNR.S		C[+57], S[+80]	727.792	2	1454.58	1454.58	0.2	405	Specific	394.03	394.03	108.21	6.97	11	>sp|O94885|SASH1_HUMAN SAM and SH3 domain-containing protein 1 OS=Homo sapiens OX=9606 GN=SASH1 PE=1 SV=3	5609	2_20220324_nugc3_phos_33per_f1_r1.ScanId;v=1;d1=68676.68676.2	controllerType=0 controllerNumber=1 scan=68676	82.7144
09522:2	45	K.LKAGGS[+79.966]VESLR.S		S[+80]	598.806	2	1196.61	1196.6	1.3	502	Specific	302.17	160.4	78.82	4.7	11	>sp|O94885|SASH1_HUMAN SAM and SH3 domain-containing protein 1 OS=Homo sapiens OX=9606 GN=SASH1 PE=1 SV=3	5609	2_20220324_nugc3_phos_33per_f1_r1.ScanId;v=1;d1=15754.15754.2	controllerType=0 controllerNumber=1 scan=15754	28.1411
09286:2	45	K.AGGS[+79.966]VESLR.S		S[+80]	478.216	2	955.424	955.424	-0.7	504	Specific	31.99	0	0	1.21	11	>sp|O94885|SASH1_HUMAN SAM and SH3 domain-containing protein 1 OS=Homo sapiens OX=9606 GN=SASH1 PE=1 SV=3	5609	2_20220324_nugc3_phos_33per_f1_r1.ScanId;v=1;d1=15485.15485.2	controllerType=0 controllerNumber=1 scan=15485	27.8744
101793:3	45	R.AVLLTAVELLQEY[+79.966]DSNS[+79.966]DQSGSQEK.L		S[+80], Y[+80]	962.091	3	2884.26	2884.25	1.5	685	Specific	338.28	338.28	33.53	8.84	11	>sp|O94885|SASH1_HUMAN SAM and SH3 domain-containing protein 1 OS=Homo sapiens OX=9606 GN=SASH1 PE=1 SV=3	5609	2_20220324_nugc3_phos_33per_f1_r1.ScanId;v=1;d1=121444.121444.3	controllerType=0 controllerNumber=1 scan=121444	133.366
30420:2	45	K.LLVDSQGLS[+79.966]GC[+57.021]SPR.D		C[+57], S[+80]	784.861	2	1568.71	1568.71	0.1	710	Specific	244.52	244.52	2.9	6.39	11	>sp|O94885|SASH1_HUMAN SAM and SH3 domain-containing protein 1 OS=Homo sapiens OX=9606 GN=SASH1 PE=1 SV=3	5609	2_20220324_nugc3_phos_33per_f1_r1.ScanId;v=1;d1=40317.40317.2	controllerType=0 controllerNumber=1 scan=40317	53.8272
31506:2	45	R.S[+79.966]LPVSIC[+57.021]R.S		C[+57], S[+80]	506.238	2	1011.47	1011.47	-0.2	813	Specific	183.38	101.98	101.98	1.6	11	>sp|O94885|SASH1_HUMAN SAM and SH3 domain-containing protein 1 OS=Homo sapiens OX=9606 GN=SASH1 PE=1 SV=3	5609	2_20220324_nugc3_phos_33per_f1_r1.ScanId;v=1;d1=41624.41624.2	controllerType=0 controllerNumber=1 scan=41624	55.293
31921:2	45	R.S[+79.966]LPVSIC[+57.021]R.S		C[+57], S[+80]	506.239	2	1011.47	1011.47	0.7	813	Specific	313.9	120.28	120.28	4.8	11	>sp|O94885|SASH1_HUMAN SAM and SH3 domain-containing protein 1 OS=Homo sapiens OX=9606 GN=SASH1 PE=1 SV=3	5609	2_20220324_nugc3_phos_33per_f1_r1.ScanId;v=1;d1=42113.42113.2	controllerType=0 controllerNumber=1 scan=42113	55.7996
82315:3	45	R.SLPVSIC[+57.021]RS[+79.966]C[+57.021]ET[+79.966]LEGPQTVDTWPR.S		C[+57]*2, S[+80], T[+80]	983.43	3	2948.27	2948.27	0.8	813	Specific	81.11	81.11	4.8	3.14	11	>sp|O94885|SASH1_HUMAN SAM and SH3 domain-containing protein 1 OS=Homo sapiens OX=9606 GN=SASH1 PE=1 SV=3	5609	2_20220324_nugc3_phos_33per_f1_r1.ScanId;v=1;d1=99861.99861.3	controllerType=0 controllerNumber=1 scan=99861	113.278
81517:3	45	R.SHS[+79.966]LDDLQVEPGAEQDVPTEVTEPPPQIVPEVPQK.T		S[+80]	1295.62	3	3884.85	3884.85	1.3	837	Specific	409.03	409.03	39.78	8.17	11	>sp|O94885|SASH1_HUMAN SAM and SH3 domain-containing protein 1 OS=Homo sapiens OX=9606 GN=SASH1 PE=1 SV=3	5609	2_20220324_nugc3_phos_33per_f1_r1.ScanId;v=1;d1=98928.98928.3	controllerType=0 controllerNumber=1 scan=98928	112.347
31678:2	45	R.GLS[+79.966]PPQC[+57.021]LPR.N		C[+57], S[+80]	602.78	2	1204.55	1204.55	-1.4	921	Specific	100.23	100.23	100.23	1.58	11	>sp|O94885|SASH1_HUMAN SAM and SH3 domain-containing protein 1 OS=Homo sapiens OX=9606 GN=SASH1 PE=1 SV=3	5609	2_20220324_nugc3_phos_33per_f1_r1.ScanId;v=1;d1=41831.41831.2	controllerType=0 controllerNumber=1 scan=41831	55.5158
32158:2	45	R.GLS[+79.966]PPQC[+57.021]LPR.N		C[+57], S[+80]	602.781	2	1204.55	1204.55	-0.2	921	Specific	141.6	141.6	141.6	1.61	11	>sp|O94885|SASH1_HUMAN SAM and SH3 domain-containing protein 1 OS=Homo sapiens OX=9606 GN=SASH1 PE=1 SV=3	5609	2_20220324_nugc3_phos_33per_f1_r1.ScanId;v=1;d1=42376.42376.2	controllerType=0 controllerNumber=1 scan=42376	56.0449
86784:4	45	R.GSPASPT[+79.966]S[+79.966]PSDC[+57.021]PPALAPRPLSGQAPGSPPSTRPPPWLSELPENTSLQEHGVK.L		C[+57], S[+80], T[+80]	1399.91	4	5596.63	5596.62	1.5	1024	Specific	83.36	83.36	7.85	3.73	11	>sp|O94885|SASH1_HUMAN SAM and SH3 domain-containing protein 1 OS=Homo sapiens OX=9606 GN=SASH1 PE=1 SV=3	5609	2_20220324_nugc3_phos_33per_f1_r1.ScanId;v=1;d1=104799.104799.4	controllerType=0 controllerNumber=1 scan=104799	117.854
38668:3	46	R.RSSTS[+79.966]GDT[+79.966]EEEEEEEVVPFSSDEQK.R		S[+80], T[+80]	997.384	3	2990.14	2990.13	0.6	151	Specific	249.08	249.08	12.74	7.35	11	>sp|O15231|ZN185_HUMAN Zinc finger protein 185 OS=Homo sapiens OX=9606 GN=ZNF185 PE=1 SV=3	19604	2_20220324_nugc3_phos_33per_f1_r1.ScanId;v=1;d1=50011.50011.3	controllerType=0 controllerNumber=1 scan=50011	63.9656
22409:3	46	R.RSS[+79.966]TSGDTEEEEEEEVVPFSSDEQKR.R		S[+80]	1022.76	3	3066.28	3066.27	1.8	151	Specific	139.93	139.93	2.8	5.2	11	>sp|O15231|ZN185_HUMAN Zinc finger protein 185 OS=Homo sapiens OX=9606 GN=ZNF185 PE=1 SV=3	19604	2_20220324_nugc3_phos_33per_f1_r1.ScanId;v=1;d1=30997.30997.3	controllerType=0 controllerNumber=1 scan=30997	44.2783
30031:3	46	R.RSS[+79.966]TSGDT[+79.966]EEEEEEEVVPFSSDEQKR.R		S[+80], T[+80]	1049.42	3	3146.24	3146.24	0.8	151	Specific	458.23	458.23	6.35	8.3	11	>sp|O15231|ZN185_HUMAN Zinc finger protein 185 OS=Homo sapiens OX=9606 GN=ZNF185 PE=1 SV=3	19604	2_20220324_nugc3_phos_33per_f1_r1.ScanId;v=1;d1=39872.39872.3	controllerType=0 controllerNumber=1 scan=39872	53.3893
10101:2	46	R.GGQGDPAVPAQQPADPS[+79.966]TPER.Q		S[+80]	1077.98	2	2154.94	2154.95	-0.4	430	Specific	175.03	175.03	1.6	5.04	11	>sp|O15231|ZN185_HUMAN Zinc finger protein 185 OS=Homo sapiens OX=9606 GN=ZNF185 PE=1 SV=3	19604	2_20220324_nugc3_phos_33per_f1_r1.ScanId;v=1;d1=16404.16404.2	controllerType=0 controllerNumber=1 scan=16404	28.7621
33618:3	46	R.RES[+79.966]C[+57.021]GSSVLTDFEGK.D		C[+57], S[+80]	584.581	3	1751.73	1751.73	-0.5	463	Specific	11.96	11.96	11.96	1.6	11	>sp|O15231|ZN185_HUMAN Zinc finger protein 185 OS=Homo sapiens OX=9606 GN=ZNF185 PE=1 SV=3	19604	2_20220324_nugc3_phos_33per_f1_r1.ScanId;v=1;d1=44044.44044.3	controllerType=0 controllerNumber=1 scan=44044	57.6867
34031:2	46	R.RESC[+57.021]GS[+79.966]SVLTDFEGK.D		C[+57], S[+80]	876.368	2	1751.73	1751.73	-0.7	463	Specific	443.04	357.53	0.8	6.66	11	>sp|O15231|ZN185_HUMAN Zinc finger protein 185 OS=Homo sapiens OX=9606 GN=ZNF185 PE=1 SV=3	19604	2_20220324_nugc3_phos_33per_f1_r1.ScanId;v=1;d1=44529.44529.2	controllerType=0 controllerNumber=1 scan=44529	58.1894
49142:2	46	R.RESC[+57.021]GSS[+79.966]VLT[+79.966]DFEGK.D		C[+57], S[+80], T[+80]	916.355	2	1831.7	1831.7	3	463	Specific	230.04	230.04	0	5.18	11	>sp|O15231|ZN185_HUMAN Zinc finger protein 185 OS=Homo sapiens OX=9606 GN=ZNF185 PE=1 SV=3	19604	2_20220324_nugc3_phos_33per_f1_r1.ScanId;v=1;d1=62230.62230.2	controllerType=0 controllerNumber=1 scan=62230	76.5643
30490:3	46	R.RES[+79.966]C[+57.021]GSSVLTDFEGKDVATK.V		C[+57], S[+80]	756.007	3	2266.01	2266.01	0.6	463	Specific	161.24	161.24	35.23	3.77	11	>sp|O15231|ZN185_HUMAN Zinc finger protein 185 OS=Homo sapiens OX=9606 GN=ZNF185 PE=1 SV=3	19604	2_20220324_nugc3_phos_33per_f1_r1.ScanId;v=1;d1=40396.40396.3	controllerType=0 controllerNumber=1 scan=40396	53.9041
42896:3	46	R.RESC[+57.021]GS[+79.966]SVLT[+79.966]DFEGKDVATK.V		C[+57], S[+80], T[+80]	782.665	3	2345.98	2345.97	3.7	463	Specific	192.77	192.77	18.91	4.48	11	>sp|O15231|ZN185_HUMAN Zinc finger protein 185 OS=Homo sapiens OX=9606 GN=ZNF185 PE=1 SV=3	19604	2_20220324_nugc3_phos_33per_f1_r1.ScanId;v=1;d1=55069.55069.3	controllerType=0 controllerNumber=1 scan=55069	69.466
42903:3	46	R.RES[+79.966]C[+57.021]GSSVLT[+79.966]DFEGKDVATK.V		C[+57], S[+80], T[+80]	782.664	3	2345.98	2345.97	2.8	463	Specific	370.86	370.86	4.45	7.16	11	>sp|O15231|ZN185_HUMAN Zinc finger protein 185 OS=Homo sapiens OX=9606 GN=ZNF185 PE=1 SV=3	19604	2_20220324_nugc3_phos_33per_f1_r1.ScanId;v=1;d1=55086.55086.3	controllerType=0 controllerNumber=1 scan=55086	69.5027
25950:3	46	R.GGQGDPAVPT[+79.966]QQPADPSTPEQQNSPSGSEQFVR.R		T[+80]	1158.51	3	3473.52	3473.52	0	496	Specific	114.04	114.04	21.54	3.68	11	>sp|O15231|ZN185_HUMAN Zinc finger protein 185 OS=Homo sapiens OX=9606 GN=ZNF185 PE=1 SV=3	19604	2_20220324_nugc3_phos_33per_f1_r1.ScanId;v=1;d1=35114.35114.3	controllerType=0 controllerNumber=1 scan=35114	48.5011
40947:2	47	R.ITPSYVAFTPEGER.L			783.892	2	1566.78	1566.78	-1.6	61	Specific	248.42	248.42	248.42	6.39	12	>sp|P11021|BIP_HUMAN Endoplasmic reticulum chaperone BiP OS=Homo sapiens OX=9606 GN=HSPA5 PE=1 SV=2	8954	2_20220324_nugc3_phos_33per_f1_r1.ScanId;v=1;d1=52707.52707.2	controllerType=0 controllerNumber=1 scan=52707	66.8263
87238:2	47	K.TFAPEEISAMVLTK.M			768.903	2	1536.8	1536.8	0.3	139	Specific	375.31	375.31	375.31	8.06	12	>sp|P11021|BIP_HUMAN Endoplasmic reticulum chaperone BiP OS=Homo sapiens OX=9606 GN=HSPA5 PE=1 SV=2	8954	2_20220324_nugc3_phos_33per_f1_r1.ScanId;v=1;d1=105309.105309.2	controllerType=0 controllerNumber=1 scan=105309	118.344
38392:3	47	K.VTHAVVTVPAYFNDAQR.Q			629.996	3	1887.97	1887.97	0.7	165	Specific	335.2	335.2	335.2	7.21	12	>sp|P11021|BIP_HUMAN Endoplasmic reticulum chaperone BiP OS=Homo sapiens OX=9606 GN=HSPA5 PE=1 SV=2	8954	2_20220324_nugc3_phos_33per_f1_r1.ScanId;v=1;d1=49694.49694.3	controllerType=0 controllerNumber=1 scan=49694	63.6526
10712:2	47	R.VMEHFIK.L			452.241	2	903.475	903.476	-1.2	262	Specific	66.48	34.7	34.7	0.96	12	>sp|P11021|BIP_HUMAN Endoplasmic reticulum chaperone BiP OS=Homo sapiens OX=9606 GN=HSPA5 PE=1 SV=2	8954	2_20220324_nugc3_phos_33per_f1_r1.ScanId;v=1;d1=17111.17111.2	controllerType=0 controllerNumber=1 scan=17111	29.485
86646:2	47	R.IEIESFYEGEDFSETLTR.A			1083	2	2165	2164.99	1.8	307	Specific	262.56	262.56	262.56	6.72	12	>sp|P11021|BIP_HUMAN Endoplasmic reticulum chaperone BiP OS=Homo sapiens OX=9606 GN=HSPA5 PE=1 SV=2	8954	2_20220324_nugc3_phos_33per_f1_r1.ScanId;v=1;d1=104649.104649.4	controllerType=0 controllerNumber=1 scan=104649	117.722
65918:2	47	R.AKFEELNMDLFR.S			756.88	2	1512.75	1512.75	1.4	325	Specific	302.91	302.91	302.91	5.4	12	>sp|P11021|BIP_HUMAN Endoplasmic reticulum chaperone BiP OS=Homo sapiens OX=9606 GN=HSPA5 PE=1 SV=2	8954	2_20220324_nugc3_phos_33per_f1_r1.ScanId;v=1;d1=81149.81149.2	controllerType=0 controllerNumber=1 scan=81149	94.8084
37354:3	47	K.KSDIDEIVLVGGSTR.I			530.29	3	1588.86	1588.85	0.9	353	Specific	25.17	25.17	25.17	1.6	12	>sp|P11021|BIP_HUMAN Endoplasmic reticulum chaperone BiP OS=Homo sapiens OX=9606 GN=HSPA5 PE=1 SV=2	8954	2_20220324_nugc3_phos_33per_f1_r1.ScanId;v=1;d1=48501.48501.3	controllerType=0 controllerNumber=1 scan=48501	62.4765
09210:3	47	K.EFFNGKEPSR.G			404.2	3	1210.59	1210.59	0.5	377	Specific	25.57	25.57	25.57	1.5	12	>sp|P11021|BIP_HUMAN Endoplasmic reticulum chaperone BiP OS=Homo sapiens OX=9606 GN=HSPA5 PE=1 SV=2	8954	2_20220324_nugc3_phos_33per_f1_r1.ScanId;v=1;d1=15403.15403.3	controllerType=0 controllerNumber=1 scan=15403	27.8008
101918:4	47	R.GINPDEAVAYGAAVQAGVLSGDQDTGDLVLLDVC[+57.021]PLTLGIETVGGVMTK.L		C[+57]	1225.62	4	4899.46	4899.46	0	387	Specific	357.8	330.52	330.52	6.41	12	>sp|P11021|BIP_HUMAN Endoplasmic reticulum chaperone BiP OS=Homo sapiens OX=9606 GN=HSPA5 PE=1 SV=2	8954	2_20220324_nugc3_phos_33per_f1_r1.ScanId;v=1;d1=121576.121576.4	controllerType=0 controllerNumber=1 scan=121576	133.476
35122:2	47	K.SQIFSTASDNQPTVTIK.V			918.972	2	1836.94	1836.93	1.8	448	Specific	168.95	168.95	168.95	5.36	12	>sp|P11021|BIP_HUMAN Endoplasmic reticulum chaperone BiP OS=Homo sapiens OX=9606 GN=HSPA5 PE=1 SV=2	8954	2_20220324_nugc3_phos_33per_f1_r1.ScanId;v=1;d1=45818.45818.2	controllerType=0 controllerNumber=1 scan=45818	59.5402
86290:3	47	K.DNHLLGTFDLTGIPPAPR.G			645.343	3	1934.02	1934.01	1	475	Specific	80.48	80.48	80.48	1.76	12	>sp|P11021|BIP_HUMAN Endoplasmic reticulum chaperone BiP OS=Homo sapiens OX=9606 GN=HSPA5 PE=1 SV=2	8954	2_20220324_nugc3_phos_33per_f1_r1.ScanId;v=1;d1=104262.104262.3	controllerType=0 controllerNumber=1 scan=104262	117.378
86540:3	47	K.DNHLLGTFDLTGIPPAPR.G			645.343	3	1934.02	1934.01	1	475	Specific	130.73	130.73	130.73	5.02	12	>sp|P11021|BIP_HUMAN Endoplasmic reticulum chaperone BiP OS=Homo sapiens OX=9606 GN=HSPA5 PE=1 SV=2	8954	2_20220324_nugc3_phos_33per_f1_r1.ScanId;v=1;d1=104534.104534.3	controllerType=0 controllerNumber=1 scan=104534	117.621
86826:3	47	K.DNHLLGTFDLTGIPPAPR.G			645.345	3	1934.02	1934.01	3.3	475	Specific	141.23	141.23	141.23	3.58	12	>sp|P11021|BIP_HUMAN Endoplasmic reticulum chaperone BiP OS=Homo sapiens OX=9606 GN=HSPA5 PE=1 SV=2	8954	2_20220324_nugc3_phos_33per_f1_r1.ScanId;v=1;d1=104844.104844.3	controllerType=0 controllerNumber=1 scan=104844	117.895
86694:3	47	K.DNHLLGTFDLTGIPPAPR.G			645.343	3	1934.01	1934.01	0.1	475	Specific	178.3	178.3	178.3	5.04	12	>sp|P11021|BIP_HUMAN Endoplasmic reticulum chaperone BiP OS=Homo sapiens OX=9606 GN=HSPA5 PE=1 SV=2	8954	2_20220324_nugc3_phos_33per_f1_r1.ScanId;v=1;d1=104700.104700.3	controllerType=0 controllerNumber=1 scan=104700	117.766
11276:2	47	R.LTPEEIER.M			493.762	2	986.516	986.515	1.2	533	Specific	225.58	187.07	187.07	3.47	12	>sp|P11021|BIP_HUMAN Endoplasmic reticulum chaperone BiP OS=Homo sapiens OX=9606 GN=HSPA5 PE=1 SV=2	8954	2_20220324_nugc3_phos_33per_f1_r1.ScanId;v=1;d1=17812.17812.2	controllerType=0 controllerNumber=1 scan=17812	30.3116
40039:2	48	M.[+42.011].ADMQNLVER.L		.[+42]	559.269	2	1117.53	1117.53	0.4	2	NRagged	38.44	38.44	38.44	1.45	7	>sp|Q01518|CAP1_HUMAN Adenylyl cyclase-associated protein 1 OS=Homo sapiens OX=9606 GN=CAP1 PE=1 SV=5	13178	2_20220324_nugc3_phos_33per_f1_r1.ScanId;v=1;d1=51671.51671.2	controllerType=0 controllerNumber=1 scan=51671	65.8123
75202:2	48	K.LSDLLAPISEQIK.E			713.912	2	1426.82	1426.82	0.8	101	Specific	275.81	275.81	275.81	5.62	7	>sp|Q01518|CAP1_HUMAN Adenylyl cyclase-associated protein 1 OS=Homo sapiens OX=9606 GN=CAP1 PE=1 SV=5	13178	2_20220324_nugc3_phos_33per_f1_r1.ScanId;v=1;d1=91760.91760.2	controllerType=0 controllerNumber=1 scan=91760	105.332
08645:2	48	R.SGPKPFSAPKPQTS[+79.966]PSPK.R		S[+80]	959.477	2	1917.95	1917.95	-0.2	295	Specific	516.88	489.68	5.96	6.93	7	>sp|Q01518|CAP1_HUMAN Adenylyl cyclase-associated protein 1 OS=Homo sapiens OX=9606 GN=CAP1 PE=1 SV=5	13178	2_20220324_nugc3_phos_33per_f1_r1.ScanId;v=1;d1=14794.14794.3	controllerType=0 controllerNumber=1 scan=14794	27.259
08633:3	48	R.SGPKPFSAPKPQTS[+79.966]PSPK.R		S[+80]	639.987	3	1917.95	1917.95	-0.6	295	Specific	763.62	709.77	17.24	12.31	7	>sp|Q01518|CAP1_HUMAN Adenylyl cyclase-associated protein 1 OS=Homo sapiens OX=9606 GN=CAP1 PE=1 SV=5	13178	2_20220324_nugc3_phos_33per_f1_r1.ScanId;v=1;d1=14775.14775.3	controllerType=0 controllerNumber=1 scan=14775	27.2286
09962:3	48	R.SGPKPFSAPKPQT[+79.966]SPS[+79.966]PK.R		S[+80], T[+80]	666.643	3	1997.91	1997.91	0.1	295	Specific	441.58	441.58	74.08	7.5	7	>sp|Q01518|CAP1_HUMAN Adenylyl cyclase-associated protein 1 OS=Homo sapiens OX=9606 GN=CAP1 PE=1 SV=5	13178	2_20220324_nugc3_phos_33per_f1_r1.ScanId;v=1;d1=16247.16247.3	controllerType=0 controllerNumber=1 scan=16247	28.6079
08258:3	48	R.SGPKPFSAPKPQT[+79.966]SPS[+79.966]PKR.A		S[+80], T[+80]	718.677	3	2154.02	2154.01	0.5	295	Specific	467.53	467.53	25.52	7.11	7	>sp|Q01518|CAP1_HUMAN Adenylyl cyclase-associated protein 1 OS=Homo sapiens OX=9606 GN=CAP1 PE=1 SV=5	13178	2_20220324_nugc3_phos_33per_f1_r1.ScanId;v=1;d1=14372.14372.3	controllerType=0 controllerNumber=1 scan=14372	26.8661
09424:2	48	K.PFSAPKPQT[+79.966]SPSPK.R		T[+80]	774.877	2	1548.75	1548.75	0.7	299	Specific	445.01	426.11	0.8	7.83	7	>sp|Q01518|CAP1_HUMAN Adenylyl cyclase-associated protein 1 OS=Homo sapiens OX=9606 GN=CAP1 PE=1 SV=5	13178	2_20220324_nugc3_phos_33per_f1_r1.ScanId;v=1;d1=15644.15644.2	controllerType=0 controllerNumber=1 scan=15644	28.0372
102001:3	48	K.LGLVFDDVVGIVEIINSK.D			644.035	3	1930.09	1930.09	-0.1	378	Specific	398.55	398.55	398.55	8.73	7	>sp|Q01518|CAP1_HUMAN Adenylyl cyclase-associated protein 1 OS=Homo sapiens OX=9606 GN=CAP1 PE=1 SV=5	13178	2_20220324_nugc3_phos_33per_f1_r1.ScanId;v=1;d1=121662.121662.3	controllerType=0 controllerNumber=1 scan=121662	133.545
95524:3	49	M.[+42.011].ADLSLADALT[+79.966]EPSPDIEGEIKR.D		.[42], T[+80]	821.396	3	2462.17	2462.17	1.9	2	NRagged	174.44	174.44	21.24	5.82	12	>sp|P27816|MAP4_HUMAN Microtubule-associated protein 4 OS=Homo sapiens OX=9606 GN=MAP4 PE=1 SV=3	7003	2_20220324_nugc3_phos_33per_f1_r1.ScanId;v=1;d1=114443.114443.3	controllerType=0 controllerNumber=1 scan=114443	126.77
43158:5	49	K.KKPC[+57.021]SETSQIEDTPSSKPT[+79.966]LLANGGHGVEGSDTTGS[+79.966]PTEFLEEK.M		C[+57], S[+80], T[+80]	962.033	5	4806.14	4806.14	0.1	64	Specific	55.45	55.45	5.2	1.67	12	>sp|P27816|MAP4_HUMAN Microtubule-associated protein 4 OS=Homo sapiens OX=9606 GN=MAP4 PE=1 SV=3	7003	2_20220324_nugc3_phos_33per_f1_r1.ScanId;v=1;d1=55390.55390.5	controllerType=0 controllerNumber=1 scan=55390	69.8246
38912:2	49	K.DMES[+79.966]PTKLDVTLAK.D		S[+80]	814.382	2	1627.76	1627.76	-4.9	277	Specific	306.25	262.78	68.49	4.94	12	>sp|P27816|MAP4_HUMAN Microtubule-associated protein 4 OS=Homo sapiens OX=9606 GN=MAP4 PE=1 SV=3	7003	2_20220324_nugc3_phos_33per_f1_r1.ScanId;v=1;d1=50307.50307.2	controllerType=0 controllerNumber=1 scan=50307	64.3038
39107:3	49	K.DMES[+79.966]PTKLDVTLAK.D		S[+80]	543.259	3	1627.76	1627.76	-0.9	277	Specific	387.63	387.63	142.37	7.57	12	>sp|P27816|MAP4_HUMAN Microtubule-associated protein 4 OS=Homo sapiens OX=9606 GN=MAP4 PE=1 SV=3	7003	2_20220324_nugc3_phos_33per_f1_r1.ScanId;v=1;d1=50576.50576.3	controllerType=0 controllerNumber=1 scan=50576	64.6785
39222:2	49	K.DMES[+79.966]PTKLDVTLAK.D		S[+80]	814.386	2	1627.76	1627.76	0	277	Specific	612.18	488.83	83.85	9.14	12	>sp|P27816|MAP4_HUMAN Microtubule-associated protein 4 OS=Homo sapiens OX=9606 GN=MAP4 PE=1 SV=3	7003	2_20220324_nugc3_phos_33per_f1_r1.ScanId;v=1;d1=50712.50712.2	controllerType=0 controllerNumber=1 scan=50712	64.8169
27704:3	49	K.DM[+15.995]ESPT[+79.966]KLDVTLAK.D		M[+16], T[+80]	548.591	3	1643.76	1643.76	-0.1	277	Specific	69.42	69.42	6.98	1.6	12	>sp|P27816|MAP4_HUMAN Microtubule-associated protein 4 OS=Homo sapiens OX=9606 GN=MAP4 PE=1 SV=3	7003	2_20220324_nugc3_phos_33per_f1_r1.ScanId;v=1;d1=37152.37152.3	controllerType=0 controllerNumber=1 scan=37152	50.5907
100917:4	49	K.EVGLLKDMSPLS[+79.966]ETEMALGKDVT[+79.966]PPPETEVVLIK.N		S[+80], T[+80]	957.22	4	3825.86	3825.86	-0.8	499	Specific	298.09	298.09	16.67	6.35	12	>sp|P27816|MAP4_HUMAN Microtubule-associated protein 4 OS=Homo sapiens OX=9606 GN=MAP4 PE=1 SV=3	7003	2_20220324_nugc3_phos_33per_f1_r1.ScanId;v=1;d1=120495.120495.4	controllerType=0 controllerNumber=1 scan=120495	132.507
76832:2	49	K.DMS[+79.966]PLSETEMALGK.D		S[+80]	794.837	2	1588.67	1588.66	2.2	505	Specific	309.67	309.67	124.45	6.49	12	>sp|P27816|MAP4_HUMAN Microtubule-associated protein 4 OS=Homo sapiens OX=9606 GN=MAP4 PE=1 SV=3	7003	2_20220324_nugc3_phos_33per_f1_r1.ScanId;v=1;d1=93607.93607.2	controllerType=0 controllerNumber=1 scan=93607	107.144
100791:3	49	K.DMSPLS[+79.966]ET[+79.966]EMALGKDVTPPPETEVVLIK.N		S[+80], T[+80]	1062.83	3	3186.47	3186.46	1.3	505	Specific	23.82	23.82	19.21	1.6	12	>sp|P27816|MAP4_HUMAN Microtubule-associated protein 4 OS=Homo sapiens OX=9606 GN=MAP4 PE=1 SV=3	7003	2_20220324_nugc3_phos_33per_f1_r1.ScanId;v=1;d1=120352.120352.3	controllerType=0 controllerNumber=1 scan=120352	132.37
68669:2	49	K.DVT[+79.966]PPPETEVVLIK.N		T[+80]	808.913	2	1616.82	1616.82	0.7	519	Specific	364.24	364.24	305.77	8.06	12	>sp|P27816|MAP4_HUMAN Microtubule-associated protein 4 OS=Homo sapiens OX=9606 GN=MAP4 PE=1 SV=3	7003	2_20220324_nugc3_phos_33per_f1_r1.ScanId;v=1;d1=84311.84311.2	controllerType=0 controllerNumber=1 scan=84311	98.016
19636:2	49	K.KC[+57.021]S[+79.966]LPAEEDSVLEK.L		C[+57], S[+80]	842.876	2	1684.74	1684.75	-3	634	Specific	200.47	200.47	188.75	3.65	12	>sp|P27816|MAP4_HUMAN Microtubule-associated protein 4 OS=Homo sapiens OX=9606 GN=MAP4 PE=1 SV=3	7003	2_20220324_nugc3_phos_33per_f1_r1.ScanId;v=1;d1=27751.27751.2	controllerType=0 controllerNumber=1 scan=27751	40.926
32110:3	49	K.TTTAAAVAS[+79.966]TGPSSRSPSTLLPK.K		S[+80]	761.053	3	2281.14	2281.14	-0.2	810	Specific	131.66	131.66	4.8	1.71	12	>sp|P27816|MAP4_HUMAN Microtubule-associated protein 4 OS=Homo sapiens OX=9606 GN=MAP4 PE=1 SV=3	7003	2_20220324_nugc3_phos_33per_f1_r1.ScanId;v=1;d1=42323.42323.3	controllerType=0 controllerNumber=1 scan=42323	55.996
32593:3	49	K.TTTAAAVAS[+79.966]TGPSSRSPSTLLPK.K		S[+80]	761.053	3	2281.14	2281.14	0	810	Specific	142.26	142.26	4.8	3.72	12	>sp|P27816|MAP4_HUMAN Microtubule-associated protein 4 OS=Homo sapiens OX=9606 GN=MAP4 PE=1 SV=3	7003	2_20220324_nugc3_phos_33per_f1_r1.ScanId;v=1;d1=42863.42863.3	controllerType=0 controllerNumber=1 scan=42863	56.5022
05947:2	49	R.SKVGS[+79.966]TENIK.H		S[+80]	571.776	2	1142.55	1142.55	-0.2	937	Specific	347.38	187.34	25.88	4.52	12	>sp|P27816|MAP4_HUMAN Microtubule-associated protein 4 OS=Homo sapiens OX=9606 GN=MAP4 PE=1 SV=3	7003	2_20220324_nugc3_phos_33per_f1_r1.ScanId;v=1;d1=11749.11749.2	controllerType=0 controllerNumber=1 scan=11749	24.2596
05135:4	49	R.SKVGS[+79.966]TENIKHQPGGGR.A		S[+80]	458.726	4	1831.88	1831.88	-0.4	937	Specific	157.72	157.72	3.3	2.04	12	>sp|P27816|MAP4_HUMAN Microtubule-associated protein 4 OS=Homo sapiens OX=9606 GN=MAP4 PE=1 SV=3	7003	2_20220324_nugc3_phos_33per_f1_r1.ScanId;v=1;d1=10854.10854.4	controllerType=0 controllerNumber=1 scan=10854	23.4429
96820:6	50	K.SQHC[+57.021]KPEEGVEAQEEALGLVGAQAPTT[+79.966]EEQEAAVSSSSPLVPGTLEEVPAAESAGPPQSPQGASALPTTISFTC[+57.021]WR.Q		C[+57]*2, T[+80]	1321.12	6	7921.71	7921.7	0.9	7	Specific	33.87	33.87	0	1.6	13	>sp|P43358|MAGA4_HUMAN Melanoma-associated antigen 4 OS=Homo sapiens OX=9606 GN=MAGEA4 PE=1 SV=2	18211	2_20220324_nugc3_phos_33per_f1_r1.ScanId;v=1;d1=115870.115870.6	controllerType=0 controllerNumber=1 scan=115870	128.094
98176:6	50	K.SQHC[+57.021]KPEEGVEAQEEALGLVGAQAPTTEEQEAAVSSSSPLVPGTLEEVPAAESAGPPQS[+79.966]PQGASALPTTISFTC[+57.021]WR.Q		C[+57]*2, S[+80]	1321.29	6	7922.69	7921.7	-1.9	7	Specific	673.65	673.65	3.09	8.58	13	>sp|P43358|MAGA4_HUMAN Melanoma-associated antigen 4 OS=Homo sapiens OX=9606 GN=MAGEA4 PE=1 SV=2	18211	2_20220324_nugc3_phos_33per_f1_r1.ScanId;v=1;d1=117382.117382.6	controllerType=0 controllerNumber=1 scan=117382	129.509
100264:6	50	K.SQHC[+57.021]KPEEGVEAQEEALGLVGAQAPT[+79.966]TEEQEAAVS[+79.966]SSSPLVPGTLEEVPAAESAGPPQSPQGASALPTTISFTC[+57.021]WR.Q		C[+57]*2, S[+80], T[+80]	1334.45	6	8001.66	8001.67	-0.4	7	Specific	55.81	55.81	0	1.6	13	>sp|P43358|MAGA4_HUMAN Melanoma-associated antigen 4 OS=Homo sapiens OX=9606 GN=MAGEA4 PE=1 SV=2	18211	2_20220324_nugc3_phos_33per_f1_r1.ScanId;v=1;d1=119765.119765.3	controllerType=0 controllerNumber=1 scan=119765	131.824
99720:6	50	K.SQHC[+57.021]KPEEGVEAQEEALGLVGAQAPTTEEQEAAVSSSSPLVPGT[+79.966]LEEVPAAESAGPPQS[+79.966]PQGASALPTTISFTC[+57.021]WR.Q		C[+57]*2, S[+80], T[+80]	1334.28	6	8000.64	8001.67	-2.4	7	Specific	125.19	125.19	17.4	1.6	13	>sp|P43358|MAGA4_HUMAN Melanoma-associated antigen 4 OS=Homo sapiens OX=9606 GN=MAGEA4 PE=1 SV=2	18211	2_20220324_nugc3_phos_33per_f1_r1.ScanId;v=1;d1=119152.119152.6	controllerType=0 controllerNumber=1 scan=119152	131.241
99728:6	50	K.SQHC[+57.021]KPEEGVEAQEEALGLVGAQAPTTEEQEAAVSSSSPLVPGT[+79.966]LEEVPAAESAGPPQS[+79.966]PQGASALPTTISFTC[+57.021]WR.Q		C[+57]*2, S[+80], T[+80]	1334.45	6	8001.67	8001.67	0.4	7	Specific	197.55	197.55	7.3	4.04	13	>sp|P43358|MAGA4_HUMAN Melanoma-associated antigen 4 OS=Homo sapiens OX=9606 GN=MAGEA4 PE=1 SV=2	18211	2_20220324_nugc3_phos_33per_f1_r1.ScanId;v=1;d1=119161.119161.6	controllerType=0 controllerNumber=1 scan=119161	131.25
99612:6	50	K.SQHC[+57.021]KPEEGVEAQEEALGLVGAQAPT[+79.966]TEEQEAAVSSSSPLVPGTLEEVPAAESAGPPQS[+79.966]PQGASALPTTISFTC[+57.021]WR.Q		C[+57]*2, S[+80], T[+80]	1334.46	6	8001.71	8001.67	5.9	7	Specific	566.39	566.39	0	6.65	13	>sp|P43358|MAGA4_HUMAN Melanoma-associated antigen 4 OS=Homo sapiens OX=9606 GN=MAGEA4 PE=1 SV=2	18211	2_20220324_nugc3_phos_33per_f1_r1.ScanId;v=1;d1=119032.119032.6	controllerType=0 controllerNumber=1 scan=119032	131.129
99572:6	50	K.SQHC[+57.021]KPEEGVEAQEEALGLVGAQAPTTEEQEAAVSSSSPLVPGT[+79.966]LEEVPAAESAGPPQS[+79.966]PQGASALPTTISFTC[+57.021]WR.Q		C[+57]*2, S[+80], T[+80]	1334.45	6	8001.68	8001.67	1.2	7	Specific	636.66	636.66	6.76	8.51	13	>sp|P43358|MAGA4_HUMAN Melanoma-associated antigen 4 OS=Homo sapiens OX=9606 GN=MAGEA4 PE=1 SV=2	18211	2_20220324_nugc3_phos_33per_f1_r1.ScanId;v=1;d1=118987.118987.6	controllerType=0 controllerNumber=1 scan=118987	131.085
42629:3	50	R.QPNEGS[+79.966]SSQEEEGPSTSPDAESLFR.E		S[+80]	915.708	3	2745.11	2745.12	-2.5	83	Specific	54.1	54.1	3.6	3.54	13	>sp|P43358|MAGA4_HUMAN Melanoma-associated antigen 4 OS=Homo sapiens OX=9606 GN=MAGEA4 PE=1 SV=2	18211	2_20220324_nugc3_phos_33per_f1_r1.ScanId;v=1;d1=54758.54758.3	controllerType=0 controllerNumber=1 scan=54758	69.1384
43170:2	50	R.QPNEGSSS[+79.966]QEEEGPSTSPDAESLFR.E		S[+80]	1373.06	2	2745.12	2745.12	-0.1	83	Specific	60.6	60.6	0.4	1.66	13	>sp|P43358|MAGA4_HUMAN Melanoma-associated antigen 4 OS=Homo sapiens OX=9606 GN=MAGEA4 PE=1 SV=2	18211	2_20220324_nugc3_phos_33per_f1_r1.ScanId;v=1;d1=55403.55403.2	controllerType=0 controllerNumber=1 scan=55403	69.8375
58689:3	50	R.QPNEGS[+79.966]SSQEEEGPSTSPDAESLFR.E		S[+80]	915.711	3	2745.12	2745.12	0.5	83	Specific	123.42	123.42	3.6	5	13	>sp|P43358|MAGA4_HUMAN Melanoma-associated antigen 4 OS=Homo sapiens OX=9606 GN=MAGEA4 PE=1 SV=2	18211	2_20220324_nugc3_phos_33per_f1_r1.ScanId;v=1;d1=72978.72978.3	controllerType=0 controllerNumber=1 scan=72978	86.8712
62382:3	50	R.QPNEGSS[+79.966]SQEEEGPSTSPDAESLFR.E		S[+80]	915.712	3	2745.12	2745.12	1.5	83	Specific	316.62	316.62	2.8	8.57	13	>sp|P43358|MAGA4_HUMAN Melanoma-associated antigen 4 OS=Homo sapiens OX=9606 GN=MAGEA4 PE=1 SV=2	18211	2_20220324_nugc3_phos_33per_f1_r1.ScanId;v=1;d1=77175.77175.3	controllerType=0 controllerNumber=1 scan=77175	90.9926
39947:3	50	R.QPNEGSSSQEEEGPSTS[+79.966]PDAESLFR.E		S[+80]	915.709	3	2745.11	2745.12	-1.3	83	Specific	368.81	368.81	27	9.37	13	>sp|P43358|MAGA4_HUMAN Melanoma-associated antigen 4 OS=Homo sapiens OX=9606 GN=MAGEA4 PE=1 SV=2	18211	2_20220324_nugc3_phos_33per_f1_r1.ScanId;v=1;d1=51565.51565.3	controllerType=0 controllerNumber=1 scan=51565	65.7071
43013:3	50	R.QPNEGSSS[+79.966]QEEEGPSTSPDAESLFR.E		S[+80]	915.71	3	2745.12	2745.12	-0.1	83	Specific	457.1	457.1	0.4	9.42	13	>sp|P43358|MAGA4_HUMAN Melanoma-associated antigen 4 OS=Homo sapiens OX=9606 GN=MAGEA4 PE=1 SV=2	18211	2_20220324_nugc3_phos_33per_f1_r1.ScanId;v=1;d1=55219.55219.3	controllerType=0 controllerNumber=1 scan=55219	69.645
40212:3	50	R.QPNEGSSSQEEEGPSTS[+79.966]PDAESLFR.E		S[+80]	915.711	3	2745.12	2745.12	0.9	83	Specific	684.05	684.05	31.06	12.55	13	>sp|P43358|MAGA4_HUMAN Melanoma-associated antigen 4 OS=Homo sapiens OX=9606 GN=MAGEA4 PE=1 SV=2	18211	2_20220324_nugc3_phos_33per_f1_r1.ScanId;v=1;d1=51869.51869.3	controllerType=0 controllerNumber=1 scan=51869	66.0055
73003:3	50	R.QPNEGSSSQEEEGPS[+79.966]T[+79.966]SPDAESLFR.E		S[+80], T[+80]	942.369	3	2825.09	2825.08	3.1	83	Specific	12.71	12.71	12.71	1.68	13	>sp|P43358|MAGA4_HUMAN Melanoma-associated antigen 4 OS=Homo sapiens OX=9606 GN=MAGEA4 PE=1 SV=2	18211	2_20220324_nugc3_phos_33per_f1_r1.ScanId;v=1;d1=89290.89290.3	controllerType=0 controllerNumber=1 scan=89290	102.991
54416:3	50	R.QPNEGSSSQEEEGPS[+79.966]T[+79.966]SPDAESLFR.E		S[+80], T[+80]	942.365	3	2825.08	2825.08	-1	83	Specific	75.54	75.54	9.93	3.88	13	>sp|P43358|MAGA4_HUMAN Melanoma-associated antigen 4 OS=Homo sapiens OX=9606 GN=MAGEA4 PE=1 SV=2	18211	2_20220324_nugc3_phos_33per_f1_r1.ScanId;v=1;d1=68169.68169.3	controllerType=0 controllerNumber=1 scan=68169	82.2507
[truncated: 5,407 more rows]

## Sheet: Proteins
Protein Rank	Description	|Log Prob|	Best |Log Prob|	Best score	Total Intensity	# of spectra	# of unique peptides	# of mod peptides	Coverage %	# AA's in protein	Protein DB number
[truncated: 1,537 more rows]

## Sheet: Site-specific Glycan counts
Protein_Site_Glycan	NUGC-3_1	NUGC-3_2	NUGC-3_3	MKN-7_1	MKN-7_2	MKN-7_3	AGS_1	AGS_2	AGS_3	Pfeiffer_1	Pfeiffer_2	Pfeiffer_3	HBL-100_1	Hela_1	Hela_2	OVTOKO_1	OVTOKO_2	OVTOKO_3	SNU-1_1	SNU-1_2	OVCAR-3_1	OVCAR-3_2	OVCAR-3_3	BT474_1	BT474_2	COLO 205_1	HCC-827_1	SNU-16_1	SNU-16_2	A-375_1	A-375_2	Hec59_1	Hec59_2	Hec59_3	REC-1_1	REC-1_2	REC-1_3	HuCCT1_1	HuCCT1_2	MKN45_1	MKN45_2	MKN45_3	KYM-1_1	KYM-1_2	KYM-1_3	LoVo_1	LoVo_2	MDA-MB-468_1	MDA-MB-468_2
[truncated: 56,320 more rows]
[truncated: 85 more columns]
