# Supplementary material for: Integrated multi-dimensional comparison of proteomic profiles across 54 cancer cell lines
Source: iScience. 2025 Sep 5;28(10):113514. doi: 10.1016/j.isci.2025.113514 (PMC12483590; doi:10.1016/j.isci.2025.113514)
Supplement: Table S5. RPPA antibody panel with protein and phospho-site targets [file mmc5.xlsx]

## Sheet: RPPA_total proteome
Cell line_replicate\Protein	14-3-3-z	2024-10-04	4E-BP1	A-Raf	ACC1	AceCS1	Actin_beta	Akt-pan	Akt1	Akt2	Akt3	ALKBH5	AMPKalpha	Annexin A2	AnnexinI	ARID1A	ASNS	Atg3	Atg7	ATM	ATR	AURKA	Axl	B-Raf	BAP1	Bax	Beclin	Bim	BRCA1	BRD4	c-Abl	c-Met	C-Raf	CASP3-active	CASP6	CASP7-Asp198-cleaved	CASP8	Catenin-beta1	Caveolin-1	CD171	CD26	CD31	CD49b	CD5	CD63	CD86	Cdc6	CDK1	CDK2
293T_1	-0.0801077	-0.743164	-0.10794	0.0670418	-0.0707075	-0.643018	-0.445906	0.158689	-0.182901	0.382745	1.71505	-0.0138172	0.112675	-1.4087	-0.56421	0.185485	0.0719812	-0.0826027	-0.407748	-0.217867	0.126769	0.526438	0.400199	0.0774418	0.206025	-0.21852	-0.24226	0.009503	0.642839	0.435722	-0.269372	-0.279329	0.0463523	0.0331153	-0.192368	-0.581401	-0.0855212	-0.249539	0.87235	-1.40014	0.0560968	-0.191939	-0.902725	0	0.556764	0.100333	1.13728	0.394842	0.922626
293T_2	-0.117139	-0.551392	-0.264585	0.095563	0.246551	-0.623096	-0.776115	0.374716	-0.13985	0.324096	2.17748	0.401797	0.231779	0.337217	-0.625158	0.204962	-0.0186536	-0.215153	-0.492982	-0.32562	0.040361	0.62082	0.0210785	0.065464	0.174112	-0.0906134	-0.205981	-0.110144	0.81473	0.762857	-0.170375	-0.322562	0.186751	0.214508	-0.119237	-0.813004	0.0826207	-0.469506	1.2229	-1.89281	-0.136807	-0.43012	-1.2957	-0.582135	0.413421	-0.151991	1.23811	0.803695	1.26994
293T_3	0.13225	-0.680856	-0.0915587	-0.0759167	-0.109672	-0.751887	-0.786785	0.142904	-0.154383	0.312882	1.82634	0.279838	0.114734	-0.223999	-0.775642	0.184364	0.0269047	-0.115816	-0.468785	-0.262873	-0.0714297	0.42127	-0.0157092	-0.114792	0.0418163	-0.126728	-0.0999097	-0.0899035	0.747966	0.677695	-0.236064	-0.292862	0.0231358	0.151531	-0.151907	-0.796007	0.0599404	-0.471002	1.24791	-1.94783	-0.0103227	-0.665191	-1.27905	-0.463504	0.527924	-0.449708	1.24698	0.938336	1.17973
293T_4	-0.037642	-0.872514	-0.0923213	-0.0356465	-0.232034	-0.668849	-0.652832	0.0612735	-0.256062	0.288214	1.93731	0.0401695	-0.176479	-0.600186	-0.597641	0.241056	0.274449	-0.037982	-0.52115	-0.342851	-0.453012	0.535678	0.313821	-0.0054685	0.169947	-0.289873	-0.199309	-0.0139523	0.749954	0.770974	-0.417227	-0.220145	-0.102031	-0.081805	-0.166248	-0.782446	-0.200747	-0.22013	1.41419	-1.2047	-0.0093715	-0.0999062	-1.02893	0.141178	0.477075	-0.0804655	1.1971	0.325058	1.0648
A-375_1	-0.247729	-0.436357	0.0473362	-0.570741	-0.210467	-0.366092	-0.352372	0.774987	-0.46007	0.275005	3.24842	-0.0930131	-0.166055	-1.70809	1.21425	0.591218	-0.0832767	-0.238681	-0.393977	0.20265	0.55498	0.424638	6.32174	-0.260975	0.511644	-0.280622	-0.275038	-0.738596	0.101016	0.629324	-0.379518	-0.27763	0.609999	0.0786014	-1.16271	-0.69416	-0.359795	-0.345657	2.12774	1.03048	-0.172732	-0.203683	-0.329789	-0.0891239	0.240225	-0.110176	0.834065	0.800108	0.771186
A-375_2	-0.001941	-0.235528	0.126748	-0.73185	-0.232198	-0.773	-0.497282	0.598571	-0.407976	0.144656	3.9823	-0.0627215	-0.197152	-0.884359	1.21267	0.625342	-0.16908	-0.306932	-0.529885	0.013631	0.483432	0.363219	6.69153	-0.371835	0.250208	-0.292534	-0.328013	-0.916168	0.132939	0.462209	-0.395504	-0.304389	0.505802	0.074773	-1.29174	-0.700302	-0.285942	-0.440771	2.37137	0.840536	-0.726782	-0.747515	-0.558214	-0.534038	-0.148543	-0.567268	0.732459	0.981462	0.738425
A-375_3	-0.182828	-0.214567	0.249606	-0.642216	-0.103344	-0.67472	-0.510202	0.648332	-0.583586	0.129017	3.80981	-0.0523945	-0.164963	-0.277533	1.10815	0.575645	-0.0548581	-0.216762	-0.467878	0.0081023	0.447856	0.282585	6.63299	-0.416477	0.303673	-0.241488	-0.138056	-0.917651	-0.038325	0.554742	-0.408031	-0.272422	-0.0663627	0.181007	-1.13492	-0.834017	-0.279686	-0.397298	2.29303	0.554184	-0.543718	-0.711149	-0.560477	-0.478201	0.0370394	-0.479386	0.701269	0.765462	0.597358
A-375_4	-0.1935	-0.530932	1.06306	-0.734032	-0.356396	-0.454645	-0.569741	0.699883	-0.538086	0.0699795	3.59006	0.0671995	-0.404556	-1.37454	1.08502	0.54128	0.159171	-0.360395	-0.576387	0.0085293	0.449016	0.462326	6.33915	-0.327087	0.362943	-0.519869	-0.366212	-0.750879	0.0709521	0.5358	-0.438727	-0.278852	-0.147194	-0.129275	-1.1461	-0.78642	-0.575755	-0.394226	2.08477	0.955578	-0.291041	-0.351958	-0.536559	-0.0784593	-0.118389	-0.473799	0.797669	0.359093	0.513335
A427_1	0.349675	-0.739347	-0.504115	-0.276089	0.115624	1.09877	-0.030677	0.258364	0.190788	0.0275885	1.0088	-0.37711	0.459966	-1.20284	4.13439	0.646807	0.126393	0.237027	-0.207805	-0.406101	0.0352335	0.537111	0	0.257831	0.483214	0.0225501	-0.321486	-0.606608	0.536772	-0.0592361	-0.450802	-0.047117	-0.076543	0.13667	0.117166	-0.453076	-0.140637	0.560764	1.17065	1.26773	0.0296625	0.205959	0.765755	-0.174376	-0.101203	-0.0997355	0.982642	0.419645	0.808677
A427_2	0.51476	-0.717118	-0.478598	-0.313837	0.392072	1.27558	-0.131292	0.309916	0.167705	-0.0252244	0.961138	-0.302921	0.543187	-0.3679	3.96338	0.726043	0.13928	0.616349	-0.362969	-0.436264	-0.00166444	0.523502	0.194716	0.254987	0.462818	-0.0905098	-0.33714	-0.653253	0.628896	0.129631	-0.554061	-0.194642	-0.0307349	0.0791601	0.294021	-0.468751	-0.132146	0.536333	1.50258	1.53871	0.198336	0.234872	0.851129	-0.244477	0.011229	-0.218858	0.987537	0.626757	0.916163
A427_3	0.357733	-0.773052	-0.476477	-0.183337	0.22561	1.05231	-0.051168	0.307356	0.250185	-0.0025215	0.826542	-0.514256	0.54686	-0.972099	3.77617	0.656432	0.111236	0.405541	-0.418083	-0.417572	0.0848405	0.529551	0.243865	0.231285	0.506933	-0.190656	-0.361981	-0.538614	0.62338	-0.0138441	-0.430735	-0.209606	0.041288	0.168408	0.0346899	-0.41288	-0.200679	0.479409	0.955302	0.0435746	0.189105	0.2567	0.835755	-0.0669183	-0.0451252	-0.296766	0.94991	0.440559	0.74118
A549_1	0.275144	0.371015	0.228593	0.360028	0.687833	-0.919141	0.161584	1.41267	0.323818	-3.51186	1.38481	-0.625718	0.130318	0.529896	-5.46229	-0.0982115	-1.62298	-0.384224	0.184128	1.3055	3.35336	-3.11085	-1.78124	0.730414	0.859171	0.0526531	0.101987	0.0470257	-0.611252	-5.02066	0.0755825	0.348366	0.516956	0.362731	-0.723288	0.147443	0.145234	-1.07336	5.06948	2.49491	1.68453	0.427024	-2.20008	0.0540027	-0.0150591	0.359569	1.38648	-0.244403	1.14491
A549_2	0.37209	-0.022806	0.230774	0.384072	0.435263	-1.1246	0.312043	1.07029	0.467527	-3.32092	1.47841	-0.822246	0.183776	0.453808	-6.07404	-0.058166	-1.94206	-0.238918	0.28887	1.26298	3.669	-3.23825	-1.26693	0.831716	0.77309	0.0465456	0.199053	0.0805932	-0.663071	-5.03987	0.129935	0.332813	0.535805	0.853772	-0.761571	0.118772	0.537828	-1.05446	4.66718	2.69247	0.962253	0.0052183	-2.25346	-0.0306208	-0.219416	0.052496	1.57781	-0.448847	1.43364
A549_3	0.32069	0.0740965	0.253186	0.377431	0.702752	-1.17136	0.377887	1.08614	0.429473	-3.1985	1.51258	-1.0254	0.222018	0.255933	-5.35383	-0.155523	-2.13967	-0.394968	0.258257	1.21922	3.23739	-3.13327	-1.24164	0.766919	0.819643	0.0946541	0.228636	0.0080717	-1.07553	-4.82434	0.12609	0.421424	0.40854	0.603253	-0.856358	-0.0166935	0.438565	-1.45261	4.76839	2.48519	1.15136	0.536649	-2.23508	0.0348837	-0.205641	0.257117	1.53874	-0.521027	1.18448
A549_4	0.184468	0.06289	0.253853	0.430899	0.759171	-0.956652	0.507238	1.28913	0.411025	-3.50629	1.41442	-0.720555	0.0654126	0.584507	-5.07656	0.012843	-1.66482	-0.172934	0.312146	1.36378	2.98252	-3.10557	-1.34422	0.781537	0.902831	0.0034966	0.295063	0.0612862	-0.898499	-4.94656	0.131872	0.38552	0.48033	0.502483	-0.604939	0.128541	0.38609	-0.823932	5.933	2.24996	1.25669	0.308444	-1.73536	0.279185	0.0158824	0.146526	1.4804	-0.146102	1.02816
AGS_1	-0.187993	-0.701785	-0.917648	0.0590669	0.261023	0.582912	0.805658	-0.168179	-3.95e-05	0.709224	-1.1008	-0.545594	-0.660867	0.740555	-2.03044	0.112462	-0.502072	-0.42675	-0.673768	-0.593485	-0.332839	0.4736	-1.05624	0.089052	0.078185	0.210766	-0.423335	-0.456846	-0.0131314	-0.397489	-0.371369	-0.0412105	-0.162327	0.0902735	1.23629	-0.812671	-0.0730476	-0.102319	-8.14103	2.94517	-0.206101	-0.113472	1.67555	0.133922	0.733495	-0.21958	0.469469	-0.280429	0.192683
AGS_2	0.02146	-0.280407	-0.497471	-0.0540385	0.0159332	0.675616	0.552367	-0.112971	0.037521	0.679921	-2.13939	-0.322381	-0.451483	1.35388	-2.75652	0.198852	-0.575646	-0.206818	-0.417966	-0.320602	-0.0263155	0.767066	-1.15584	0.34893	0.0725745	0.529924	-0.327435	-0.468515	0.452829	0.173701	-0.257323	0.050409	0.035164	0.080461	1.57064	-0.69572	0.327826	-0.0801865	-7.40123	3.34565	-0.165375	-0.184974	1.59988	-0.238805	0.578608	-0.0483125	0.208327	0.0631834	0.0808787
AGS_3	-0.126515	-0.284511	-0.516919	-0.082354	0.132596	0.580978	0.806107	-0.196253	-0.0174805	0.624278	-1.55904	-0.512271	-0.433826	-0.0995387	-2.72513	0.240366	-0.468991	-0.216041	-0.546581	-0.329234	-0.139217	0.624838	-1.10678	0.231038	0.011685	0.596684	-0.345628	-0.536503	0.478269	0.154757	-0.426715	0.0323205	-0.0033695	0.348768	1.89643	-0.761472	0.15466	-0.073447	-7.15963	3.30716	-0.06525	-0.622285	1.44487	-0.162857	0.538692	0	0.225054	-0.126753	0.101293
AGS_4	-0.219342	-0.693041	-0.878353	-0.0777747	0.281338	0.583203	0.839723	-0.147792	-0.204548	0.728209	-1.73104	-0.315662	-0.752952	0.370791	-2.04139	0.0822753	-0.315302	-0.266651	-0.692052	-0.676408	0.51644	0.576622	-1.40678	0.130442	-0.092957	0.204885	-0.369167	-0.582026	0.00814555	-0.320727	-0.534755	-0.0821675	-0.222694	-0.0292365	1.51091	-0.996645	-0.10428	-0.074285	-8.28968	2.82929	0.267271	-0.679583	1.72851	-0.101606	0.856193	-0.34423	0.452114	-0.147415	0.0802111
BT474_1	-0.011848	1.20045	-1.0694	0.436536	2.27963	2.02546	0.056593	0.368324	0.711594	0.202031	-0.74207	-0.267425	-0.177992	-1.95848	-1.92297	-0.0481477	-1.23432	-0.393976	-0.193174	-0.666568	-0.600514	0.762607	-1.04072	-0.718653	0.213206	0.108197	0.109342	0.855959	-0.329399	-1.85856	0.663998	0.086163	-0.166961	-0.387868	1.70686	0.833809	0.0968236	0.377385	-7.07811	-0.395625	-0.422245	-0.159867	-0.857838	0.258253	-0.208829	0.995013	-0.0947624	-0.271782	0.131378
BT474_2	0.123828	1.89796	-1.19931	0.435212	1.61972	1.99045	0.340568	0.275888	0.552494	0.156233	-0.643466	-0.28444	0.035105	-1.18529	-3.16768	-0.302412	-1.95262	-0.179137	0.145267	-1.09581	-0.214262	1.08423	-1.14025	-0.117228	0.356969	0.387659	0.117888	0.697023	-0.00452795	-1.13357	0.796786	0.02557	-0.044322	-0.684882	1.32644	0.915037	0.270052	0.456919	-6.54339	-2.1334	-0.421571	0.316575	-1.90692	0.221005	-0.489981	0.0030515	-0.33704	-0.585721	-0.228587
BT474_3	-0.152466	1.86923	-1.26947	0.513564	1.88164	1.94686	0.484436	0.370751	0.487901	0.272545	-0.627949	-0.292192	0.0972677	-1.4281	-3.18856	-0.133593	-1.84722	-0.0611615	0.127262	-1.0534	-0.27093	1.02205	-1.07298	-0.109946	0.462537	0.436522	0.182484	0.653537	0.0459765	-1.01483	0.633466	0.0807385	-0.135421	-0.407862	1.44153	1.06128	0.2727	0.431644	-6.40301	-2.06872	-0.557809	-0.29071	-1.51606	0.37624	-0.532207	0.14854	-0.244602	-0.5809	-0.0876186
BT474_4	-0.020277	1.26521	-1.11764	0.351421	2.13268	1.92969	-0.044206	0.3274	0.576097	0.184958	-0.872591	-0.0756345	-0.174175	-2.24853	-2.09711	-0.100927	-1.129	-0.251101	-0.122943	-0.751088	-0.629201	0.886486	-1.32837	-0.74502	0.0550475	-0.0084621	0.0490469	0.810452	-0.268748	-2.15615	0.71214	-0.088851	-0.19024	-0.550021	1.8361	0.840603	0.0246111	0.561562	-7.03739	-0.694392	-0.388574	-0.172774	-1.17588	0.14493	-0.234729	0.413494	-0.095337	-0.287938	-0.0237811
BT-549_1	-0.095096	-0.510688	0.568587	-0.191145	0.0135398	-1.61902	0.702753	-0.0972795	-0.050401	0.0334045	0.738962	-0.293565	-0.298877	0.198122	0.663727	0.436298	0.0622329	0.124067	0.462558	0.214427	0.0323485	0.866992	7.2413	0.0731405	0.0271065	-0.0471449	0.0103061	-0.305462	0.0545421	0.193208	0.0555605	0.07476	0.505015	-0.020336	-1.44021	-0.294272	-0.508746	0.246325	4.73529	-1.29815	0.177405	0.144544	-2.45529	0.210935	0.939751	0.128627	-0.411214	0.364234	0.107149
BT-549_2	-0.190384	-0.386651	1.20155	-0.330286	0.173392	-1.48144	0.740421	-0.0621185	-0.040936	-0.0037365	0.640024	-0.0002815	-0.100509	1.245	0.697242	0.543738	0.159131	0.419071	0.905449	0.197126	0.0704245	1.01273	7.75023	-0.0091615	-0.195168	-0.0867049	0.183602	-0.486844	-0.02726	0.398192	0.142578	0.092065	0.604799	-0.130442	-1.57143	-0.382352	-0.438271	0.140383	4.73147	-2.01936	0.384779	-0.351283	-2.78695	-0.284017	1.34473	-0.325738	-0.550599	0.605049	0.124017
BT-549_3	0.0510625	-0.362474	0.924392	-0.293385	0.10098	-1.46028	0.759045	0.022856	0.0113045	0.018036	0.688454	-0.183169	-0.150479	0.928411	0.586799	0.543795	0.18809	-0.218898	0.817485	0.240357	0.1711	0.998755	7.58867	0.042535	-0.06532	-0.0257744	0.17508	-0.48445	0.0243466	0.195042	0.105433	0.276851	0.694014	-0.254115	-1.69252	-0.517061	-0.470145	0.35495	4.44407	-1.59318	0.283103	-0.0261997	-3.35813	0.253055	1.43631	-0.033621	-0.474079	0.469543	-0.0371349
BT-549_4	-0.122093	-0.567734	0.687048	-0.149477	0.178273	-1.39994	0.855256	0.024492	-0.0881215	0.069542	0.864533	0.041474	-0.247725	-0.256629	0.798426	0.644321	0.2651	0.0833865	0.72309	0.285095	0.041355	1.11875	7.5514	0.187717	-0.02767	-0.16084	-0.0605535	-0.400612	0.138408	0.402673	0.055291	0.213054	0.45369	0.0207565	-1.32856	-0.320407	-0.467703	0.234525	5.31575	-1.10488	0.125037	0.163988	-2.42881	-0.0374218	0.781815	0.085706	-0.366716	0.434004	0.103587
C3A_1	0.415399	1.013	0.143436	-0.102596	-0.219239	0.688187	-0.128424	-0.824439	-0.331805	-0.510021	-0.454231	0.071854	0.183488	-7.78185	-5.24932	-0.130054	-0.329921	0.280145	0.273267	0.451958	-0.124939	-0.012666	-0.260286	-0.134317	0.261255	0.630338	0.425076	1.00123	-0.221424	-0.771906	0.70335	0.336728	-0.364716	0.0290875	-0.0925754	1.09662	0.447686	-0.365029	-7.04896	0.413734	-0.25866	0.898229	0.76279	0.560808	-0.394202	0.348804	-0.655583	-1.77127	-0.421924
C3A_2	0.169876	1.7587	-0.0659017	-0.349134	-0.132581	0.626512	-0.494446	-1.35492	-0.533249	-0.788716	-0.735306	0.181588	0.614176	-8.11598	-3.98502	-0.336539	-0.639561	-0.145117	0.323372	0.290099	-0.172774	-0.482183	-0.319591	-0.420948	-0.103205	1.03925	0.412643	0.952904	-0.904676	-0.734962	0.993794	0.133593	-0.606561	0.0403348	-0.160242	1.62227	0.441254	-0.281106	-7.26139	0.746166	-0.382655	0.208465	0.742744	0.320891	-0.786467	-0.0074857	-1.03091	-2.28416	-0.455649
C3A_3	0.177921	2.35754	0.288958	-0.368814	-0.0883273	0.661528	-0.533254	-1.41559	-0.712503	-0.833752	-0.967075	0.240433	0.87323	-8.07211	-5.58388	-0.263353	-0.610443	-0.156747	0.498865	0.466706	-0.137115	-0.613567	-0.721071	-0.466977	0.034389	1.21221	0.63297	0.936994	-0.661692	-0.676307	1.12954	0.187138	-0.763518	0.0735445	0.242968	1.72109	0.477228	-0.296118	-7.69631	0.472391	0.68552	0.408692	0.777738	0.296248	-0.976501	0.077298	-1.03032	-2.44746	-0.536932
C3A_4	0.189255	2.03868	0.0294767	-0.215204	0.272538	0.786411	-0.258393	-1.15653	-0.690544	-0.684663	-0.66527	0.191293	0.756914	-7.57524	-3.75243	-0.101706	-0.462755	0.036875	0.535743	0.563919	-0.116699	-0.0967815	-1.74903	-0.210065	0.185532	1.30364	0.641388	0.989914	-0.901304	-0.673889	1.08804	0.317976	-0.698521	-0.187981	0.285241	1.46167	0.724894	-0.190947	-6.32254	-0.348914	-0.220291	0.110833	0.642002	0.532884	-0.384606	0.192274	-0.880593	-1.8292	-0.4058
Ca3_1	0.063402	2.11034	0.0573878	-0.338151	-0.277211	1.1455	-0.463806	-1.21502	-0.377837	-0.865054	-0.863818	0.151156	0.972342	-7.91424	-5.60886	-0.288975	-0.520042	0.041424	0.604662	0.466516	-0.219257	-0.0818605	-0.046517	-0.350257	-0.0716735	1.28779	0.551432	1.06782	-0.024814	-0.828073	1.16642	0.075106	-1.01024	-0.035361	0.180588	1.57984	0.406516	-0.481565	-7.46158	0.401316	0.519272	0.360626	0.5706	-0.167984	-0.7761	0.0938015	-0.950721	-1.88178	-0.472808
Ca3_2	0.10525	1.53264	0.271112	-0.106727	0.270625	0.975263	-0.231968	-0.889828	-0.391159	-0.801381	-1.20606	0.367923	0.511262	-7.57537	-5.16742	0.026428	-0.277401	-0.106751	0.356807	0.719396	-0.197109	0.073001	-1.03856	-0.210091	0.301309	0.940837	0.68626	0.928552	-0.409015	-0.58147	0.891342	0.243719	-0.777698	0.121903	0.0886926	1.4477	0.441445	-0.27076	-7.49839	-0.279698	0.124905	0.342854	0.717402	0.0842082	-0.349807	0.376305	-0.695669	-1.48537	-0.365936
CCRF-CEM_1	0.306246	-0.605401	-0.198185	0.307113	0.0234198	-1.03293	0.749961	1.05878	0.947388	0.640827	1.185	0.941353	-0.153143	-3.87802	1.04638	1.55098	-0.993136	0.483516	-0.406842	0.498	0.191881	1.2717	-1.63203	0.882732	0.831574	-0.0415349	0.014405	-0.224679	0.60461	2.34456	0.0378025	-0.006684	0.816901	0.511276	1.3943	-0.186435	0.344861	-0.285741	-7.78834	-1.07851	0.472116	10.2324	-2.40958	13.2213	-0.287811	0.175465	1.35088	1.46829	1.81563
CCRF-CEM_2	0.555925	-0.600311	0.0617487	0.251868	-0.0635978	-0.992713	0.790931	1.00235	1.26021	0.73028	1.13811	1.27914	0.0029641	-2.97074	0.950819	1.77358	-0.756194	0.666713	-0.29258	0.486799	0.317833	1.47411	-1.20927	0.804145	0.703569	-0.0014699	0.369218	-0.276713	0.646812	2.49784	0.101918	0.078414	0.900549	0.692199	1.55669	-0.249972	0.630388	-0.552697	-5.27591	-1.42036	0.495841	11.0739	-2.36515	13.5391	-0.426878	-0.0245395	1.40776	1.77765	2.14614
CCRF-CEM_3	0.46641	-0.66927	0.101632	0.244972	-0.135228	-1.1251	0.757979	0.812183	1.06729	0.57846	1.22157	1.09506	-0.171127	-3.3272	0.665361	1.54411	-0.770372	0.508829	-0.296092	0.388343	0.30752	1.25882	-1.81156	0.772215	0.747865	0.0203743	0.161231	-0.343232	0.572616	2.26229	0.0261707	0.0971602	0.805147	0.530769	1.10046	-0.279758	0.314019	-1.43511	-5.88681	-1.26667	0.377745	10.5644	-2.54567	13.2811	-0.318515	0.181891	1.30262	1.62088	1.67804
CCRF-CEM_4	0.253687	-0.724819	-0.204103	0.362469	-0.0983975	-0.892976	0.829982	0.94435	0.877522	0.641474	1.24381	1.09023	-0.208213	-3.57818	1.08304	1.70691	-0.849557	0.283047	-0.404755	0.453157	0.166192	1.52421	-1.19953	0.982729	0.743572	-0.154266	0.0931833	-0.228056	0.735804	2.24455	0.0566585	0.05058	0.82021	0.49956	1.29893	-0.175044	0.20518	-0.824977	-6.04708	-1.1837	0.16317	10.1596	-1.86621	12.4697	-0.408288	0.0753615	1.45503	1.12172	1.68669
COLO 205_1	-0.492637	0.759772	0.71296	0.271892	0.72583	-0.438458	-0.159962	0.505387	-0.281687	0.900093	-1.00517	0.29786	0.697614	-0.359276	-0.695886	1.0095	0.796887	0.21409	-0.018825	1.44809	0.0559405	-1.74128	-2.26294	-2.57531	0.200476	0.733492	0.543241	0.715099	-0.914024	-0.0476183	0.615429	-0.102327	-0.102568	-0.206979	1.14776	0.972765	-1.56545	0.742565	-6.5278	-1.69592	0.184584	-0.396256	1.61165	2.12978	0.730966	0.0283645	0.855696	0.19903	-1.82373
COLO 205_2	0.312298	1.2572	1.24228	0.165909	0.81202	-0.190947	-0.21634	0.352971	-0.095512	0.833577	-1.93828	0.593267	0.920711	1.11141	-0.763019	0.966449	0.731129	0.136292	0.150216	1.53451	0.167225	-1.50583	-3.23588	-2.34216	0.0829855	0.942541	0.450509	0.880002	-1.45835	0.0744414	0.505485	0.16114	-0.120248	-0.438931	1.65033	1.01647	-1.53998	0.448964	-6.42198	-1.85723	0.347168	-0.251461	1.67296	2.29501	0.556699	0.304912	0.954692	0.777933	-1.89591
COLO 205_3	0.393388	1.25555	1.551	0.49708	0.87178	0.0029075	-0.190565	0.556799	-0.194051	1.10208	-0.388087	0.709715	0.981911	1.96131	-0.73602	1.28627	1.06777	-0.309383	0.163681	1.82118	0.402921	-1.85304	-1.33889	-2.23668	0.413791	1.11954	0.768633	0.793957	-0.681873	0.220164	0.592186	0.266562	0.0590995	-0.202448	1.48546	1.04668	-1.30509	0.793354	-6.70021	-1.84208	0.554967	-0.397822	1.89097	2.23959	0.990217	0.632818	1.06395	0.892021	-1.96038
COLO 205_4	-0.05499	0.970871	0.92155	0.418679	1.07484	-0.0706456	-0.296936	0.442534	-0.26668	0.911292	-1.50439	0.678415	0.900307	0.187396	-0.425609	1.2039	0.948556	0.164782	0.068923	1.77037	0.316568	-1.647	-2.0829	-2.14248	0.377868	0.828792	0.622936	0.716995	-1.07313	0.177824	0.467925	0.414119	0.113451	0.108705	1.60308	0.94804	-1.40264	0.735011	-5.9497	-2.50036	0.229768	-0.460429	1.91799	2.03923	0.703288	0.0145635	0.953534	0.640653	-1.32735
DBTRG-05MG_1	-0.0921505	-0.327105	-0.226546	-0.382691	-0.370939	0.322512	1.28389	0.398096	0.377603	0.10891	1.10354	0.115961	0.039671	1.43853	1.18482	-0.608032	-0.0893916	0.1943	-0.602101	-0.20459	0.217725	-0.496573	6.45914	-0.133525	-0.249884	0.0193916	-0.182357	-0.788252	0.201355	-0.372769	-0.181103	0.18889	-0.0265025	-0.313551	0.394376	-0.61851	-0.243357	0.225617	4.77208	-0.0785379	0.236632	0.677052	0.79405	0.0566362	0.742306	0.311148	-0.492726	-0.563671	-0.404768
DBTRG-05MG_2	0.163832	-0.521499	-0.245943	-0.350768	-0.460279	0.0950295	0.930766	0.497506	0.386348	0.200983	1.20368	-0.051181	-0.0046334	1.09045	1.17737	-0.427596	-0.0022416	0.289058	-0.535965	-0.108179	0.340913	-0.368202	6.50846	0.001308	-0.163436	-0.0250244	-0.0666945	-0.644363	0.256821	-0.419583	-0.19108	0.378014	0.0028845	-0.111457	-0.030546	-0.519569	-0.16676	0.198558	4.82243	-0.599707	-0.09301	0.643102	0.947083	0.0156582	0.621348	-0.182741	-0.334613	-0.486058	-0.404614
DBTRG-05MG_3	-0.461309	-0.74398	-0.4038	-0.581659	-0.361663	0.390856	2.37062	0.531105	0.116568	0.11988	1.15913	0.510899	-0.0103388	1.39076	1.38245	-0.547961	-0.0830436	-0.0541405	-0.563594	-0.197386	0.227633	-0.596067	6.43583	-0.09786	-0.440295	-0.0734154	-0.184151	-1.08279	0.107813	-0.302519	-0.441372	0.342531	-0.202624	-0.493302	0.6766	-0.948507	-0.175247	0.21206	5.22897	-2.08929	0.172627	-0.513091	0.84983	-0.279793	0.797705	0.127759	-0.651346	-0.411467	-0.763193
DBTRG-05MG_4	-0.158565	-0.694017	-0.367745	-0.473922	0.146521	0.464674	2.57864	0.606218	0.257282	0.229357	1.51516	0.368191	0.0753908	1.90371	1.38053	-0.536989	0.0572015	-0.27163	-0.49754	-0.12912	0.484773	-0.294123	6.71796	0.0577662	-0.248399	0.103283	-0.0356711	-0.830613	0.313038	-0.441276	-0.394661	0.383994	0.0294096	-0.143215	0.423524	-0.839647	0.0378694	0.472002	5.28907	-1.1733	-0.283123	-0.499771	0.79692	0.0922353	0.868888	0.425911	-0.437852	-0.570293	-0.415325
DU4475_1	-0.0356285	-0.198561	0.415313	-0.288801	0.33638	0.160021	-0.162837	1.69465	0.848687	0.575791	3.41704	0.548791	-0.179899	-4.28849	-5.36121	1.28571	1.08926	0.397705	-0.0930975	0.143675	0.033478	0.116011	-1.24505	0.967801	0.310989	-0.0323454	0.101267	0.690141	0.302947	2.90032	-0.182969	-0.0445945	0.197294	0.37408	0.272045	-0.133366	0.144259	1.12529	-8.01694	0.900777	0.295349	0.1276	0.603916	13.5456	1.33705	0.195758	0.645179	0.737355	0.704364
DU4475_2	0.152992	-0.436792	0.670545	-0.484975	0.238354	0.0287683	-0.0399735	1.37685	0.906431	0.5965	3.76689	0.439531	-0.251269	-3.61578	-6.1305	1.27019	1.16181	0.178932	-0.108972	0.0573948	0.117631	0.020722	0.0798535	1.04226	0.378205	-0.0277864	0.144461	0.664493	0.37055	2.56885	-0.246719	0.145446	0.365071	0.278255	0.40016	-0.283378	0.408763	1.64066	-6.20477	0.788105	0.107197	-0.0203357	0.551661	13.943	0.999843	-0.038253	0.596201	0.810437	0.941921
DU4475_3	-0.081186	-0.412735	0.615657	-0.397668	0.514646	0.0156684	-0.061201	1.50768	0.67566	0.615139	3.72678	0.565665	-0.428916	-3.27854	-4.53653	1.28353	1.19414	0.001208	-0.126673	0.10031	0.0448945	0.0522905	-0.132643	0.999529	0.397093	-0.0098119	0.254128	0.71375	0.28057	2.88054	-0.397732	0.059305	0.529881	0.297338	0.46156	-0.29772	0.36705	1.30972	-6.01851	0.893531	0.332288	-0.223255	0.576862	13.2974	1.17483	0.198301	0.617776	0.847485	0.885949
DU4475_4	-0.0995505	-0.326688	0.432667	-0.459342	0.386639	0.166	-0.238865	1.34331	0.666878	0.401282	3.51921	0.408703	-0.177671	-4.33027	-5.41893	1.29753	1.08608	0.114169	-0.0640595	0.0507054	-0.154615	0.07336	-1.30349	0.833508	0.33041	-0.0723464	0.0938655	0.691135	0.217112	2.69578	-0.237822	-0.0192055	0.271861	0.410573	0.504211	-0.241392	0.059178	1.01382	-7.73805	0.744918	0.449014	0.206128	0.567258	12.2093	1.00403	-0.082669	0.533261	0.334979	0.512213
EFE-184_1	-0.203515	-0.566791	0.0755342	-0.045875	-0.245257	1.00094	0.52708	-0.607869	-0.62102	-0.68902	0.505123	-1.00679	0.0008216	-1.00237	-0.29133	-3.8697	0.618596	0.220542	-0.0821455	0.0085198	0.065822	-0.490306	5.20829	-0.271597	-0.042583	-0.363168	-0.0409687	0.0209842	0.742688	-0.0561744	-0.440534	0.0216205	-0.370227	-0.0852165	-0.777935	-0.521563	0.174296	0.287898	3.15013	4.25167	0.101298	-0.0787387	-1.88259	0.49442	1.62449	0.392051	-0.83923	-1.12948	-0.708039
EFE-184_2	-0.16395	-0.861016	0.25336	0.0986675	-0.222915	1.24634	0.456048	-0.717736	-0.517162	-0.726078	0.541891	-0.9658	0.220197	0.0497758	-0.131411	-4.81531	0.751201	0.283161	0.0030871	0.0895946	0.151782	-0.459558	5.55498	-0.233811	-0.0159895	-0.324774	-0.0207709	0.0521577	0.205075	0.276936	-0.377968	0.000439	-0.273109	0.037056	-0.965686	-0.387661	0.473091	0.298453	3.86203	5.19181	-0.473556	-0.239974	-1.0117	0.0438957	1.49858	0.0522125	-0.89903	-1.02709	-0.591174
EFE-184_3	-0.0619885	-0.46966	0.377699	0.013571	-0.0152123	1.14305	0.477004	-0.79221	-0.761123	-0.800147	0.531628	-1.04979	0.209141	0.727434	-0.182039	-4.55779	0.847985	0.223654	-0.0642795	0.0649549	0.14827	-0.540949	5.34278	-0.351844	-0.014338	-0.395745	-0.0293664	-0.0141718	1.25601	0.330816	-0.521895	0.0417995	-0.251762	0.0058225	-0.764171	-0.562699	0.364682	0.308113	4.07171	5.1418	0.070781	-0.311809	-0.747911	0.143935	2.11867	0.728353	-0.932581	-1.26242	-0.836799
EFE-184_4	-0.294476	-0.500661	0.026341	0.0567628	-0.0807587	1.33528	0.562119	-0.741267	-0.730649	-0.83682	0.341685	-0.876159	0.233952	-0.579928	-0.160596	-4.46809	0.849824	0.118487	-0.0554607	0.110608	0.0939568	-0.532837	5.1847	-0.290257	-0.0446832	-0.344979	-0.0838935	0	1.0538	0.211073	-0.494369	-0.127792	-0.259924	-0.115244	-0.432791	-0.523184	0.191265	0.122621	4.32623	4.41568	0.298248	-0.0451209	-0.811494	0.34218	1.5204	0.479139	-0.895345	-1.11245	-0.88451
ES-2_1	-0.000969	-0.994082	0.28714	-0.593801	0.271519	-0.77186	-0.244197	0.183236	0.028321	-0.111412	1.35276	0.152337	-0.352541	0.339288	0.008054	0.380378	-0.561718	0.195715	0.0664693	-0.124656	0.157654	0.889684	8.2129	0.522003	0.0838635	-0.545114	-0.124981	-1.15051	0.521628	0.0328401	-0.354631	-0.121861	-0.140251	0.123028	-1.0775	-1.04889	0.110759	-0.221079	4.20042	-1.08106	0.0285505	-0.255371	0.399274	0.0459647	-0.115133	-0.224916	0.561006	1.68152	0.14304
ES-2_2	0.0762924	-1.07894	0	-0.623295	0.270633	-0.857099	-0.482327	0.0596599	0.155883	-0.236416	1.53125	0.0893659	-0.347492	0.283178	-0.0252696	0.208476	-0.894944	0.148551	0.0173477	-0.161193	0.131108	0.981339	8.54259	0.559839	-0.0398631	-0.61522	-0.165375	-1.2441	0.280693	0.0895375	-0.406233	-0.113739	0.233071	0.332535	-1.29615	-1.2432	0.210328	-0.403528	3.66868	0	-0.121861	-1.03393	0.406553	-0.458913	-0.410092	-0.262354	0.448384	1.53685	0.268719
ES-2_3	0.0196658	-1.01369	0.287645	-0.743113	0	-0.723248	-0.412887	0.0401463	0.0450878	-0.180412	1.48183	0.298564	-0.233774	1.13936	-0.173696	0.27969	-0.795901	-0.0100702	0.0751433	-0.0661485	0.0371223	0.88998	8.85445	0.407371	0.0435003	-0.555697	-0.067142	-1.35185	0.465372	0.117027	-0.445561	-0.101994	0.199424	0.162782	-1.3238	-1.26796	0.103499	-0.202894	4.30027	-0.6167	-0.0832877	-1.79021	0.33337	-0.435246	0.330486	-0.250869	0.514385	1.74048	0.111906
ES-2_4	-0.212516	-1.06682	0.0493267	-0.606027	0.178204	-0.819718	-0.301045	0.127172	0.00389	-0.123139	1.3493	0.0075245	-0.138235	-0.188924	-0.083972	0.386669	-0.569462	0.060489	0.0890248	-0.0625913	0.147156	0.895725	8.34319	0.462643	0.0456635	-0.531641	-0.286058	-1.11582	0.431562	0.0221081	-0.327943	-0.177376	0.109194	0.085133	-0.848635	-1.05891	-0.0187372	-0.243021	4.27478	-1.48416	0.224994	-0.281819	0.413062	-0.21531	-0.0849835	-0.0308805	0.596963	1.1822	0.0220332
FUOV1_1	-0.25053	-0.54267	-0.534337	-0.0834875	-0.0838198	0.036686	-0.003952	-0.182479	0.003637	-0.103179	-0.312159	-0.875329	-0.0089659	0.66471	1.34207	-0.906166	-0.352038	0.045553	0.0899819	-0.378526	-0.389578	-0.888143	7.82531	-0.848618	-0.281691	-0.292225	0.0484004	-0.40081	-0.21771	-0.876111	-0.156226	0	-0.494875	-0.215546	-0.272073	-0.287614	-0.100418	0.317831	4.85223	3.47074	-0.208444	0.69993	-1.16251	0.0262187	-0.286796	-0.0627265	-0.841921	-1.61232	-0.760294
FUOV1_2	-0.269084	-0.533502	-0.641879	-0.0277885	0.267569	0.214909	-0.148697	0.0443165	0.081231	-0.0679315	-0.487287	-0.781246	0.272134	-0.165484	1.43815	-0.750873	-0.232819	-0.071021	0.06312	-0.235035	-0.258879	-0.938669	7.56517	-0.901872	-0.175396	-0.144433	-0.0601709	-0.387214	-0.171848	-0.822287	-0.121987	-0.14171	-0.145837	-0.171927	-0.156287	-0.0927595	-0.344624	0.281251	4.41703	3.41993	0.103481	0.564128	-0.907268	0.18438	-0.25747	0.106924	-0.756748	-1.54975	-0.855926
HBL-100_1	0.960969	-0.932426	0.26233	-0.18586	-1.14747	-0.139368	0.270869	0.325583	0.260861	-0.266975	1.15053	-0.0413944	-0.309376	0.971372	0.363858	0.314469	0	0.0584101	0.671083	-0.757136	-0.0166014	0.0049326	8.11122	0.315946	-0.131902	-0.30183	-0.136345	-0.818043	0.773587	0.0896282	-0.404551	-0.121689	0.4517	-0.0430279	-0.557669	-0.36229	-0.0768714	-0.0188334	3.55926	1.02636	0.298986	-0.0484761	0.693649	-0.0230152	0.725608	0.0928046	0.312675	1.13841	0.763738
HBL-100_2	1.54826	-0.887164	0.222813	-0.136149	-1.18946	-0.0943627	0.530278	0.470748	0.183531	-0.217152	1.23603	0.270903	-0.187577	2.34946	0.328761	0.293324	0.106443	-0.211201	1.00403	-0.726244	0.232846	0.020842	8.86659	0.423187	-0.263648	-0.268025	-0.0653119	-0.961019	0.865276	0.282567	-0.433929	0.0975275	0.764098	-0.0762045	-0.42383	-0.669748	0.285831	0.148178	4.64205	0.0930761	0.342416	-0.207003	0.669585	-0.254674	0.567713	-0.178621	0.308854	1.70664	1.2231
HBL-100_3	1.52334	-0.599171	0.198661	0.0845295	-0.78235	0	0.571144	0.56755	0.202646	-0.163433	1.37912	0.337813	-0.114983	2.01454	0.427468	0.292094	0.264544	0.016686	0.946423	-0.623621	0.283778	0.0666565	8.69505	0.488152	-0.0535755	-0.11035	0.0602906	-0.759669	0.789121	0.399484	-0.373331	0.209359	0.877335	0.043476	-0.426286	-0.466722	0.344354	0.0647505	4.57676	0.542324	0.349855	-0.209222	0.744665	0.158137	0.385383	-0.0980665	0.327186	1.66176	1.16758
HBL-100_4	0.940292	-1.02563	0.406975	-0.126278	-1.04293	-0.0144075	0.127793	0.508162	0.538903	-0.21342	1.45596	-0.038188	-0.364056	0.0136813	0.105977	0.358272	0.0594544	-0.0593545	0.740354	-0.708874	-0.012436	-0.080135	7.9494	0.281404	-0.18034	-0.453321	-0.141228	-0.90199	0.7146	0.419625	-0.535118	-0.134975	0.512292	-0.0581905	-0.777945	-0.514178	-0.365107	0	3.64567	1.61234	0.975623	-1.16187	0.694648	-0.139475	0.556659	-0.343253	0.378266	1.05118	0.798422
HBL-100_5	0.479563	-0.921506	0.0802692	-0.177787	-1.17497	-0.0550935	0.294801	0.295284	0.153472	-0.345816	1.15956	-0.122022	-0.0967494	-0.354167	0.13249	0.255451	0.0264514	-0.301604	0.728988	-0.822586	0.015077	-0.027934	8.30917	0.223471	-0.136399	-0.253549	-0.319538	-0.870658	0.873412	0.307648	-0.413305	-0.178737	0.603939	0.0315545	-0.33531	-0.384345	-0.14924	-0.0596	3.1719	0.734567	0.403737	-0.382811	0.681849	0.126957	0.604804	0.018125	0.30086	0.907207	0.652507
HCC 1954_1	0.77704	-0.758422	0.214064	-0.0519671	-1.24684	-0.211511	0.255487	0.187275	0.243418	-0.181399	1.20968	-0.137822	-0.163909	0.2896	0.181027	0.145841	-0.194038	0.0062064	0.493078	-0.662701	-0.0100831	0.0116609	7.68048	0.286785	-0.0290831	-0.398286	-0.301682	-0.674412	0.595066	0.161378	-0.466005	-0.176156	0.318227	-0.0815586	-0.702345	-0.3996	-0.0974164	0.0330369	3.8829	1.53478	0.212604	0.61462	0.696695	0.620134	0.564205	0.245894	0.353333	0.903698	0.729442
HCC 1954_2	1.30181	-0.539828	0.191647	-0.2517	-1.27443	-0.190965	0.180049	0.0962255	0.532795	-0.211444	1.55793	-0.169913	-0.190251	-0.213118	0.017677	0.16722	-0.188205	0.019152	0.502318	-0.857411	0.0189145	0.0656465	8.13702	0.316134	-0.194752	-0.321958	-0.186772	-0.571069	0.632835	0.239041	-0.294307	0.06498	0.488086	-0.024039	-0.557208	-0.196976	-0.182714	0.136773	3.53321	1.67814	-0.0714345	-2.75879	0.610923	0.512907	1.1192	0.0480035	0.342583	0.69437	0.734042
HCC-827_1	-0.181611	-0.534499	-0.263711	-0.214288	0.717035	-0.419698	-0.00968454	-0.315128	-0.155915	-0.154627	-1.30794	-0.457912	-0.0909774	0.337218	1.93789	-0.108234	-0.160642	-0.0557995	-0.201775	-0.0660983	-0.178936	0.497259	-1.35587	0.234633	-0.235582	-0.234883	-0.203715	-0.298896	0.0440805	-0.674524	-0.188294	-0.0667735	-0.535981	-0.158401	1.77522	-0.157453	0.730848	0.518933	1.86187	-1.55829	-0.220129	-0.0542197	1.75963	-0.505792	-0.207846	-0.247424	-0.0261947	-0.369712	-0.428474
HCC-827_2	-0.232736	0.0214505	-0.423787	-0.227581	0.710328	-0.413298	-0.12999	-0.641674	-0.192411	-0.253667	-1.57903	-0.507274	0.0512302	0.564116	1.63228	-0.250233	-0.386086	0.013964	-0.101858	-0.239973	-0.0110395	0.532614	-2.42379	0.145622	-0.426938	-0.0921369	-0.209117	-0.286051	0.021735	-0.76453	-0.19304	0.100923	-0.324459	-0.118803	2.13293	-0.0546255	0.63676	0.481274	2.68792	-1.71181	-0.595108	-0.295223	1.77045	-0.409975	-0.201675	-0.193756	-0.133234	-0.371772	-0.471139
HCC-827_3	-0.202496	-0.333276	-0.219692	-0.239117	0.529955	-0.334908	-0.157355	-0.679484	-0.231931	-0.276478	-1.39683	-0.35577	0.0698944	1.07739	1.83223	-0.169756	-0.194438	0.0131626	-0.0931834	-0.139817	-0.0805859	0.54277	-1.05481	0.0333951	-0.320668	-0.1816	-0.0255077	-0.426295	0.00587965	-0.674871	-0.211204	0.0719576	-0.504861	-1.86793	2.26821	-0.167786	0.880333	0.660324	2.66954	-2.16765	-0.0835789	-0.761618	1.84687	-0.361446	-0.027555	-0.38775	-0.164503	-0.36472	-0.51797
HCC-827_4	-0.715987	-0.187033	-0.26122	-0.134813	0.805256	-0.343496	-0.0888845	-0.493144	-0.238886	-0.294399	-1.17162	-0.090989	-0.0779235	0.354385	2.00635	-0.225597	-0.159053	-0.237177	-0.260464	-0.210674	-0.514563	0.441067	-1.3865	0.095655	-0.445362	-0.41986	-0.165375	-0.472592	-0.0546864	-0.54951	-0.38387	-0.225672	-0.653263	-0.190555	2.58153	-0.253843	0.627851	0.603204	2.71163	-1.57888	0.017506	-0.467257	1.75396	-0.528323	-0.192338	-0.387122	-0.170025	-0.282766	-0.567467
HCC-827_5	-0.387676	-0.30919	-0.398356	-0.0983075	0.956809	-0.314761	-0.202043	-0.515621	-0.323818	-0.329533	-1.1891	-0.292502	0.0778923	-0.0560952	1.79398	-0.103066	-0.132761	-0.381035	-0.177395	0.0219538	-0.0887325	0.417011	-1.43604	0.100326	-0.194005	-0.290213	-0.193829	-0.468515	0.230107	-0.486967	-0.265657	-0.198728	-0.404207	-0.201792	3.21146	-0.129144	0.61742	0.579573	2.26104	-1.84357	-0.10959	-0.279216	1.87971	-0.123844	-0.169969	-0.386786	-0.136199	-0.40551	-0.636077
HCT-116_1	-0.0072898	-0.70005	0.207568	0.0868557	-0.380958	1.093	-0.169494	0.0855167	0.291129	-0.368418	-2.10217	0.18001	-0.170507	0.333789	1.43204	0.190528	1.68405	-0.257339	-0.162569	-1.36761	-0.0651833	0.123018	5.62554	-0.0227553	-0.0544143	-0.644623	-0.0790832	-0.101234	0.208658	-0.648536	-0.185412	0.0256292	0.0351832	0.0997802	0.0903216	-0.667243	0.266878	0.657838	0.492457	-1.27757	-0.0618123	-0.150733	1.67211	-0.228532	-0.0859464	-0.0971523	1.09141	0.961106	0.705617
HCT-116_2	0.127419	-0.760426	-0.0207731	0.198525	-0.335106	1.04662	-0.362356	-0.162563	0.322542	-0.334856	-2.02069	0.0192317	-0.118791	0.769782	1.26776	0.177263	1.46989	-0.0745928	-0.0097808	-1.44653	-0.166667	0.111597	5.75752	-0.0437123	-0.19966	-0.481085	-0.0653188	-0.0843841	0.305623	-0.743825	-0.218713	-0.0228298	0.201248	0.39958	-0.0852365	-0.636632	0.220812	0.707591	0.547548	-1.25358	-0.33197	0	1.70836	0.359917	-0.159998	-0.0862783	1.0431	0.974343	0.751012
HCT-116_3	-0.170511	-0.740524	0.152068	0.0273389	-0.68948	0.965996	-0.355426	-0.262841	0.308104	-0.44968	-1.31761	-0.0813161	-0.177365	0.894095	1.09558	0.115652	1.63608	-0.249763	-0.116871	-1.42401	-0.0077031	-0.0336441	5.6699	-0.20144	-0.208582	-0.639585	-0.0999183	-0.205153	0.173892	-0.761352	-0.219157	-0.138131	0.0449574	0.118858	-0.161482	-0.73271	0.193909	0.766913	-0.00182654	-1.71803	0.0528409	-0.0896758	1.59122	-0.193351	-0.326352	-0.41167	0.995647	0.712194	0.51673
HCT-116_4	-0.425339	-0.890078	0.118326	0.083603	-0.48384	1.14525	-0.331589	-0.097524	0.182127	-0.446345	-1.73454	0.240431	-0.392412	0.20744	1.3071	0.086135	2.05519	-0.387564	-0.248225	-1.51208	-0.129964	0.002628	5.30844	-0.093811	-0.287249	-1.02671	-0.101784	-0.242248	0.250289	-0.629681	-0.50861	-0.183766	-0.0843435	0.0832775	0.354638	-1.07315	0.224264	0.837397	0.738569	-1.10488	0.229522	0.0096763	1.4254	-0.279336	-0.523146	-0.280489	1.0607	1.03572	0.708118
HCT-116_5	-0.138745	-0.720857	-0.0673283	0.121915	-0.372589	0.97675	-0.250892	-0.0987065	0.142819	-0.496881	-2.24561	0.0692245	-0.238992	-0.17102	1.10894	0.185949	1.5999	-0.398398	-0.166212	-1.44742	-0.128697	0.0887045	5.51477	-0.0630765	-0.113906	-0.939057	-0.165375	-0.124654	0.525964	-0.527179	-0.293975	0.005528	0.089957	0.07604	0.199275	-0.805539	0.177073	0.720642	0.446693	-1.04152	0.0574175	-0.730665	1.64441	-0.324375	-0.226251	-0.213191	0.966288	0.747769	0.57321
Hec59_1	0.398568	1.33933	-0.0689759	-1.18897	-1.05021	-1.68023	-0.71062	-1.49107	-0.871918	-0.384802	-1.39286	-0.0999325	0.763033	-0.0230872	1.32722	-3.7132	1.06412	2.29203	1.04008	-0.492802	0.731813	-0.960182	9.38416	-0.61505	0.101765	0.686631	-0.0550899	0.210873	-0.533909	-0.912079	0.576939	0.276191	0.230771	-0.569263	-1.57682	1.12964	-2.04528	-0.98355	2.60138	4.79123	-0.134172	0.437332	-0.532065	-0.176382	-0.796916	1.04065	-0.794512	-0.476814	-0.336513
Hec59_2	0.228007	1.15989	-0.446586	-1.11219	-0.677788	-1.68081	-0.676494	-1.31353	-1.09972	-0.333222	-1.29653	-0.0612385	0.461046	0.103726	1.35502	-3.42653	1.16627	2.22381	0.78007	-0.414149	0.777683	-0.987289	9.38059	-0.542073	0.159875	0.412448	-0.0546186	0.0258627	-0.696254	-0.971291	0.339077	0.344618	0.309401	-0.715604	-1.5879	0.857585	-2.05662	-1.00178	3.27196	4.48817	-0.0622934	-0.432593	-0.532065	-0.0310113	-0.658003	1.39617	-0.754462	-0.590687	-0.496143
Hela_1	-0.032854	1.17208	-0.146606	0.0618325	0.815152	-0.640187	-0.008169	-0.713588	-0.632411	-0.344614	-0.927019	-0.181181	0.0647369	0.550043	0.129116	-0.497125	0.402006	-0.024251	0.204643	-0.120716	0.198533	-0.20839	7.36988	-0.606367	-0.186056	0.358722	0.0800417	0.570374	0.00202705	-0.512618	0.481283	0.106383	-0.477162	-0.048917	-1.52214	1.11372	-0.465776	-0.175121	-0.283505	4.41679	-0.232581	0.0806988	-0.713213	0.153736	-0.114804	0.0634635	0.390165	-1.14554	0.270597
Hela_2	0.078446	1.48194	-0.249494	0.17023	0.823425	-0.6544	-0.171456	-1.27194	-0.633712	-0.447993	-1.06457	-0.215706	0.183085	0.424828	0.065622	-0.650166	0.260655	-0.134827	0.306435	-0.257464	1.61015	-0.292803	7.54977	-0.718133	-0.343178	0.553727	0	0.621782	-0.00297395	-0.477941	0.622965	0.013691	-0.375878	0.175332	-1.68813	1.22519	-0.510371	-0.141574	-0.359095	5.01774	-0.477828	0.175016	-0.790323	0.0577907	0.0829135	-0.0332975	0.261267	-1.26038	0.393129
Hela_3	0.02733	1.50964	0.0873086	0.147607	0.370138	-0.587276	-0.196044	-1.25873	-0.667337	-0.422034	-0.827074	-0.245727	0.20816	1.13156	0	-0.568565	0.503177	0.023484	0.355976	-0.162794	0.120375	-0.309669	7.64583	-0.762463	-0.288266	0.617116	0.224815	0.602203	0.0685671	-0.48079	0.702801	0.042055	-0.488007	0.029542	-1.78124	1.13911	-0.477629	-0.0693465	-0.625295	4.97566	-0.0635785	0.167844	-0.749459	0.502155	-0.0932778	-0.0020525	0.341073	-1.3148	0.175811
Hela_4	-0.235676	1.01866	-0.0786821	-0.0253375	0.927903	-0.634243	-0.12747	-0.922841	-0.63608	-0.400664	-1.25597	-0.0024625	-0.0600197	0.698204	0.203585	-0.494659	0.677789	-0.160945	0.238281	-0.222741	0.996814	-0.36708	6.51014	-0.737774	-0.4155	0.0435821	-0.0049437	0.410692	0.0495691	-0.230942	0.324001	-0.096576	-0.473589	-0.218144	-1.35729	0.74929	-0.590966	-0.0773625	0.0817766	4.17321	-0.109477	0.188162	-0.627982	-0.236809	-0.359287	-0.203076	0.392772	-0.976987	0.377621
Hela_5	-0.184554	1.11019	-0.158741	0.0393575	0.824961	-0.665717	0.070161	-1.15286	-0.759873	-0.460402	-1.34876	-0.275952	0.1129	-0.284231	0.021441	-0.523698	0.360177	0.17457	0.310994	-0.0745962	0.229324	-0.351249	7.54029	-0.733661	-0.191509	0.258101	0.180973	0.472497	0.220167	-0.307071	0.604132	-0.11228	-0.386762	-0.100475	-1.32944	1.05797	-0.708072	-0.189605	-0.218342	4.24119	0.0802725	0.385665	-0.532065	-0.0778923	-0.0518012	-0.0729235	0.371159	-1.13955	0.198644
HepG2_1	0.0337694	1.51037	0.0462689	-0.423992	0.327307	1.80602	-0.142442	-0.5492	-0.346539	-0.611624	-1.24253	0.194301	0.258252	-6.65004	-3.95914	-0.155421	-0.211568	-0.112028	0.098424	0.0642754	-0.207002	0.543294	5.32138	-0.595718	-0.300421	0.7427	0.261004	0.517791	-0.420837	-0.739705	0.553543	0.235903	-0.574962	-0.272758	-0.11294	0.942683	0.256312	0.0297729	-6.2141	1.52696	0.262967	0.420821	1.31684	-0.0601159	0.856903	0.250013	-0.151816	-0.672309	-0.584481
HepG2_2	-0.011258	1.70062	0.0130192	-0.363032	0.0071082	1.72986	-0.24376	-0.812171	-0.341229	-0.714153	-1.11515	0.0190015	0.402197	-7.9041	-5.47924	-0.360081	-0.32492	-0.105985	0.207499	0.0117936	-0.0217445	0.488443	5.49812	-0.578697	-0.35931	1.08647	0.273082	0.565113	-0.581198	-0.967728	0.67009	0.061768	-0.509848	0.044733	-0.345327	1.0755	0.378953	0.0369735	-7.52953	1.76002	0.0383755	0.35815	1.55574	-0.288859	1.04124	-0.0214975	-0.232321	-0.952106	-0.71486
HepG2_3	-0.0282875	1.6568	0.110322	-0.423934	0.191367	1.68007	-0.279058	-0.876068	-0.409691	-0.661883	-1.25048	-0.145019	0.289071	-7.86172	-5.43776	-0.155644	-0.234114	-0.118513	0.223378	0.0953776	-0.142532	0.395522	5.56943	-0.651257	-0.327504	0.933896	0.298784	0.389736	-0.612578	-0.955042	0.552847	-0.0299535	-0.599244	-0.0885415	-0.252344	0.96848	0.0278867	0.114287	-5.17756	1.57265	0.037502	-0.0285577	1.24109	-0.347555	0.94117	0.020225	-0.168519	-0.935978	-0.768758
HepG2_4	-0.267502	1.08598	0.174617	-0.414693	0.261445	1.96914	-0.146457	-0.75871	-0.321187	-0.609173	-1.16894	0.347737	0.002489	-5.69548	-5.76768	-0.275023	-0.0059561	-0.455017	0.0676375	-0.0385729	-0.0854455	0.528355	5.52203	-0.512602	-0.472452	0.409288	0.276022	0.429886	-0.448047	-0.737948	0.428648	-0.098013	-0.607463	-0.234037	-0.0796864	0.658366	0.183523	0.134927	-7.14528	1.53884	0.34373	-0.1181	1.27741	-0.0412233	1.25071	-0.0074855	-0.0840742	-0.609143	-0.667106
HepG2_5	0.046831	1.3789	0.0905323	-0.363507	0.471181	1.65372	0.336974	-0.754586	-0.341545	-0.651408	-1.31254	-0.0539045	0.244555	-7.6674	-5.21795	-0.134346	-0.260725	-0.143431	0.150434	0.106628	-0.225282	0.556002	5.444	-0.518308	-0.175018	0.627182	0.365588	0.456505	-0.259208	-0.737083	0.647756	0.087628	-0.55777	0.081075	-0.0066338	0.971167	0.0333184	0.0426425	-7.1977	1.38554	0.394454	0.433968	1.65353	-0.0060523	0.717378	0.13931	-0.0447232	-0.637608	-0.673321
Hep-3B ZQ_1	0.366092	1.60212	-0.271713	-0.053167	0.391268	-0.48603	0.217272	-0.41011	-0.347899	0.170396	-0.722561	0.580147	0.310908	-0.979396	-5.87781	0.323648	-0.266603	-0.18207	0.340035	-1.04263	-0.239123	0.249889	-1.08051	0.27159	-0.024076	0.693527	0.274724	0.830356	-0.193528	0.604778	0.69258	0.0912825	1.05742	-0.11057	0.752289	1.02639	0.121319	0.231335	-6.89248	-0.934864	-0.011431	0.602213	-0.078553	0.302129	-0.168403	-0.175169	-0.0093446	-0.70272	0.250385
Hep-3B ZQ_2	0.227239	1.52378	-0.680229	-0.134715	0.70323	-0.692044	0.850023	-0.398956	-0.582122	0.232447	-0.773365	0.5494	0.360051	-0.677202	-3.87549	0.579402	-0.162689	-1.42695	0.448832	-0.849243	-0.118693	0.431007	-1.25631	0.440897	0.0734385	0.696863	0.214502	0.72834	0.036866	0.672017	0.58416	0.157201	1.07337	-0.393424	0.46572	0.857958	0.230309	0.742503	-6.52316	-1.2578	-0.12004	0.168216	-0.248262	0.192248	-0.32559	-0.0337475	0.0229138	-0.392518	0.390481
HL-60_1	-0.223348	-0.408553	-1.60427	0.193828	-0.68586	-1.3329	0.0482545	2.67707	1.25926	1.92174	-0.579201	0.495801	0.298165	-6.8191	-3.95506	-0.593134	-1.43999	0.920582	-1.28383	1.20915	0.271499	-0.297772	0.146743	-2.23941	-0.301699	-0.0219454	-1.29532	-1.02058	0.683666	-2.9472	-0.412735	1.66389	0.342409	0.153912	-0.0916886	-0.094549	1.34498	-0.618863	-5.27173	-0.953646	-0.431315	1.78289	-0.143919	0.234281	0.911446	1.13224	0.444724	-3.03886	-1.99368
HL-60_2	0.865497	2.2553	-1.62938	-0.26268	-0.609556	-0.79622	1.60117	2.68433	0.61812	2.11001	-0.604306	0.67779	1.5538	-6.4083	-3.98016	-2.674	-1.46509	1.07892	-1.30893	1.15923	2.40695	-0.28301	0.121638	-2.26452	-0.326804	1.29052	-1.31153	-1.04569	2.98529	-3.35109	-0.437841	-0.067021	2.66784	-0.909535	0.859099	-0.119654	2.0512	-0.643969	-4.90649	-0.978751	1.63611	2.60616	-0.169024	0.209176	0.88634	1.71112	0.203396	-2.06593	-0.234427
HL-60_3	-0.104647	-0.289852	-1.48557	-0.263915	-1.51464	-0.843225	0.166956	2.52314	0.896057	2.25907	-0.4605	0.644488	-0.573953	-5.28234	-3.37494	-2.5302	-1.32129	0.515062	-1.16513	1.2748	0.967687	-1.12335	0.265445	-1.88753	0.006552	0.567541	-0.532392	-0.90188	0.802367	-3.09074	-0.294034	0.0840605	0.46111	0.791299	0.195393	0.024152	2.13372	-0.500162	-4.53394	0.481055	-0.077643	2.11984	-0.025218	0.352982	1.03015	1.79349	0.249194	-1.75289	-0.817086
HL-60_4	2.08396	-0.497953	-0.955478	0.96662	-0.95508	-1.47747	0.628408	2.75966	2.1003	2.34064	-0.668601	0.695886	0.24217	-4.85769	-3.91175	-2.49221	-1.52939	2.11063	-1.17769	0.962128	1.39949	-1.33145	0.0573435	-2.32881	-0.391099	0.277515	0.101592	-1.10998	1.00314	-3.38911	-0.502135	0.122487	0.352434	1.38366	0.641036	-0.183949	1.24385	-0.708263	-4.46324	-1.04305	0.535152	3.5764	-0.233319	0.144881	0.822045	1.68187	0.869865	-1.61064	-0.642598
HL-60_5	-0.0794285	-0.264634	-1.46036	0.580837	-0.815458	-1.03453	0.304374	2.82591	1.08802	1.81862	-0.435282	0.330909	-0.0530194	-6.66316	-3.81114	-1.58108	-1.29607	0.95494	-1.13991	1.1998	0.415418	-1.09813	0.290662	-2.09549	-0.15778	0.316209	-0.866375	-0.876662	0.827585	-3.14551	-0.268816	0.102003	0.486328	0.483716	-0.532287	0.04937	1.38667	-0.474944	-4.78218	-0.809727	-0.287396	2.22381	0	0.3782	1.05536	1.27615	0.616491	-1.951	-1.50287
HT29_1	-0.203386	1.41368	-0.657287	-0.444377	1.7821	0.0535535	-0.4281	-0.19288	-0.0990075	0.077984	-1.1397	0	-0.0020518	0.827369	-0.466672	0.27186	-1.56988	-0.328711	-0.402212	-1.21994	-0.388592	-0.278733	-1.11987	-0.333318	-0.198229	0.143481	-0.31193	0.0543212	-0.575093	-0.547992	0.023877	-0.0192505	-0.806894	-0.210489	1.45733	0.479298	-0.0915882	0.631605	-6.56218	-0.543154	-0.18286	1.42233	1.15452	-0.111883	0.242899	-0.325462	-0.728819	0.144587	-0.199196
HT29_2	-0.130273	1.06157	-0.913696	-0.549636	1.78566	-0.109077	-0.603321	-0.591385	0.0163425	0.031416	-1.7268	-0.203748	-0.157531	-0.372696	-0.613977	-0.0109256	-1.75642	0.432017	-0.470827	-1.35142	-0.574313	-0.320129	-1.16033	-0.49613	-0.416446	0.280511	-0.320972	0.0087812	-0.528447	-0.818805	0	-0.24451	-1.05379	-0.207649	0.817507	0.552951	0.031952	0.760357	-6.26546	-0.643781	-0.67188	0.98384	1.1068	-0.10651	-0.07522	-0.40165	-0.873468	-0.304875	-0.00571052
HT29_3	-0.213124	1.44227	-0.647025	-0.406025	1.7784	-0.0067662	-0.519232	-0.425631	-0.0957092	0.0720573	-1.47028	0.0593693	0.0375921	0.853724	-0.599308	0.238502	-1.66749	-0.155587	-0.698808	-1.23352	-0.41399	-0.247947	-1.30954	-0.431517	-0.213905	0.31026	-0.118737	-0.107923	-0.572006	-0.67444	0.104675	-0.132978	-0.856445	-0.149016	1.06157	0.544913	0.0205836	0.983285	-6.45566	-0.792192	-0.280672	0.579626	1.13502	-0.104747	0.123411	-0.120007	-0.780523	-0.139076	0.0100146
HT29_4	-0.199696	0.525697	-0.661242	-0.657069	1.51592	0.089338	-0.459883	-0.44423	-0.019469	0.128578	-1.25354	0.105817	-0.561542	0.101273	-0.525721	0.144511	-1.49271	-0.215446	-0.51894	-1.26781	-0.417961	-0.262109	-0.964283	-0.294797	-0.374808	-0.201981	-0.220423	-0.100299	-0.536837	-0.198867	-0.121388	-0.303926	-0.901473	-0.463116	0.566047	0.123997	-0.256681	1.20753	-5.63667	-1.12941	-0.204239	1.12964	1.02773	-0.24278	0.143089	-0.344382	-0.689276	0.325563	0
HT29_5	-0.135674	1.19942	-0.585845	-0.426542	1.6827	-0.100983	-0.256748	-0.296868	-0.115563	0.158542	-1.34202	0.016337	-0.070977	1.136	-0.455522	0.378688	-1.60578	-0.147565	-0.278449	-1.17018	-0.336933	-0.277383	-1.4556	-0.323135	-0.108437	0.182194	-0.128672	-0.205076	-0.415624	-0.395467	0.072821	-0.0189835	-0.831584	-0.176146	0.830108	0.401601	0.0084303	0.880211	-6.90791	-0.848418	-0.105525	0.584299	1.30807	-0.219561	0.0215974	-0.227376	-0.668953	0.179363	-0.124591
HuCCT1_1	-0.302254	0.118434	0.290344	0.359624	0.28691	0.122634	0.433992	0.316463	0.239686	-0.165953	0.520376	-0.889097	-0.292921	0.648072	0.16857	0.0721877	0.356461	0.0455122	-0.0833128	0.548722	0.0465988	-1.0049	6.98556	-0.270916	-0.419772	-0.500046	-0.291718	-0.315823	-0.296987	-0.493421	-0.364685	-0.251483	0.0975662	-0.0850107	0.9408	-0.450831	-0.210582	0.802823	4.01779	3.13114	-0.0880423	-0.137917	3.10259	-0.120233	-0.045371	-0.294131	-1.08616	-1.3164	-0.939893
HuCCT1_2	-0.339417	0.324735	0.550522	0.505904	0.680694	0.425701	0.0587242	0.251047	0.265144	-0.217221	0.871325	-0.49152	-0.208809	1.30129	0.166533	0.11524	0.287156	-0.0566439	0.186657	0.689325	-0.00934835	-1.39426	7.4932	-0.456743	-0.679457	-0.317097	-0.205268	-0.422372	-0.559594	-0.368593	-0.463373	-0.0266899	-0.0492469	-0.215858	1.27434	-0.572272	-0.192115	0.994983	4.81339	3.6733	-0.294258	-0.681539	3.51872	-0.387064	-0.0347819	-0.107328	-1.3379	-1.24326	-0.917156
HuCCT1_3	-0.296364	0.174987	0.875135	0.466566	0.290855	0.558955	0.271124	0.175088	0.43703	-0.127929	0.68781	-0.465864	-0.25975	1.81472	0.230185	0.205985	0.618143	0.122508	0.291357	0.863046	0.041939	-1.29007	7.70188	-0.388079	-0.493601	-0.324938	-0.0279412	-0.483499	-0.413923	-0.200188	-0.357823	-0.0086045	-0.146842	-0.11152	1.2383	-0.484901	0.125696	1.31248	5.4966	3.75117	-0.05663	-0.555922	3.5267	-0.280093	0.174976	-0.053327	-1.27508	-1.1911	-0.856336
HuCCT1_4	-0.227617	-0.54864	0.48678	0.243387	0.548163	0.459214	0.084121	0.204407	0.309062	-0.131599	1.03216	-0.663099	-0.664337	0.737638	0.390666	0.0706067	0.83887	-0.107622	0.0862391	0.684899	-0.0340335	-1.21914	7.08582	-0.335296	-0.572615	-0.705793	-0.183381	-0.479554	-0.416117	-0.129805	-0.609603	-0.177375	-0.308212	-0.340005	1.07445	-0.705002	-0.222501	1.35942	5.73778	3.30338	-0.0890785	-0.542365	2.87486	-0.33166	-0.111584	-0.0454475	-1.14767	-1.13695	-0.761352
HuCCT1_5	-0.356475	0.0738855	0.511219	0.461274	0.691079	0.604011	0.42259	0.463635	0.352165	-0.126714	0.6442	-0.485814	-0.324962	0.733638	0.515926	0.393156	0.534408	0.013978	0.11213	0.932094	0.0562395	-1.19613	7.30502	-0.273763	-0.274473	-0.338438	-0.0359728	-0.468515	-0.225382	-0.148776	-0.389705	0.046265	-0.001624	-0.078991	1.05464	-0.477799	0.0121964	1.02524	5.93916	3.53445	0.0130565	-0.0190602	3.50622	-0.25014	-0.250116	0.0259925	-1.04921	-1.02431	-0.836763
Huh-7_1	0.95082	2.60602	-0.14571	-0.361057	0.215574	0.149741	-0.0597185	-1.01594	-0.804508	-0.845328	-0.723934	0.325007	0.812806	-2.38984	-2.62333	-0.395815	0.163704	-0.13771	0.749145	-0.23331	-0.305664	-0.589588	-0.788471	0.438285	-0.146308	1.30188	0.758136	1.33803	-0.440393	-0.39984	1.33613	0.743375	0.123042	-0.271413	0.0014301	1.80841	-0.910593	-0.111317	-6.45246	-0.238804	-0.336443	0.941624	-1.4192	0.359009	-0.124704	2.08033	-0.442806	-1.22758	-0.521928
Huh-7_2	0.847501	2.28343	-0.166329	-0.338151	0.429209	0.259477	-0.351517	-1.22098	-0.739583	-0.845429	-0.570052	0.376335	0.629346	-1.96646	-2.93165	-0.296845	0.0053669	-0.22673	0.41163	-0.152232	-0.395736	-0.591773	-0.960651	0.361826	-0.234071	1.13365	0.930602	0.792643	-0.395003	-0.0335319	1.22217	0.3676	-0.042272	-0.251643	0.0601367	1.94365	-0.954731	-0.199322	-5.8796	-0.463701	-0.26423	0.522576	-0.0500355	0.251784	-0.658072	-0.0458665	-0.45329	-1.15253	-0.441964
Huh-7_3	0.774502	1.7386	-0.0990583	-0.609149	0.230492	0.36248	-0.352882	-1.40324	-0.789598	-0.824709	-0.592539	0.332631	0.419898	-1.94167	-3.64091	-0.590093	0.291912	-0.0680197	0.597471	-0.434375	-0.47977	-0.683569	-1.43446	0.387684	-0.452503	0.797304	0.641138	0.850623	-0.691836	0.0465374	1.12861	0.0675613	-0.235989	-0.504304	-0.212924	1.50582	-1.17968	-0.0178302	-5.80551	-0.508496	-0.455215	1.12411	-0.312795	0.4007	-0.294882	0.518997	-0.518704	-1.5572	-0.708257
Jurkat_1	-0.0469665	-0.831575	-0.491084	0.007035	-0.275484	-2.59412	0.78679	0.112444	0.0832205	0.712955	-0.306628	0.578979	-0.0284504	-7.43312	-0.792678	0.761856	-1.49797	0.444524	-0.30192	-0.919331	0.228158	1.05785	-1.4042	0.511974	0.93483	-0.919401	-0.0495909	0.140309	0.249026	-0.180497	-0.188503	-0.0090035	0.56601	0.309416	0.335185	0.489266	0.284312	-0.871467	-7.26213	-0.926645	0.105948	11.2948	-2.4424	10.1777	-0.745043	0.003469	1.12193	1.75362	1.11719
Jurkat_2	0.0411015	-0.741383	-0.763086	0	-0.149875	-3.08014	0.735654	0.106748	0.0847415	0.582655	-0.191334	1.07162	0.0540736	-5.41792	-1.01834	0.811386	-1.80363	0.421826	-0.281903	-1.32165	0.166514	1.14922	-1.2699	0.584735	0.759758	-0.730516	0.0499057	0.177909	0.250591	0.0038591	-0.069916	0.0292475	0.562311	0.558767	0.556547	1.02566	0.629351	-1.08568	-7.13273	-1.87254	-0.14081	12.2355	-2.63828	10.835	-0.340469	-0.135655	1.07187	2.31604	1.39934
Jurkat_3	0.047497	-0.632765	-0.752352	-0.0371155	0.0521602	-3.06461	0.816368	0.0846185	0.069201	0.650937	-0.458894	1.03107	-0.340023	-5.41062	-1.03122	1.0847	-1.72948	0.421965	-0.321925	-1.27805	-0.0076145	1.1657	-1.9451	0.501935	0.846696	-0.898159	0.0336133	0.0926927	0.346854	0.0552553	-0.194351	0.000243	0.565772	0.476327	0.814789	0.944021	0.425788	-1.34686	-6.68274	-1.49916	0.218901	12.4362	-2.44574	10.6057	-0.319691	-0.0773145	1.15089	2.18919	1.50992
Jurkat_4	0.0632635	-0.753006	-0.746129	-0.145054	-0.230681	-2.88289	0.919582	-0.049681	0.0612775	0.631403	-0.402582	1.01435	-0.142544	-7.38733	-1.00545	0.894613	-1.65135	0.422001	-0.446016	-1.36649	-0.037417	1.24168	-1.54332	0.454252	0.730383	-1.0777	-0.074057	0.157025	0.401197	0.0247407	-0.222592	0.0517785	0.223808	0.370854	0.603101	0.525722	0.245828	-1.17046	-8.02651	-1.38776	-0.097234	11.1605	-2.48349	10.5174	-0.804866	-0.106259	1.09153	1.90534	1.46079
Jurkat_5	-0.106516	-0.96624	-0.855341	-0.346066	-0.0680128	-2.99598	1.16293	-0.0514725	0	0.629274	-0.525008	1.07638	-0.228969	-6.54857	-1.17809	0.830347	-1.80587	0.360363	-0.429474	-1.3976	-0.0455275	1.08906	-1.15051	0.423262	0.614969	-1.22755	-0.114424	0.174312	0.349702	0.17833	-0.298036	-0.228403	0.177967	0.190853	0.614666	0.448869	0.116127	-0.959082	-7.3562	-1.73951	0.0790005	11.5359	-2.19344	10.9139	-0.917922	-0.449294	1.08375	2.33942	1.47513
KATOIII_1	-0.701332	0.0114075	0.380276	0.056161	0.0126912	0.311693	-0.576327	-0.787953	-0.44099	-0.133414	-1.9465	-0.357814	-0.424906	-0.778659	-0.127952	-0.265	0.288767	-0.210047	-0.482635	0.671582	-0.315744	0.483075	-1.18828	-0.308134	-0.0136985	-0.466266	-0.265863	-0.0204143	0.165303	-1.28874	-0.251829	-0.410151	-0.530947	-0.34364	-0.232513	-0.108797	-0.571759	2.12663	-5.73606	1.60239	-0.334512	-0.343476	-0.777027	0.330509	-0.304367	0.0334815	0.400929	0.408056	-0.302629
KATOIII_2	-0.258494	0.120882	0.54847	0.0101112	-0.171583	0.150209	-0.223	-0.90853	-0.435637	-0.160222	-2.03507	-0.191738	-0.39141	-0.291852	-0.0382402	-0.216002	0.221778	-0.325823	-0.401421	0.551926	-0.193577	0.620982	-0.197554	-0.276771	-0.278831	-0.258914	-0.447162	-0.124668	-0.0228932	-1.22142	-0.147456	-0.369633	-0.717797	-0.520482	0.0571221	-0.0947177	-0.398417	2.52428	-5.60558	0.857926	-0.247012	-0.719214	-1.41864	0.144498	-0.727587	-0.273985	0.338387	0.634762	-0.0835049
KATOIII_3	-0.419387	0.0880102	0.607705	0.0276552	0.155516	0.0775897	-0.320256	-0.795597	-0.643845	-0.120573	-2.65146	-0.1714	-0.52313	0.59446	0.0264077	-0.21435	0.40879	-0.414482	-0.490536	0.666394	-0.267448	0.497267	-0.463127	-0.311354	-0.212732	-0.294669	-0.38681	-0.0987376	0.278686	-1.3407	-0.247426	-0.446762	-0.674513	-0.407737	0.229453	-0.112095	-0.4498	2.37604	-5.46291	0.933097	-0.338319	-1.57374	-1.18943	0.448403	-0.576514	-0.0992648	0.422801	0.65997	-0.252533
KATOIII_4	-0.27178	0.0013918	0.17334	0.0041958	0.0666375	0.34866	-0.60217	-0.747606	-0.553072	-0.171854	-1.70767	0.0667868	-0.586847	-0.457508	-0.222963	-0.153917	0.656667	-0.202149	-0.593801	0.589541	-0.250511	0.571599	-0.230057	-0.312155	-0.198515	-0.41232	-0.245293	0.068874	0.0927513	-1.19414	-0.228619	-0.350223	-0.753026	-0.336437	-0.0710905	-0.146978	-0.510464	2.66004	-6.08853	1.16843	-0.211806	-0.372041	-0.925446	0.315864	-0.478545	-0.0742082	0.411628	0.58619	-0.308379
KATOIII_5	-0.272054	0.0067505	0.557483	-0.262578	-0.0597458	0.433588	-0.4539	-1.07187	-0.541318	-0.280724	-1.59751	0.280861	-0.645144	0.882772	-0.302972	-0.48458	-0.701709	-0.321427	-0.634915	0.416689	-0.480648	0.422945	-0.058951	-0.460101	-0.492862	-0.378412	-0.35569	0.0101857	0.204669	-1.16057	-0.215524	-0.711876	-0.988109	-0.532196	0.111488	-0.184502	-0.63634	3.18209	-5.51238	0.99611	-0.362691	-0.683065	-1.10568	0.293127	-0.339086	-0.372816	0.124132	0.750349	-0.262495
KYM-1_1	0.138242	-0.051168	0.368793	0.548066	0.693196	0.809123	0.189322	0.712486	0.761578	0.256302	1.02663	0.329019	0.0794306	-1.43749	2.01465	-0.317234	1.57006	-0.0301525	0.163207	0.362374	0.216813	-2.75369	0.0015925	0.531098	0.373823	0.347224	0.0474865	-0.244534	0.00095455	0.232182	0.226307	0.178339	0.145341	0.207344	-0.352788	0.348483	0.33053	0.1275	0.946097	1.01036	0.261251	0.0775143	-2.35561	-0.0455718	0.0658286	0.625478	-1.94272	-3.59173	-0.257864
KYM-1_2	0.491546	-0.0478406	0.501944	0.558341	0.717302	0.969354	0.167603	0.599737	0.838681	0.250586	1.2046	0.754251	0.21556	1.0355	2.15837	-0.477419	1.62173	0.0871969	0.161244	0.176396	0.421013	-2.87186	0.211421	0.622975	0.226676	0.708397	0.202055	-0.30429	0	0.180488	0.325081	0.109268	-0.043783	0.510396	-0.1189	0.67459	0.501039	0.0951474	0.842504	-0.505841	0.0290565	0.0268817	-2.60498	-0.0846424	0.255144	0.26362	-1.19071	-3.54	-0.269477
KYM-1_3	0.388017	0.0905135	0.729281	0.443059	0.486288	0.991013	0.20431	0.562801	0.795518	0.212923	0.964665	0.6664	0.142767	0.73086	2.0046	-0.482032	1.90881	-0.057129	0.195949	0.180654	0.312354	-2.48258	-0.098691	0.448603	0.193622	0.765018	0.262551	-0.468515	-0.040232	0.271947	0.263537	0.107997	-0.034216	0.014413	-0.0261102	0.495557	0.488885	0.149286	1.00361	-0.940444	0.485758	-0.0240652	-2.54064	-0.0485953	0.361758	0.138373	-1.29152	-3.3039	-0.397352
KYM-1_4	0.246314	-0.000717	0.522852	0.574785	0.788051	0.986398	0.162098	0.714742	0.621939	0.227787	1.15879	0.732883	0.139048	-0.211326	2.11929	-0.481252	2.05792	0.105415	0.188628	0.223422	0.307805	-2.85422	-0.358841	0.575625	0.246436	0.500949	0.159326	-0.206725	0.0294235	0.374893	0.218593	0.234108	0.0304845	0.167874	0.101941	0.348189	0.532094	0.153515	1.12801	-0.856965	0.355443	0.312518	-2.80439	0.25295	0.256009	0.345069	-1.32041	-3.89497	-0.262029
LoVo_1	-0.446034	0.096108	-0.16799	-0.083648	-0.896314	-0.33322	-0.488839	-0.537006	-0.130078	-0.27915	-2.03365	-0.205472	-0.220656	-0.0514807	0.381588	-0.419941	-0.0266216	0.259402	-0.0940465	0.175375	-0.242386	-0.707118	1.006	0.064883	0.693015	-0.424365	-0.0104609	0.0532902	0.224097	-0.626834	0.052767	-0.201386	-0.169043	-0.0363835	0.19937	0.04937	-0.471843	0.45936	3.12211	0.220929	0.016107	8.23155	1.00078	-0.213084	-0.14184	0.215246	-0.776067	-1.48992	-0.526837
LoVo_2	-0.488013	0.459351	-0.209807	-0.243765	-1.14494	-0.466936	-0.667145	-0.75951	-0.175432	-0.457736	-1.61729	-0.104784	-0.254541	0.904076	-0.100496	-0.713496	-0.244279	-0.0427335	-0.210192	-0.0810343	-0.267007	-0.862141	3.53284	0	0.526061	-0.285537	-0.169679	-0.184571	-0.0244234	-0.764611	-0.070142	-0.330915	-0.443431	-0.0103305	-0.0138088	0.044171	-0.594077	0.250557	2.71303	0.530122	-0.399046	8.19865	0.916284	-0.479197	-0.127174	-0.211363	-1.08086	-1.62537	-0.77083
LoVo_3	-0.149212	0.612505	0.226556	-0.334703	-1.27686	-0.284171	-0.544278	-0.74365	-0.268377	-0.45739	-1.56909	-0.0035285	-0.171609	0.771773	-0.087339	-0.662505	-0.0505961	0.321812	-0.0674739	0.0024637	-0.5344	-0.902672	0.33653	-0.108136	0.50366	-0.286141	0.0437627	-0.179068	0.196635	-0.638223	-0.0056265	-0.348556	-0.455931	-0.132552	0.240093	0.0407715	-0.545154	0.390663	3.49172	0.265922	-0.19023	8.25723	1.06152	-0.430549	-0.0747732	-0.182628	-0.992933	-1.36803	-0.74034
LoVo_4	-0.371367	-0.0127158	0.108705	0.0607132	-0.908405	-0.289663	-0.276615	-0.484124	-0.306802	-0.245669	-1.51499	0.201822	-0.269918	1.03202	0.231394	-0.436943	0.200414	0.342748	-0.137802	0.103268	-0.175659	-0.657535	0.893432	0.113249	0.553531	-0.456738	0.0267393	0.118669	0.256385	-0.618555	-0.0570948	-0.0281413	-0.334083	-0.18722	0.225637	0.0060072	-0.321204	0.547186	3.26198	-1.18261	-0.0659958	7.37288	1.09497	-0.132527	-0.120859	-0.185214	-0.893807	-1.40599	-0.672451
LOVO-Luc#2_1	-0.077546	0.365687	0.0764228	0.0313955	-1.24583	-0.059373	-0.271581	-0.271197	-0.13367	-0.243034	-0.538874	0.600557	-0.102736	0.985583	-0.553434	-0.431885	0.451671	0.350087	-0.088614	-0.29991	-0.125394	-0.505367	-1.04062	0.225978	0.78201	-0.383009	0.129746	0.170342	0.294377	0.304449	-8.85e-05	-0.031605	-0.329836	-0.008955	0.0121683	-0.223531	0.0431439	0.520891	-0.506377	1.00648	-0.172246	1.085	1.16442	0.0585757	0.0479299	0.0320705	-0.0768422	-0.400758	-0.114385
LOVO-Luc#2_2	-0.309999	0.624586	0.0309463	-0.250488	-1.70468	-0.180164	-0.485785	-0.543303	-0.154358	-0.530528	-0.741749	0.325208	0.0774083	1.5281	-0.774913	-0.562782	0.433368	0.38281	-0.0045876	-0.483298	0.092519	-0.828478	-1.59938	0.018034	0.623204	-0.348349	0.036688	-0.0264348	1.00993	0.119774	0.054928	-0.100567	-0.134722	-0.0253985	0.174193	-0.12045	-0.237318	0.497046	-0.684682	0.492535	0.134725	1.03117	1.06373	-0.647319	-0.613464	-0.433662	-0.291536	-0.720078	-0.430384
LS411N_1	-0.0724943	0.42225	0.338881	-0.248704	-1.15075	-0.83002	-0.189263	-0.767552	-0.206745	-0.719524	-1.87997	0.396292	0.00708075	0.449171	-3.73506	-0.780497	0.718963	0.606089	-0.0185223	-1.66758	-0.137696	-0.696491	-0.792352	-0.498244	0.287369	0.0385438	-0.0492064	0.963869	-0.200038	0.0242959	0.319249	-0.0833914	-0.308581	0.151152	0.480914	0.634075	-0.330207	0.829776	-6.26963	0.758596	-0.205067	0.889231	0.653197	-0.0939857	0.219443	0.0637801	-0.131553	0.0685087	0.0730567
LS411N_2	-0.257189	0.974073	0.776441	-0.516582	-1.43393	-0.573735	-0.600104	-1.03583	-0.152874	-1.10929	-1.84123	0.530783	0.300732	1.5812	-3.31365	-0.791312	0.902534	-0.573589	0.152341	-1.98473	-0.197681	-0.925806	-1.17628	-0.703561	0.220915	0.428804	0.190843	1.26269	-0.282264	0.230951	0.415065	-0.293295	-0.418525	0.316302	0.695289	1.28081	-0.443505	1.28288	-5.61481	0.827871	0.135099	-0.355249	0.691182	-0.472264	0.479894	-0.0837205	-0.323054	0.266899	0.111256
MCF-7_1	0.0668095	0.718898	-1.33745	-0.0808259	-0.882816	-0.691322	0.135428	0.624752	1.03298	0.286099	-1.31404	-0.654916	-0.29616	-1.83163	-1.89631	-0.315207	-1.45915	-0.484899	0.0593771	-1.41872	-0.766777	-0.322905	-1.05623	-0.467504	-0.224623	0.0544576	-0.102743	0.412031	-0.647638	-1.09115	0.272612	0.0067215	0.357425	-0.592048	0.0285329	0.373441	-0.639968	-0.164783	-0.325624	1.23447	-0.640664	-0.372932	-0.10871	0.0151332	0.400502	1.35786	-0.824503	-0.346096	0.0671073
MCF-7_2	0.222951	1.37221	-1.3123	-0.28439	-1.12127	-0.583084	0.091636	0.512589	1.42038	0.152014	-1.3701	-0.14889	0.0832252	-0.220223	-2.43153	-0.472825	-1.78385	2.27615	0.306637	-1.77504	0.634455	-0.410629	-1.52716	-0.576423	-0.616684	0.372975	-0.104814	0.538705	-0.786146	-1.13194	0.257362	-0.295717	0.337648	-0.692471	0.646518	0.724645	-0.820002	-0.18478	-0.110623	1.08794	-0.997394	-0.611736	-0.305136	-0.223713	0.793624	1.13344	-1.05404	-0.256527	0.0389603
MCF-7_3	0.33407	1.35624	-1.1627	-0.0813894	-1.16305	-0.435964	0.337963	0.677432	1.51109	0.286871	-1.41908	-0.0008175	0.214075	0.682126	-2.21087	-0.36476	-1.61942	-0.431089	0.504978	-1.71866	-0.791157	-0.28527	-1.59488	-0.528344	-0.482666	0.443441	0.16774	0.397834	-0.678169	-1.11689	0.476048	-0.177983	0.405244	-0.595375	0.406077	0.907136	-0.604211	-0.0768395	0.154456	1.14016	-0.734104	-0.484814	-0.193356	-0.433541	1.09903	-0.655103	-1.02364	-0.0210296	0.12166
MCF-7_4	-0.0160535	0.680511	-1.23249	-0.0625522	-0.907825	-0.400239	0.494413	0.727422	1.12261	0.390922	-1.21195	-0.183626	-0.324699	-1.49908	-2.06103	-0.0655711	-1.37538	-0.213524	0.0834887	-1.5094	-0.585397	-0.074491	-1.39859	-0.307802	-0.353874	0.0324648	0.0580142	0.550802	-0.370198	-0.879604	0.399704	-0.0984735	-0.145699	-0.460826	0.0985067	0.56588	-0.630281	-0.015674	-0.335972	0.968541	-0.778291	-0.0814637	-0.097771	0.12137	0.632839	-0.08782	-0.800786	-0.239004	0.190244
MCF-7-Luc_1	-0.181421	-0.351603	-0.758829	0.275204	-0.108273	-0.683655	-0.0862455	0.901949	0.917278	0.707634	-2.23906	-0.241832	-0.18465	-2.10936	-5.41184	0.325037	-1.31687	-0.248906	0.116134	-1.12259	-0.400066	0.181247	-2.04981	-0.143693	0.132659	-0.0150644	0.0039369	0.610485	-0.255599	-0.561295	0.198906	-0.152793	0.55872	-0.16492	0.46833	-0.18365	-0.667891	0.02754	0.50515	2.15911	-0.217799	-0.0183597	0.140876	0.217523	-0.0422086	0.232113	-0.171519	0.207678	0.653824
MCF-7-Luc_2	-0.0551945	-0.404526	-0.440295	0.488953	-0.208135	-0.467124	0.0025145	0.877674	0.936025	0.840581	-2.37129	0.137747	-0.18638	-1.22474	-5.62058	0.560749	-1.35707	0.0170955	0.146237	-1.37797	-0.257764	0.329317	-1.67036	-0.109692	-0.041855	0.0881396	0.132141	0.793305	-0.0228945	-0.369773	0.084759	0.0720595	0.356996	-0.0263385	0.510823	-0.075249	-0.458253	0.054923	1.10854	2.10941	-0.321824	-0.0639687	0.103119	-0.0302838	0.28617	-0.00769	-0.255591	0.47603	0.68447
MDA-MB-468_1	-0.050918	1.13955	-0.499619	0.451151	-0.773399	1.43036	-0.147594	-0.264983	-0.167576	-0.113674	0.0096695	-0.423839	-0.0116948	-0.801223	0.669567	-0.212149	-0.135525	-0.058394	-0.0379732	-0.577493	-0.298304	-0.429553	-1.01668	-0.330166	0.10271	0.291354	-0.0268681	0.682137	-0.397201	-0.329664	0.447375	-0.069141	-0.37753	-0.308209	0.0804026	0.623409	-0.230149	-0.0859155	-1.73961	0.458775	-0.336641	0.150128	-1.34683	0.292412	-0.216406	0.0651735	0	-0.787281	-0.545723
MDA-MB-468_2	0	1.55742	-0.598868	0.503141	-0.773062	1.67538	-0.169457	-0.51603	-0.241749	-0.217756	-0.133552	-0.0220725	0.130407	0.523842	0.411043	-0.220948	-0.276914	-0.00458	0.0284259	-0.846663	-0.329995	-0.531428	-1.27806	-0.621977	-0.204219	0.80231	0.211082	0.754704	-0.57579	-0.43687	0.535994	-0.05962	-0.50558	-0.19827	0.228939	1.01763	-0.219728	-0.188808	-1.43699	-0.808283	-0.819012	-0.0275812	-1.65371	0.248449	-0.159219	-0.194513	-0.0953356	-0.755863	-0.591162
MDA-MB-468_3	0.102217	1.7441	-0.359783	0.460381	-0.702385	1.78865	-0.10604	-0.368993	-0.304852	-0.188	-0.0933055	0.0348885	0.335787	0.675761	0.496537	-0.147114	-0.11518	0.094131	0.126498	-0.727178	-0.310283	-0.499569	-1.54665	-0.634064	-0.0794215	0.773522	0.427379	0.692769	-0.397159	-0.357239	0.641489	0.00975	-0.451528	-0.250124	0.439524	0.870888	-0.226081	-0.0075835	-1.42994	-1.30216	-0.400328	-0.380263	-1.52568	0.142663	0.0140055	-0.160085	-0.037248	-0.579411	-0.496267
MDA-MB-468_4	0.104462	0.981045	-0.476903	0.512279	-0.657883	1.93383	-0.231599	-0.316108	-0.301484	-0.095888	0.033468	-0.171704	0	-1.15194	0.707731	0.131556	0.0053214	0.223792	0.137754	-0.597201	-0.077886	-0.217191	-1.19095	-0.333714	0.002269	0.347224	0.17184	0.762288	0.0881346	-0.158381	0.517384	-0.0157305	-0.413504	-0.151035	0.429277	0.781894	-0.2346	-0.039028	-1.63023	-1.20447	-0.005489	0.230465	-1.53596	0.226514	-0.214582	0.21239	0.0822033	-0.819253	-0.505995
MIA PaCa-2_1	0.240499	0.694121	-0.287127	0.666418	-0.0050958	-0.489232	1.1661	0.499115	0.722512	0.500456	0.107397	0.292195	-0.0448313	1.11972	2.08118	-3.62842	-0.261153	0.143505	0.0745075	-0.0802152	0.0114295	-0.0809375	6.05609	0.324169	0.343475	0.293187	0.0612449	0.368802	-0.0921389	1.41275	0.408131	-0.21488	0.130194	-0.05662	-0.805441	0.650621	0.921414	-0.632224	0	1.06491	-0.0343195	0.647319	-2.5207	-0.139822	-0.04066	0.158542	-0.40764	0.116284	-0.0874425
MIA PaCa-2_2	0.423405	1.01725	-0.390382	0.482926	0.0509487	-0.458473	1.43523	0.493356	0.687281	0.611492	0.01368	0.087472	-0.0777618	1.92496	2.25008	-4.26755	-0.221275	0.101246	0.224507	-0.0680749	0.116545	0.004314	6.15681	0.469061	0.2619	0.481414	0.0768817	0.322705	0.0309215	0.969517	0.504267	-0.0875915	0.149597	-0.122565	-0.655331	0.711434	1.35803	-0.598109	0.0556568	-1.04267	-0.301002	-0.0987437	-2.36359	0.0192602	-0.23615	0.097439	-0.563615	0.281494	-0.140349
Minami-1_1	0.160645	-0.450039	0.524869	0.636892	0.564075	-2.89255	0.733171	0.345581	0.439572	0.952143	0.0878485	1.32734	-0.436634	-6.01028	-5.10643	1.77444	0.770368	0.57184	-0.823773	0.523162	0.0055635	1.01312	-1.12882	0.901362	0.656531	0.0958911	0.550996	2.12841	1.12775	1.14233	0.334583	0.167388	0.157139	0.655749	-0.177262	-0.0040065	-0.926029	-0.866418	-7.62303	-0.608263	0.492549	0.953716	-2.25064	0.704251	-0.075721	0.692808	1.90668	1.7334	2.06672
Minami-1_2	0.343257	-0.476988	0.779704	0.801593	0.540977	-2.94654	1.06327	0.152656	0.263487	0.802442	0.01594	1.40678	-0.668167	-5.6955	-4.46396	1.95937	0.759832	0.389929	-1.38896	0.252964	0.103324	0.881358	-0.861572	0.806792	0.546666	-0.0101254	0.350048	2.1669	1.42644	1.30417	0.260209	0.340697	0.282249	0.885444	-0.0131976	-0.244173	-0.929087	-1.20897	-6.72825	-2.05981	0.689089	0.590948	-1.82727	0.614628	-0.668208	0.383237	1.83667	1.66451	1.90812
Minami-2_1	0.159721	-0.743975	0.0061192	0.073271	-0.685644	-2.40493	0.395294	0.047715	-0.237076	0.43666	1.18068	0.694793	-0.800072	-4.5497	-6.48642	1.32547	-0.127438	0.129115	-0.501939	1.35196	-0.226136	0.737647	-0.992046	0.280566	0.605229	-0.27307	-0.217392	1.43779	0.820351	0.822996	-0.24057	-0.227938	0.213789	0.668311	-0.771534	-0.036615	-0.0758766	-0.336429	-7.37916	-0.239861	0.108498	0.930794	-2.68749	0.478691	-0.339763	0.352609	0.275886	0.798259	0.79251
Minami-2_2	0.246665	-0.783036	0.0861379	-0.0397486	-0.628111	-2.48334	0.213827	-0.202263	-0.385399	0.297327	1.12558	0.867354	-0.867497	-3.62107	-7.61692	1.59192	-0.202205	0.235823	-0.673365	1.36535	0.0364834	0.806938	-1.5445	0.131739	0.2521	-0.186351	-0.14261	1.50797	1.39463	1.25032	-0.311688	-0.199062	0.263382	0.856641	-0.587995	0.0859124	-0.151059	-0.682293	-7.90785	-0.960336	-0.238204	0.939845	-2.42353	0.312762	-0.574496	0.229485	0.146613	0.967331	0.973911
Minami-2_3	0.237703	-0.785339	0.377218	0.0444745	-0.877101	-2.50067	0.330921	-0.234442	-0.471556	0.29592	1.04606	1.2088	-0.89178	-3.5217	-5.60566	1.72747	-0.0560581	0.063793	-0.596645	1.55095	0.12651	0.728533	-1.5809	0.0722985	0.409326	-0.257122	-0.0211877	1.63409	1.08998	1.37047	-0.267939	-0.18413	0.311821	0.73027	-0.784954	0.115322	0.0245071	-0.683535	-8.08028	-1.84201	0.0608915	0.724972	-2.87881	0.0485667	-0.476314	0.0610605	0.0993648	1.15884	1.04887
Minami-2_4	0.0734645	-0.734968	0.203042	0.219419	-0.661268	-2.37379	0.447267	-0.027035	-0.301376	0.504635	1.13134	0.897674	-0.69753	-4.39818	-5.50411	1.73737	0.0251254	0.219884	-0.455325	1.52052	0.168066	0.814907	-1.15366	0.251534	0.579221	-0.116698	-0.154546	1.50946	1.04703	1.21392	-0.184538	-0.0716985	0.257659	0.755128	-0.372896	0.04937	-0.001969	-0.264669	-7.61133	-1.05962	-0.105217	1.15114	-2.10461	0.356204	-0.346297	0.422246	0.27959	0.921485	0.888196
MKN1_1	-0.163507	0.276143	-0.762757	-0.0724209	-0.677145	0.579645	-0.203293	0.112212	0.253828	-0.383991	0.53982	-0.579362	0.0039328	0	2.2478	0.189561	-0.928417	-0.371059	-0.260469	-0.0883729	-0.291812	0.165784	6.78185	0.0544087	0.191573	-0.241561	-0.0499379	-0.118889	-0.151515	0.479827	0.0346157	-0.275931	-0.176484	-0.366975	-0.149204	-0.112559	-0.3777	-0.870041	4.20545	2.6537	-0.281231	-0.003276	-0.159037	-0.222171	-0.141708	-0.203001	0.736277	-0.0427754	-0.23462
MKN1_2	0.0844415	0.69744	-0.797259	-0.0118427	-0.474666	0.661149	-0.545377	-0.043248	0.264128	-0.549323	0.573186	-0.298536	0.199185	0.274052	1.93522	0.176543	-1.23442	-0.453543	-0.295108	-0.205271	0.574378	0.169514	7.02194	-0.080908	0.016496	0	-0.167492	-0.0954968	-0.195439	0.754906	0.064094	-0.261989	-0.158927	-0.225026	-0.111355	0.179327	-0.326376	-1.17532	3.63724	3.04576	-0.690985	-0.357881	-0.416448	-0.414082	-0.251521	-0.384606	0.552499	0.425582	-0.0282527
MKN1_3	-0.0995492	0.790047	-0.608325	-0.260144	-0.864976	0.694196	0.244065	-0.181868	0.296943	-0.528878	0.391452	-0.367554	0.130872	0.738673	1.8086	0.203969	-1.07788	-0.330515	-0.332116	-0.222741	-0.319957	0.145019	7.14466	-0.139451	0.0218493	-0.094213	0.0904004	-0.229207	-0.207008	0.75217	0.0591343	-0.274381	-0.0721161	-0.314323	-0.191466	0.0947713	-0.318221	-1.06406	4.24903	2.94313	-0.396894	-0.301225	-0.42661	-0.581752	-0.209742	-0.66638	0.676039	0.325707	-0.0950153
MKN1_4	-0.029989	0.353851	-0.571709	0.0796035	-0.449421	0.764903	0.030496	0.0990135	0.214994	-0.307289	0.650174	-0.333859	0.173321	0.226544	2.14312	0.478226	-0.741439	-0.089662	-0.184837	0.0724498	-0.0251415	0.276562	7.0529	0.0712875	0.167824	-0.0595029	0.122074	-0.0569953	0.306242	0.966102	0.189943	-0.125645	0.239381	-0.127228	0.124171	0.0221445	-0.206094	-0.721348	4.27245	2.77889	-0.323533	-0.0146002	-0.143882	-0.13414	0.22375	0.212422	0.866837	0.272177	-0.105771
MKN45_1	-0.157625	0.0801185	-0.450793	-0.253821	1.07812	0.520035	-0.54584	-0.727573	-0.228825	-0.472181	-2.11719	-0.308302	0.272921	0.76894	-0.388852	-3.88617	-0.187942	-0.585088	-0.157172	-0.673383	-0.219083	-0.254314	-1.64246	-0.982473	-0.525508	0.1069	-0.187975	0.0898027	-0.439358	0.240252	0.0975485	0.699166	-0.407906	0.066981	1.67733	0.0926455	-0.122254	0.683186	-0.29134	-1.70578	-0.595507	-0.339276	1.88348	-0.378027	-0.0863068	-0.227268	-0.594026	0.722845	-0.194891
MKN45_2	-0.134462	0.20639	-0.0450828	-0.352391	0.734237	0.734301	-0.369669	-0.749716	-0.184368	-0.377541	-2.52626	-0.219264	0.391263	1.2503	-0.387701	-3.86216	0.0039034	0.0208005	-0.0614115	-0.566404	-0.321793	-0.27822	-1.69766	-0.974814	-0.434218	0.155906	0.024479	0.124232	-0.374307	0.429672	0.144016	0.774987	-0.241801	-0.0055935	1.99377	0.04937	0	1.03007	-0.194285	-2.4924	0.037577	-0.271925	2.01735	-0.284775	0.206541	-0.192766	-0.504077	0.900993	-0.28985
MKN-7_1	-0.381338	-0.786238	-0.152259	-0.0556465	-0.856108	-0.165662	0.428615	-0.0249355	0.085901	0.0620405	0.513586	-0.66477	-0.520586	-0.0458912	-1.5004	-0.590902	-1.18713	-0.201853	0.16811	0.351912	-0.0930885	2.08479	8.86392	-0.153932	-0.0115495	-0.597032	-0.414689	-0.468515	0.16784	-0.275544	-0.291021	0.057099	-0.333322	-0.189346	-0.509103	-0.70931	0.318119	0.316719	2.95867	4.23479	-0.158445	-0.365696	1.57419	-0.218986	-0.163251	-0.231186	1.34941	0.587029	2.13522
MKN-7_2	-0.205728	-0.790605	-0.13404	0.027321	-0.613704	0.0760465	0.19842	-0.115305	0.144485	0.002308	0.558286	-0.474277	-0.376911	0.769521	-1.77956	-0.687273	-1.40106	-0.184077	0.1183	0.301055	0.002915	2.39533	9.73858	-0.180225	-0.14598	-0.436182	-0.354107	-0.606525	0.124409	-0.151227	-0.35186	0.0482365	-0.0808495	-0.0087925	-0.425948	-0.661385	0.424184	0.305183	4.18263	5.07141	-0.401244	-0.153554	1.74186	-0.450309	-0.299826	0.039533	1.26958	1.02297	2.90699
MKN-7_3	-0.148989	-0.534146	0.232076	0.0136455	-0.850033	0.098279	0.452439	-0.0586045	0.146163	0.0224085	0.462651	-0.463807	-0.294868	1.56445	-1.82405	-0.662895	-1.24091	-0.135565	0.30136	0.398852	0.0619225	2.25327	9.73401	-0.226859	-0.152328	-0.440739	-0.15985	-0.566424	0.244092	-0.101608	-0.237652	0.09959	-0.119063	-0.140825	-0.363425	-0.72153	0.469743	0.507703	4.76869	5.05282	0.0746065	-0.575281	1.76295	-0.296858	-0.186221	0.154984	1.3712	0.967903	2.40012
MKN-7_4	-0.299954	-0.614533	0.12783	0.226437	-0.533504	0.258411	0.783171	0.148885	0.083339	0.176724	0.688307	-0.341122	-0.217535	0.0849938	-1.43596	-0.353031	-1.23133	-0.307832	0.464166	0.574671	0.240985	2.26692	9.56819	-0.0439145	0.0487285	-0.37016	-0.390861	-0.527322	0.771577	0.266391	-0.237425	0.013955	0.145502	0.077943	-0.155619	-0.597562	0.491215	0.582287	3.34533	4.5611	-0.0163815	-0.137504	1.88515	0.0763397	-0.0761645	0.39069	1.54389	1.01479	2.34138
Molt-4 P 5_1	0.120485	-0.613398	0.14389	0.0384685	1.23922	-1.37683	-0.097423	0.234264	0.219118	0.693227	0.545956	0.47462	-0.200023	-8.02769	0.149402	1.46195	-1.17426	0.44152	-0.379155	0.186324	-0.0133935	0.360393	-0.31567	1.21858	0.99305	-0.361748	-0.140844	0.706491	0.564602	0.874746	-0.0466175	-0.115734	0.707002	0.64358	2.3146	-0.107315	0.0413265	-0.339987	-7.44689	0.60342	0.277284	10.2208	-1.86274	13.1959	-0.154082	0.0864855	1.14985	-0.161894	1.37499
Molt-4 P 5_2	0.35791	-0.859738	0.221639	0.219235	1.46644	-1.35	-0.248419	0.27002	0.327026	0.732657	0.600966	0.302268	-0.140544	-8.58803	0.003829	1.44411	-0.963761	0.544652	-0.36879	0.0350808	0.151016	0.517397	-1.20191	1.30679	0.928308	-0.323005	-0.068201	0.707207	0.449542	1.07854	-0.0447565	-0.009598	0.607971	0.852577	2.02529	-0.0544525	0.0900525	-0.659536	-6.38036	-0.550243	-0.184407	10.3982	-2.55089	12.8299	-0.260111	-0.0126925	1.16166	0.0605999	1.8048
Molt-4 P 5_3	0.176787	-0.713815	0.39718	0.116612	1.16507	-1.36405	-0.18718	0.202376	0.259362	0.673777	0.50895	0.529976	-0.142735	-7.49963	-0.0730205	1.52925	-0.769872	0.533427	-0.348762	0.100334	0.15621	0.399211	-1.12802	1.20294	1.00127	-0.266014	0.0243779	0.679348	0.615763	1.16783	-0.007503	-0.0752135	1.13081	0.600993	2.20897	-0.101708	0.081509	-0.523496	-6.0682	-1.25922	0.304243	10.3713	-2.57621	13.111	-0.32484	-0.250854	1.20107	0.185046	1.80492
Molt-4 P 5_4	0.0702985	-0.654883	0.244961	0.036266	1.41744	-1.35449	0.0187085	0.291318	0.0965515	0.667439	0.528842	0.574681	-0.110501	-7.67009	0.0732485	1.62141	-1.24027	0.266068	-0.472701	0.14237	0.089786	0.327574	-1.41196	1.19348	0.987033	-0.342724	-0.0767705	0.715664	1.05872	1.30939	-0.00048	-0.0176345	0.910775	0.694653	2.49471	-0.138039	0.136443	-0.584168	-6.71618	-0.997509	0.077685	9.43668	-1.99043	12.4191	-0.115635	0.249172	1.15004	-0.0656459	1.37983
NCI-H23_1	0.290977	-1.0411	-0.256553	-0.266085	-0.449171	0.265363	0.637015	-0.0730225	-0.05126	-0.0054085	0.40539	0.0574375	-0.222814	-1.51251	1.11569	0.806348	0.401779	0.101224	0.528489	-1.62191	-0.0005745	1.38707	6.07003	0.25995	0.367084	-0.512632	-0.197427	-1.02088	0.433296	-0.0094669	-0.499169	-0.21352	0.279043	0.034926	-0.751488	-1.16854	-0.956642	0.0912905	0.473894	2.38549	0.0719395	-0.228371	1.90411	0.40508	-0.136404	-0.0618585	1.1114	0.672478	0.739774
NCI-H23_2	0.576949	-1.38711	0.104478	-0.179107	-0.384103	0.477126	0.777959	0.0077355	0.087475	-0.0331925	0.616873	0.82989	-0.0115799	0.220517	1.2519	1.15905	0.622146	0.163014	0.919058	-1.63996	0.405608	1.80953	6.68259	0.212971	0.162507	-0.492084	-0.229363	-1.15382	0.780523	0.645963	-0.45773	-0.002107	0.653005	0.344903	-0.765245	-1.33196	-1.02232	0.173013	1.77953	3.1358	-0.368808	-0.741834	2.63016	-0.391913	-0.266077	-0.297519	0.921735	1.41306	1.13101
NCI-H23_3	0.30621	-1.31436	0.213383	-0.208988	-0.362422	0.371667	0.703367	-0.091435	-0.0529035	-0.102606	0.71886	0.800675	-0.0120434	0.709651	1.11668	1.13428	0.641434	0.374003	0.870779	-1.68154	0.222136	1.68674	6.55648	0.157843	0.231574	-0.487215	-0.173852	-1.22517	0.635375	0.547524	-0.549775	-0.127045	0.571828	0.438563	-0.719493	-1.43108	-1.12472	0.268327	1.81354	3.08828	0.252858	-1.69707	2.51673	-0.219107	-0.0336522	-0.010552	0.947565	1.23948	1.04781
NCI-H23_4	0.132141	-1.26685	-0.0478403	-0.0750885	-0.221272	0.460467	0.880688	-0.111738	-0.164097	-0.0138175	0.491432	0.205535	-0.0811649	-1.00944	1.19206	1.00537	0.602546	0.054663	0.720528	-1.86838	0.201908	1.45577	6.27383	0.214615	0.317839	-0.390215	-0.183874	-0.986244	0.800013	0.394466	-0.60022	-0.085248	0.487075	0.223193	-0.623126	-1.31077	-0.941045	0.148751	0.762934	2.41564	-0.140207	-0.155263	1.94453	0.261104	0.281438	-0.121566	1.16616	0.815523	0.829637
NCI-H460_1	0.276353	1.60757	0.0272484	0.30071	0.303001	1.08763	-0.191925	0.0018655	0.310055	-0.664559	0.0622045	-0.0859475	1.21609	0.20732	1.07238	-3.06715	0.303302	0.045128	0.42517	0.391894	0.0263395	-1.65157	-0.165514	-0.395203	-0.143406	0.660702	0.62407	0.69445	-0.267292	-1.09854	0.765045	0.526698	-0.434061	-0.015176	-0.341371	1.46614	1.21646	0.313366	1.37346	2.63979	0.245662	0.606679	0.90976	0.0818687	0.569701	0.24154	-0.878053	-1.4632	-1.44324
NCI-H460_2	0.217863	1.81358	-0.083797	0.334147	0.713639	1.37166	-0.504018	-0.200148	0.354926	-0.833441	0.0844735	0.0753385	1.58573	0.479036	0.778008	-3.69723	0.171805	-0.10924	0.359704	0.129955	-0.0803795	-1.72483	-0.556997	-0.572275	-0.448072	0.942514	0.960521	0.764142	-0.33124	-1.06121	0.812065	0.429318	-0.510459	0.136319	-0.370504	1.50324	1.28253	0.238359	1.58281	3.12823	-0.134801	0.0507508	0.838943	0.251193	0.663608	0.192135	-0.985062	-1.61869	-1.44203
NCI-H460_3	0.148485	1.786	0.233045	0.375275	0.141079	1.10988	-0.259737	-0.12136	0.31636	-0.699026	0.119936	-0.0241265	1.34653	0.937071	0.626827	-3.79817	0.50301	0.042948	0.411291	0.289972	0.0758655	-1.71208	-0.551843	-0.571017	-0.256503	0.88394	0.971625	0.626621	-0.103691	-1.0074	0.831874	0.546058	-0.363426	0.129317	-0.456873	1.43188	1.0192	0.308899	1.10641	2.92399	0.114813	0.104795	0.820064	0.0927497	0.594286	0.194022	-0.868239	-1.4727	-1.59149
NCI-H460_4	0.0799215	1.01761	0.14541	0.343332	0.21104	0.837295	-0.123562	0.0769761	0.272904	-0.703916	0.12734	-0.333257	0.752201	-0.561588	0.86787	-3.13705	0.351114	0.237005	0.281478	0.406889	0.0945601	-1.6222	-0.754282	-0.401017	-0.03566	0.424932	0.763734	0.552399	0.471898	-0.777076	0.691761	0.375496	-0.247925	0.0117646	-0.51452	1.22165	0.4952	0.263828	0.833463	2.5962	0.106837	0.55514	0.942466	0.457968	0.653646	0.282048	-0.717149	-1.40397	-1.43588
NCI-N87_1	-0.129557	0.31418	-1.14066	-0.5403	0.236721	-0.645563	-0.63148	-0.465869	-0.66247	0.117503	0.217389	-0.911304	-0.318315	0.146524	2.48196	-0.723252	-0.947304	-0.305341	-0.261568	-0.100369	-0.442991	-0.173025	-1.44167	-0.400865	-0.241547	-0.231294	-0.24189	-0.261476	-0.392958	0.0127431	-0.0931415	-0.212483	-0.304787	-0.423975	0.318812	0.179759	-0.156184	-0.935202	-6.60267	0.477095	-0.405274	-0.309022	0.734128	-0.541005	-0.246972	-0.37836	1.01653	0.353488	-0.115189
NCI-N87_2	-0.196905	0.358487	-1.0606	-0.622887	-0.0293237	-0.686547	-0.615749	-0.807149	-0.776981	0.0171646	0.265594	-0.926993	-0.171975	-0.153619	2.08881	-0.906332	-1.03442	-0.204326	-0.314611	-0.364541	0.260868	-0.123174	-1.75305	-0.595269	-0.603465	-0.194329	-0.400661	-0.321622	0.0100491	0.0795672	-0.0838424	-0.352807	-0.355665	-0.33064	0.0890938	0.29979	-0.121104	-1.09852	-6.68204	0.324843	-0.847226	-0.724649	0.569171	-0.635968	-0.415642	-0.552882	0.951439	0.144303	-0.0164082
NCI-N87_3	-0.267336	0.710187	-1.00472	-0.575223	0.290068	-0.654571	-0.628247	-0.791996	-0.813068	-0.020771	0.357773	-0.856097	-0.184498	0.707579	2.26152	-0.819205	-0.884197	-0.275176	-0.282736	-0.462898	-0.464735	-0.179216	-3.03161	-0.630663	-0.523932	-0.19105	-0.241726	-0.425946	-0.274649	0.108072	-0.168568	-0.224194	-0.128224	-0.32679	0.590173	0.254982	-0.133474	-0.989469	-6.48501	-0.0609359	-0.489551	-0.545901	0.619529	-0.381863	-0.133254	-0.377083	0.959938	0.141626	-0.0404553
NCI-N87_4	-0.156705	-0.0331477	-0.956612	-0.364608	0.413107	-0.449452	-0.635229	-0.494594	-0.84505	0.171687	0.203165	-0.705929	-0.28858	0.417193	2.5557	-0.563188	-0.835157	-0.179478	-0.200597	-0.0078833	-0.24644	-0.192597	-1.93005	-0.365026	-0.27053	-0.168423	-0.0606633	-0.27946	-0.0404171	0.542132	-0.0490357	-0.187167	-0.279887	-0.272677	0.576854	0.0735213	-0.148035	-0.817213	-6.68065	-0.174286	-0.473963	-0.329335	0.713523	-0.394327	0.12017	-0.298237	1.03484	0.418752	-0.167401
NIH/3T3 ZH_1	0.391179	0.8898	0.0408687	0.538945	0.84331	-0.402035	0.893094	1.41025	0.556923	1.16412	1.62974	-0.208325	0.406365	0.809827	-5.31778	0.0855685	0.232378	0.382746	0.64105	-1.58899	0.287477	-2.63269	-0.603117	0.773525	-0.718631	0.713328	0.669258	0.885968	-0.242774	-4.9757	0.747599	0.288576	0.59948	0.357588	-0.470871	0.768012	-0.0041455	0.714831	4.16558	-0.404435	0.462284	0.667634	-2.17646	0.783132	-0.0369767	0.817485	-1.18029	-3.19453	-0.317033
NIH/3T3 ZH_2	0.420241	0.918423	0.158854	0.712009	1.10638	-0.141364	1.17194	1.9247	0.498058	1.53018	1.9547	0.407181	0.722901	0.622593	-4.56443	0.323408	0.370177	0.315336	1.1297	-1.34685	0.697254	-2.86053	-1.17809	1.14232	-1.52142	1.01432	1.22663	1.13559	-0.24833	-4.63196	0.864997	0.491403	0.703232	0.23729	-0.115468	0.80387	0.31286	1.01141	5.48104	-0.619077	0.417079	0.522076	-2.08839	0.925477	0.442287	0.605564	-0.746835	-2.70659	-0.752451
NUGC-3_1	0.108523	-0.740383	0.600715	0.537829	-0.661809	1.29805	0.270441	0.113609	-0.249586	-0.556262	1.41214	-1.20585	-0.118001	0.390066	0.3249	-0.790029	0.390496	-0.014113	-0.089276	-0.410201	0.0451275	0.0609525	7.51971	0.0577075	0.0096495	-0.428443	-0.274692	-0.468515	-0.021418	-0.0600354	-0.166586	0.055834	-0.101164	0	0.350651	-0.467822	0.346066	0.418673	4.02473	3.40674	0.0779735	0.200124	2.35034	-0.364165	0.0119662	0.0815065	-1.06116	-1.12256	-0.64173
NUGC-3_2	-0.0585835	-0.843583	0.718809	0.777251	-0.629488	1.90966	0.127213	-0.012152	-0.457083	-0.763122	1.66198	-0.942446	-0.157855	2.24868	0.374785	-1.12041	0.397674	-0.128777	-0.0914075	-0.623418	-0.020187	-0.015963	8.14363	-0.129673	-0.342102	-0.468921	-0.324338	-0.652597	-0.138239	0.375397	-0.228563	0.0253475	-0.0766305	-0.0714895	0.682129	-0.973314	0.619244	0.301039	4.93566	3.9952	-0.217418	-1.27901	2.61795	-0.26369	0.123618	-0.255867	-1.29355	-1.28702	-0.802457
NUGC-3_3	-0.004623	-0.736131	0.835741	0.718494	-0.394509	1.92282	0.166156	-0.0373345	-0.483896	-0.722858	1.50329	-0.790713	-0.155229	2.05278	0.323281	-0.961102	0.478072	-0.176574	-0.0345	-0.628684	-0.0833735	-0.0645995	8.10842	-0.148815	-0.349635	-0.596141	-0.165375	-0.574531	-0.157485	0.2805	-0.365169	0.166973	-0.11732	0.119035	0.696431	-0.876479	0.653881	0.359787	5.05319	3.72151	0.248711	-0.564731	2.53638	-0.48129	0.146385	-0.138368	-1.35622	-1.15138	-0.753663
NUGC-3_4	0.0292285	-0.846958	0.848608	0.672857	-0.642797	1.48912	0.450607	0.053219	-0.357984	-0.660269	1.40749	-1.09411	-0.232978	0.174322	0.305517	-0.777045	0.368867	-0.0062975	-0.109776	-0.535462	0.079253	0	7.93532	0.016802	0	-0.605627	-0.198588	-0.53938	-0.34766	0.417054	-0.365806	0.188305	-0.184994	0.0553805	0.874005	-0.701154	0.383172	0.492135	4.30279	3.44863	0.161462	0.0861733	2.53845	-0.156787	0.158368	-0.148459	-1.06674	-0.930345	-0.798234
OVCAR-3_1	-0.279115	-0.795223	0.0527347	0.534759	-0.319809	-0.567971	0.139528	-0.650025	-0.689408	-0.262962	-0.185572	-0.148214	-0.148896	0.471038	0.573528	-0.119938	1.1025	-0.010335	-0.589813	-0.431021	-0.0753625	0.430493	7.60854	0.414872	-0.120056	-0.347604	-0.0400591	0.0662337	0.239726	-0.099501	-0.272006	0.069434	-0.208728	0.052753	-2.41868	-0.29654	-0.548069	-0.184538	0.791651	2.41066	0.0199055	-0.434933	-0.56096	0.137476	0.0487319	0.404512	0.276619	0.666792	0.469596
OVCAR-3_2	0.0322385	-0.221037	-0.0089228	-0.615174	-0.888327	0.56701	0.322207	0.951783	-0.20731	2.67524	-2.60105	-0.205039	0.218016	2.34618	0.371424	0	0.395847	0.0859325	-0.0743195	-0.334201	1.7001	0.226243	-1.24992	-0.060022	-0.220129	-0.319307	0.188956	0.703106	-0.311574	-0.92658	0.035864	0.0021745	0.0033105	-0.152931	0.443615	-0.330429	0.3613	0.905929	-4.19163	3.63606	-0.437756	-0.0093637	-2.41085	-0.298284	-0.251157	-0.053803	-0.0686817	-0.0703239	-0.204828
OVCAR-3_3	0.154303	-0.337288	0.154809	-0.631126	-0.530558	0.653258	0.391999	0.901594	-0.16659	2.76454	-1.62419	-0.287734	0.264154	1.39881	0.299639	0.162338	0.541262	0.128834	-0.08004	-0.269316	0.865391	0.219898	-1.00988	-0.0306395	-0.0883415	-0.414403	0.19722	0.605819	-0.3226	-0.879535	0.0134355	0.083659	-0.192541	0.313251	0.695807	-0.39995	0.249267	0.990235	-3.92264	3.6942	0.0435585	-0.509814	-1.8368	-0.293035	-0.227651	-0.0325255	0.0530118	-0.209809	-0.1742
OVCAR-3_4	-0.0861655	-0.924106	0.168601	0.667223	-0.205907	-0.481437	0.332581	-1.05113	-0.697245	-0.306641	-0.136442	-0.05091	-0.270845	0.872293	0.551412	0.044949	1.13349	0.0546285	-0.687698	-0.457525	0	0.549266	7.94373	0.425695	-0.11669	-0.593199	-0.0187235	0.0167342	0.483444	0.241788	-0.302162	0.140359	-0.132166	0.131218	-2.71785	-0.513246	-0.356798	-0.074742	1.14096	2.41096	-0.101635	-0.0395597	-0.85023	0.252678	0.0888634	0.3731	0.425266	0.910824	0.59547
OVISE_1	-0.496989	-0.120303	-1.4709	0.0204244	-0.0915608	0.607246	-0.03388	-0.147556	-0.402977	0.702694	-0.372758	-1.1404	0.0768595	-0.706852	0.178342	-3.98709	-0.735413	-0.300813	-0.515237	0.129525	-0.117601	0.0822235	-1.59845	-0.536903	-0.383543	0.0434531	-0.238671	-0.61186	-0.223925	-0.313293	-0.324008	-0.183461	-0.015139	-0.285375	0.411179	-0.422204	-0.289783	0.0552505	0.559462	3.14891	-0.0678545	-0.463434	2.46357	-0.550503	-0.48104	-0.465023	0.175113	-0.119808	0.378324
OVISE_2	-0.119251	-0.266609	-1.32916	0.0886535	-0.202277	0.78817	0.166525	-0.327354	-0.304236	0.775486	-0.446228	-1.04186	0.144117	1.0725	0.085346	-5.07981	-0.674151	-0.250639	-0.322129	0.0834884	0.0245935	0.183877	-1.99499	-0.525559	-0.605402	0.18538	-0.0038101	-0.579711	-0.140202	-0.336774	-0.170135	0.046795	0	-0.134797	0.121927	-0.441632	0.049163	0.380827	0.787198	3.65731	0.0982405	-0.587485	2.24878	-0.47419	-0.550444	-0.422218	0.229342	-0.18047	0.579084
OVISE_3	-0.177095	-0.136902	-1.44905	0.170362	-0.0539338	0.530535	0.12425	-0.211062	-0.271992	0.729383	-0.35211	-1.04529	0.145005	0.369207	0.114186	-5.18391	-0.629945	-0.113961	-0.271813	0.205939	-0.0210305	0.155264	-2.13504	-0.451821	-0.575657	0.211445	-0.0529215	-0.6549	-0.116408	-0.356278	-0.183478	-0.043992	0.046981	-0.258558	0.212388	-0.42072	-0.169903	0.474172	0.64636	3.75471	-0.113281	-0.604229	2.08937	-0.553888	-0.487832	-0.251397	0.296577	-0.203279	0.529368
OVISE_4	0.027668	-0.325607	-1.42491	0.366109	0.21703	0.904945	0.539405	0.176223	-0.170692	1.06442	-0.192753	-0.652217	0.281491	-9.99501	0.466917	-4.29265	-0.369024	-0.085124	-0.112885	0.456009	0.386846	0.201757	-2.04755	-0.176641	-0.175981	0.456774	0.230708	-0.523113	-3.62446	0.224583	-0.0636745	0.224378	0.301033	-0.119668	0.417706	-0.293428	-6.78479	0.549508	1.27874	3.31434	0.302652	-0.22851	2.75176	-4.07384	-0.386684	-0.0550415	0.642176	0.277833	-0.197274
OVTOKO_1	-0.0299	0.11174	0.0015861	0.0543965	-0.672101	-1.3704	0.212416	0.562261	0.457612	0.0376075	1.29432	0.498113	0.461828	-0.203274	0.070506	-3.42537	-0.140244	0.048931	0.494732	0.122125	-0.646559	-2.02961	6.89179	-0.305503	-0.0130785	0.103374	-0.0932377	-0.354194	-0.335308	-0.186074	-0.172968	0.16256	0.365717	0.035479	0.738047	0.108109	1.04596	-0.581439	2.97542	-0.0861494	0.0968585	0.11349	0.311374	-0.103988	0.18497	-0.183623	-1.04646	-2.53379	-0.350248
OVTOKO_2	-0.28921	-0.125973	-0.0938868	0.121427	-0.60592	-1.23469	0.340902	0.386712	0.504286	0.093219	1.7693	0.949329	0.574098	0.544888	0.39829	-4.27921	-0.0168716	-0.174206	0.696803	0.190943	-0.278627	-2.56577	7.17885	-0.296635	-0.293854	0.331728	0.114711	-0.49724	-0.502908	0.0384316	-0.179235	0.363059	0.355646	0.166484	0.902255	-0.026409	1.2807	-0.711102	3.75215	0.70781	0.00379	-0.423303	0.125936	-0.261261	0.241832	0.105741	-1.31065	-3.04926	-0.168236
OVTOKO_3	0.136208	-0.183496	0.19798	0.0557454	-0.696165	-2.42323	0.417249	0.474984	0.574376	0.0819364	1.59102	0.89848	0.589133	1.16671	0.30818	-4.36531	0.0588248	-0.434271	0.829715	0.215087	-0.584044	-2.55733	7.26581	-0.358855	-0.319991	0.376589	0.290582	-0.542224	-0.569178	-0.012558	-0.120326	0.36319	0.310381	0.0756029	1.0405	0.0082154	1.3033	-0.576039	4.61347	0.651126	0.239016	-0.314999	0.0936144	-0.192672	0.38343	-0.0100256	-1.31222	-2.69776	-0.211478
OVTOKO_4	0.0182645	-0.263277	0.158657	0.223978	-0.377955	-1.24671	0.456481	0.665496	0.44008	0.160698	1.55621	1.08028	0.556505	-0.429443	0.609537	-4.23691	0.0507774	-0.218354	0.768649	0.323175	0.141349	-2.09694	7.225	-0.254398	-0.114889	0.34203	0.220706	-0.544864	-0.19934	0.244945	-0.248703	0.414988	0.332904	0.20177	0.956404	-0.117609	1.22676	-0.843398	3.49212	0.404001	0.312396	-0.653793	0.001886	0.0391992	0.237972	0.182429	-1.18894	-2.55788	-0.0649569
PA-1_1	0.275967	4.5523	0.135732	-0.576662	0.803744	-0.580967	0.249322	-0.197375	-0.581418	-0.233644	0.434401	-0.343742	-0.151841	-1.19195	-0.484936	0.707804	1.11237	-0.340987	-0.415502	0.844379	-0.18709	-0.264904	6.72232	0.219515	0.321308	0.174815	-0.414978	-0.0606978	-0.297534	0.795536	0.238073	-0.406145	0.885131	0.116625	0.82726	-0.058945	-0.0498855	-0.062404	-1.07032	0.913746	0.242581	8.89572	-1.31242	-0.321001	-0.138859	0.406129	0.334224	0.0677009	-0.522561
PA-1_2	-0.0306945	3.87452	0.385081	-0.329834	1.16015	-0.575457	0.192743	-0.148002	-0.45695	-0.05502	0.609776	-0.243936	-0.206418	-0.839857	-0.0456595	0.979249	1.07468	-0.272413	-0.406503	1.04125	-0.266318	-0.175309	7.08448	0.293219	0.304839	0.206609	-0.239173	-0.196083	-0.106068	0.88705	0.036889	-0.245115	0.154938	0.133657	0.838859	-0.320667	0.0997004	0.066075	-0.552704	0.884581	0.421294	8.1842	-1.53374	-0.28221	0	-0.224809	0.518619	0.378075	-0.336556
PC-3_1	0.0418355	0.427829	-0.371506	-0.324789	-0.393174	0.174801	-0.40972	-0.343318	-0.0078475	-0.183681	-1.32107	0.170439	0.249682	0.0084623	0.24682	0.0912807	-0.357674	0.248501	0.346946	0.396905	-0.006985	0.119465	-0.503883	-0.028487	0.116331	-0.110924	-0.0037282	-0.0017348	-0.182525	0.685885	0.046226	-0.271946	0.155309	-0.0790015	-1.38554	0.129233	0.0240013	-0.272951	-0.908622	-1.19399	0	0.0610463	0.51205	0.0163992	-0.152689	0.018882	-0.145472	0.499087	0.186775
PC-3_2	0.303643	0.774825	-0.700721	-0.53225	-0.288871	0.168326	-0.425713	-0.361472	-0.004409	-0.228667	-1.45998	0.48227	0.330889	0.207354	0.256109	0.143204	-0.416548	0.098199	0.412645	0.350237	0.0877455	0.200262	-0.437946	0.0177775	-0.0400455	0.160796	-0.0370409	-0.0098013	0.206074	0.747872	0.214814	-0.019894	0.214566	-0.175231	-1.38078	0.190902	0.20181	-0.118443	-0.989568	-1.81281	-0.222459	-0.258432	0.323024	0.0062447	-0.319868	0.0181375	-0.26406	0.674278	0.523564
PC-3_3	0.0831365	0.88593	-0.75095	-0.343587	0.152555	0.315997	-0.171092	-0.142333	-0.0641795	-0.12579	-2.32584	0.74038	0.404807	0.996929	0.409502	0.317768	-0.272702	0.145561	0.506467	0.578937	0.129756	0.260664	-0.613596	0.085371	0.20649	0.202704	0.188232	0.0720222	0.187832	0.852306	0.269113	-0.0160835	0.467888	0.0043755	-1.12313	0.324474	0.354057	-0.157252	-0.642495	-1.891	-0.558954	-0.308642	0.416039	0.240106	-0.0848256	0.213369	-0.130535	0.903158	0.635451
PC-3_4	0.205644	0.498009	-0.545448	-0.384356	-0.304246	0.322189	-0.301719	-0.373211	0.067453	-0.258263	-1.27887	0.592276	0.139226	0.118543	0.270121	0.224358	-0.175631	0.129427	0.311796	0.342865	-0.0685075	0.289977	-0.157304	-0.0984295	0.112096	-0.150494	0.0919049	-0.0052443	-0.0264049	0.839987	0.126272	-0.050678	0.130257	-0.034267	-1.22691	0.137278	-0.0449825	-0.0277405	-0.983857	-1.17055	-0.0117135	0.0799038	0.384589	0.119944	-0.00891728	-0.0111215	-0.193747	0.635334	0.42679
SKOV-3_1	-0.477574	0.0348914	-0.613885	-0.193829	0.349072	0.0565319	-0.490437	0.0673003	0.182908	0.00285835	0.0838624	-0.691185	0.254249	0.159853	1.73648	-0.641169	-0.413714	0.0882668	0.255528	-0.249648	-0.354357	-1.56594	7.67903	-0.673697	-0.12609	-0.219738	0.185164	-0.334955	-0.497467	-0.16906	-0.167259	-0.115266	0.12499	-0.452113	-0.023085	-0.0911677	-0.0413164	0.0773664	4.97374	2.91032	0.0387074	-0.0735213	-0.409314	-0.306335	-0.245793	-0.152862	-0.515327	-2.24669	-0.660727
SKOV-3_2	-0.204375	-0.349455	-0.734932	-0.111243	0.572163	0.072928	-0.530485	0.0556325	0.438655	0.0009185	0.0300025	-0.695689	0.191201	0.30525	1.56372	-0.681164	-0.469804	-0.088546	0.136093	-0.322082	-0.321817	-1.65602	7.96686	-0.687052	-0.169347	0.0342161	0.0727584	-0.239352	-0.792756	-0.14515	0.0758275	0.009152	-0.06491	-0.104995	-0.123092	0.169725	0.023911	0.153228	4.85769	3.36867	-0.431015	-0.302756	-0.597843	-0.298659	0.313203	-0.0602005	-0.603994	-2.12119	-0.575487
SKOV-3_3	-0.222524	0.353202	-0.538175	-0.239088	0.12786	-0.0052235	-0.432322	0	0.349085	-0.03284	0.112613	-0.686204	0.331716	1.08742	1.44931	-0.62565	-0.294747	-0.0512835	0.243525	-0.261208	-0.313941	-1.70169	7.98985	-0.830439	-0.213037	0.0346876	0.0898952	-0.358145	-0.416164	-0.218481	0.136378	-0.0001795	0.0168435	-0.19971	-0.0145979	0.04937	0.0463143	0.240365	4.5059	3.32815	-0.002777	-0.280046	-1.96052	-0.514638	-0.421793	-0.274964	-0.608833	-2.27801	-0.728627
SKOV-3_4	-0.34848	0.0058169	-0.696086	-0.235468	0.247858	0.196007	-0.423234	0.109985	0.120199	-0.0295491	0.213287	-0.375355	0.172621	0.819959	1.61566	-0.615993	-0.221655	-0.109661	0.098424	-0.358073	-0.423951	-1.45811	7.67749	-0.830919	-0.265929	-0.258819	0.122503	-0.338645	-0.359418	-0.0177105	-0.102973	0.0494294	-0.295941	-0.408289	0.122317	-0.167914	-0.0249348	0.308138	5.21955	3.05295	0.0682119	0.0173432	-0.6206	0.109855	-0.226043	-0.207906	-0.641393	-2.11822	-0.514934
Pfeiffer_1	0.0065575	0.092557	-1.43994	0.186508	1.25659	-2.03817	0.0528075	-0.456426	-0.237226	0.145428	-0.242058	-0.756177	-0.115215	-5.3827	-5.95981	0.893837	0.0322214	0.251485	0.0263215	0.753755	0.170452	0.526036	-1.0708	0.888026	0.136708	0.0645986	0.174777	3.08217	0.754307	0.730167	0.042534	0.0214895	0.217058	1.33293	-0.306455	1.19866	-0.747066	-0.494667	-7.63562	-1.02268	0.180549	0.562467	-2.07632	0.346235	-0.243402	4.24059	1.23906	1.05139	0.37736
Pfeiffer_2	0.327746	0.815715	-1.63973	0.133904	1.54635	-2.26752	-0.064176	-0.410855	-0.158294	0.119031	-0.371754	-0.364384	0.117353	-4.08406	-5.41967	1.19015	0.0917259	0.41294	0.151191	1.12754	0.409915	0.470396	-1.23957	1.20084	0.0566495	0.353911	0.389013	4.08599	0.832189	1.35599	0.218385	0.154035	0.645248	2.08631	-0.0503365	1.74497	-0.655621	-0.69524	-7.28534	-1.62072	-0.0290045	0.0657128	-3.23813	-0.100536	0.102899	5.75255	1.48702	1.60274	0.306004
Pfeiffer_3	0.316852	0.772067	-1.47925	0.205069	1.64002	-2.23501	-0.0844805	-0.503347	-0.309223	0.130055	-0.280507	-0.354387	0.161193	-4.28987	-5.24908	1.22318	0.0840284	0.614461	0.18253	1.12833	0.3144	0.482324	-1.38243	1.10943	0.081622	0.431224	0.39225	3.61725	0.967816	1.10715	0.195876	0.177309	0.487586	2.25682	0.148434	1.63518	-0.676235	-0.691251	-7.36496	-1.475	0.176044	0.392671	-2.59058	0.1989	0.165343	5.46968	1.45335	1.57865	0.433338
Pfeiffer_4	0.092426	0.440864	-1.32381	0.176038	1.25092	-1.9927	-0.054749	-0.418181	-0.239168	0.105471	-0.117697	-0.558697	-0.104899	-4.47914	-5.94592	0.997829	0.212876	0.412616	0	0.86756	0.290982	0.637925	-0.737146	0.976035	0.0181355	0.103012	0.269146	2.99299	1.01256	0.921157	0.0321645	0.12328	0.360088	1.07529	-0.0222435	1.18731	-0.691731	-0.410898	-7.47662	-1.18928	0.336272	0.590903	-2.28332	0.573663	-0.155884	4.76475	1.33617	1.0893	0.47662
Ramos (RA 1)_1	0.124654	-0.944335	-0.0712353	0.752853	0.850697	-0.47972	0.07855	-1.01783	-0.388219	-0.0451445	-1.38362	0.162557	-0.566348	-3.61993	-4.57508	1.3437	1.58355	0.481345	-0.976817	1.65925	0.532169	0.176363	-0.460457	1.41394	0.283006	-0.130315	0.271512	0.857526	1.03699	1.99028	-0.109553	0.132749	0.337514	1.01491	-0.127368	-0.0035935	0.172027	-0.726599	-6.44067	-1.25457	-0.101584	1.04454	-2.06021	-0.0109913	-0.240901	0.798038	1.81234	0.877414	1.19836
Ramos (RA 1)_2	0.16471	-0.96964	0.1875	0.716254	0.95842	-0.419863	0.146992	-1.08584	-0.527641	-0.056902	-1.109	0.223534	-0.764697	-3.68019	-4.72078	1.44176	1.76209	0.508858	-1.05488	1.71753	0.451732	0.235554	-1.11682	1.3845	0.338274	-0.146124	0.358057	0.848605	1.09504	2.08835	-0.201952	0.107245	0.240786	1.08614	0.12083	0	0.190452	-0.757515	-7.52769	-1.38247	0.416957	1.02946	-2.18824	-0.0687938	-0.0477624	1.1916	1.85885	0.876394	1.32248
Ramos (RA 1)_3	-0.0846235	-0.853893	-0.122768	0.735232	0.986506	-0.144364	0.188484	-0.849962	-0.442541	-0.003873	-1.85271	0.135369	-0.589678	-4.10252	-5.96431	1.38689	1.54757	0.341133	-0.86036	1.78604	0.337802	0.337957	-1.11617	1.3366	0.452537	-0.149075	0.27877	0.784914	1.06969	2.09514	-0.174088	0.0015185	0.326611	0.720662	0.168204	-0.065473	0.032253	-0.437084	-6.95185	-0.86587	0.497414	0.899132	-2.01377	0.366731	-0.1225	1.0138	1.74729	0.849123	1.39405
REC-1_1	0.439593	-0.464523	-1.88477	0.373312	-0.172809	-1.757	0.662097	0.744194	0.234666	1.18075	0.99791	0.690906	-0.446781	-6.15527	-4.18236	1.17476	-1.04648	0.149432	-0.534025	2.15159	-0.0090005	1.24748	-0.133756	0.713314	1.42908	0.339209	0.096077	1.00331	0.669244	2.23672	-0.423515	-0.322415	0.09266	-0.456797	-1.47629	0.309816	-1.91253	-0.899362	-5.55223	-1.23415	0.391543	3.85134	-0.424418	0.0608917	0.630946	0.851737	1.19179	1.20907	2.33839
REC-1_2	0.468324	0.125536	-1.88959	0.289337	-0.293177	-1.6298	0.805658	0.759647	-1.40338	0.776116	0	0.87509	-0.538048	-5.00997	-3.62164	1.17873	-0.87335	0.111043	-1.22734	1.94503	-0.01382	1.49922	-0.138575	0.378028	0.29509	0.22342	-0.332247	1.03247	0.398347	2.47827	-0.698054	-0.327234	0.170488	1.73156	-1.48111	-0.379868	-2.20962	-0.904182	-5.31194	-1.23896	0.829749	3.91054	-0.429238	-0.0510378	0.626127	0.872925	1.24161	1.48758	1.96987
REC-1_3	-0.349013	-0.534218	-1.72994	0.572301	-1.10902	-1.74054	0.850208	0.321103	0.168723	1.20958	1.93184	0.819899	-0.818319	-6.94476	-4.08072	1.04786	-0.739426	0.348017	-0.845005	2.01083	0.145834	1.36898	0.0210785	0.971958	1.5195	0.392717	-0.0864015	0.904945	0.692665	2.54791	0.0567	0.97838	0.386659	-0.125223	-1.32146	-0.220214	-1.34	-0.744528	-5.1456	-1.07931	0.5514	4.19365	-0.269584	0.983736	0.78578	1.80198	1.35282	1.63196	2.46588
RERF-Lc-MS_1	0.204448	0.856162	-0.733804	0.220329	-0.479422	-0.0048168	-0.283449	-0.511853	0.0024472	-0.47971	0.186909	-0.334905	0.112675	0.733393	0.262944	-0.394994	-0.184342	-0.439189	0.160422	0.167274	1.09686	-0.747749	6.325	-0.293491	-0.167513	-0.120166	-0.0749241	0.169209	-0.616472	-0.582651	0.138154	-0.187777	-0.51578	-0.308646	-0.462402	0.503378	-0.336035	-0.49166	0.602982	2.83225	-0.599786	6.72219	1.87274	0.190081	0.364591	1.27143	-0.558404	-1.33823	-0.697439
RERF-Lc-MS_2	0.180993	1.22334	-1.00007	-0.104282	-0.785935	-0.218016	-0.514953	-0.681375	0.146151	-0.66357	0.383558	-0.730586	0.112675	-0.136869	0.0775005	-0.458906	-0.345523	-0.594209	0.242817	-0.130942	1.14486	-0.822794	6.41298	-0.350594	-0.48509	0.0739404	-0.0726987	0.230958	-0.812555	-0.800648	0.269461	-0.147631	-0.715069	-0.30903	-0.356831	0.771823	-0.642898	-0.62711	0.113857	3.06897	-0.938727	0.452501	1.80988	-0.0008151	0.404492	1.29361	-0.799113	-1.67277	-0.923194
RKO_1	0.147736	0.245985	-0.0740701	-0.865119	-0.10221	-0.012856	-0.554302	-0.138376	0.163353	-0.0659845	0.0917585	-0.548338	-0.515482	-0.622446	-2.43875	-3.76085	0.79787	-0.315541	0.132126	-0.0556229	0.388931	-0.101997	7.95858	0.520822	0.89593	-0.121469	-0.220974	-0.416502	-0.329802	0.973552	0.410465	-0.333994	0.469278	-0.118979	0.768886	-0.0378015	0.347347	-0.842858	0.432362	0.634123	0.201953	-0.241373	-0.108763	0.0307497	1.11402	0.510375	-0.268591	-0.0621616	0.717487
RKO_2	0.247378	-0.676017	0.0383083	-0.68905	0.116726	-0.0841695	-0.523721	0.018793	0.2856	0.189908	0.175751	-0.36937	-0.285275	0.441615	-3.15601	-4.82675	0.979055	0.0979745	0.294487	-0.127548	0.008469	0.234228	8.70466	0.804742	0.798378	0.227834	-0.0493045	-0.416731	-0.268085	1.24924	0.408003	-0.107798	0.239223	0.423988	0.312399	0.060116	0.580367	-0.648244	0.69214	0.0398731	-0.341461	-0.57129	-0.114636	-0.0163788	1.14151	0.027036	-0.18859	0	1.07985
RKO_3	0.083533	0.0053325	0.343251	-0.826179	0.12057	0.014698	-0.382194	0.0871955	0.191597	0.175707	0.108207	-0.184058	-0.166105	1.24926	-2.98532	-4.6736	1.10749	0.161795	0.403126	0.0170776	0.0536075	0.281849	8.95293	0.806145	0.877433	0.269009	0.0352554	-0.525252	0.025295	1.39183	0.448089	-0.142306	0.403623	0.298141	0.938192	-0.0658365	0.621083	-0.660564	0.915698	-0.588044	0.0998705	-1.12445	-0.139178	-0.0402593	1.19341	0.0814885	-0.111299	0.177855	1.03496
RPMI 8226_1	-0.089773	0.125869	-0.0079143	0.753587	0.950605	0.668644	0.702206	-0.572673	-0.518186	0.296245	-1.42386	1.14203	-0.146718	-2.80281	-4.39825	0.175143	0.816657	0.351782	0.091625	1.99699	0.0328475	-0.141168	-0.71178	-0.16149	0.290465	0.598481	0.477936	1.55083	-0.364182	0.0166898	0.209089	-0.237144	0.178468	1.26744	-0.153644	1.88353	0.375146	0.0592205	-4.96415	-1.05713	0.650716	0.363258	-1.47781	0.224911	0.29192	3.26738	1.70501	1.70516	0.979736
RPMI 8226_2	0.3043	0.029708	0.0124282	1.04773	1.30494	1.12432	0.480245	-0.536018	-0.719067	0.270985	-3.08441	1.87189	-0.352021	-1.55644	-2.59788	0.618349	1.1612	0.964796	-0.27407	2.3133	0.377104	-0.71397	-0.433098	-1.91448	-0.142133	0.659098	0.149514	1.52401	-0.380673	-0.625279	0.212194	0.318676	0.462977	1.58943	0.183282	2.41324	-1.16057	-0.278326	-4.06265	-2.73051	0.658932	0.574311	-0.914851	0.640172	0.677778	3.47439	2.27474	2.31299	1.3426
RPMI 8226_3	0.41921	0.254548	-0.135577	1.11201	1.67297	1.14577	0.213663	-0.390473	-1.35001	0.354598	-1.55691	1.92929	-0.310081	-1.7382	-3.0778	0.877917	1.15763	0.333267	-0.452632	2.40317	0.307737	-0.748634	-1.6348	-1.87891	0.267703	0.72324	0.303992	1.5898	-0.225759	-0.0882544	0.188333	0.699871	0.529427	1.77584	0.420705	2.4364	-1.11339	-0.469482	-4.28064	-3.30928	0.652559	-1.3324	-0.986192	0.581324	0.879603	4.50875	2.33284	2.34072	1.24933
SHP-77_1	0.166716	0.801938	0.0907792	-0.629866	-0.199848	-1.20458	0.198993	0.127604	-0.217298	0.254692	1.74297	0.806167	0.309794	-3.36949	-5.36832	0.762485	0.746102	-0.350533	0.266135	0.522806	-0.104949	0.742014	-1.25723	0.248512	0.225243	0.435036	0.367167	0.586551	0.0999006	0.542026	0.490184	0.109232	-0.272796	0.0597895	-0.988194	0.655806	-0.345584	-0.645563	-7.32745	-0.931702	0.089004	0.442839	-2.64805	10.5125	-0.31652	0.244496	0.0774733	0.124634	0.372971
SHP-77_2	0.291561	0.309829	0.207131	-0.575963	-0.03122	-1.1364	0.249056	0.0598575	-0.045285	0.245394	2.01329	1.04309	0.324989	-2.9023	-8.2338	0.825929	0.725261	0.319175	0.261508	0.379343	0.169533	0.931512	-1.77136	0.277801	0.0814805	0.510358	0.384627	0.768622	-0.00837795	0.585044	-0.265439	0.280938	-0.145758	0.386062	-1.0969	0.674399	-0.368984	-0.469214	-9.55048	-0.738308	-0.363106	0.0843288	-2.38527	10.6806	0.0562758	0.348768	0.12985	-0.0709981	0.468732
SHP-77_3	0.137806	0.98478	0.355494	-0.626798	-0.317493	-1.17208	0.314951	-0.0265715	-0.231449	0.195054	1.87875	1.09532	0.470621	-2.40566	-5.31291	0.907292	0.886546	0.347789	0.312326	0.42431	0.0418815	0.892297	-1.31095	0.150172	0.0215865	0.452859	0.469714	0.605535	0.326962	0.980558	0.551022	0.087735	-0.288921	0.194032	-0.989673	0.613235	-0.323607	-0.603695	-5.91573	-1.10814	0.154532	-0.178223	-2.80696	11.1501	-0.0687686	0.174317	0.0679758	0.0350191	0.409202
SNB-19_1	0.145977	-0.400008	-0.190364	0.292558	-0.45018	0.163898	0.766284	0.441935	0.21961	0.352976	1.22641	0.542143	0.165958	1.54672	1.07979	0.201635	0.146774	-0.0655615	0.0879605	0.155886	-0.132498	0.137546	7.98898	0.173886	0.092351	0.0572166	0.135643	-0.324012	-0.289953	0.422591	0.101778	0.143382	-0.0347605	-0.0976075	-0.0165285	-0.188658	-0.747794	0.181567	3.55611	0.950628	0.027879	0.0801843	0.651037	-0.154605	1.12248	-0.292172	-0.440654	0.327828	0.307857
SNB-19_2	-0.0393805	-0.680407	-0.478238	0.338792	-0.285918	0.0311201	0.753503	0.348057	0.312638	0.318445	1.41699	0.313155	0.126315	0.214454	0.809495	0.183448	-0.0091146	-0.128637	0.0391515	0.0472767	0.088302	0.267662	8.05011	0.202312	-0.084046	0.0810396	0.123958	-0.375549	-0.45773	0.355114	0.129738	0.126132	-0.0412855	0.139966	-0.333533	-0.189004	-0.805753	0.412141	2.67137	1.57298	-0.325777	-0.167844	0.604623	-0.325129	1.11409	-0.171303	-0.554258	0.109135	0.486495
SNB-19_3	-0.223105	-0.557866	-0.0877863	0.188546	-0.703889	0.0543876	0.831955	0.210007	0.157375	0.231431	1.21843	0.416334	0.16505	1.74527	0.693738	0.192607	0.115416	-0.323443	-0.000327	0.061654	-0.131592	0.116576	8.15942	0.0497805	-0.102666	-0.0368829	0.122896	-0.552086	-0.265816	0.434628	0.0428545	-0.031502	-0.079535	-0.017018	-0.10462	-0.435074	-0.828808	0.398635	3.19711	0.717893	0.108915	-1.11345	0.418341	-0.738107	1.26822	-0.305049	-0.621412	0.185858	0.220737
SNU-1_1	0.414135	0.569142	0.390822	0.166544	0.915022	-0.653071	0.181451	0.186676	0.8837	-0.017739	-1.52208	0.032324	-0.152078	-4.8265	0.603087	-3.6316	1.28184	0.34776	0.435008	-1.1894	0.015247	-0.924028	-0.421847	0.519355	0.327953	0.476301	0.130491	0.290059	-0.129194	0.916396	0.413723	-0.526231	0.23235	-0.0835115	-0.633864	0.619528	-0.109962	-0.596971	-7.56228	0.274182	0.128051	0.32709	-2.16864	0.223032	0.127212	0.18336	-0.924808	-1.56618	-0.657641
SNU-1_2	0.270807	0.702465	0.795508	0.233787	1.27883	-0.536858	0.308694	0.228902	0.936364	0.195744	-1.8234	0.61671	0.143241	-4.20616	0.651734	-4.78041	1.49519	0.299735	0.487894	-1.79733	0.149576	-0.825568	-0.87287	0.74523	0.261255	0.825594	0.417382	0.384772	-0.173286	1.28205	0.603598	0.0266595	0.113915	0.553679	-0.363687	0.913145	0.139262	-0.426807	-7.21407	-0.872104	-0.124377	0.0905193	-2.69887	0.26713	0.128919	0.39509	-0.871706	-1.5666	-0.29234
SNU-1_3	0.298743	0.113537	-1.08218	-0.994537	-2.40114	-2.30478	0.570345	-1.57848	0.363274	-1.19608	-0.0571105	-3.44079	-0.170564	-6.29701	-3.43297	-2.12681	-0.917896	0.918452	-0.761736	-0.626568	0.793589	-0.719958	1.06	-1.71732	0.220391	0.500145	-1.06225	-0.49849	1.20576	-2.8039	0.109355	0.593739	0.864499	-0.557786	-0.6737	0.427542	-1.95457	-0.0967725	-4.74964	-0.256705	0.0907755	1.54532	0.378171	0.756372	1.43354	1.65433	0.138951	-2.51677	-2.26557
SNU-16_1	-0.0643681	2.92126	0.0950237	0.0608734	0.207336	2.18157	0.320028	-0.701741	-0.26279	-0.429691	-1.4436	-0.977479	0.112675	0.908525	0.10751	-0.06513	0.515052	-0.0428641	-0.026271	-0.453452	-0.449716	-0.629665	-0.90567	0.139415	-0.166323	0.028991	0.0115004	0.526829	-0.346137	0	0.0730934	-0.40119	-0.595202	0.824122	1.15473	0.876305	0.0834879	0.716082	-7.43816	-1.04795	0.0505024	0.137917	0.0985474	-0.0465544	-0.152534	0.0239644	-0.668289	-1.25558	-0.712658
SNU-16_2	0.527552	3.0593	-0.0529553	-0.147353	-0.0956348	1.37544	-0.530415	-1.37141	-0.226695	-0.913288	-1.70856	-1.45358	0.015656	-0.864305	-0.475119	-0.29311	0.2611	2.13547	-0.353236	-0.75249	0.974529	-1.07894	-1.15547	-0.214834	-0.459846	0.0301712	-0.35611	0.246265	-0.577149	-0.17652	-0.0906231	-0.039678	-0.763345	1.10605	0.641847	1.17294	-0.46152	0.479266	-7.17617	-0.421349	-0.772197	-0.11887	-0.159249	-0.144028	-0.453576	0.876534	-0.979393	-1.56425	-0.961544
SNU-16_3	-0.110861	3.83491	0.735227	0.0981005	0.476879	2.47697	-0.125407	-1.01242	-0.416382	-0.643478	-2.27603	-0.799013	0.316542	0.848165	-0.250113	0.0967882	0.656686	0	-0.0208194	-0.498784	-0.0852685	-0.85192	-2.0757	0.0208105	-0.324692	0.239778	0.0251067	0.335887	-0.302627	0.218531	0.0766005	0.157175	-0.629912	1.13734	1.6904	1.17687	0.124663	0.695412	-8.06911	-1.65252	0.0522155	-0.108328	0.0274305	-0.133009	0.339678	0.0484285	-0.910425	-1.16058	-0.832759
SNU-5 ZQ_1	-0.0047985	0	-0.256664	-0.015679	-0.482146	1.3582	0.124725	-0.320905	-0.0534445	-0.642254	-1.28124	-0.422951	0.0050686	1.22748	1.24133	-4.21145	0.775351	-0.103272	-0.0109925	0.0973865	-0.015982	-1.01777	6.39263	0.062659	-0.19389	-0.0510414	0.0595278	-0.21791	-0.146057	-0.874502	-0.099519	2.07835	-0.114808	-0.0818785	-0.323766	0.441531	1.40287	-0.472533	4.01184	-1.37577	0.039283	0.12659	1.41938	-0.0299598	0.611201	-0.231058	-1.06308	-0.204862	-0.649921
SNU-5 ZQ_2	-0.334066	-0.078252	-0.68105	-0.19166	-0.31193	1.32846	0.24487	-0.412335	-0.365569	-0.725576	-2.04258	-0.419311	0.0562576	1.22347	1.77167	-4.74127	0.960841	-0.847148	0.0220155	0.330505	-0.094677	-0.921313	6.73827	0.148719	-0.234087	-0.0470994	-0.0731461	-0.299212	0.0635586	-0.780456	-0.022184	2.0546	-0.0509965	0.0365635	-0.441216	0.465501	1.8747	-0.571458	4.7523	-2.11644	0.037161	-1.46638	1.48771	-0.298193	0.290613	-0.124726	-1.25851	0.186181	-0.698796
SPI-801_1	-0.029224	0.101856	0.202893	0.24185	0.814477	0.278724	-0.756225	-0.588668	-0.288531	0.0891065	-1.2302	0.131024	-0.365649	-3.14185	-0.528212	0.86841	0.547866	-0.206223	-0.227087	-0.0209609	-0.44075	-0.254597	4.48535	-0.350888	0.706943	-0.199669	-0.0691901	1.02545	0.213866	-0.933341	1.54032	-0.537293	-0.259035	-0.100938	2.11261	-0.246557	0.091964	-0.95667	-6.0992	-0.551189	-0.21186	9.29949	-2.21349	-0.144724	-0.010415	-0.201672	0.005488	0.805855	1.2014
SPI-801_2	-0.15224	0.247553	0.12232	0.333877	0.566329	0.707016	-0.996494	-0.815299	-0.256062	0.0186115	-1.32959	0.266387	-0.258967	-2.50782	-0.714248	0.625373	0.406065	-0.206687	-0.330792	-0.0335407	-0.425677	-0.339502	4.51929	-0.371883	0.62113	-0.104848	-0.0124703	0.952742	-0.31903	-0.807697	1.67352	-0.238603	-0.148662	0.341063	1.41301	-0.0803085	0.0589214	-1.22583	-7.69964	-0.537109	-0.517054	9.83484	-2.77378	-0.186144	0.0564647	-0.237306	-0.0927511	0.878818	1.54473
SPI-801_3	-0.191489	0.453026	0.686979	0.0805853	0.481899	0.739711	-0.862843	-0.616423	-0.289214	0.077161	-1.19098	0.247619	-0.23493	-2.41883	-1.11521	1.07365	0.628687	-0.154964	-0.241722	0.0435433	-0.401105	-0.258903	4.25506	-0.403325	0.772499	-0.0459844	0.108978	0.857179	0.304965	-0.741423	1.83613	-0.1745	-0.178631	0.254426	2.55334	-0.165092	-0.0374875	-1.02095	-6.44914	-1.24234	-0.368388	9.61791	-2.70702	-0.232086	0.129592	-0.267962	0.0766874	1.19439	1.2664
SW579_1	-0.164144	-0.269933	0.0312697	0.0033225	0.192925	0.985333	-0.197382	-0.687092	-0.226925	-0.93233	-1.0076	-0.589667	-0.0681559	0.454639	2.35491	-0.357204	0.0895599	-0.061109	0.166532	-0.862635	-0.0867475	-1.68097	6.44481	-0.0633585	-0.169893	-0.133281	-0.191974	-0.0489093	-0.165614	-0.88784	-0.0508385	-0.27025	-0.284472	-0.091892	-0.278814	0.194774	-0.316727	0.876951	3.09907	-1.19643	0.234565	0.0456718	1.86393	-0.0001163	0.0721899	0.354731	-0.454395	-2.01698	-0.348833
SW579_2	-0.023673	-0.223948	0.503113	0.0776485	0.288318	1.58676	-0.143997	-0.706986	-0.272479	-1.07684	-0.912948	-0.330058	0.0943121	1.96852	2.44094	-0.360239	0.11937	-0.133847	0.21337	-0.909716	0.14762	-1.80225	6.69445	-0.215273	-0.35277	-0.129545	0.0434947	-0.302059	-0.121224	-0.766302	-0.0069325	-0.133214	-0.100192	-0.013315	-0.167424	0.324775	-0.195105	1.18354	3.35206	-1.66758	0.0860835	0.0270658	2.23636	-0.11665	0.200363	-0.0147075	-0.522563	-1.93511	-0.223064
SW579_3	0.104651	-0.253524	0.417403	0.0670085	0.589628	1.50227	-0.138878	-0.824137	-0.325384	-1.14255	-1.19376	-0.323839	0.0704081	1.85294	2.26481	-0.441727	0.0181219	-0.017146	0.125453	-0.904193	-0.108442	-1.91262	6.57225	-0.291166	0.0135745	-0.123383	0.0475891	-0.163051	-0.272674	-0.781421	-0.0709935	-0.040482	-0.162502	0.059235	0	0.242934	-0.134622	1.11327	3.56196	-1.62411	-0.120176	-0.0646192	2.09556	0.148144	0.119195	-0.0576805	-0.600347	-1.86016	-0.299265
SW900_1	0.116775	0.784508	-0.677001	-0.0810905	-0.935087	0.19909	-0.355609	-0.104029	0.26119	-0.0281475	-0.132909	0.426219	0.370812	0.0396128	0.259519	-1.21887	-0.0783661	-0.013229	0.0901324	-0.528118	-0.255215	-0.774564	5.48115	0.349486	-0.524381	0.27679	0.169784	0.521052	-0.468066	-1.04964	0.414681	0.034037	-0.378525	-0.43469	-0.337393	0.677824	0.494813	0.135123	2.50014	-0.808284	-0.525903	0.642053	1.58417	-0.115004	2.2713	-0.0102825	-0.381748	-0.840832	-1.00575
SW900_2	-0.197162	1.28277	-1.07836	-0.138496	-0.499256	0.236947	-0.160897	0.210045	0.0899465	0	-0.098921	0.435915	0.446835	1.24701	0.430374	-1.31275	0.0090954	-0.0117315	0.098424	-0.499273	-0.115079	-0.741959	5.67301	0.4263	-0.644919	0.443758	0.168757	0.381682	0.0382055	-1.21623	0.438341	0.0875965	-0.200663	-0.461736	-0.199009	0.94489	0.654427	0.438047	2.90977	-1.41746	-0.518173	-0.11517	1.68611	0.0317072	0.432892	0.4888	-0.509213	-0.869046	-1.07444
T47D_1	-0.230089	0.931241	-0.432641	-0.129659	0.903983	-0.436792	-0.0159007	0.246994	-0.0490407	-0.298122	-0.0927492	-0.536184	0.0625651	-1.12779	-4.17476	-1.01853	-0.332187	-0.204698	0.347289	0.0178352	-0.806425	-0.186647	-0.655615	0.0296068	-0.578269	0.212174	0.0354927	0.482802	-0.343688	-1.32146	0.26824	-0.516764	-0.0876657	-0.283418	-0.858148	0.582338	-0.673259	-0.0755362	-7.38786	0.0340169	-0.218209	0.0551441	-0.458491	-0.0487	-0.550844	-0.152639	-0.0335869	0.0565387	0.14343
T47D_2	-0.17904	1.29111	-0.14665	-0.034315	0.701841	-0.14023	-0.0763805	0.093054	0.0313635	-0.319841	-0.245427	-0.35927	0.306485	-0.618567	-6.57456	-1.05737	-0.25914	-0.0940775	0.490593	-0.0928733	-0.248619	-0.117547	-1.17318	-0.030766	-0.8217	0.631712	0.182766	0.49253	-0.230459	-1.20926	0.558184	-0.259182	0.0732755	-0.0533955	-0.890834	0.968479	-0.61928	0.036672	-7.80922	-0.0974579	-0.187264	-0.232894	-0.500873	-0.225779	-0.702426	-0.18618	-0.0396649	0.190306	0.46641
T47D_3	-0.061976	1.22992	-0.198307	0.0385005	0.646791	-0.272827	0	0.178746	0.053288	-0.288415	-0.0205145	-0.426349	0.169814	-0.576864	-5.71199	-1.0038	-0.261622	-0.087186	0.434859	0	-0.0934505	-0.0719005	-1.27845	0.0620905	-0.654397	0.503787	0.183495	0.385887	-0.185509	-1.21641	0.458251	-0.18583	0.158626	-0.172802	-0.850346	0.836306	-0.56355	0.170319	-7.466	-0.677555	-0.220165	-0.129511	-0.570855	-0.149342	-0.699338	-0.232758	-0.0106622	0.0330974	0.318168
TF-1_1	-0.0959965	0.526807	0.0913023	-0.031172	0.1642	0.234867	-0.506629	-0.372622	0.178314	-0.121613	-1.3581	0.255041	-0.0414198	-2.38123	-1.44162	1.173	-0.680098	0.0702085	-0.218865	0.0558565	-0.104427	1.02201	4.97818	0.32376	0.359195	0.131157	0.04878	0.68829	-0.193034	0.758821	0.264329	-0.171254	-0.0905095	0.19243	-0.233195	0.475112	-0.047765	-0.655386	-6.97648	-1.1223	-0.254546	11.3895	-2.33604	0.219907	-0.887284	0.185456	0.444239	1.32633	0.261591
TF-1_2	0.30952	0.975098	0.410262	-0.284442	0.0904547	0.371453	-0.483135	-0.520051	0.153003	-0.141925	-1.04509	0.404003	0.0036553	-1.4625	-1.62205	0.920718	-0.742592	-0.0222065	-0.0396564	0.0626817	-0.013699	1.23864	4.80174	0.469456	0.242061	0.347224	0.0641741	0.763528	-0.140985	0.80384	0.312434	-0.0231685	-0.276633	0.0715015	0.0839326	0.610471	0.204096	-0.679625	-7.04119	-1.79317	-0.262725	12.9345	-2.71868	0.638558	-0.588084	-0.248778	0.407303	1.74985	0.17399
TT_1	0.0951314	0.187768	-0.384166	0.149159	-0.744544	0.626449	-0.17623	0.30324	0.190636	0.494882	1.5748	0.810163	0.295671	-8.09465	-5.67512	0.401501	-0.423674	0.0193123	-0.473098	0.0344192	-0.253037	-0.77691	-0.861932	0.667496	-0.00639215	0.402152	0.144984	0.252642	-0.829004	0.277415	0.258588	0.0718194	-0.398867	-0.175818	-0.827476	0.31583	-0.860408	-0.0567231	-7.57497	1.3459	-0.421211	0.338762	0.336147	0.09627	0.621418	0.116609	-0.578175	-1.32349	-0.687883
TT_2	-0.292741	1.11737	-0.608812	0.156494	-0.342007	0.6403	-0.0463335	0.510365	0.0134645	0.617231	1.77393	0.69748	0.828799	-7.98724	-5.5262	0.552787	-0.392196	-0.346703	-0.374007	0.0848362	-0.334741	-0.806501	-1.74867	0.801	-0.066721	0.729186	0.268807	0.247739	-0.735364	0.346353	0.330642	0.189586	-0.35172	-0.250401	-0.423706	0.360445	-0.731341	0.206819	-7.78942	1.09935	0.033752	-0.365351	0.277852	0.0663652	0.701588	0.218143	-0.833874	-1.26226	-0.784886
U-2 OS_1	0.255602	-0.922617	0.133057	0.0910235	-0.0311718	-0.656826	0.503196	0.414772	-0.344735	0.0954645	1.41092	0.202983	-0.0442	1.65013	-0.298546	0.709391	0.486472	0.222542	-0.301895	0.192943	-0.461761	0.485266	8.32241	-0.295716	0.282807	-0.501073	-0.490391	-0.547688	0.285873	0.30128	-0.432808	-0.663767	0.42219	-0.10107	-0.00504213	-0.978633	-0.220782	0.148797	1.97016	2.36649	0.123014	-0.332371	0.244804	-0.238591	-0.322914	0.11087	0.559148	0.869243	0.666728
U251_1	-0.034702	-0.58116	0.529755	0.0986645	-0.0994586	-0.672153	0.447633	0.325931	0.414862	0.282187	0.647456	0.902544	0.294714	1.66237	2.17469	0.382452	1.39295	0.365061	0.487357	0.371017	-0.0041465	0.286403	10.1643	0.207597	0.0015975	-0.18662	0.0359494	-0.617327	0.03104	0.92887	-0.170185	0.221916	0.164954	0.128956	0.237628	-0.615598	-1.1253	0.324898	5.25048	-0.52089	0.356683	-0.0788432	0.507915	-0.233673	0.473552	-0.30075	0.0254648	0.74874	0.190115
U251_2	-0.109108	-0.594619	0.287399	0.0574895	-0.198208	-0.778155	0.200127	0.286857	0.368456	0.204907	0.844951	0.543056	0.212523	1.6733	1.69175	0.336438	1.20368	0.028186	0.392741	0.284958	0.119698	0.227166	9.78383	0.289	0.108115	-0.196514	-0.0107349	-0.641837	-0.0411419	0.454	-0.215692	0.130359	0.355752	0.061027	0.0546689	-0.567894	-1.28247	0.374072	5.09608	-0.483061	0.0960245	-0.380386	0.431219	-0.141271	0.457879	-0.159165	0.0041928	0.381309	0.047718
U-87 MG_1	0.199135	-0.381922	0.503004	0.565769	-0.594505	0.469383	0.197839	0.336985	0.301138	0.316985	1.18693	-0.119647	0.11597	1.30096	2.32417	-0.0909045	1.1327	0.506474	0.752043	-0.390664	0.0174455	-0.0372515	7.4043	0.327993	0.102721	0.0557621	-0.0201022	-0.468515	-0.125351	-0.0966322	0.0258115	-0.069251	0.054672	-0.005121	-0.10384	-0.202013	0.138415	-0.146901	4.08487	-1.21295	0.331267	0.251791	1.035	-0.19092	0.29395	-0.0717735	-0.597597	-0.850924	-0.210195
U-87 MG_2	0.131906	-0.499621	0.431286	0.693926	-0.308024	0.780893	0.184093	0.283345	0.351129	0.241636	1.46412	0.135104	0.23036	0.61575	2.29448	-0.17386	1.29639	0.462182	0.858827	-0.630216	0.0464481	-0.158223	7.9057	0.24681	-0.0541359	0.0250947	-0.0232601	-0.639483	-0.212539	0.195351	-0.0173419	0.0166646	0.208603	0.203228	0.0608146	-0.26862	0.182439	-0.316123	3.81772	-1.86213	-0.0542849	-0.839585	1.06113	-0.374369	0.892796	-0.16141	-0.705773	-0.883641	-0.0767408
U-87 MG_3	0.105013	-0.481223	0.802415	0.637807	-0.479493	0.768011	0.305979	0.283128	0.234173	0.254871	1.32571	0.236262	0.244206	1.69717	2.11783	-0.0732811	1.51742	0.466334	0.835028	-0.543244	0.0512029	-0.196717	7.86543	0.159852	0.0791729	0.0852185	0.0256251	-0.818852	-0.129259	0.169134	-0.0104281	0.0455844	0.238875	0.139502	0.108833	-0.543721	0.115792	-0.176826	4.11963	-2.08899	0.373964	-0.54749	0.976061	-0.283011	1.1073	-0.231778	-0.709661	-0.6987	-0.295167
UM-UC-3_1	0.156398	1.00321	0.350656	-0.388348	-0.0354937	1.09878	-0.158085	0.357899	0.240283	0.0733495	0.686119	-0.389859	0.4933	0.73913	0.353937	0.365901	0.126427	0.496425	0.765628	1.28988	0.0647595	-1.22879	7.00847	0.684936	0.0904455	0.447695	0.325973	0.67276	0.027068	0.259945	0.698777	-0.173556	0.435807	0.05681	-0.528228	0.662875	0.702566	-0.588568	1.76419	-0.355124	0.116639	0.427296	-0.882512	0.145249	0.0962072	-0.266493	-0.698072	-1.25211	-0.402375
UM-UC-3_2	0.102363	0.377273	0.479785	-0.392502	0.0662801	1.27597	-0.04687	0.367399	0.244425	0.0618565	0.698809	0.165504	0.311679	1.29018	0.606234	0.562427	0.344394	0.194511	1.00455	1.61065	-0.0338385	-1.2904	7.34349	0.655737	0.0749035	0.515091	0.465633	0.409618	0.127348	0.689098	0.719261	0.207385	0.279481	0.051327	-0.744022	0.667988	0.643075	-0.429519	2.90032	0.758644	-0.351996	-0.0327832	-1.62466	0.0082227	0.442548	0.0110765	-0.756542	-1.03351	-0.324741
[truncated: 182 more columns]

## Sheet: RPPA_phosphoproteome
Cell line_Replicate\Protein_Phosphorylation Site	4E-BP1_pS65	4E-BP1_pT37_pT46	Acetyl-CoA_Carboxylase_pS79	Akt_pS473	Akt_pT308	Akt1_pS473	AMPKalpha_2_pS345	AMPKalpha_pT172	ATM_pS1981	ATR_pS428	AURKA_pT288	B-Raf_pS445	Bad_pS112	c-Jun_pS73	C-Raf_pS338	Catenin-beta1_pS33_pS37	Catenin-beta1_pT41_pS45	CDK1_pY15	Chk1_pS345	Chk2_pT68	EGFR_pY1016	EGFR_pY1068	EGFR_pY1173	eIF4E_pS209	ErbB2_pY1248	Estrogen_Receptor-alpha_pS118	FAK_pY397	FoxO3a_pS318_pS321	Glycogen_Synthase_pS641	GSK-3alpha/beta_pS21_pS9	GSK-3beta_pS9	H2AX_pS140	HER2_pY1196	HER2_pY1222	Hsp27_pS82	IGF1R_pY1135_pY1136	JUN_pS63	LCK_pT505	LRP6_pS1490	MEK1/2_pS217_pS221	MERIT40_pS29	mTOR_pS2448	Myosin IIa_pS1943	NF-kappaB p65_pS536	p27/KIP 1_pT198	p38_MAPK_pT180_pY182	p44/42MAPK_pT202_pT185_pY204_pY187	p44/42MAPK_pT202_pT204	p44/p42MAPK_pT202_pY204/p42_pT185_pY187
293T_1	0.172661	0.273667	0.535141	0.777696	0.0400928	-0.276793	-0.388208	0.592438	-0.0365867	0.059813	-0.0586947	-0.0777939	0.195295	0.307669	-0.416278	0.2534	-0.225667	0.122124	0.26575	-0.0353882	-0.045864	-0.607806	0.125818	0.0072215	-0.0653527	-0.0447242	-0.187177	0.491755	-0.0808432	0.0678658	0.0663373	-0.336161	-0.102456	-0.0970517	-0.344627	0.187318	1.43598	0.157635	0.54981	-0.147195	0.827487	0.0182783	-0.491876	0.0667103	0.206537	-0.330562	-1.40941	-0.378548	-0.951219
293T_2	0.117152	0.506756	0.774459	0.587148	0.268307	-0.241881	-0.138717	0.974444	-0.344315	0.139966	-0.0626065	-0.137528	0.131628	0.538743	-0.506211	0.290647	-0.20445	-0.0842878	0.235834	-0.077799	-0.00968275	-0.965537	0.1632	0.0288277	-0.391632	-0.21964	-0.361821	0.696003	0.196561	0.033159	-0.0140215	-0.699109	-0.364188	-0.148508	-0.35745	0.136186	1.48516	0.069156	0.807801	-0.43517	1.49916	0.495057	0.0771541	-0.185124	0.210777	-0.421891	-1.16292	-0.634763	-2.20978
293T_3	0.0576844	0.432941	0.652672	0.399391	0.241926	-0.479734	-0.295553	0.970734	-0.22164	-0.038318	-0.392616	-0.360523	0.130898	0.251977	-0.463279	0.151604	-0.0165987	-0.0265973	0.118199	0.0665563	-0.0261135	-0.945991	0.0911008	-0.031922	-0.482502	-0.322421	-0.574377	0.475905	-0.153337	-0.0325567	-0.152974	-0.445423	-0.39058	-0.119923	-0.586334	-0.0310392	1.33905	-0.0208807	0.448921	-0.627129	1.48661	0.230394	0.0989834	-0.0624162	-0.00727423	-0.481334	-1.05638	-0.766243	-1.7247
293T_4	0.135016	0.546548	0.549121	0.47794	0.358797	-0.0311185	-0.507706	0.70063	-0.249094	0.213352	-0.135952	-0.175325	0.0529788	0.49977	-0.543857	0.144494	0.0770695	0.0888922	0.250663	0.0119345	0.0440868	-0.46657	0.130839	-0.0879958	-0.278364	-0.0989445	-0.271079	0.672457	0.101924	0.177216	0.020374	-0.638234	-0.359874	-0.069074	-0.384991	0.145995	1.60116	-0.0274015	0.698995	-0.453828	1.09998	0.094055	-0.0201984	-0.054066	0.212453	-0.321064	-1.32337	-0.545331	-1.27902
A-375_1	0.566376	0.303208	0.543556	0.682784	-0.921041	-0.750872	-0.412352	1.00508	0.464812	0.152347	0.346212	-0.300485	-0.201481	-0.435034	-0.712865	-0.0134522	1.67748	-0.0248636	-0.0449752	-0.251005	0.46989	-1.56853	-0.0192536	-0.423528	-0.301705	-0.139607	0.0162909	0.251247	1.38702	0.0197639	0.335313	-0.633845	-0.197933	-0.229832	-0.730619	-0.110836	-1.57032	-0.205273	0.701678	1.3039	1.33262	0.41464	-1.00917	0.863908	0.498025	-0.439958	1.83215	0.176117	1.42472
A-375_2	0.441317	0.288612	0.194849	0.616072	-1.04143	-0.512721	-0.377202	0.541711	0.287638	0.232184	0.461834	-0.533285	-0.297042	-0.378758	-0.938172	0.0391664	1.46756	-0.454773	-0.159908	-0.415419	0.317278	-1.35515	-0.112741	-0.380837	-0.798007	-0.378692	-0.180683	0.269308	1.06041	-0.204839	-0.014922	-0.489893	-0.451678	-0.393417	-0.861946	-0.218381	-1.93976	-0.695815	1.26192	1.36331	2.02496	0.509719	-0.983516	-0.03385	0.552526	-0.594176	1.52481	-0.320817	1.44852
A-375_3	0.523271	0.372988	0.342532	0.540789	-1.00921	-0.977005	-0.457105	0.523751	0.325481	0.058302	0.30762	-0.50626	-0.185771	-0.627421	-0.926698	-0.14307	0.599669	-0.0608447	-0.222067	-0.33278	-0.262003	-1.36933	-0.100864	-0.505181	-0.805615	-0.517165	-0.317931	-0.097033	1.07083	-0.225573	0.064575	-0.560136	-0.421787	-0.315779	-0.753977	-0.579309	-2.01105	-0.673164	1.05553	1.55845	1.64364	0.507281	-1.15975	0.590987	0.538378	-0.583018	1.8765	-0.284031	1.1086
A-375_4	0.407671	0.403054	0.431522	0.755379	-1.0335	-0.727707	-0.626402	0.754461	-0.70346	0.345453	0.80713	-0.449968	-0.4025	-0.354002	-1.24391	-0.209429	1.5313	-0.187773	-0.0442527	-0.301046	0.354399	-0.995175	-0.205235	-0.644954	-0.574621	-0.0109385	-0.0075055	0.18057	1.32283	-0.0495155	0.159704	-0.559056	-0.315806	-0.351555	-0.784802	-0.474406	-1.69627	-0.29089	1.39944	1.53256	1.61963	0.300467	-0.727129	0.730387	0.503631	-0.53042	1.66092	-0.0493385	1.3154
A427_1	0.032155	0.0991585	0.0230006	-1.26584	-0.546617	1.17026	-0.449335	0.36071	-0.036515	0.062332	-0.032182	0.260057	-0.133657	0.047655	0.085362	0.343712	0.379565	0.261196	0.12834	0.0692165	0.0741727	-0.304351	-0.482644	0.207875	0.369497	0.230218	0.174066	-2.35579	-0.617767	-0.501058	0.125838	-0.149662	0.0494865	0.23107	0.430847	-0.14683	-0.570456	-0.155124	0.814982	-0.0386642	-1.163	0.029334	-0.147011	0.582802	0.055028	-0.303254	-0.149261	0.237343	-0.503335
A427_2	0.0817188	0.102151	0.0326437	-1.01843	-0.520411	-0.222399	-0.478753	0.610186	0.0927661	0.116992	-0.0407169	0.262514	-0.104193	-0.0986979	0.174488	0.32813	0.393625	0.312765	0.00436456	0.0334706	0.0853458	-0.349421	-0.473447	0.235765	0.195904	0.0840456	0.0967716	-1.00053	-0.520696	-0.523096	0.00155006	-0.103189	-0.0109274	0.227921	0.459069	-0.178466	-1.54697	-0.0904204	0.7107	-0.0453091	-0.139235	0.27815	-0.124513	0.672277	-0.0757739	-0.294704	0.125144	0.285237	-0.558805
A427_3	0.0240377	0.0946845	-0.0055424	-1.2303	-0.53596	-0.442622	-0.492076	0.465836	0	0.104794	-0.129488	0.267057	-0.173314	-0.144538	0.162651	0.28529	0.390286	0.0130315	-0.128605	-0.162426	0.216053	-0.250245	-0.61297	0.19408	0.283902	0.122926	0.147731	-1.10282	-0.717051	-0.429912	0.086425	-0.0989265	0.104441	0	0.391076	-0.131298	-1.28329	-0.351592	0.648655	-0.0668312	-0.126222	0.078199	-0.206589	0.698253	0.056233	-0.239999	-0.149503	0.0427815	-0.661479
A549_1	0.344911	0.526853	1.55826	1.4328	0.16406	0.304783	0.157491	2.1367	0.14229	0.408632	0.40233	0.606474	0.33077	1.14361	0.638679	0.335662	0.74258	0.705375	0.80404	0.0515825	0.72099	0.547317	-1.71053	1.17343	0.56551	0.228598	1.41647	1.41404	0.756437	0.358806	0.731907	0.563854	0.456977	0.277915	-0.122649	0.343248	3.17658	0.0606685	0.812167	0.128269	-0.740148	0.52668	-3.89466	0.58781	0.906259	0.134183	1.83986	1.18895	2.63015
A549_2	0.370149	0.631276	1.36881	1.26387	-0.004938	0.430235	0.093651	1.90824	-0.0071765	0.449406	0.391132	0.654833	0.329287	1.65769	0.497395	0.408704	1.01231	0.422768	0.748762	0.252777	0.772391	0.978974	-2.09396	1.64897	0.434142	0.28632	2.20275	1.87406	0.0575655	0.327997	0.623856	0.5715	0.925454	0.573174	-0.113727	0.323205	3.66205	0.309952	1.00138	-0.0189716	0.146521	0.18796	-3.60986	0.537699	1.05157	0.0474725	1.54271	1.16222	3.20959
A549_3	0.42026	0.669632	1.30655	1.19284	-0.158008	0.330805	0.157491	1.77515	0.102926	0.383402	0.192821	0.678858	0.369028	1.32749	0.558707	0.460019	0.738912	0.696764	0.757679	0.306229	0.585797	0.427445	-2.02817	1.54149	0.636878	0.258535	2.01571	1.24678	0.113304	0.158426	0.653068	0.462809	0.585037	0.647305	-0.0008285	0.369219	3.41556	0.36636	0.924115	0.0266318	-0.063702	0.184353	-4.38144	0.851475	0.909944	0.097452	1.77074	1.11774	3.0431
A549_4	0.561515	0.660267	1.45578	1.33064	0.471861	0.32604	0.072047	2.00516	0.0832075	0.371784	0.175442	0.715746	0.423758	1.08909	0.515918	0.426817	0.361316	0.443039	0.762734	0.274238	0.402503	0.472326	-1.51365	1.12288	0.629618	0.330347	1.89576	-0.232321	0.628206	0.419067	0.765603	0.682169	0.582543	0.368364	0.015805	0.316719	3.02151	0.114726	0.753103	-0.0218196	-0.42542	0.478119	-5.30892	0.929778	0.741571	0.0196965	1.92393	0.94295	2.65453
AGS_1	-0.0573865	-0.315576	-0.860562	1.42723	0.055912	-0.227557	-0.516328	-0.680032	0.524286	-0.0474485	0.455742	0.211673	-0.471944	0.455132	-0.4444	0.0343819	3.60737	-0.231079	0.0278492	-0.048483	-0.211994	1.58903	-0.0238045	0.0108897	0.546952	-0.107501	-0.415088	0.378113	0.381356	0.730873	0.299443	-0.45506	-0.186369	-0.0940245	-0.540979	0.541519	1.96059	0.290414	0.70594	-0.0910776	1.10089	-0.143412	-0.252315	-0.587373	-0.356857	0.244785	-0.461803	-0.187315	-0.375691
AGS_2	-0.239556	-0.19072	-1.13365	2.35129	0.489019	3.3975	-0.366312	-0.623088	-0.185298	0.022577	0.758554	0.371296	-0.53927	0.449122	-0.472165	0.0703574	3.347	-0.127978	-0.161159	-0.107453	-0.0729723	-0.342877	-0.182183	0.16126	0.234228	-0.214588	0.146076	0.597992	0.432455	1.0938	0.190643	-0.156033	-0.185305	-0.063382	-0.423057	0.004444	1.86757	1.05089	1.1185	-0.0256822	1.34081	-0.256982	-0.34218	-0.117936	0.270074	-0.240284	-0.369786	-0.157417	-0.331505
AGS_3	-0.202519	-0.178958	-1.20766	2.23629	-0.004396	3.17181	-0.448962	-0.69752	0.71031	-0.0575023	0.615264	0.263151	-0.548852	0.422386	-0.418461	0.0189779	3.52943	-0.609818	-0.0416898	-0.019919	-0.128948	0.809462	-0.174139	0.0857517	0.228664	-0.284684	0.026385	0.263306	0.385415	1.11272	0.171581	-0.37851	-0.111742	0.0622785	-0.399705	-0.0310685	1.7187	0.693058	1.07502	-0.0802376	0.471448	-0.343135	-0.929501	0.0243225	0.212814	-0.310835	0.0316145	-0.159188	-0.388489
AGS_4	0.0623096	-0.185759	-0.890582	1.46857	0.067654	-0.377664	-0.732772	-0.69538	0.389916	0.197047	0.672087	0.197593	-0.559404	0.528496	-0.371518	-0.0082801	3.46333	-0.117509	0.0942825	-0.02875	-0.188892	0.604801	-0.159232	-0.0960653	0.473948	-0.22451	-0.517698	0.239744	0.818545	0.791668	0.0913955	-0.311257	-0.151687	-0.0515785	-0.555078	0.228936	2.10504	0.361878	1.17797	-0.0371486	1.1199	0.0438365	0.175313	-0.589275	0.598093	0.230408	-0.475454	-0.263611	-0.402021
BT474_1	-0.359216	-0.40538	0.323594	1.43124	0.60053	2.74026	0.61285	-1.45959	1.20699	-0.571057	0.492502	0.17402	0.48424	-0.398505	1.2856	0.672171	-0.426826	-0.313517	-0.347793	-0.21626	4.11311	10.3734	-0.437707	-0.580432	6.17374	0.379927	-0.10391	0.506866	-0.105915	1.15452	1.29394	-0.127896	10.8754	2.56177	0.480076	0.269804	-0.249477	-0.538613	-0.137427	-0.0364862	0.982892	-0.065952	-0.266582	-0.270775	-0.713962	-0.318982	2.30332	1.62579	2.62145
BT474_2	-0.549507	-0.730505	0.427289	1.7953	0.573454	3.35599	0.883008	-0.941637	1.52794	-0.798805	0.928976	0.331321	0.784098	-0.168231	0.540039	0.227018	-0.209463	-1.05628	-0.455228	-0.0699595	3.1836	10.4121	-0.759868	-0.18358	6.88493	0.250067	0.0519895	0.758009	-0.46405	1.29089	1.25177	-0.305146	9.54001	2.00337	0.816056	0.030769	0.272112	-0.481469	0	0.0654258	1.51838	-0.209917	-0.0396234	-0.178018	-0.269668	-0.371744	1.74877	1.18456	3.05468
BT474_3	-0.466776	-0.604729	0.494342	1.81311	0.789509	3.24614	0.965444	-0.961073	0.0181955	-0.599179	0.904879	0.34471	0.88566	0.00301946	0.456375	0.267533	-0.235342	-0.0907234	-0.28138	-0.118617	3.15301	10.1416	-0.676684	-0.267014	6.60206	0.303411	0.064943	0.540307	-0.341018	1.30645	1.33717	-0.743824	8.90863	2.13729	0.965377	-0.0126915	0.184618	-0.581704	0.0290665	0.0659283	0.666761	-0.379442	-0.203169	-0.175733	-0.23505	-0.154685	2.25549	1.19932	3.01362
BT474_4	-0.297934	-0.26142	0.482585	1.21897	0.910355	2.2468	0.466111	-1.56578	1.10487	-0.296927	0.887683	0.151645	0.485132	-0.133302	1.31814	0.81616	-0.342815	-0.114188	-0.312361	-0.304248	4.05059	10.2001	-0.708543	-0.754955	5.9583	0.582259	-0.0449525	0.461228	0.185222	1.04087	1.12788	-0.0595785	10.2104	2.28778	0.45176	0.013635	-0.265894	-0.639772	0.366116	0.0472829	1.3638	0.075883	-0.0313591	-0.266868	-0.256647	-0.357276	2.46693	1.65617	2.59492
BT-549_1	0.761215	0.791264	-0.566056	1.72045	1.09533	0.707139	-0.199767	-0.655511	-0.182281	-0.0293039	0.154396	-0.0137772	0.116277	0.661976	-0.019603	-0.110503	-0.0123125	0.12649	0.185173	0.159366	0.296702	0.067405	-0.429922	-0.500658	0.283627	-0.163391	0.879271	-0.909264	-0.0549504	0.594758	0.589802	0.257358	0.533255	0.265858	0.307997	0.007453	2.77492	0.328726	0.151535	-0.21676	-0.268989	0.048433	0.406687	0.504498	-0.122656	-0.036648	0.445659	0.821778	0.516677
BT-549_2	1.00604	1.23773	-0.606151	1.75932	0.976697	0.578344	-0.256856	-0.533464	-0.093342	-0.0501982	0.067696	-0.189609	0.0399218	0.831308	0.087211	-0.132922	0.193933	0.228965	-0.0250335	0.130258	0.448547	-0.380599	-0.659601	-0.558291	0.066509	-0.269956	1.01983	-2.05271	0.371159	0.770806	0.512077	0.531578	0.523205	0.383426	0.348106	0.20794	3.19948	0.248815	-0.218082	-0.517027	-0.03808	0.442448	1.29861	0.783561	0.125184	0.200043	0.66562	1.01819	1.10193
BT-549_3	1.0143	1.17885	-0.520816	1.83323	1.05429	0.638214	-0.245005	-0.700367	0.470396	-0.133959	0.105341	-0.0346497	0.175852	0.866873	0.0426025	-0.0990901	0.261019	0.187576	-0.036759	0.161094	0.406561	0.0271075	-0.61104	-0.403146	0.0870365	-0.280236	0.974041	-0.96409	0.298623	0.709297	0.592898	0.696492	0.266944	0.222186	0.423285	0.262252	3.11232	0.207082	0.0963205	-0.353597	-0.131994	0.136931	1.12101	0.759642	0.0557625	0.0361365	0.25632	0.910873	1.04153
BT-549_4	1.0911	1.20552	-0.474914	1.79647	1.33751	-0.93064	-0.303647	-0.521969	-0.250933	0.285533	0.314862	-0.107169	0.113786	0.838175	0.0175045	0.0240339	0.139614	0.201699	0.283736	0.26825	0.367748	-0.0894395	-0.53428	-0.441195	0.259053	-0.123693	1.0792	-0.838545	0.414953	0.762647	0.693025	0.356271	0.511861	0.339867	0.268445	0.0170525	3.12855	0.294931	0.294096	-0.213158	0.0930105	0.143592	1.04784	0.740684	0.277438	0.132286	0.79234	1.08836	0.801094
C3A_1	-0.454181	-0.101195	-0.200203	-0.750649	-0.03544	0.291208	1.17543	-1.30804	0.195234	-0.248784	0.0506575	-0.249012	-0.334153	0.19275	0.349749	-0.0779231	0.000477	0.0372083	-0.150542	0.237476	0.0693813	0.0817065	-0.347778	-0.154256	-0.0234445	0.077976	0.09206	0.812219	-0.911602	-0.206187	-0.175692	0.015915	0.163908	-0.0975125	0.332747	0.389823	1.09733	0.182718	0.0094135	0.0592073	-0.298951	-0.41576	-0.949045	0.128637	-0.336772	-0.426808	-2.41781	-0.074339	-0.447332
C3A_2	-0.674802	-0.249525	-0.394859	-1.06432	-0.44745	0.0209023	1.40673	-1.44105	1.45281	-0.423523	0.842427	-0.573351	-0.642217	0.266618	0.697999	-0.0258868	-0.270584	-0.312635	-0.368978	-0.0828777	-0.0506914	-0.390396	-0.55268	-0.320557	-0.261812	-0.0278037	0.16486	0.976431	-1.40057	-0.408879	-0.526435	-0.0161037	0.0313993	-0.161048	0.34057	0.814203	0.940242	0.0854643	0.0049278	0.308011	0.729565	-0.474938	-1.44607	-0.376732	-0.186699	-0.694415	-1.77915	-0.305807	-0.525379
C3A_3	-0.661417	-0.290644	-0.250737	-1.1619	-0.379283	-0.093832	1.66103	-1.38743	1.1221	-0.432758	-0.123633	-0.632945	-0.58242	0.0870885	0.910852	-0.185717	-0.061264	0.0747361	-0.454369	0.113211	0.0573832	-0.406996	-0.623453	-0.458067	-0.324746	-0.141571	0.056327	0.702604	-1.21847	-0.414816	-0.549971	-0.088392	0.052081	-0.126627	0.614199	0.575906	0.847921	0.055239	-0.0483035	0.0802503	0.543516	-0.351923	-2.1775	0.128661	-0.12015	-0.805265	-1.41924	-0.368973	-0.650387
C3A_4	-0.615251	-0.395906	-0.0694174	-1.26483	-0.245922	0.335612	1.49972	-1.43184	1.1951	-0.294981	-0.844077	-0.335283	-0.399295	0.200734	0.674257	-0.131279	-0.226058	0.0017961	-0.156807	0.0841535	-0.00526525	-0.435323	-0.601339	-0.319514	-0.297344	-0.0457455	0.120465	0.493902	-0.937897	-0.353809	-0.410762	-0.404297	-0.132418	-0.128322	0.674859	0.313272	0.929968	0.0662435	0.079074	-0.0696951	-0.362638	-0.27179	-2.37336	-0.007276	-0.154897	-0.560413	-1.53048	-0.307231	-0.856058
Ca3_1	-0.655308	-0.104188	-0.166331	-1.464	-0.509092	-0.412959	1.44213	-1.27148	0.870309	-0.423663	-0.177606	-0.377667	-0.5175	0.062035	0.98135	-0.0295896	0.0760625	-0.0304362	-0.483579	-0.167798	-0.258019	-0.502416	-0.485016	-0.109284	-0.245725	-0.0416515	-0.158477	0.355326	-0.921876	-0.375055	-0.596788	0.0564145	-0.0407965	-0.279737	0.414733	0.233983	0.734174	-0.184539	-0.261895	-0.166783	0.662097	-0.157659	-0.739729	0.158385	-0.110205	-0.814269	-1.67979	-0.557551	-0.58362
Ca3_2	-0.401681	-0.121724	0.0169491	-1.29256	-0.546972	0.104122	1.21777	-1.30506	0.414036	-0.0901834	0.0765565	-0.283576	-0.35101	0.220927	0.676443	-0.0861541	-0.161841	0.0794942	-0.215598	0.248828	-0.11047	-0.202201	-0.464398	-0.160587	-0.18167	0.03989	0	-0.677701	-0.674716	-0.379334	-0.42015	0.048051	-0.042457	0.0033855	0.667025	0.342759	0.804927	-0.164058	-0.0048485	-0.215518	-0.0783145	-0.148168	-2.63989	0.118592	-0.142229	-0.553161	-2.0727	-0.453427	-1.13225
CCRF-CEM_1	0.375469	0.0782665	0.990132	0.161972	0.0984105	-0.0383535	-0.315675	2.46525	-0.067058	0.420891	0.397015	0.816961	0.36951	0.126868	0.360606	0.320862	0.382026	0.576919	1.23715	0.0366175	-0.151191	-0.578059	0.158145	0.0262912	-0.767953	0.379142	-1.24589	-0.729933	-0.838752	-0.621822	-0.43485	0.355061	-0.176477	-0.03279	-0.666845	-0.176955	-0.819711	0.328914	-0.177147	0.150755	1.27163	0.286854	0.292084	-0.208783	0.186686	1.04581	-1.24322	-1.0257	-1.26074
CCRF-CEM_2	0.442478	0.217965	1.2635	-0.201172	-0.19506	-0.158999	-0.353218	2.61847	0.153284	0.605802	0.007975	0.80833	0.412321	-0.100333	0.269441	0.462412	0.50156	0.612537	1.10278	0.0984105	-0.0752383	-0.795254	0.328832	0.199163	-0.966037	0.426704	-1.38639	-0.742906	-0.871839	-0.759559	-0.633155	0.598433	-0.193677	0.047114	-0.759687	-0.161813	-0.963261	0.389134	-0.568508	0.0536978	2.08263	0.41143	0.959738	-0.184014	0.763847	1.60307	-1.00908	-1.53473	-1.89842
CCRF-CEM_3	0.38873	0.19005	0.90844	-0.452751	-0.0377993	-0.0172833	-0.330612	2.43012	0.103146	0.46286	0.0266252	0.76219	0.402312	0.160978	0.280141	0.405742	0.355704	0.534457	1.04283	0.167725	-0.114152	-0.533821	0.283746	0.275618	-1.35358	0.326241	-2.068	-0.824318	-0.795268	-0.809402	-0.513376	0.45625	-0.170651	-0.0266468	-0.706038	-0.112409	-1.07333	0.328835	-0.268689	0.020338	2.15702	0.237406	0.648942	-0.209516	0.239844	1.06628	-1.32494	-1.56915	-2.08956
CCRF-CEM_4	0.555053	0.256534	1.08908	0	0.131309	-0.245862	-0.329477	1.85454	-0.111848	0.86179	0.376771	0.803449	0.4732	0.164797	0.334516	0.371135	0.53413	0.695073	1.31636	0.164808	-0.130373	-0.550954	0.24113	0.0796272	-0.73547	0.562858	-1.24294	-0.758602	-0.740677	-0.629166	-0.376784	0.400446	-0.0058375	-0.010867	-0.709545	-0.107911	-0.759953	0.448157	-0.279117	0.160782	2.22904	0.254196	0.943936	-0.088284	0.847404	1.63858	-0.957	-1.21246	-1.80951
COLO 205_1	-0.416607	0.169295	0.197513	-2.32453	0.0867355	0.0725715	0.729424	2.00811	-0.118022	-0.929141	0.038393	-0.453399	-1.17342	0.309675	0.59335	-0.210767	-0.58779	0.0030623	-0.0810135	-0.393107	-0.00699325	-0.493057	0.15324	-0.733774	-0.82276	0.358862	-1.10348	-2.16709	0.0097402	-0.954726	-1.2123	0.284013	-0.192845	-1.1284	0.790376	-0.274687	-0.364669	1.83957	-0.141459	1.28696	-1.24829	-0.0905847	-4.8299	-0.547063	-0.804863	0.008442	-0.300184	-1.36494	-0.972043
COLO 205_2	-0.0180206	0.413652	0.0069306	-2.47927	0.0168165	0.368046	0.905021	2.12334	0.373915	-0.892775	0.042228	-0.609958	-1.05745	0.380644	1.21553	-0.370537	-0.122691	0.173269	0.121496	-0.0901215	0.0325138	-1.18455	0.184315	-0.510815	-0.771224	0.0897875	-1.74946	-1.21158	0.164761	-1.21605	-1.08776	0.409975	-0.499729	-0.776829	0.725114	0.100003	-0.568294	1.65077	-0.585176	1.4708	-1.92567	0.164858	-4.3823	-0.294415	-0.760039	0.307474	-0.52044	-1.68419	-2.85069
COLO 205_3	-0.0335951	0.703301	0.233129	-3.16808	0.146271	-0.402653	0.994756	2.40171	0.516853	-2.75394	0.0888435	-0.77686	-1.09748	-0.0337725	0.652899	-0.596391	-0.149264	0.0443478	-0.020118	-0.276636	0.0398693	-2.92489	0.337257	-0.558689	-0.721701	0.37884	-1.49498	-1.62513	0.340651	-1.32231	-0.913161	0.670299	-1.49225	-0.501718	0.922471	-0.556303	-0.448933	1.81419	-0.248453	1.49699	-1.35513	0.267932	-3.51445	-0.908246	-0.344259	0.726191	-0.965521	-1.37733	-1.9184
COLO 205_4	0.0423434	0.3017	0.12617	-2.11993	0.158745	-0.365785	0.892274	2.30208	0.271196	-0.909583	0.01218	-0.623353	-0.946728	0.332444	0.657074	-0.0976966	-0.224099	0.194103	-0.0897285	-0.490667	-2.03436	-0.450381	0.186083	-0.438526	-0.487305	0.324147	-2.21644	-1.62194	0.359594	-1.13208	-0.941738	0.381061	-0.105027	-0.522216	0.916979	0.095394	-0.567669	1.97191	-0.877014	1.48128	-1.29235	0.468234	-5.46583	-0.407139	-0.500047	0.550229	-0.253896	-1.18548	-1.16765
DBTRG-05MG_1	0.045205	-0.201582	-1.11591	1.4196	0.801146	0.581304	-0.262463	-0.660581	-0.0855415	-0.329184	0.793666	-0.469805	0.0967849	-0.129961	-0.427768	-0.277173	0.159805	-0.163638	1.06078	-0.259618	0.0480802	1.05004	0.132193	-0.140802	0.0686885	-0.432861	0.233852	0.0231825	1.48517	-0.036544	0.0581215	0	0.137939	-0.174368	-0.317146	0.742878	0.781155	-0.115776	-0.141988	0.735088	-0.360063	-0.321595	1.58663	0.397861	-0.425152	-0.844598	1.65679	0.3489	1.58958
DBTRG-05MG_2	0.147703	-0.072585	-0.961954	1.47562	0.761369	0.513179	-0.21558	-0.653554	0.0616555	-0.24517	0.180425	-0.497199	0.230403	0.110184	-0.501984	-0.169091	-0.087878	-0.201723	0.87463	-0.198281	-0.134416	0.177796	0.187722	-0.0185923	0.0472705	-0.405914	0.250818	-0.970243	1.32064	0.036083	0.262448	0.044705	0.083987	-0.204312	-0.130467	0.517046	0.941429	-0.107562	0.0340785	0.717155	-0.345521	-0.47754	1.04809	0.1614	-0.313789	-0.80601	0.968034	0.086849	1.10121
DBTRG-05MG_3	0.0643961	-0.504944	-1.13019	1.22557	0.847799	0.462211	-0.550046	-0.635942	0.0736685	-0.479585	0.0589805	-0.539008	0.306803	-0.0716385	-0.677364	-0.167149	-0.253133	0.0930737	1.33479	-0.168357	0.136287	0.218783	0.0102225	-0.301786	-0.404616	-0.577914	0.314514	-1.0722	1.82505	-0.206411	0.0339125	-0.127752	-0.340249	-0.372862	-0.187674	0.190318	0.725841	-0.274851	-0.150914	0.469638	-1.35456	-0.105728	1.75519	0.12194	-0.214997	-0.887926	1.4807	0.05171	1.93348
DBTRG-05MG_4	0.144464	-0.368494	-1.02951	1.54321	1.23151	0.942548	-0.393232	-0.727728	0.351042	-0.262526	0.236936	-0.320149	0.306283	0.111876	-0.850811	-0.095548	0.234398	-0.316822	1.24011	-0.142665	0.0823644	0.376318	0.14933	-0.223658	-0.177757	-0.343192	0.577772	0.415748	1.81824	-0.0506549	0.15384	-0.206765	0.0379222	-0.0948583	-0.0485339	0.353723	1.03509	0.0744701	0.0234976	0.881517	-0.231937	-0.221531	2.30081	0.910235	-0.0449753	-0.656474	-0.121015	0.155255	1.94353
DU4475_1	0.513554	-0.490828	0.441935	-2.30647	-0.662227	-0.166405	-0.267117	2.03138	0.0130865	0.236639	-0.0406585	0.845073	-0.130337	-0.0750025	-0.47743	0.315209	-0.153311	0.0249067	0.451651	0.102787	-0.213697	-0.556756	0.143504	0.728537	-1.02649	0.028451	-0.605201	-0.874167	-2.99284	-1.86928	-1.87363	0.344458	-0.3052	-0.338444	0.108707	-0.157719	-1.27271	-0.778647	-0.0550445	-0.186224	-0.107686	-0.107505	-0.306222	-0.885952	0.0460985	-1.21136	-0.249637	-1.02317	-0.263458
DU4475_2	0.606906	-0.894344	0.45879	-3.09009	-0.769591	-0.173875	-0.403739	1.99865	0.235623	-0.0343693	-0.0237875	0.835392	-0.175037	-0.303082	-0.694906	0.479121	-0.007623	-0.150595	0.310031	0.12783	-0.217945	-0.603397	0.149068	0.854975	-1.60008	-0.075348	-0.680962	-0.822639	-3.39191	-2.83343	-2.04728	0.3789	-0.372937	-0.239201	0.036696	-0.248184	-1.50165	-1.24906	-0.0833765	-0.0488536	-0.777775	-0.405954	-0.181653	-1.13363	0.3379	-1.0195	-0.661362	-1.6565	-0.601797
DU4475_3	0.669551	-0.841634	0.516869	-2.46458	-0.539165	-0.196153	-0.420546	1.98354	-0.067378	-0.0553459	-0.275868	0.866771	-0.0849352	-0.099988	-0.890561	0.325155	-0.187769	-0.0679667	0.46467	0.0902565	-0.0961962	-0.583932	0.06723	0.715806	-1.72822	-0.0063375	-0.617043	-0.665739	-3.31761	-3.30164	-2.01515	0.189771	-0.356034	-0.403365	0.145621	-0.329261	-1.64182	-1.49063	-0.114788	-0.0568632	-0.354858	-0.337537	-0.909686	-0.585099	0.187309	-1.10533	-0.243391	-1.48282	-0.295997
DU4475_4	0.590819	-0.518104	0.325065	-2.52908	-0.784565	-0.116229	-0.36561	1.85056	0.0047615	0.0433499	-0.103548	0.668004	-0.268272	-0.290805	-0.504602	0.328678	-0.170465	0.0042052	0.311062	0.253951	-0.480682	-0.5836	0.137881	0.692658	-0.922243	-0.051858	-0.738472	-0.877072	-3.38826	-2.77084	-2.10973	0.318319	-0.231466	-0.277299	-0.023177	-0.281346	-1.59211	-0.983441	-0.0912995	-0.0492076	-0.123041	-0.168678	-0.170958	-1.05963	0.154677	-1.19244	-0.177704	-1.08372	-0.361949
EFE-184_1	0.017071	0.09477	-0.631302	1.00317	0.944037	0.842398	-0.246711	-1.12169	-0.0043685	0.749711	0.264114	-0.27178	0.0010473	0.427625	-0.269429	-0.182472	-0.013118	0.139307	-0.014357	0.059449	0.252669	-0.0360275	-0.217469	-0.241833	-0.0428815	-0.137965	0.793883	0.432291	-0.405206	0.758181	0.971282	0.220218	0.330312	0.0661715	-0.020125	0.0253625	1.4929	0.363845	-0.244037	0.0328654	-0.253613	-0.157254	0.0332171	0.536161	-0.122455	-0.104938	2.03249	0.534231	2.29379
EFE-184_2	0.179402	0.371636	-0.67412	1.06614	0.7672	2.57094	-0.0728765	-1.03866	0.021393	0.520821	0.209828	-0.315838	0.0408348	0.37869	-0.512738	0.240965	0.0407625	-0.333987	-0.0079165	-0.0097095	0.296535	0	-0.008553	-0.0025478	-0.083242	-0.128941	1.48021	1.06039	-0.0300845	0.866216	1.02751	0.850749	0.358287	0.208498	-0.0329875	0.086105	1.63592	0.387514	-0.429048	0.388703	1.72438	0.15862	1.21015	-0.018382	0.20233	0.04135	2.17495	0.838187	2.96781
EFE-184_3	0.148231	0.343169	-0.664951	0.984336	1.05505	0.238041	-0.091592	-1.04605	0.24871	0.445184	0.938862	-0.382446	0.106467	0.249911	-0.198502	-0.0337271	-0.001465	0.165027	-0.036422	0.126338	0.234256	-0.130972	-0.0452195	-0.149374	-0.0659995	-0.277275	1.27398	0.577272	0.031659	0.868804	0.947491	0.836675	0.261097	0.252675	-0.077411	-0.0810295	1.61182	0.349184	-0.49499	0.304757	1.09982	0.236219	0.915688	0.924802	0.0966665	-0.0111225	2.74726	0.744043	2.78069
EFE-184_4	0.0931	0.210517	-0.727308	0.930606	1.07239	1.66002	-0.412037	-0.993327	0.1551	0.534361	0.380659	-0.350944	-0.0151579	0.160347	-0.153164	-0.149323	0.285293	0.148939	0.0513418	0.102264	0.186284	-0.0054377	-0.18247	-0.240645	-0.0391177	-0.244083	1.1678	0.346851	-0.0021962	0.876766	0.95937	0.350312	0.28724	0.0670203	-0.0530352	-0.238154	1.51728	0.358106	-0.4094	0.0667671	-0.694938	0.218451	1.18256	0.803346	0.0662583	0.175155	2.12828	0.65001	2.44416
ES-2_1	1.09676	0.755699	0.298033	0.425319	-0.887875	-0.408676	-0.664756	0.98832	-0.184055	0.84323	0.027086	0.296545	0.0873358	1.90261	-0.96132	-0.105508	0.156968	0.243374	0.153716	-0.121391	-0.0907493	2.0944	0.590331	-0.0907578	-0.462598	0.149042	-0.341438	-1.05878	0.448472	-0.0982765	0.19636	-0.13849	0.251738	-0.197292	-0.343371	-0.133358	4.58824	-0.343031	-0.116123	1.40344	0	0.131084	-0.18138	-0.053759	-0.13256	0.613104	3.13287	0.588634	2.86343
ES-2_2	0.908091	1.08537	0.177755	0.166094	-1.20198	-0.49285	-0.817683	0.701598	-0.3492	0.96596	-0.0672906	0.258602	-0.0765888	2.12878	-1.02927	0.0310768	0.152239	-0.0681053	0.0619287	-0.352278	-0.0564059	1.09301	0.775061	0.11285	-0.629419	0.0739119	-0.316628	0.0005474	0.279995	-0.261585	0.0074914	-0.103691	0.0532899	0.0555784	-0.447498	-0.103968	4.72661	-0.486346	-0.0971816	1.48019	0.72433	0.234489	0.216319	-0.18577	0.314395	1.02216	3.3947	0.728256	3.42412
ES-2_3	1.03471	1.0353	0.231154	0.148381	-1.16297	-0.692929	-0.811942	0.802475	-0.252886	0.902828	-0.289585	0.195127	0.0205316	2.00579	-1.04132	0.0425912	0.206751	0.06041	0.152763	0.0884363	-0.216206	2.00324	0.705261	0.188967	-0.582206	-0.0214427	-0.358368	-1.17363	0.553309	-0.308429	0.0141208	-0.0170727	0.0089293	-0.0541372	-0.49744	-0.205357	4.82716	-0.471119	-0.238197	1.45883	1.58072	0.125905	0.703201	0.23597	-0.0741212	1.01644	2.91569	0.607966	3.34931
ES-2_4	0.673557	0.972545	0.268359	0.317778	-0.918902	-0.249678	-0.743784	0.824447	-0.052482	1.06081	-0.054412	0.248631	0.0602358	1.68915	-0.839954	-0.0475076	0.18013	0.339605	0.221408	0.0649795	-0.233553	1.30503	0.686196	-0.126504	-0.396628	0.0765015	-0.273601	-1.20342	0.476571	-0.0050835	0.095589	-0.129061	-0.128452	-0.106458	-0.395912	-0.237795	4.29969	-0.225067	-0.073427	1.1902	1.01246	0.162122	0.42337	0.067359	0.042259	0.826185	2.79193	0.521579	3.09892
FUOV1_1	0.130671	-0.0830685	-0.373154	1.88724	1.26225	3.70461	0.0629575	-0.594057	-0.066144	-0.126807	-0.045019	-0.779688	0.357281	0.215339	-0.057379	-0.237313	-0.268971	0.215236	-0.0809455	-0.346199	4.49352	10.7818	0.050403	0.0262802	6.07796	0.203331	0.110876	1.01248	-0.0686295	0.808512	0.804331	0.194519	11.3068	2.61402	0.0293735	-0.058638	0.833141	0.472523	-0.233081	0.226644	-0.287896	-0.028841	0.404417	0.747967	-0.302113	0.234521	3.06265	2.62404	3.24922
FUOV1_2	0.227326	0.0586625	-0.350103	1.75939	1.70559	3.52551	0.0685745	-0.373967	0.009798	-0.216999	-0.27485	-0.855488	0.26383	0.208885	0.194931	-0.0825156	0.0014115	0.0026415	-0.0126155	-0.18761	4.09879	9.81972	0.113755	-0.0175028	5.58129	0.145981	0.273456	1.01067	0.148424	0.951821	0.692412	0.275282	9.27518	1.85649	0.0463515	-0.099998	0.818372	0.284272	-0.208147	0.0508238	-0.266412	0.220522	0.637764	-0.444098	-0.096408	0.14652	3.90703	2.27955	3.51677
HBL-100_1	0.138905	0.0675116	-2.24397	1.76469	0.530698	0.523946	-0.526956	-0.232784	0.0642781	0.383315	0.0032701	0.273665	0.146246	1.91328	-0.450457	-0.205819	-0.227856	0.0058196	0.285307	-0.109323	0.310929	1.20349	0.0565631	0.442305	-0.0701509	0.0662176	0.238236	0.195055	0.499577	0.562623	-0.1247	0.0065906	0.392433	0.0326051	0.920097	-0.0954019	5.03154	0.0387926	-0.279746	-0.11043	0.811633	0.278786	0.969974	0.108769	-0.0866379	1.30575	-0.28475	0.404926	0.519177
HBL-100_2	0.0446689	-0.269947	-2.53283	1.75026	0.092113	0.367401	-0.623748	-0.184383	0.152815	0.494835	0.0293915	0.418785	0.16236	2.36042	-0.498999	-0.0956311	-0.009861	0.0031851	0.43676	0.010074	0.390312	0.285874	-0.0156525	0.427931	-0.262873	0.025032	0.671198	0.285075	0.775373	0.450403	-0.148185	-0.075754	0.068346	-0.0203775	1.05397	-0.30169	6.25581	0.036522	-0.323551	-0.122578	0.170999	0.304463	2.24194	0.324167	0.277054	1.86587	0.128322	0.338665	0.843007
HBL-100_3	0.0463028	-0.108285	-2.33619	1.77732	0.723998	0.538245	-0.459896	-0.0238629	0.008715	0.433051	-0.143645	0.462189	0.250925	2.1079	-0.357174	-0.152897	-0.128881	-0.23424	0.515397	0.0133295	0.348971	0.28933	0.106755	0.30064	-0.149771	0.0152805	0.602814	-0.47497	0.855967	0.559971	-0.050694	-0.0984395	0.0580835	0.218363	1.04969	-0.280142	5.5153	0.0379595	-0.261048	-0.0934432	-0.408841	0.492406	2.19153	0.93583	0.259445	1.88445	0.445053	0.28633	0.84794
HBL-100_4	0.220055	0.508232	-2.48845	1.74503	0.460347	0.206492	-0.815146	-0.108009	-0.876848	0.324974	-0.218879	0.22519	0.0292963	1.85997	-0.571805	-0.125815	-0.130415	0.0066971	0.16165	-0.238045	0.11394	0.957809	0.0157445	0.560381	-0.0793225	0.131902	0.409881	-0.0216505	0.791712	0.592343	-0.189241	0.320181	0.294549	0.0583705	0.585559	-0.0503275	4.77634	-0.099205	-0.530062	-0.372094	0.708411	0.237669	2.10386	0.263852	0.0450265	1.51696	0.176582	0.405048	0.799407
HBL-100_5	0.0074478	0	-2.52293	1.67121	0.710678	0.335888	-0.590416	-0.214629	-0.0622125	0.520958	-0.232966	0.176732	0.0691803	1.86868	-0.396095	-0.263056	-0.123254	0.212003	0.365395	0.057576	0.328972	0.256539	-0.0156605	0.375121	-0.104906	-0.122014	0.401523	-0.865737	0.539944	0.792179	-0.227643	-0.130805	0.177739	-0.0115445	0.585954	-0.275732	4.77869	-0.004664	-0.468751	-0.187704	-0.109596	0.301665	1.03506	0.339193	0.0828695	1.39751	0.388713	0.275208	0.45874
HCC 1954_1	-0.0322486	0.0342809	-2.0752	1.60455	0.510672	0.156959	-0.617889	-0.311448	-0.135337	0.171277	0.892811	0.208507	-0.0094668	1.64299	-0.470114	-0.0564092	-0.0090541	-0.0862874	0.325714	-0.0987921	0.145417	1.03759	0.0979524	0.426885	0.0708464	0.0396819	0.516582	0.651732	0.428007	0.512508	-0.0706316	-0.0257761	0.183061	0.206133	0.598601	0.0472414	4.55888	0.0222449	-0.157404	-0.0950557	0.778116	0.0604774	1.18769	0.464108	0.227625	1.2729	0.0877383	0.43783	1.59619
HCC 1954_2	-0.135094	0.168361	-2.05823	1.59562	0.372503	0.139243	-0.501043	-0.333464	-0.119493	0.310071	0.917427	0.146956	0.0875007	2.01451	-0.313883	-0.0485426	-0.183848	-0.0601738	0.410967	0.0201395	0.110363	0.930648	0.181033	0.763643	-0.035864	0.324609	0.719464	0.982049	0.345826	0.556747	-0.021234	0.35256	0.170071	0.165193	0.596445	0.018752	5.26917	0.162057	-0.156667	0.0672078	1.48826	-0.058471	1.15824	-0.106279	0.332717	1.35099	0.167723	0.497462	1.50129
HCC-827_1	-0.228386	-0.077276	0.902523	-0.0309295	-0.138307	-0.068148	0.080415	0.60125	-0.138355	-0.065219	-0.157367	0.185736	-0.171013	-0.12987	-0.754603	-0.228206	-0.068644	0.227845	-0.238152	-0.223541	4.25031	11.0674	2.93557	0.243805	3.8344	-0.279866	0.124805	-1.19644	-0.473178	-0.871368	-0.398596	-0.237407	10.0942	1.36249	0.421723	-0.171176	0.233031	1.42827	0.772797	-0.0714707	-0.334096	-0.379442	-0.157391	0.290775	-0.418317	-0.0688085	-0.490157	2.19765	-0.505264
HCC-827_2	-0.309333	0.0929345	0.786793	-0.550688	-0.306049	-0.161097	0.0583985	0.532313	-0.102237	-0.0847797	-0.316964	0.0860698	-0.240921	-0.145779	-0.254737	-0.0822586	-0.28233	-0.0124297	-0.103996	-0.146143	4.37448	11.9213	3.62664	0.302417	4.20903	-0.23798	0.395423	-1.09617	-0.599811	-1.16716	-0.503308	-0.100862	10.2948	1.53674	0.409917	-0.085125	0.390307	1.52195	1.15804	-0.114781	0.773943	-0.373259	0.176453	0.225541	-0.148071	0.025562	-0.0261633	2.49062	-0.117996
HCC-827_3	-0.302541	0.0350961	0.976198	-0.83296	-0.322338	-0.383173	-1.16273	0.70262	-0.331763	-0.112029	-0.347746	0.112083	-0.22009	-0.346921	-0.0959934	-0.053143	0.0419261	0.0573861	-0.314821	-0.237321	4.73335	12.3905	3.63117	0.30691	4.32941	-0.406073	0.471165	-1.64013	-0.430203	-1.0999	-0.553993	0.0340471	10.8466	1.69666	0.402258	-0.145185	-1.31582	1.62578	1.10534	-0.208524	-0.333542	-0.425371	0.334756	0.579043	-0.220406	0.196779	-0.406099	2.70181	-0.098604
HCC-827_4	-0.203194	0.185174	0.991125	-0.43592	-0.363177	-0.382059	-0.185333	1.04235	-0.623947	0.0607396	-0.32491	0.0915913	-0.309939	-0.236418	-0.161932	-0.24602	-0.054695	0.156224	-0.194852	-0.483224	4.35082	11.325	3.07778	0.129584	3.97138	-0.452682	0.247985	-1.46322	-0.324444	-1.23608	-0.479063	-0.502191	9.83552	1.56086	0.444461	-0.413394	-2.0717	1.45793	0.835217	-0.308498	-0.234727	-0.224036	0.814224	0.50193	-0.466919	0.113743	0.073914	2.49559	-0.500115
HCC-827_5	-0.203746	-0.0629395	1.02666	-0.539525	-0.1217	-0.281737	-0.215783	0.783454	-0.559618	-0.108299	-0.531549	0.14309	-0.264832	-0.331734	-0.535847	-0.232	0.0024715	0.282257	-0.180113	-0.196727	4.31611	11.3492	3.29418	0.0350612	3.95842	-0.509174	0.268423	-1.23108	-0.352243	-0.87486	-0.489532	-0.388441	9.53816	1.53512	0.364871	-0.287987	-0.574171	1.4024	0.749441	-0.18604	-0.396058	-0.186996	-0.0899564	0.512174	-0.366986	0	0.314239	2.37119	-0.541711
HCT-116_1	0.199699	0.322549	-0.497167	-0.0270948	-0.239911	-0.0088073	-0.294086	-0.583781	-0.271196	0.615771	-0.16734	0.068532	0	-0.0684268	-0.145799	0.436891	0.0984127	0.298783	0.136319	-0.130723	-0.0766311	0.530256	0.189136	0.516093	0.194192	-0.151831	-0.377725	-1.03738	0.033982	0.149134	0.104662	-0.326587	-0.0831513	-0.0043578	-0.338595	-0.135435	-0.951784	0.0036637	-0.243657	0.130468	-0.478876	0.912148	0.326356	0.276449	0.0756602	-0.0271348	-0.608861	-0.21596	-1.02174
HCT-116_2	0.166733	0.471794	-0.640605	-0.0436988	-0.242592	-0.0665823	-0.378506	-0.534677	-0.295048	0.750316	-0.307536	0	-0.026186	-0.0114618	-0.250699	0.709591	0.185811	0.228612	0.403379	0.0043887	-0.082905	0.577498	0.303673	0.686253	0.122828	-0.0635573	-0.164651	-0.840171	-0.0425384	-0.0318563	0.105452	-0.22409	-0.0361693	0.193573	-0.434213	-0.0826788	-1.04301	0.0213947	-0.13097	0.105481	-0.254585	0.870669	0.719489	-0.215121	0.380604	-0.0181118	-0.348921	-0.259471	-0.405526
HCT-116_3	0.0933219	0.304112	-0.619066	-0.35104	-0.402477	-0.245307	-0.456358	-0.623191	-0.321395	0.481667	-0.291871	-0.0655278	-0.0659088	-0.31822	-0.189354	0.668794	0.218084	0.0838675	0.144134	-0.18493	-0.219935	0.252004	0.0972444	0.620179	0.0465944	-0.182914	-0.306196	-2.0544	-0.18581	0.0342609	-0.0449866	-0.30926	-0.0862031	-0.0409696	-0.535958	-0.167813	-1.09214	-0.0042511	-0.39576	0.00897025	1.12081	0.587063	0.786061	0.485949	0.259044	-0.162426	-0.829469	-0.354993	-0.485012
HCT-116_4	0.207073	0.705468	-0.742673	-0.416681	-0.407401	-0.164337	-0.680927	-0.613275	-0.309024	0.615459	-0.227776	-0.0442907	-0.0380677	-0.262101	-0.287791	0.623704	0.241655	0.0927065	0.275899	-0.345513	-0.236785	0.637974	-0.108038	0.467	0.13322	-0.297824	-0.342922	-0.952398	0.168474	0.203903	-0.0094565	-0.364175	-0.116133	0.100822	-0.474091	-0.395645	-1.07353	-0.152813	-0.371563	-0.0465976	1.02275	0.810596	1.13359	0.65012	0.140275	0.0542475	-0.450332	-0.343677	-0.267916
HCT-116_5	0.222617	0.351859	-0.608377	-0.596665	-0.304086	-0.0942145	-0.633293	-0.683832	-0.265489	0.654797	-0.482742	-0.0385572	-0.0637582	-0.129496	-0.126526	0.45191	-0.0563755	0.0892415	0.242194	0.0712765	-0.0283412	0.65916	0.083887	0.310146	0.100287	-0.273384	-0.428183	-1.27561	0.0044816	0.198128	0	-0.438464	-0.0436675	0.02611	-0.424976	-0.211738	-0.845948	-0.0140715	-0.463129	-0.210411	-0.278448	0.936523	0.230174	0.468638	0.051071	-0.11864	-0.248588	-0.44152	-1.22087
Hec59_1	-0.299429	-0.214048	-0.307373	0.812034	0.450028	2.03019	0.755948	-0.315114	0.948996	-0.136018	0.685954	-0.516029	-0.606084	-0.129663	1.81241	-0.239698	-0.730622	-0.703354	-0.74568	-0.624843	0.0500517	2.94402	-0.538389	-0.78175	-0.307375	-0.63032	0.426916	1.0171	0.403141	0.14203	0.195248	-1.02576	0.215821	-0.036396	-0.294739	0.335002	0.0546445	0.169812	-0.337065	-0.293814	1.252	0.0774	-0.696607	-0.57182	0	-1.31691	0.019781	0.748617	1.2052
Hec59_2	-0.523681	-0.394946	-0.263364	0.845107	0.712489	1.91801	0.702748	-0.305913	0.910342	-0.308099	0.625262	-0.473037	-0.546542	-0.228365	1.87507	-0.364598	-0.811372	-0.299797	-0.611504	-0.603804	0.307212	2.9163	-0.652551	-0.957572	-0.300342	-0.538741	0.472419	0.819348	0.558256	0.131097	0.284548	-1.25661	0.158395	-0.276529	-0.148416	0.20679	-0.0441385	0.115557	-0.307352	0.0126768	0.736281	0.162386	-0.885069	-0.447347	-0.703335	-1.2618	0.709233	0.473139	1.12599
Hela_1	0.0306053	-0.0316955	0.502217	-0.725322	-0.460535	-0.0905525	0.815052	-1.75977	0.980512	-0.216143	-0.195791	-0.846291	0.37493	-0.082676	0.129868	-0.229559	-0.129543	0.0761576	-0.017112	-0.121994	-0.728459	-0.131761	0.058156	-0.578086	-0.144855	0.127849	-0.0445995	0.091672	-1.66443	-0.195633	0.084793	0.365712	0.109024	-0.194694	0.358531	0.226731	-0.948863	-0.0558245	0.019079	0.150567	-0.144243	0.17845	-0.220883	-0.137692	-0.09391	0.293987	-0.0566589	0.106828	0.714088
Hela_2	-0.146205	0.0792275	0.359011	-0.871542	-0.763772	0.443047	0.930673	-1.72246	0.85409	-0.145061	0.745624	-1.04528	0.301174	-0.208108	-0.001431	-0.124035	-0.260458	-0.131254	0.0704448	-0.161336	-0.0163602	-0.768874	0.065796	-0.637872	-0.325642	0.11249	0.351054	0.707525	-1.84089	-0.208028	0.000898	0.367793	0.0013825	0.037449	0.409293	0.731139	-1.10478	-0.0702595	0.105283	0.13759	1.43817	0.156985	0.13936	-0.356478	0.086826	0.166161	0.669565	0.0958155	1.96658
Hela_3	-0.0746193	0.117028	0.491908	-1.28375	-0.825761	-0.290361	0.924311	-1.87392	-0.088647	-0.34003	-0.286286	-1.05296	0.412033	-0.422282	0.130457	-0.0997276	0.121729	-0.129046	-0.12094	-0.120054	0.0681627	-0.503241	-0.015624	-0.590896	-0.281788	0.174765	0.173325	0.095706	-1.8901	-0.193645	-0.059335	0.467126	0.0543175	-0.048651	0.370089	0.225412	-1.14087	-0.0086405	-0.119356	0.0796439	0.777175	0.038762	0.411844	0.128761	-0.051123	0.280796	0.0184381	0.0439625	1.84645
Hela_4	0.0330424	0.340446	0.471919	-0.744543	-0.666797	0.0279035	0.353859	-1.65926	-0.195331	-0.385475	0.687209	-0.972769	0.373558	-0.250632	0.074625	-0.0206956	0.0814285	-0.0396501	-0.0675277	-0.173085	0.0247237	-0.618275	-0.586819	-0.779639	-0.22891	0.314395	0.0236265	0.007997	-1.5915	0.0518045	-0.063355	0.200035	0.0069485	-0.325248	0.285944	0.697991	-1.19327	-0.26358	-0.188674	0.0921339	0.53175	0.216404	0.78133	0.275219	-0.196795	0.433163	0.484553	0.0652435	2.06873
Hela_5	0.070723	-0.0040155	0.419681	-1.18547	-0.512293	-0.160688	0.634687	-1.65344	-0.129034	-0.263238	-0.26658	-1.00416	0.329006	-0.284269	0.246108	-0.215809	0.0680825	-0.0424063	-0.0091264	-0.14757	0.0486188	-1.06307	-0.07942	-0.853393	-0.313149	-0.0189705	0.0846225	-1.21831	-1.77965	0.0063345	0.009256	0.33529	0.0214115	-0.25896	0.34578	0.255586	-1.32736	-0.130238	-0.060396	-0.0658771	-1.12516	0.330772	-0.161096	0.21298	-0.091006	0.201118	0.838765	-0.0542875	0.674083
HepG2_1	-0.209463	-0.0325351	0.169483	0.315214	-0.249874	0.207804	1.01223	0.0410555	0.0567574	-0.180421	-0.166435	-0.408996	-0.325993	0.0177054	0.437147	0.0117988	0.0357469	0.291227	-0.0131841	0.0619679	-0.0435379	-0.117938	-0.357374	-0.0281174	0.341875	0.588419	-0.128749	-1.04732	-0.891578	-0.271231	-0.346228	-0.320742	-0.0932091	0.0279824	0.12657	1.09489	-0.818487	0.440855	0.573959	-0.0515478	-0.215866	0.431923	-0.960404	-0.437314	-0.133638	-0.241726	-0.385445	-0.147796	-0.449349
HepG2_2	-0.377506	0.0720885	0.221621	-0.010614	-0.469585	0.132164	1.15667	-0.0553778	-0.02812	-0.434167	-0.192777	-0.459866	-0.361088	-0.238564	0.27503	0.268718	-0.128937	0.0720025	-0.210532	0.0067675	-0.00022825	-0.293811	-0.364595	0.109848	0.250787	0.845005	0.150649	0.188127	-0.98818	-0.333325	-0.366983	-0.77106	-0.0963645	0.129339	0.257047	1.13503	-0.990634	0.458867	0.724914	-0.126026	0.815567	0.40623	-0.778941	-0.342959	0.05762	-0.507168	-0.0470209	-0.108332	-0.511481
HepG2_3	-0.296569	-0.087728	0.16254	-0.0428525	-0.456224	-0.908172	1.09784	-0.136342	0.0794855	-0.405427	-0.294411	-0.485465	-0.371716	-0.356654	0.226203	0.227572	-0.105998	0.080111	-0.23123	0.174071	-0.111116	-0.366048	-0.424976	0.121648	0.282674	0.555903	-0.007773	-1.12475	-1.15465	-0.381436	-0.442707	-0.510455	-0.062179	-0.296084	0.123901	1.05764	-0.949548	0.244031	0.781389	-0.139882	0.845414	0.182079	-0.755891	-0.292693	-0.126195	-0.585465	-0.293476	-0.309372	-0.285065
HepG2_4	-0.238301	0.277861	0.0975886	0.302323	-0.312829	0.303625	0.552582	0.0918616	-0.014929	-0.250534	-0.361344	-0.395988	-0.367982	-0.223779	0.232665	0.206216	0.179273	0.137137	-0.191096	0.0686275	0.0964398	-0.101526	-0.318984	-0.0801088	0.363371	0.777987	0.12781	-1.145	-0.809705	-0.109906	-0.320931	-0.613291	0.0045795	0.117558	0.17384	1.10593	-0.839356	0.377302	0.724861	-0.21156	0.668138	0.388652	-0.399836	-0.295185	0.061228	-0.239999	-0.399089	-0.15253	-0.114037
HepG2_5	-0.163037	-0.0153475	0.156954	0.208065	-0.225	-0.504489	0.776504	0	0.093822	-0.192992	-0.084582	-0.433369	-0.360088	-0.195608	0.445858	0.0790374	0.0823685	0.272863	-0.0431875	0.0830155	-0.0677072	-0.460116	-0.330821	-0.103284	0.281257	0.44853	0.0910925	-1.00543	-0.921335	-0.16387	-0.365496	-0.507896	-0.0822035	0.121653	0.270259	0.992367	-0.915296	0.491754	0.700136	-0.167743	-0.72146	0.518231	-1.84585	-0.241219	-0.131796	-0.298596	0	-0.303773	-0.620688
Hep-3B ZQ_1	0.262333	0.130361	0.544146	1.09108	0.604281	-0.217078	0.918168	-0.332581	1.35806	-0.159033	-0.626232	0.0166603	-0.405106	0.107636	1.81261	-0.116181	-0.171943	-0.0168433	-0.255034	0.342195	-0.0259337	1.76211	-0.143657	-0.0354143	0.0689075	-0.287085	0.252997	0.809176	-0.364222	0.56658	0.698017	0.124744	-0.032158	-0.255065	0.111235	1.22623	1.10988	0.886718	2.03561	-0.0257867	-0.28854	0.139693	-5.04792	0.193331	-0.358289	0.174417	1.25427	0.42415	1.77723
Hep-3B ZQ_2	0.259577	-0.0613035	0.506638	1.06813	0.668697	0.172235	0.987042	-0.0965484	0.938858	-0.191508	0.885828	0.172279	-0.343709	0.340217	0.854594	-0.0908176	-0.201467	0.189011	-0.0431082	0.582457	0.24101	-0.000435	-0.373507	-0.0742308	-0.139871	-0.0805755	0.81611	0.814671	-0.0728795	0.64485	0.893414	-0.323296	0.0450925	-0.068406	0.402549	0.925841	1.2485	0.700221	2.85272	0.0902329	-0.651597	0.471422	-4.98498	-0.036059	-0.356524	0.444663	1.62742	0.0730115	1.71138
HL-60_1	-0.779179	2.12525	-1.03529	-0.75973	1.00217	1.70916	0.114495	1.96588	0.261321	1.13993	1.32196	0.0173153	-0.675896	0.664067	0.108857	0.0984199	0.273493	-0.377161	-0.803578	-0.480394	-1.3575	1.25971	-0.0991645	-0.239117	-0.779737	0.473627	-1.18316	-0.406726	2.65256	-1.07564	-0.359351	-0.049618	0.314195	-0.513807	-0.143919	2.42793	-0.76902	-0.495179	-0.408755	0.949879	0.0103545	-0.53354	-2.80799	1.84634	0.145813	1.8743	0.965795	-0.923453	-0.0464162
HL-60_2	-0.575868	1.90163	-0.766496	-1.38881	3.11085	2.99012	0.0893895	2.82613	1.43925	1.15901	1.29685	0.509095	-1.52342	-0.382816	2.39589	0.0237944	1.76369	0.0118333	-0.60378	1.35674	-1.35522	-0.551205	-1.01582	0.49805	-0.804843	0.126462	-1.20827	-0.431831	2.76765	-1.10075	-0.384456	-0.0747235	-0.195041	-0.361401	-0.169024	1.19521	-0.794126	-0.520285	-0.433861	1.70392	-0.014751	-1.22301	-2.8331	5.21305	1.5791	1.53383	1.00709	-0.948558	-0.0715217
HL-60_3	-0.660478	1.86985	-0.111711	-1.245	1.12087	1.82786	0.233196	2.82185	0.784072	0.174279	1.44066	0.586645	-0.528954	-0.23901	-0.166124	0.359015	0.618494	2.92087	-0.865896	-0.174408	-2.70304	-0.407398	-1.32835	0.334385	-0.661037	-0.410141	-1.06446	-0.288025	2.86832	-0.95694	-0.148258	0.069083	0.191616	-0.617047	-0.025218	1.33902	-0.650319	-0.376478	-0.290054	1.06858	0.129055	-1.7718	-2.68929	2.89894	1.35497	1.46616	0.483731	-0.804752	0.576685
HL-60_4	-0.546361	2.2187	0.34114	-1.45311	0.91277	3.55102	0.025095	2.15915	0.175785	0.182924	1.23256	0.519733	-0.712342	-0.447111	0.0965635	-0.0405001	0.401267	-0.547345	-0.173461	0.50463	-1.36458	0.215531	-0.383889	0.530677	-0.685075	-0.618242	-1.27256	0.637969	2.89348	-1.16504	-0.44875	1.06212	-0.232805	-0.825148	-0.233319	1.13092	-0.81134	-0.584579	-0.498155	0.860479	-0.0790455	-0.435314	-2.89739	1.79494	0.0564125	1.32704	0.946558	-1.01285	0.358594
HL-60_5	-0.63526	2.25807	0.331108	-1.21979	1.14609	1.85308	0.258414	2.22788	0.405239	1.31392	1.46588	0.484193	-0.454309	-0.213791	-0.721615	0.192819	-0.265192	-0.927148	-0.840678	-0.259882	-0.6529	-0.38218	-1.30313	-0.0951983	-0.635818	0.459369	-1.03924	-0.262806	3.19187	-0.931722	-0.215431	0.094301	-0.080006	-0.59183	0	1.36424	-0.625101	-0.35126	-0.264836	1.0938	0.154274	-0.727407	-2.66407	2.03504	0.289731	0.57199	0.443161	-0.779534	0.0975029
HT29_1	-0.78858	-0.782997	2.71455	-2.00295	-0.242805	-0.550797	0.42342	1.67906	0.916457	-0.393395	-0.456869	-0.556322	-0.149125	-0.415625	-0.272979	0.0951109	-0.248806	-0.163041	-0.112501	0.129032	-0.0709488	3.71146	0.289843	0.305866	0.770996	0.90849	-0.087476	0.636363	1.03761	0.166886	-0.154538	-0.144394	0.035077	-0.17104	-0.353975	0.322107	-1.20758	-0.327672	0.122561	1.1434	-1.03779	-0.724413	-0.510496	-0.191133	-0.369447	0.705172	2.55762	0.60929	2.58702
HT29_2	-0.930652	-0.792863	2.21788	-2.61741	-0.940868	-0.553061	0.371237	1.16947	0.886265	-0.617786	0.437951	-0.705269	-0.363898	-0.479602	-0.548681	0.33456	-0.304199	-0.454085	-0.316102	-0.11291	0.509132	3.67069	0.350189	0.827394	0.80899	1.04739	0.543057	0.719225	0.940848	0.050506	-0.201155	-0.138687	-0.074104	-0.0648395	-0.361817	0.146398	-0.370592	-0.566723	0.65525	1.19016	0.14104	-1.03075	-0.0002782	-0.957955	-0.138348	0.555304	2.44261	0.334694	2.8586
HT29_3	-0.736033	-0.747752	2.56919	-2.42854	-0.737522	-0.517297	0.579474	1.34137	0.694452	-0.525292	-0.364716	-0.600062	-0.153857	-0.567257	-0.332754	0.28429	-0.137908	-0.146522	-0.1507	0.359897	-0.0511235	3.51938	0.348211	0.750058	0.90468	1.03046	0.457613	0.542398	1.0242	0.249579	-0.0656092	-0.0914287	0.0227273	0.0023458	-0.203447	-0.271424	-1.26435	-0.50399	0.678578	1.29244	-1.4672	-0.778363	0	-0.0654062	-0.380798	0.57775	2.34598	0.233255	2.83094
HT29_4	-0.613933	-0.56255	2.12996	-2.59152	-0.766513	-0.275357	-0.0526605	1.51014	0.601258	-0.366485	0.465054	-0.484061	-0.304743	-0.372004	-0.510371	0.144093	-0.12149	-0.19365	-0.115399	0.0652885	0.647775	3.7757	0.185333	0.363127	1.02053	1.33812	0.299922	0.572562	1.28668	0.322404	-0.162779	-0.220968	0.747282	-0.145282	-0.29375	0.127806	-0.31453	-0.576542	0.630261	1.17569	-1.05715	-0.827583	0.116608	-0.117959	0.055742	0.773037	1.86883	0.324576	2.84231
HT29_5	-0.672131	-0.700657	2.07789	-2.52728	-0.667379	-1.10208	0.179993	1.18498	-0.300219	-0.480148	-0.343954	-0.589354	-0.222726	-0.379557	-0.315933	0.0550739	-0.15103	-0.17501	-0.0152097	0.353164	0.0226672	3.46583	0.317097	0.28275	0.707264	0.73087	0.251522	0.51105	1.22481	0.05507	-0.0836495	-0.127543	0.045238	0.0097925	-0.224	-0.177667	-1.16663	-0.450897	0.530122	0.999424	-0.972124	-0.688743	-0.400126	-0.0998875	-0.295216	0.624272	2.542	0.269689	2.48684
HuCCT1_1	-0.0770047	0.245338	-0.429272	-0.952545	-0.464996	-0.759667	-0.282343	-1.12427	-0.204208	0.158738	-0.298029	-0.188709	0.052471	-0.0164788	0.0398193	-0.102376	-0.349597	-0.134058	-0.371016	-0.696805	0	3.40216	0.126644	-0.293926	0.178342	-0.626763	0.127369	-1.24347	-0.397619	-0.620393	-0.277491	-0.42016	0.0577158	-0.460737	-0.70605	-0.219497	1.39227	0.134851	-0.227939	-0.0154769	-0.937801	-0.0449688	-0.0862022	0.0658332	-0.265393	0.200318	0.824492	-0.299552	0.204336
HuCCT1_2	-0.133417	0.442322	-0.560574	-1.61441	-1.29064	-0.694148	-0.241063	-1.22572	-0.269576	0.307536	-0.314036	-0.364961	0.0467144	0.119442	-0.121985	-0.0520284	-0.292837	-0.285366	-0.14585	-0.245333	-0.0705141	4.36698	0.169163	-0.21582	0.210321	-0.597334	0.456607	0.283622	0.0202166	-1.04773	-0.477717	-0.297713	0.0723927	-0.162741	-0.854696	-0.241901	1.61905	0.719393	0.0443602	0	-0.588304	0.176564	1.1519	0.305339	-0.146981	-0.196211	0.895687	0.00282065	0.415251
HuCCT1_3	-0.0477307	0.592128	-0.424475	-1.76273	-1.15411	-0.704256	-0.283585	-1.18521	-0.159754	0.145587	-0.0035945	-0.291629	0.161622	0.127356	0.0767415	0.0084389	0.038767	-0.352344	-0.231694	-0.471434	0.0551642	4.30068	0.312771	-0.0924933	0.312655	-0.668999	0.380998	-1.17799	0.121707	-0.966841	-0.411787	-0.084128	0.267523	-0.231468	-0.836546	-0.445748	1.68064	0.537406	0.126372	-0.0136326	-0.440912	0.126282	1.53452	0.0163255	-0.20765	-0.0862885	0.407114	0.067508	0.16676
HuCCT1_4	-0.0356497	0.433138	-0.653712	-1.5334	-1.01033	-0.504458	-0.610707	-1.12118	-0.248178	0.41756	-0.196424	-0.244622	0.0339176	0.157681	-0.108687	-0.139678	0.0592505	-0.474391	-0.0272571	-0.428046	0.0443967	4.04147	0.17967	-0.331918	0.276384	-0.530416	0.529162	-0.117572	-0.174228	-0.589796	-0.414837	-0.46483	0.142371	-0.407719	-0.887015	-0.615187	1.71509	0.467653	0.105283	0.0782398	-0.548224	-0.199411	1.13333	0.069094	0.142171	-0.12776	0.686293	-0.0170555	1.27551
HuCCT1_5	0.0579971	0.36777	-0.429172	-1.40636	-0.933666	-0.3552	-0.502215	-1.09245	-0.237478	0.156367	-0.507311	-0.204987	0.148284	0.186573	0.096761	-0.10298	-0.131409	-0.196629	-0.231239	-0.161309	-0.0707233	3.77663	0.251797	-0.219425	0.12508	-0.634657	0.497852	-1.68468	0.20737	-0.820098	-0.274132	-0.38246	-0.0440995	-0.105993	-0.663807	-0.533777	1.53615	0.404398	-0.023021	-0.0216951	-0.651628	0.213065	0.562432	0.088567	-0.30858	0.137365	0.59348	-0.109795	0.0743294
Huh-7_1	-0.103929	0.048902	-0.305768	0.247064	-0.807062	-0.17943	1.86563	-1.26502	1.66512	-0.522659	0.601144	0.438353	-0.591088	0.447101	4.02525	-0.172583	-0.092659	-0.0350537	-0.0771276	0.187232	-0.107796	0.813055	-0.451049	-0.728306	-0.452114	0.25024	-0.211238	0.826816	0.208316	-0.612843	-0.571326	0.503393	-0.111657	-0.399606	0.739437	1.18499	1.21199	-0.247174	-0.218457	0.0497404	-0.907775	-0.38496	-0.47822	-0.582693	-0.441788	0.400935	-0.899565	-0.696747	0.0171919
Huh-7_2	-0.147159	-0.0463645	-0.526928	-0.133759	-1.11908	-0.0641275	1.33691	-1.41063	1.62335	-0.469854	0.721716	0.0939213	-0.642045	0.491866	2.67694	-0.277467	-0.167851	0.129865	-0.375805	0.290791	-0.113947	0.910876	-0.368043	-0.694663	-0.542808	0.252175	0.0226275	0.831151	0.330369	-0.949259	-0.511714	0.526872	-0.0288355	-0.034135	0.858645	0.922958	1.39682	-0.35088	-0.035754	0.00605685	-0.793855	-0.21162	-0.556191	-0.628746	-0.46682	0.111854	-0.737591	-0.503154	-0.109039
Huh-7_3	-0.111619	0.0532848	-0.377369	-0.179488	-1.19857	-0.158638	1.19014	-1.60872	1.50694	-0.376044	1.30257	0.397648	-0.833488	0.40493	1.74421	-0.128374	-0.148033	0	-0.532287	0.238004	-0.262503	1.71073	-0.470657	-0.832018	-0.523734	0.46212	-0.136672	0.404071	0.180432	-0.692984	-0.675495	0.394729	-0.0786272	-0.392749	0.683456	1.06473	1.30231	-0.579096	-0.113213	0.0864411	0.202572	-0.444465	-0.163481	-0.797412	-0.155502	0.168246	-0.871259	-0.452378	1.06947
Jurkat_1	0.002202	0.100666	0.608762	2.44329	2.20363	0.701334	-0.564351	2.47667	-0.232639	0.131043	-0.263833	0.586654	0.586585	0.107636	0.13324	0.319131	-0.159127	0.0993989	0.621058	0.085988	0.547247	-0.48109	0.235695	0.254265	0.186653	0.764556	0.809747	-0.739811	-0.565894	1.16337	1.22541	1.34738	0.464984	0.2074	-0.838138	-0.107262	1.12583	1.51351	-0.0363995	0.174909	0.389362	-0.150513	0.198521	-0.0055375	0.14439	1.67602	-0.39779	0.154219	0.206008
Jurkat_2	-0.12768	0.201331	0.843192	2.46816	2.56089	0.709643	-0.586346	2.69052	0.223524	0.242909	-0.0969235	0.636026	0.734936	0.107636	0.154401	0.220001	0.190737	0.310887	0.618051	0.080528	0.617683	-0.499204	0.116709	0.388085	-0.343249	0.928861	0.949559	-0.749058	-0.548881	1.37195	1.30765	1.95844	0.191087	0.159034	-0.765712	-0.308374	1.13729	1.93687	-0.0232345	0.189423	1.2617	-0.0477185	0.307133	-0.188342	0.310459	1.64342	-0.229059	-0.190005	0.243591
Jurkat_3	-0.0545736	0.194782	0.861042	2.51328	2.72458	0.892215	-0.534621	2.58449	-0.214853	0.189792	-0.198729	0.604939	0.820383	-0.001571	0.242021	0.199374	0.200184	0.596989	0.67278	0.20055	0.677964	-0.546338	0.150386	0.391984	-0.106832	0.852816	0.890772	-0.88281	-0.558002	1.52482	1.34784	2.05538	0.487347	0.139006	-0.83191	-0.288465	1.02188	1.90876	-0.21807	0.190931	1.30558	0.076445	0.357776	-0.132416	0.321522	1.54398	-0.0193657	-0.0363375	-0.0413196
Jurkat_4	-0.135426	0.135821	0.686256	2.11998	2.57263	0.881284	-0.569841	2.54106	-0.186717	0.423321	0.0138865	0.545859	0.519681	0.2364	0.212734	0.0893539	0.279563	0.461334	0.645439	0.196563	0.685439	-0.283664	0.140843	0.254204	0.0207295	1.06703	0.587826	-1.02832	-0.690217	1.32944	1.26236	1.66255	0.581435	0.233991	-0.861511	-0.175021	1.30285	1.97011	0.0067955	0.193914	1.29181	-0.170515	0.305612	-0.119736	0.310227	1.74393	-0.298551	0.092399	0.100558
Jurkat_5	-0.104856	-0.0056155	0.730083	2.29582	2.58425	1.63746	-0.704079	2.65339	-0.436732	0.442937	0.019265	0.575469	0.544025	0.16256	0.15408	-0.0267136	0.386925	0.528681	0.676905	0.0325555	0.491387	-0.391965	-0.011564	0.114525	-0.275143	0.983587	0.443026	-0.905876	-0.584255	1.31749	1.08188	1.58774	0.52112	-0.116152	-1.03185	-0.397234	1.27368	1.76465	-0.194503	0.0529049	1.82018	-0.076534	0.40424	-0.346928	0.380421	1.8505	-0.442546	-0.0398515	0.0752643
KATOIII_1	-0.806535	-0.215495	0.599871	-0.737251	-0.13865	-0.375588	-0.278548	0.825178	-0.236495	-0.181875	-0.325224	-0.434026	-0.449327	-0.150459	-0.507137	0.992678	-0.230061	0.145063	0.114749	-0.211202	2.95931	4.23084	-0.015635	-0.0513548	1.47575	-0.314908	-0.0982625	0.275478	-3.02263	0.635405	0.344791	-0.251993	0.933785	2.2357	-0.286616	0.604847	0.972009	1.86429	-0.089575	-0.623798	-0.39951	-0.943114	0.0047806	-0.583986	-0.498387	0.789477	-0.354601	1.15515	-0.422758
KATOIII_2	-0.946309	-0.384226	0.611124	-1.33404	-0.188207	-0.307029	-0.132233	0.777309	0.634609	-0.100503	0.547767	-0.478264	-0.487879	0.0764328	-0.360836	0.983067	-0.0183297	-0.0896036	0	-0.228502	3.02039	4.52861	-0.176284	0	1.16005	-0.297077	-0.0360167	0.651499	-3.39091	0.795154	0.206818	-0.26299	0.310596	2.84068	-0.228693	0.342018	1.19814	2.33736	0.15814	0.0334096	0.402417	-1.22623	0.256145	-0.808945	-0.470605	0.805937	-0.623177	1.04635	-0.391269
KATOIII_3	-0.9159	-0.461958	0.804774	-1.34737	0.0060682	-0.23306	-0.138913	0.641654	-0.333831	-0.0915338	-0.503224	-0.451234	-0.318093	-0.0405933	-0.462732	0.753593	-0.351713	0.0512632	0.202432	-0.30535	3.12041	4.29291	-0.118961	-0.1819	1.12602	-0.402177	-0.120519	0.181311	-3.3931	0.652793	0.150988	-0.272213	0.398993	2.36334	-0.109666	-0.156666	1.15623	2.1915	0.156492	-0.339817	-0.775917	-1.26185	0.0661373	-0.573529	-0.34142	0.732656	-0.540986	0.938422	-0.495107
KATOIII_4	-0.839759	-0.161705	0.691324	-1.25267	-0.401341	-0.38126	-0.298941	0.792783	-0.19344	0.172921	0.622251	-0.442117	-0.504919	-0.0842417	-0.448396	0.949734	0.0358838	0.293619	0.0877363	-0.0745112	3.00049	4.34263	-0.0669857	-0.0681905	1.34597	-0.11563	-0.105252	0.0381083	-3.28982	0.766036	0.261575	-0.25375	1.13504	2.40955	-0.192965	0.443258	1.10097	2.05595	0.156176	-0.297367	-0.683999	-1.00761	0.188718	-0.491878	-0.138601	0.842917	-0.212345	1.13907	-0.484226
KATOIII_5	-0.914581	-0.286052	0.589856	-1.29236	-0.684766	-0.267522	-0.387738	0.812968	-0.50316	0.204958	0.541901	-0.574066	-0.645329	0.01273	-0.577381	0.848356	-0.188215	0.0190507	0.0579953	-0.281108	2.73577	4.57595	-0.32147	-0.244899	1.58011	-0.137931	-0.258999	0.325862	-3.52784	0.637858	0.071489	-0.0230125	0.880699	2.12556	-0.296904	0.51625	1.06966	1.88351	-0.023896	-0.403334	0.349906	-1.00336	0.695033	-0.785537	-0.175746	0.752273	-0.787936	1.08138	-0.0159226
KYM-1_1	0.203751	0.370891	0.542875	-0.495302	0	0.189163	0.122358	0.486096	0.158792	-0.385929	-0.0822385	0.48796	0.28498	-0.611047	-0.0980785	0.210297	-0.031145	-0.0630512	0.130799	-0.065889	-0.191809	-0.554381	-0.356783	0.49336	0.217739	0.850946	-0.669213	-0.64381	0.162589	0.325292	0.819922	0.65554	-0.094683	-0.0027165	-0.206005	0.326338	-1.75511	-0.842446	0.488326	0.140964	0.35183	0.136289	-0.180068	-0.0956005	0.228509	-0.0927275	-1.13112	-0.787318	-1.17652
KYM-1_2	0.243483	0.489016	0.494539	-0.747858	-0.185622	0.203182	-0.990167	0.430344	-0.0161651	0.0809818	0.218593	0.520499	0.347085	-0.193001	-0.069114	0.225347	0.287869	-0.107432	0.121555	-0.0132996	-0.277826	-1.00012	-0.467327	0.755675	0.017261	0.526553	-1.50553	-0.565468	0.21481	0.237371	0.631629	1.0443	-0.0995936	0.0402889	-0.0474996	0.200049	-1.8043	-1.2707	0.918939	0.304784	0.108538	0.555892	-0.613702	-0.269552	0.676293	-0.44065	-0.9301	-1.16525	-1.68773
KYM-1_3	0.349185	0.514775	0.577951	-1.05091	-0.229152	-0.0171065	0.293708	0.409191	0.44856	-0.276972	-0.097319	0.452382	0.373125	-0.565219	-0.022731	0.110493	0.156374	-0.112992	0.0285705	0.0013125	-0.11635	-0.917626	-0.671081	0.650488	0	0.416355	-1.14399	-2.09066	0.235288	0.0075615	0.560227	1.11049	-0.249905	-0.049884	-0.148554	0.094584	-1.97225	-1.23412	0.846944	0.209414	-0.908993	0.439752	-0.921075	0.01317	0.327867	-0.332706	-1.08547	-1.74007	-1.87254
KYM-1_4	0.269388	0.39911	0.655371	-0.710803	0.102245	0.045239	0	0.482303	0.249327	0.0313588	0.211225	0.535538	0.427125	-0.0494615	0.0948105	0.104997	0.139829	0.0353438	0.180431	0.131065	-0.0897957	-0.265464	-0.479897	0.517948	0.107009	0.360005	-1.2895	-0.515657	0.25902	0.408005	0.68093	0.820845	-0.019405	0.165813	-0.131092	-0.0119825	-1.6606	-1.05724	0.970893	0.353427	0.170999	0.250665	-0.691222	0.10969	0.642462	-0.452572	-0.876703	-1.02057	-1.43723
LoVo_1	-0.699926	-0.339407	-0.402153	-0.859509	0.192769	-0.029719	0.023163	1.58685	-0.0535425	-0.171608	-0.143705	0.0474403	-0.351505	-0.21764	-0.0273755	0.239304	0.124494	-0.032916	-0.0178564	-0.356049	0.104454	2.59256	0.333975	-0.196895	0.780285	0.022259	-0.973577	0.330037	-0.206036	-0.002639	0.0575295	-0.184567	0.403196	-0.165109	-0.53185	-0.128486	0.745216	0.072639	-0.397767	0.0925664	-0.529242	-0.883784	0.0903381	-0.306922	-0.487978	0.492061	0.759001	0.308233	0.352559
LoVo_2	-0.840638	-0.385359	-0.468942	-1.25624	-0.075774	-0.259622	-0.062433	1.3578	-0.396058	-0.0626255	-0.333496	-0.141295	-0.531187	-0.420793	-0.240067	0.236061	-0.243758	-0.484952	-0.17469	-0.523812	0.0226403	1.82301	0.25114	-0.135164	0.435545	-0.209682	-1.15085	0.729479	-0.413788	0	-0.136665	-0.186371	0.228494	-0.259174	-0.522942	-0.433086	0.757041	-0.051442	-0.16581	0.209347	0.418606	-0.911335	0.306041	-0.590691	-0.0845425	0.446516	0.569683	0.15701	0.331131
LoVo_3	-0.860658	-0.307586	-0.416125	-1.47836	-0.0044365	-0.422696	-0.0476895	1.54503	-0.214027	-0.338819	-0.445949	-0.0974212	-0.448722	-0.419281	-0.1894	0.0984304	0.0342785	-0.233245	-0.213217	-0.293434	0.00547375	0.993582	0.211357	-0.104502	0.466451	-0.261292	-1.11146	0.435404	-0.239129	-0.0171385	-0.176368	0.0462115	0.315144	-0.15853	-0.50632	-0.512003	0.760266	-0.0799745	-0.391588	0.388074	-0.687411	-0.908229	0.381959	-0.351838	-0.318298	0.400073	0.346741	0.0481665	0.199068
LoVo_4	-0.681261	-0.228497	-0.307855	-1.21287	0.486758	-0.156247	-0.126203	1.40839	-0.130789	0.0923639	-0.0512803	0.0623185	-0.289488	-0.203256	0.0303347	0.130138	0.0146072	-0.25477	-0.127779	-0.266657	0.274673	1.35887	0.188189	-0.189747	0.720351	0.0611962	-1.08253	0.173609	-0.100932	0.0049372	0.0585557	-0.195903	0.613787	-0.113981	-0.403608	-0.432541	0.809161	0.0355022	-0.158942	0.572363	-0.61709	-1.00327	0.0809753	-0.0670073	-0.101691	0.432773	0.517612	0.246491	0.207297
LOVO-Luc#2_1	-0.623798	-0.277184	-1.21754	1.6101	1.47353	3.6662	-0.0070265	1.02866	-0.300848	0	-0.010118	0.157373	-0.382557	-0.259291	0.087658	-0.116591	0.17471	-0.0397181	0.0977829	-0.231417	-0.29415	1.14628	0.235309	-0.310456	0.457698	-0.241193	-0.235306	-0.984839	0.115704	0.590568	0.394961	-0.169881	0.107645	-0.174387	-0.501955	-0.376443	-0.58536	-0.27241	-0.282286	-0.0212891	-0.299427	-0.460708	0.0908036	-0.192911	-0.287	-0.259195	0.12895	-0.483722	-0.340779
LOVO-Luc#2_2	-0.697637	-0.264493	-1.36699	1.4359	1.7043	3.99235	0.072912	0.911641	0.0354535	-0.173884	-0.0159575	0.0155143	-0.548396	-0.575561	0.331717	-0.0464841	0.222462	-0.212879	-0.179592	-0.283976	-0.451614	0.0163705	0.283641	-0.293579	0.388172	-0.262558	-0.251325	0.365974	-0.289048	0.658336	0.226249	-0.344985	0.13839	-0.422382	-0.802933	-0.110017	-0.939358	-0.31545	-0.436596	0.17119	0.603936	-0.714469	0.715358	1.03705	-0.196106	-0.569211	-0.00578257	-0.794497	-0.758746
LS411N_1	-0.752968	-0.233666	-1.00964	-0.974972	0.00685715	0.0369022	0.398632	-0.0537251	-0.156602	-0.0281687	-0.187576	-0.99886	-0.462505	-0.104201	-0.0230523	0.102501	0.225772	0.0904891	0.165767	0.625314	-0.0256386	0.205234	0.197156	-0.253779	0.286928	0.243491	-0.501006	-0.953799	0.131402	-0.121996	0.12022	1.5464	-0.0496258	0.00203665	-0.192278	-0.14374	-0.45458	0.36637	0.318396	0.0776905	-1.40198	-0.643134	-0.5089	-0.481605	-0.187582	-0.194923	-0.223243	-0.0761039	0
LS411N_2	-0.842446	-0.138147	-1.28056	-1.39486	-0.17819	-0.167082	0.525828	0.0838422	-0.101428	-0.251357	-0.181274	-1.25859	-0.613435	-0.343124	-0.119827	0.149072	0.280319	-0.215565	-0.0221305	0.512765	-0.193765	-0.20592	0.432085	-0.214486	0.194562	0.20652	-0.73197	-1.21062	0.475633	-0.208609	0.00168	2.70046	-0.146479	-0.168882	-0.331054	0.069952	-0.69655	0.463317	0.564084	0.326222	-0.256474	-0.555645	0.210069	-0.584644	-0.154527	-0.281931	-0.539707	-0.226104	-0.0284176
MCF-7_1	-0.802625	-0.758503	-1.10864	-0.141604	-0.838495	-1.01685	0.274396	-0.339634	0.894687	-0.768598	0.210427	-0.439381	-0.798545	-0.295494	0.114174	-0.1321	-0.656242	-0.654294	-0.531317	-0.599159	-0.689523	0.0419575	-0.375013	-0.852546	-0.301733	0.99285	-0.579785	0.286276	-0.211191	0.341577	0.467728	-0.07968	-0.674801	0.28504	1.04698	0.242859	0.422461	-0.160127	-0.460023	-0.320679	0.452769	-0.177392	-1.72238	-0.593012	-0.9634	-1.08291	-1.25881	-0.721175	-0.524506
MCF-7_2	-0.914214	-0.666856	-1.30311	-0.299084	-1.48148	-0.768473	0.567097	-0.417634	0.794238	-0.842253	0.254056	-0.601531	-0.856988	0.010682	0.897712	-0.192604	0.998684	-0.633027	-0.648016	-0.635844	-0.848435	-0.957802	-0.521927	-0.861139	-0.487823	1.28789	-0.647365	0.3236	0.0736695	0.546125	0.312859	0.371464	-0.8511	0.0978994	1.22514	0.00636	0.433293	0.0530255	-0.334495	-0.485457	1.06813	0	-1.83104	-0.603062	-0.020445	-1.35285	-1.20475	-0.87944	0.484189
MCF-7_3	-0.722098	-0.572858	-1.1928	-0.308455	-1.3448	-0.776745	0.655359	-0.322655	0.749902	-0.855815	0.541463	-0.417009	-0.717504	-0.136897	1.06014	-0.0589736	-0.598764	-0.724943	-0.739405	-0.611959	-0.758266	-0.893187	-0.479201	-0.748692	-0.426434	1.32423	-0.632557	0.227089	0.166899	0.794429	0.505995	0.511887	-0.721203	0.190454	1.45767	0.127073	0.543716	-0.0645965	-0.323423	-0.470038	1.18078	0.10738	-1.62324	-0.605237	0.156245	-1.33107	-1.68822	-0.869645	-0.491974
MCF-7_4	-0.578849	-0.494363	-0.977307	-0.0756395	-0.91016	-1.64474	0.219918	-0.311417	0.903281	-0.358485	0.598823	-0.295743	-0.591655	0.0987705	0.234477	0.0205959	-0.425465	-0.495689	-0.333937	-0.493065	-0.523339	-0.563137	-0.411801	-0.80967	-0.100484	1.50452	-0.412905	0.398456	0.084784	0.461567	0.612753	0.164081	-0.317357	0.00586046	1.28574	0.113551	0.648705	-0.142715	-0.0208695	-0.393532	0.99512	-0.379442	-2.19919	-0.573408	-0.229159	-1.02107	-1.4153	-0.611688	-0.328846
MCF-7-Luc_1	-0.155868	-0.206587	-0.436554	1.26698	0.579955	0.558997	-0.160359	-0.0692474	-0.379723	-0.200331	-0.220648	0.0188513	-0.0817537	-0.0674415	0.469699	0.175321	-0.09533	-0.116548	0.12895	-0.206188	-0.0717818	-0.636038	-0.246116	-0.799087	0.0043705	1.422	-0.236906	-0.873471	-0.000503	1.04274	0.926712	0.011475	-0.263477	0.277552	1.66096	-0.188904	0.853762	0.389166	-0.138377	-0.19559	-0.506974	0.0225855	-0.399612	-0.158411	-0.502714	-0.340618	2.36242	0.46088	2.56275
MCF-7-Luc_2	0.0962981	0.141536	-0.417066	1.32564	0.4873	0.71055	-0.141703	-0.0816865	-0.236984	-0.270414	-0.0796885	0.0913103	0.0728633	0.0689105	0.559764	0.243902	0	-0.262991	0.0599	-0.116426	-0.00478675	-0.543978	-0.131281	-0.572136	0.218231	1.74914	-0.219782	-0.663033	0.198774	1.19433	1.02803	0.146937	0.021686	0.141109	1.931	-0.136697	0.949512	0.271515	0.0752065	-0.327559	-0.416731	-0.0112525	-1.13015	0.134434	0.0098615	-0.248066	1.99614	0.501981	2.85108
MDA-MB-468_1	-0.108476	-0.25326	-0.923891	2.75321	1.95055	4.90782	0.758668	-1.47987	-0.282205	-0.481873	0.644138	-0.0914792	0.233001	-0.17012	0.4331	-0.0844636	-0.466548	-0.251539	-0.0393824	0.0943955	0.190638	5.83593	0.684745	-0.335332	0.139026	-0.258497	-0.0941655	0.564535	-0.8748	0.69879	0.69443	-0.489766	0.0166495	-0.121731	0.0554858	0.528527	0.0099345	-0.414094	-0.103415	-0.175609	-0.396417	-0.152272	-0.12014	0.009231	-0.762468	-0.739933	2.02235	0.36999	2.57089
MDA-MB-468_2	-0.103222	-0.129818	-1.20812	3.08445	2.69522	4.87207	0.906299	-1.94816	1.20013	-0.617331	0.696779	-0.287911	0.449811	-0.288627	0.562099	-0.0271116	-0.567715	-0.406406	-0.183743	-0.0087555	0.575047	6.19715	0.667903	-0.354812	-0.159983	-0.451197	-0.107869	0.676617	-1.14135	0.873686	0.606562	-0.193558	-0.0114465	-0.291342	0.223306	0.340405	-0.0388285	-0.744691	0.038512	-0.153044	0.374145	0.246681	-0.368957	-0.31557	-0.183683	-0.58909	2.48121	0.282556	2.96526
MDA-MB-468_3	0.14871	-0.0336525	-1.19541	3.11708	3.00517	4.57873	1.00798	-1.78838	0.935806	-0.617342	0.520331	-0.19802	0.565432	-0.404483	0.630011	-0.190937	-0.126046	-0.0180394	-0.0740907	0.206567	0.299	6.12958	0.659013	-0.335612	-0.11789	-0.418102	-0.0615365	0.30636	-0.959265	1.06559	0.669614	-0.0976985	0.10237	-0.120671	0.270599	-0.08508	-0.0569235	-0.675183	-0.122435	0.134448	-0.466051	0.239049	-0.374283	0.115604	-0.473917	-0.635446	2.34902	0.239701	2.95424
MDA-MB-468_4	0.185265	-0.109315	-1.00404	2.72072	3.28256	4.49369	0.751861	-1.39229	0.0272905	-0.365584	0.859082	-0.0528337	0.50449	-0.0572455	0.557288	-0.0924051	-0.029769	-0.114197	0.01061	0.237441	0.532358	6.00775	0.735545	-0.279112	0.113529	-0.139218	0.045959	0.54538	-0.966097	0.939953	0.895019	-0.530664	0.425421	-0.162803	0.322992	0.204591	-0.770727	-0.459448	0.0106275	-0.0349696	-0.412531	0.0671195	-0.745704	-0.23774	-0.375018	-0.549991	2.19713	0.397335	2.74115
MIA PaCa-2_1	-0.261434	0.0643745	-0.368515	-1.81299	-0.732722	-0.335245	0.327765	0.496864	-0.028348	0.0013615	-0.056365	0.151177	-0.303242	0.188409	0.15219	-0.135472	0.0310535	0.0315424	-0.201721	0.367409	0.0362618	1.04979	-0.459592	0.121082	0.458055	-0.201296	0.44597	0.028908	1.13402	-0.33628	-0.390442	-0.119294	0.112501	0.156411	0.0750739	-0.025919	1.35791	-0.0347385	-0.281256	-0.237269	0.544387	-0.074927	0.202936	-0.222369	-0.327593	-0.550641	-0.226932	0.0933675	-0.215238
MIA PaCa-2_2	-0.489349	-0.182609	-0.222222	-3.04392	-1.05036	-0.324414	0.53376	0.361767	0.0439035	0.2009	0.140439	0.243542	-0.347597	0.337218	0.0731335	-0.174542	-0.07782	-0.0521323	-0.289604	0.232534	0.246904	-0.0695995	-0.760366	0.144233	0.0402765	-0.233846	0.732925	0.19477	0.977282	-0.753348	-0.520321	-0.335508	-0.047124	-0.0214315	0.244849	-0.208237	1.55048	0.017617	-0.0487525	-0.0553196	0.866221	-0.262433	0.201718	-0.305688	-0.0134945	-0.40129	-0.51443	-0.068887	-0.365403
Minami-1_1	0.244654	0.371146	1.48922	-3.23765	-0.178262	-0.402622	-0.187876	1.59752	0.268154	0.971244	0.586254	0.177086	-0.13968	0.020895	-0.263036	0.79265	0.363387	0.632787	1.28154	0.432785	0.273881	-0.820797	0.203634	0.222912	-1.05534	0.555072	-0.542879	-0.390061	-0.646859	-1.52729	-0.574264	0.0385065	-0.205363	0.088438	-0.401442	0.146267	-0.927724	0.0202225	0.059168	-0.240378	-0.496585	-1.67136	0.737529	0.99825	0.356407	0.745397	-0.970416	-1.13065	-0.921382
Minami-1_2	0.335591	0.26901	1.53809	-3.74951	0.491458	0.353349	-0.641924	1.55028	0.51247	0.673938	0.366312	0.0929143	-0.0322497	0.274979	-0.752768	0.512538	0.702283	0.484997	1.07213	0.653986	-0.354027	-0.865224	-0.170294	0.194582	-1.01167	0.122403	-1.16098	-0.31752	-1.00422	-1.62058	-1.60015	-0.412809	0.09666	0.0025335	-0.470203	-0.0089115	-0.973134	0	0.205548	0.0980334	-0.149516	-1.88498	-1.38682	1.40228	0.618637	0.749541	-0.993268	-1.81003	-2.55489
Minami-2_1	0.0809499	-0.092203	0.0037521	-2.15019	-0.85613	-0.224234	-0.462016	0.71939	-0.0474915	0.349865	0.278813	0.129565	0.0683933	0.107734	-0.660138	0.128228	0.117997	0.352718	0.564944	0.189833	0.273802	-0.450362	-0.202314	0.174361	-0.520084	1.71435	-0.66637	0.703449	-0.598752	-1.11339	-0.523965	1.5797	-0.069521	0.193933	-0.054684	0.0459905	-1.27749	0.667761	0.0785765	-0.230375	-0.351704	-0.501941	0.0678241	-0.192622	0.171775	1.03109	-1.35645	-0.164888	-0.980539
Minami-2_2	0.100201	0.0967604	-0.118957	-3.21171	-1.09835	-0.335829	-0.49354	0.76552	-0.0749561	0.641969	0.0206849	-0.00969825	0.0516687	0.00250595	-0.905424	0.323352	0.243855	0.260544	0.717839	0.338463	0.14567	-0.62587	-0.230938	0.345449	-0.704084	1.9733	-0.802609	1.05105	-0.863228	-1.44709	-0.808144	2.11927	-0.144217	0.168549	-0.216876	0.0503859	-1.69021	0.426035	0.0452839	0.205586	1.44845	-0.430174	0.519537	-1.17667	0.452271	1.37366	-1.0064	-0.438927	-1.33514
Minami-2_3	0.122366	0.0500895	-0.0530174	-3.42986	-1.06864	-0.483235	-0.584391	0.89426	0.0771	0.457877	-0.101015	0.0371888	0.0855478	-0.310892	-0.770243	0.390236	0.325333	0.272481	0.452481	0.391543	0.135322	-0.645892	-0.305968	0.363908	-0.925051	2.04739	-0.995661	0.642408	-0.751499	-1.63243	-0.821612	2.27025	-0.257823	0.21532	-0.289992	0.066719	-1.62321	0.468361	-0.082625	-0.373723	0.915268	-0.562824	0.777228	-0.326238	0.262981	1.30102	-1.45138	-0.510535	-1.82408
Minami-2_4	0.278384	0.030827	0.0717921	-2.98855	-0.260765	0.072721	-0.433074	0.927976	0.202656	0.598363	0.380049	0.164284	0.165454	-0.0213855	-0.421225	0.262303	0.450856	0.282373	0.611847	0.360462	0.2039	-0.314995	-0.157714	0.204718	-0.501413	2.05118	-0.719036	0.453985	-0.699579	-1.30202	-0.632668	2.04957	-0.05813	0.309136	-0.080996	0.0712285	-1.18123	0.627148	0.138904	-0.26455	-0.16436	-0.713106	0.295451	-0.0247245	0.40384	1.46145	-1.37904	-0.330133	-1.40811
MKN1_1	-0.214189	-0.371642	-1.09644	0.54613	0.0488787	-0.187634	0.121036	-0.325303	-0.425792	-0.308135	0.483013	-0.1288	0.110722	-0.455299	0.408577	-0.42743	-0.514974	-0.247953	-0.189263	-0.240237	-0.235236	-0.517786	-0.610426	-0.152374	0.0421942	-0.549124	0.33161	0.327384	-0.77555	-0.0156543	-0.0711038	-0.499412	-0.20898	-0.302536	-0.0152845	-0.417236	-1.39926	-0.0812703	-0.469357	-0.551181	0.390331	-0.235887	-0.139686	0.0873782	-0.633721	-0.934499	1.84176	0.117882	1.61691
MKN1_2	-0.056498	-0.170936	-1.34348	0.413311	-0.262818	-0.334733	0.305391	-0.235661	-0.607061	0.152412	0.415538	-0.249758	-0.0206574	-0.547134	0.264863	-0.273007	-0.489288	-0.346072	-0.155117	-0.221364	-0.469767	-0.769914	-0.619483	-0.0264023	-0.128608	-0.611069	0.689916	0.382472	-0.938879	-0.133959	-0.359532	-0.169031	-0.356685	-0.339784	0.0318955	-0.446562	-2.66748	-0.215279	-0.524139	-0.353935	1.25639	-0.0518185	0.342205	-0.276481	-0.27344	-0.960746	2.04153	-0.008766	1.93142
MKN1_3	-0.124261	-0.213061	-1.33852	0.323586	-0.328617	-0.365796	0.217283	-0.292704	-0.471911	-0.0532302	0.357351	-0.246535	0.0354326	-0.721682	0.314119	-0.294591	-0.348464	-0.390113	-0.273912	-0.245846	-0.401492	-0.760705	-0.734998	-0.00146104	-0.0969162	-0.729422	0.647819	0.117367	-0.920247	-0.279683	-0.409629	-0.154434	-0.34768	-0.380065	-0.156127	-0.491894	-1.83004	-0.237041	-0.487268	-0.496899	1.23025	-0.320427	0.657658	0.0618628	-0.501419	-0.984338	1.19871	-0.0996547	1.86994
MKN1_4	0.057654	-0.113513	-1.08892	0.577295	0.295849	-0.0104075	0.0426345	-0.0998111	-0.151704	0.154782	0.041217	-0.0013072	0.27069	-0.427527	0.182824	-0.288933	-0.228094	-0.115325	-0.0436559	-0.105423	-0.0944013	-0.282336	-0.480354	-0.105074	0.222282	-0.499262	0.76001	0	-0.731767	0.210733	-0.124991	-0.273603	-0.128035	-0.280484	0.182121	-0.553465	-1.40812	-0.0476305	-0.339678	-0.318652	-0.152252	-0.099734	-0.0115894	0.588096	-0.208559	-0.752985	1.11087	0.141417	1.82219
MKN45_1	-1.08927	-0.564597	1.76673	-0.437904	0.294687	0.186264	0.113059	1.60174	-0.335568	-0.0331349	-0.180012	-1.27724	0.0947438	-0.956983	-0.219973	0.206776	0.248324	0.404347	0.572649	-0.137597	2.45479	4.46403	0.699752	-0.207902	1.06236	-0.175645	-0.592786	0.698024	0.664758	0.244189	-0.022459	-0.329228	2.43804	1.57502	-0.486075	0.117439	-1.199	2.31369	0.754779	-0.508366	-0.830022	-0.168661	-0.200502	0.199216	-0.165358	-0.01483	-0.425214	3.50144	-0.49949
MKN45_2	-1.08923	-0.539979	1.96755	-0.573049	0.140893	0.000467	0.120669	1.63358	-0.228343	-0.0192411	-0.372781	-1.32791	0.246991	-0.503251	-0.14712	0.235403	0.484393	0.441725	0.609907	-0.031226	2.58325	4.40756	0.691875	-0.133715	1.25626	-0.20084	-0.493748	-0.773429	0.799778	0.175751	-0.0258415	-0.039123	1.72372	1.61535	-0.448011	0.140296	-1.12199	2.24993	0.914897	-0.326928	-1.06658	-0.241113	-0.140722	0.752275	-0.183837	0.142707	-0.66242	3.49291	-0.517989
MKN-7_1	0.151257	0.255715	-0.961606	0.719587	0.390722	0.0444605	-0.287899	-0.353326	-0.307729	-0.235599	0.750771	-0.12563	-0.221751	0.5146	-0.076048	-0.293377	-0.301345	-0.0795913	-0.0973115	-0.317051	-0.0184953	4.08838	0.765541	-0.706025	2.379	-0.354863	0.27113	-0.135416	0.176219	0.34816	0.40318	-0.448147	0.238343	0.008468	-0.93667	0.58264	1.97625	0.585133	0.256905	0.228393	-0.666098	0.042518	-0.314099	0.379226	-0.451879	0.506897	2.57749	0.657562	2.84726
MKN-7_2	0.117773	0.483242	-1.11606	0.634768	0.199666	0.109166	-1.57181	-0.362863	-0.345627	0.172301	0.827396	-0.121988	-0.267704	0.627946	-0.215813	-0.0071171	-0.225915	-0.564197	-0.0227759	-0.266614	-0.114037	3.87038	0.916698	-0.608385	2.60233	-0.316871	0.691111	0.155438	0.275217	0.431478	0.150529	-0.223739	0.226809	0.135501	-1.01557	0.624877	2.01262	0.648046	0.396745	0.245534	-0.628999	0.258783	0.0318901	-0.317265	-0.0480785	0.499318	2.85562	0.705405	3.45825
MKN-7_3	0.260957	0.627684	-0.961522	0.64708	0.372949	0.147056	-0.371926	-0.300301	-0.217239	-0.0746009	-0.207353	-0.0798562	-0.189088	0.425872	0.090901	-0.1343	-0.107402	-0.0501987	-0.0982085	-0.0909945	0.127701	3.82739	0.973682	-0.631836	2.53807	-0.258931	0.642342	-1.35683	0.160669	0.501906	0.204381	-0.118632	0.38534	0.150929	-0.904083	0.313676	1.98379	0.567785	0.211652	0.251813	-0.638183	0.086803	0.229765	0.555122	-0.143022	0.583073	2.23347	0.719866	3.40945
MKN-7_4	0.311679	0.557125	-0.906457	0.848475	0.836664	0.335535	-0.459722	-0.0846409	-0.034661	0.132193	-0.513717	0.0436088	-0.0337732	0.474909	0.155826	-0.122756	-0.0776435	-0.0031291	0.0282105	0.0318435	0.127701	3.81042	1.02251	-0.664928	2.87219	-0.247006	0.665682	-0.859354	0.446381	0.748274	0.344692	-0.254329	0.617414	0.319684	-0.737743	0.34888	2.10673	0.642811	0.454509	0.186281	-0.320982	0.105596	-0.417399	0.891923	-0.136088	0.632247	1.90489	0.736251	3.15555
Molt-4 P 5_1	0.106401	-0.249753	2.37913	-0.747177	0.0441395	-0.113421	-0.471369	2.3729	0.193394	0.0657985	0.286315	0.998865	0.351703	-0.075788	-0.335234	0.163333	0.316829	0.493319	0.719097	-0.0718965	-0.106644	-0.313217	0.024259	0.0054712	-0.59295	0.864055	-0.859645	-0.731558	-1.80221	0.323663	0.887714	0.698353	-0.112827	0.03471	-0.869332	-0.276836	-1.31362	1.98109	0.293794	-0.257498	1.02001	-0.237428	0.213612	-0.514116	0.154844	0.371638	-1.40605	-0.641949	-1.48936
Molt-4 P 5_2	0.255818	-0.141952	2.1629	-0.872252	-0.0027895	-0.0963665	-0.463626	2.24274	-0.127835	0.531493	0.190398	1.00706	0.350521	-0.038544	-0.426168	0.45751	0.500297	0.530448	1.02305	0.127062	0.0576228	-0.185166	0.247343	0.118929	-0.906762	0.819797	-1.16792	-0.687083	-1.84733	0.23594	0.77726	1.03568	-0.0308545	0.046657	-0.854769	-0.211864	-1.67953	1.98236	0.599097	0.14279	2.3033	-0.112781	0.797742	-2.34992	0.474787	0.427679	-1.07255	-0.805732	-1.17635
Molt-4 P 5_3	0.238322	-0.210861	2.53185	-0.98038	-0.132792	-0.32456	-0.480719	2.41969	-0.0973865	0.309524	-0.184328	0.86334	0.336419	-0.329041	-0.339394	0.391115	0.588936	0.33952	0.834525	0.173626	-0.0772137	0.487615	0.0606335	0.114995	-0.729491	0.660689	-1.81946	-1.3801	-1.88184	0.098284	0.685677	0.940084	-0.046025	0.0978905	-0.91416	-0.125627	-2.04686	1.85045	0.365696	-0.295165	2.18768	-0.204989	1.10947	-0.586981	0.314935	0.296467	-1.44046	-0.618572	-1.12064
Molt-4 P 5_4	0.177394	-0.252534	2.50897	-1.1165	0.434919	0	-0.613239	2.30068	-0.0685995	0.342067	-0.0030695	0.979089	0.330305	-0.124058	-0.228713	0.303234	0.269256	0.210186	0.748135	0.245554	0.0706813	-0.489299	0.0766665	0.0939037	-0.673458	0.793157	-1.01545	-0.476654	-2.23971	0.500817	0.754564	0.697896	0	0.0680215	-0.726237	-0.0931415	-1.29496	1.72119	0.333415	-0.249121	0.271558	-0.618623	-0.296944	-0.220331	0.240737	0.33406	-1.36256	-0.920141	-1.88565
NCI-H23_1	-0.0386105	-0.128167	-1.34849	0.82428	-0.324862	-0.0678405	-0.75601	-1.34556	-0.195976	0.0791368	-0.128067	0.183546	-0.0021082	0.305191	0.299897	-0.198781	-0.102385	0.105892	-0.131317	-0.272892	-0.194378	0.164992	-0.481053	0.0198022	-0.167716	0.242082	0.290349	-1.09808	-0.100365	0.0536315	0.207882	-0.251412	-0.178718	-0.212982	1.3859	-0.338425	1.60781	-0.716379	1.24433	0.699877	-0.19462	0.078507	-0.180931	0.182781	-0.140505	0.779762	3.21736	1.03785	3.5211
NCI-H23_2	0.571244	0.492117	-1.04078	0.378265	-0.615429	-0.253339	-1.01619	-0.522934	-0.286465	0.346028	-0.003662	0.179692	-0.0945622	0.110287	0.142407	0.11489	0.509173	0.0599333	-0.171792	-0.15333	-0.103379	0.116764	-0.271729	0.228411	-0.300895	0.0538555	0.178276	-1.30612	-0.305034	-0.759559	-0.198157	-0.297696	-0.145389	-0.005882	0.486601	0.152341	1.10582	-0.700715	1.21603	0.326275	1.19187	0.897818	0.766125	-0.29767	0.199241	1.00096	1.87456	0.0005805	2.70353
NCI-H23_3	0.521427	0.416028	-1.01706	0.338641	-0.715415	-0.404441	-1.18489	-0.553237	-0.0708805	0.362552	0.0870475	0.118901	-0.0554557	0.107636	0.22755	0.0873319	0.329275	0.410943	-0.014545	-0.071075	-0.10439	0.0163425	-0.383252	0.254911	-0.285037	-0.103375	0.135193	-0.782107	-0.163465	-0.821886	-0.202803	-0.299871	-0.201369	-0.0449265	0.467612	-0.185298	1.1342	-0.707052	1.24591	0.239568	0.126839	0.81299	0.579707	0.160944	0.166517	0.695183	2.41698	0	2.46421
NCI-H23_4	0.180835	0.112581	-1.92273	0.787077	0.0108785	-0.0380205	-1.07878	-1.40404	-0.279656	0.279971	-0.1747	0.241025	0.0486888	0.396288	0.389815	-0.0713576	-0.0903445	-0.0279688	0.0796275	0.0099475	-0.151994	-0.061028	-0.413593	0.0755852	-0.147768	0.28983	0.623418	-0.928432	-0.0681519	0.160337	0.172326	-0.259304	-0.13994	-0.05442	1.50326	-0.250944	1.72774	-0.691871	1.35359	0.703586	-0.099568	0.022462	-0.50168	0.457149	-0.11439	0.667095	3.67985	1.00857	3.80409
NCI-H460_1	-0.409305	-0.156245	-1.30432	-0.87951	-0.287052	0.206709	1.33102	-1.49478	0.06597	-0.241747	0.129636	-0.399662	0.0857768	-0.196013	1.01221	-0.19897	-0.0094985	0.126738	-0.268101	-0.0707335	-0.390069	0.105903	0.062374	-0.281351	-0.417055	-0.0323515	-0.0507985	-1.03241	0.151002	-1.0372	-0.527935	0.754262	-0.247834	-0.385864	0.257253	-0.013299	-1.2334	-0.416276	0.044501	0.0721639	-0.438799	0.081766	0.0870106	0.4554	-0.023821	-0.525518	-1.22208	-0.69906	-0.873288
NCI-H460_2	-0.571383	-0.13892	-1.61014	-1.19165	-0.591132	0.107303	1.40385	-1.78609	1.12977	-0.168288	0.887674	-0.546825	-0.0307886	0	0.899165	-0.0944296	-0.137368	0.217238	-0.245301	-0.0424845	-0.168854	-0.339899	0.066366	-0.234395	-0.677487	-0.106034	0.175871	0.581716	0.140748	-1.25845	-0.700245	0.901849	0.0153985	-0.057823	0.265562	0	-1.23229	-0.215994	0.236913	0.413085	-0.261336	0.200945	0.462699	-0.394174	0.201703	-0.689033	-0.127596	-0.696851	-0.443253
NCI-H460_3	-0.442123	-0.161624	-1.46561	-1.35475	-0.474579	0.30159	1.34459	-1.7118	1.1404	-0.260782	0.018628	-0.476875	0.135121	-0.207904	0.318964	-0.0533746	0.159836	0.0785711	-0.245092	0.161856	-0.263957	-0.460507	-0.024641	-0.0938708	-0.594638	-0.116377	0.248067	0.285985	0.0613785	-1.36238	-0.640102	1.04368	-0.0503775	-0.273129	0.323843	0.11936	-1.28217	0.0189845	0.218	0.170326	-0.431255	-0.010315	0.714198	0.605608	-0.178382	-0.621978	-0.912005	-0.64622	-0.40607
NCI-H460_4	-0.273143	-0.161194	-1.33743	-1.23813	-0.188333	0.304021	0.915541	-1.49471	0.213923	-0.187679	0.300507	-0.372314	0.166419	-0.167067	0.492368	-0.131474	0.0363771	-0.122419	-0.155652	0.00601905	-0.342733	-0.343747	0.0576776	-0.261473	-0.505574	-0.0548119	0.110712	-0.942333	-0.0885309	-1.1213	-0.63926	0.951924	-0.211614	-0.256595	0.410491	0.153728	-1.18758	-0.333289	0.157318	0.12159	-0.331203	-0.188313	0.134994	0.575285	-0.262992	-0.531491	-1.15019	-0.814946	-0.786866
NCI-N87_1	-0.789678	-0.417863	-0.143006	1.50505	0.722266	-0.233327	0.161665	-0.484268	0.486523	-0.38772	-0.392792	-0.42236	-0.0807201	-0.451127	-0.182308	-0.487238	-0.486283	-0.114856	-0.485182	-0.29855	4.84814	11.2993	0.326944	0.441584	6.59762	-0.562779	-0.255514	0.323289	0.204596	0.309468	0.041657	-0.298638	12.7083	2.98594	0.878013	-0.517804	0.0536025	-0.36109	-0.247686	-0.19952	0.312588	-0.780928	-0.272897	-0.629677	-0.215719	-0.154355	1.64166	2.6789	1.79893
NCI-N87_2	-0.952606	-0.402251	-0.232491	1.45027	0.622314	-0.173101	0.159688	-0.667519	0.278043	-0.450093	0.311024	-0.544329	-0.216172	-0.441926	-0.293645	-0.470977	-0.524695	-0.577188	-0.602401	-0.344558	4.74738	11.7497	0.319799	0.928131	7.52465	-0.753797	-0.0112664	0.470416	-0.0963634	0.286077	-0.316365	-0.376497	12.2153	3.26135	0.5789	-0.580989	-0.0669114	-0.275359	-0.30757	-0.237118	1.08135	-1.09238	0.236037	-1.11836	-0.0173589	-0.108514	1.28296	2.43632	2.3061
NCI-N87_3	-0.865094	-0.342682	-0.351401	1.41648	0.706509	-0.217375	0.213444	-0.60092	-0.520806	-0.482901	-0.599738	-0.492811	-0.0273097	-0.549855	-0.199995	-0.478656	-0.720838	-0.246303	-0.447416	-0.200592	4.89937	12.0105	0.325873	0.732311	7.51518	-0.775214	-0.004219	0.272892	0.012182	0.340524	-0.182839	-0.443672	12.1803	3.43831	0.714764	-0.526876	0	-0.351435	-0.272135	-0.235256	1.00117	-0.916277	-0.0772678	-0.364262	-0.479305	-0.163772	1.8585	2.49509	2.17825
NCI-N87_4	-0.575973	-0.264051	-0.164511	1.48853	0.890739	0.0092973	-0.0663027	-0.368787	-0.422964	-0.331092	-0.516195	-0.30323	-0.0110152	-0.516573	-0.111799	-0.523424	-0.250176	-0.0854419	-0.491652	-0.146486	4.93057	11.4184	0.316154	0.309655	6.75154	-0.514646	-0.0640667	-1.35616	0.0793713	0.508572	-0.0439852	-0.280604	11.6377	2.98274	0.906933	-0.561637	0.0261793	-0.413899	-0.331017	-0.303563	-0.491771	-0.849768	-0.681177	-0.403217	-0.42116	-0.0916462	1.73415	2.34103	1.94119
NIH/3T3 ZH_1	-0.225321	0.250769	1.38845	-1.29689	-0.243139	0.792148	0.771913	0.997405	0.423246	0.234559	-0.021646	0.634044	0.693402	0.345683	0.578637	0.248405	0.426347	0.384389	0.598544	0.402185	0.332256	0.521021	-1.34362	0.500226	1.19859	0.722028	1.24459	-0.453468	0.199552	-0.14741	0.553565	0.607826	0.422845	0.371401	0.302891	0.740691	-0.50434	0.663088	1.47607	0.382152	-0.605643	0.152094	-1.11386	0.622658	0.291475	0.0098	0.460252	0.215544	0.350775
NIH/3T3 ZH_2	-0.119371	0.162782	2.20444	-1.6523	0.0911125	0.943234	1.07151	1.4372	0.789661	-0.393613	0.564653	0.905078	1.0627	1.18424	0.798177	0.278251	0.346809	0.442634	0.741942	0.599708	0.68443	0.679989	-2.16816	0.618068	1.21723	0.881391	1.58102	-0.252522	0.69308	-0.181407	0.781331	0.820605	0.423571	0.47204	0.697337	0.728516	-0.636674	0.896626	2.26861	-0.600573	-0.624987	0.39677	-2.25912	0.673985	0.461592	0.418977	0.552267	0.229767	0.531885
NUGC-3_1	0.121824	0.550976	-0.333146	0.317854	0.302768	-0.407917	-0.402355	0.688245	-0.147199	0.859808	0	0.0186858	0.600041	-0.165135	-0.19011	-0.0011456	0.147366	-0.0713647	-0.0168985	0.12799	0.582358	3.89796	0.829076	0.252801	0.658726	0.251464	0.508466	-0.712827	0.124217	0.505993	0.641899	-0.533972	0.884011	0.236954	0.0858865	0.541002	-0.643517	0.573724	-0.256701	-0.305396	-0.23074	-0.381397	0.783393	0.954081	0.312963	0.68632	0.105902	0.594885	-0.5146
NUGC-3_2	-0.0832038	0.672586	-0.49791	-0.0134335	-0.006656	-0.148224	-0.777072	0.907988	-0.0888975	0.723429	-0.0388505	-0.160779	0.605692	-0.462948	-0.36787	-0.0899761	-0.028699	-0.294012	-0.125647	0.067489	0.550436	4.56886	1.00542	0.269965	0.651351	-0.096959	0.848213	-0.57565	0.201288	0.420575	0.404531	-0.61163	0.831978	0.304488	-0.055688	0.588364	-0.636449	0.715001	-0.272267	-0.445638	-0.0240835	-0.0645465	1.6479	1.21901	0.234132	0.809735	0.823858	0.56004	0.209308
NUGC-3_3	0.0113178	0.650008	-0.573119	-0.27389	0.0501165	-0.194756	-0.855129	0.899359	-0.161916	0.720742	-0.288864	-0.194978	0.637319	-0.383696	-0.266151	-0.103365	0.0870415	0.22233	-0.0195545	0.286345	0.616539	4.35388	0.973933	0.347876	0.665983	-0.0188035	0.68343	-0.613438	0.218341	0.547253	0.393027	-0.586546	0.930746	0.407919	-0.106908	0.658685	-0.809616	0.718797	-0.484832	-0.236607	-0.184957	-0.039967	1.66081	1.23849	0.176265	0.782729	0.684799	0.477094	-0.0233706
NUGC-3_4	0.152592	0.615314	-0.407445	-0.0001025	0.467986	-0.026132	-0.807373	0.959899	-0.158057	0.698176	-0.134522	-0.0534397	0.695017	-0.300206	-0.247111	-0.0390361	0.104309	-0.0326222	0.102611	0.185989	0.50483	3.85951	0.876437	0.186244	0.687175	0.158374	0.713258	-0.727441	0.199987	0.67738	0.531996	-0.571874	1.04106	0.370179	0.017499	0.46412	-0.933114	0.681371	-0.560217	-0.334267	-0.403085	-0.181221	0.665561	1.26787	0.178768	0.566882	0.792445	0.509843	-0.605546
OVCAR-3_1	0.334143	0.451047	-0.125464	0.752569	-0.355949	-0.168243	-0.464622	0.22187	-0.050495	0.0933422	0.296944	0.151364	0.266858	0.75636	-0.327519	0.0992464	0.242758	0.305716	0.396318	0.148367	-0.0602533	0.205344	0.372873	0.126885	-0.419204	-0.143918	0.0407995	-0.733775	0.249075	-0.30093	0.025691	0.343473	-0.113928	-0.063227	-0.177817	0.346187	2.05497	-0.167388	-0.028418	-1.02777	0.011555	0.237907	0.0769976	0.007062	0.249575	-1.55152	-0.80345	-0.270394	-0.624163
OVCAR-3_2	0.696964	0.632436	-0.882547	0.344846	-0.666964	-0.318823	-0.114552	-0.231508	-0.212582	0.240769	-0.0982025	0.103705	-0.278101	-0.113408	0.0819215	0.501638	0.299136	-0.106497	0.918122	0.295574	0.259436	0.439933	-0.266817	-0.209455	0.0531865	-0.540362	1.46933	-1.80298	-0.662172	-0.456763	0.720666	-0.470801	0.178348	0.326655	0.078361	-0.243034	-0.882498	0.334107	0.583572	-0.477385	-0.523659	0.307449	0.412885	0.781775	-0.112231	-0.190406	-0.44032	0.415943	-0.231696
OVCAR-3_3	0.837666	0.654049	-0.846087	0.203535	-0.592603	-0.661987	-0.143526	-0.145352	-0.160754	0.424917	-0.236041	0.0670698	-0.183088	-0.133034	0.130599	0.455519	0.425841	0.463724	1.09146	0.4459	0.197661	0.508719	-0.167983	-0.230315	0.300177	-0.456576	1.36979	-0.838975	-0.601146	-0.234814	0.782547	-0.5728	0.328321	0.455987	0.166101	-0.349098	-0.830549	0.372769	0.567853	-0.470371	-0.544846	0.437015	0.213115	0.85258	0.139842	-0.107894	-0.0861177	0.532045	-0.163739
OVCAR-3_4	0.361848	0.545079	-0.225182	0.619071	-0.462137	-0.040938	-0.683423	0.237437	-0.150249	0.28832	0.145082	0.208665	0.379889	0.681284	-0.556597	0.0208609	0.155969	-0.111231	0.434182	0.101095	0.00392325	-0.0722515	0.369009	0.305866	-0.465239	-0.218114	0.184693	-0.580917	0.341288	-0.267797	-0.0583525	0.421186	-0.139942	-0.0947625	-0.224669	0.158629	2.14256	-0.185137	0.0369895	-0.414203	0.177661	0.238507	-0.523545	0.172521	0.0202815	-0.0864715	-0.961049	-0.439594	-1.02595
OVISE_1	-0.0164796	-0.702728	0.322303	0.308642	-0.0828215	-0.786778	-0.286654	-0.596525	-0.507406	-0.670091	-0.320831	-0.41084	-0.262476	0.017337	0.07293	-0.194263	-0.242196	-0.278511	0.468106	-0.638053	0.226135	2.90704	-0.594398	-0.10431	0.852454	-0.549805	0.669184	0.242299	1.64168	0.948785	0.549196	-0.0945305	0.176828	-0.001581	0.881471	-0.414168	1.5118	1.01682	-0.606975	-0.24628	0.256694	0.106257	-0.146372	0.194915	-0.581146	-0.211226	0.602086	1.00417	-0.0509107
OVISE_2	0.0585105	-0.58236	0.25985	-0.098062	-0.453749	-0.646006	-0.151594	-0.629998	-0.603649	-0.236907	-0.343111	-0.372174	-0.222637	0.101146	0.084602	-0.0251536	-0.130547	-0.312538	0.246942	-0.426011	0.362796	3.01391	-0.505702	0.204138	0.940336	-0.343784	1.46798	0.395188	1.29227	0.946411	0.595375	0.314951	0.294897	0.229959	0.868241	-0.479372	1.64982	0.839716	-0.121663	-0.229308	0.709095	0.073601	0.275662	0.312947	-0.248872	-0.133318	0.437985	0.756536	0.11567
OVISE_3	0.185092	-0.562165	0.3476	0.153557	-0.404954	-0.608973	-0.0953075	-0.564852	-0.20347	-0.337864	-0.437687	-0.290908	-0.143774	0.201305	0.072938	-0.103058	-0.251541	-0.752798	0.268569	-0.391178	0.521745	3.15248	-0.441513	0.172108	1.02038	-0.69565	1.61206	0.360004	1.26707	0.985662	0.687188	0.331508	0.395477	0.285262	0.880548	-0.291687	1.76395	0.976152	-0.025057	-0.136712	0.745725	0.027777	0.438096	0.355433	-0.295622	-0.312549	0.204865	0.806353	0.225624
OVISE_4	0.489929	-1.22054	0.387968	0.375849	-0.0095585	-0.206163	-0.18249	-0.358283	-0.055437	-5.56397	-0.775092	-0.0432052	0.132324	0.245052	0.303323	0.0527364	0.0863285	0.206795	0.656413	-0.0192955	0.645937	2.71321	-0.403369	0.209543	1.09206	-0.187247	-5.49128	-3.07906	1.93665	1.11159	0.887634	0.432671	0.692649	0.053759	1.19471	-0.324447	-5.07714	-4.8033	-4.71688	0.10333	-2.09594	0.485199	-0.281151	0.532741	-0.071005	-0.196761	0.46444	0.890512	0.102302
OVTOKO_1	0.0010134	0.0484175	-0.955719	0.043256	0.435926	-0.206544	-0.922647	-1.15033	-0.082318	-0.477841	-0.173224	-0.249695	0.15622	0.211313	-0.027114	-0.2799	-0.0978695	-0.0675206	0.0800565	-0.382877	-0.275173	-1.00708	0.304855	-0.253459	0.155028	-0.110887	0.139446	-1.10196	1.4611	-0.278313	-0.041676	0.0989455	-0.228936	-0.506872	-0.11292	-0.016103	2.30721	-0.830592	0.039493	0.0340029	-0.795329	-0.550514	0.702149	0.85654	0.024017	-0.393999	1.08597	-0.3778	0.767609
OVTOKO_2	0.0855714	0.268387	-1.11674	-0.269006	-0.145427	0.395703	0.170684	-1.35193	-0.121105	-0.309592	-0.0725495	-0.312426	0.22159	0.624057	-0.0047975	-0.229844	-0.062076	-0.218464	0.901591	-0.197176	-0.0265718	-0.220772	0.500348	-0.139245	0.263512	-0.030422	0.548535	0.360936	1.60266	-0.533728	-0.0879075	0.258233	-0.034896	-0.128782	-0.075133	-0.136855	2.65298	-0.541171	0.382821	0.0726084	-0.41104	-0.385072	1.61143	0.857344	0.110744	-0.408946	1.81947	0.086123	2.294
OVTOKO_3	0.0344883	0.314256	-1.08881	-0.616357	-0.0971276	-0.0819956	0.167622	-1.36509	0.107078	-0.414096	-0.165804	-0.334138	0.272441	0.414358	-0.0113581	-0.174428	0.0743754	-0.10994	0.823749	-0.0303576	-0.0168453	-0.193559	0.599382	-0.129476	0.253156	-0.0353866	0.392149	-1.00015	1.72698	-0.469685	-0.125745	0.46461	-0.0378646	-0.110491	-0.0644726	-0.206523	2.68587	-0.539612	0.238117	0.159477	-0.557422	-0.390183	1.92495	1.21578	0.0211709	-0.329209	1.28004	0.0910034	2.22312
OVTOKO_4	0.16225	0.286521	-1.08932	-0.589708	0.142808	0.231061	-0.074867	-1.31594	-0.0073255	-0.167829	-0.0549035	-0.253668	0.434463	0.487378	0.218788	-0.175519	-0.100803	-0.122956	0.12744	0.158605	-0.0851028	-0.168921	0.499155	-0.121308	0.235525	-0.097542	0.429951	-0.776876	1.8977	-0.44515	-0.0026055	0.111989	-0.099664	0.0501225	-0.026793	-0.245248	2.59404	-0.500645	0.236608	0.121048	-0.498845	-0.52974	0.554775	1.22369	-0.0306715	-0.400772	1.08266	-0.147934	0.738047
PA-1_1	1.12621	0.196704	1.31795	0.198485	-0.010595	-0.61333	0.116219	0.464538	0.893023	-0.254111	0.17478	0.0130548	-0.325314	-0.487028	-0.522019	-0.0602041	1.42728	-0.31383	0.11482	-0.599191	0.241629	-0.956187	-0.0557155	-0.295429	-0.167795	-0.280468	-0.419471	0.163264	-0.329222	-0.363122	-0.488214	-0.393426	-0.533628	-0.538917	-0.851074	0.236722	-1.37062	0.270088	0.6611	-0.409044	-0.0030965	0.23	-5.68481	-1.06713	-0.296403	-0.65274	-0.766522	-0.935457	-1.17837
PA-1_2	0.810561	0.54226	1.39871	0.0237335	0.192413	-0.260386	-0.136987	0.396383	0.607739	0.0019295	0.401004	0.112247	-0.164659	-0.407591	-0.377092	-0.0223721	-0.059084	0.0856703	-0.211717	-0.255153	-0.123769	-0.595314	0.128073	-0.275312	-0.0484215	-0.158951	-0.115391	0.0478255	-0.251355	-0.556444	-0.321273	-0.406045	-0.218005	-0.0869655	-0.558698	-0.181126	-1.34199	-0.003233	1.0848	-0.273365	0.37064	0.135307	-5.52403	-0.929736	-0.154109	-0.723503	-0.358161	-0.591679	-1.11218
PC-3_1	-0.0117786	-0.117301	-0.170331	1.41521	0.922709	3.30788	0.232141	-0.545826	0.0136535	0.216447	-0.271537	-0.289856	-0.214133	0.0575435	-0.157093	0.209068	-0.146392	-0.6394	-0.0895399	-0.108327	-0.0909107	-0.484847	-0.191131	-0.615241	-0.315074	0	0.053481	0.239398	0.312864	-0.640674	-0.0501515	-0.556216	0.009035	-0.12411	0.29161	-0.0026025	-0.825396	-0.443185	0.355708	-0.294434	1.00587	0.0514035	-0.384224	-0.178002	-0.0693045	-0.274072	-1.71373	-0.217006	-1.1274
PC-3_2	-0.181102	-0.315503	-0.197806	1.34768	1.11173	1.43744	0.319256	-0.48818	-0.101444	0.146537	-0.482454	-0.371688	-0.232813	0.142011	-0.044796	-0.0490816	0.223858	-0.900309	-0.104692	-0.0125575	-0.247574	0.824796	-0.486355	-0.786292	-0.883905	0.0267835	0.0150775	0.519501	0.326954	-0.755119	-0.237318	-0.695111	-0.341137	-0.038251	0.395809	-0.497404	-0.830979	-0.41322	0.722384	-0.234173	1.74755	0.11184	-0.260288	-0.370549	-0.267756	-0.376764	-1.72132	-0.548034	-1.79853
PC-3_3	-0.12351	-0.285456	0.0024081	1.44744	1.32527	1.5569	0.486896	-0.413381	0.0922345	0.376184	-0.992756	-0.269538	-0.0601717	0.187538	0.224365	0.0040129	-0.034416	0.181483	0.115253	0.004503	-0.174723	0.201624	-0.47844	-0.666889	-0.701237	0.035593	-0.044145	-0.586237	0.573236	-0.761082	-0.0323255	-0.61744	-0.299291	-0.0993825	0.575457	-0.398896	-0.658075	-0.388484	0.753591	-0.230245	0.937052	0.181677	-0.432875	-0.177087	-0.0926175	-0.320609	-1.42968	-0.458468	-1.93201
PC-3_4	-0.0232197	-0.197022	-0.267717	1.28269	1.03892	1.44919	0.178085	-0.515488	-0.534061	0.534553	0.861757	-0.388348	-0.291205	0.249392	-0.120994	0.0772214	0.225343	0.0335052	-0.0883693	0.123518	-0.0457753	-0.256054	-0.286397	-0.618149	-0.445746	0.409793	-0.0153875	0.580123	0.321157	-0.579484	-0.041987	-0.710283	0.0379185	0.082213	0.300999	-0.140181	-1.88453	-0.41933	0.838297	-0.380086	1.61116	0.132937	-0.109432	-0.254307	-1e-05	-0.328113	-1.79761	-0.171981	-1.3115
SKOV-3_1	0.0948101	-0.218341	-0.112763	2.74363	2.05552	3.9557	0.147536	-0.827222	-0.110646	-0.493461	-0.557223	-0.839829	0.298227	-0.120134	0.21224	-0.149359	-0.601004	0.0135914	-0.362794	-0.558752	4.2706	10.7122	-0.0187962	-0.089523	7.22215	0.16872	0.508527	0.362031	0.13768	0.60645	0.818879	-0.463453	10.8423	2.52125	0.0606829	-0.201989	0.759092	-0.0429506	-0.326908	0.175942	0.735199	0.0695279	0.106304	-0.757117	-0.259761	0.814048	3.43307	2.28479	3.46274
SKOV-3_2	-0.04087	-0.0823285	-0.174161	2.63767	1.63525	4.09048	0.25503	-0.763877	-0.252339	-0.226076	-0.277835	-0.828023	0.257047	0.08688	-0.074316	-0.200037	-0.296544	-0.0860045	-0.18555	-0.404539	4.07867	11.2721	0.028234	0.191378	8.34135	0.372426	0.770382	0.963003	-0.0875205	0.751815	0.83916	-0.387188	10.8931	2.65375	0.0479137	-1.47644	0.964082	-0.0413075	-0.195815	0.516019	0.853901	0.048843	0.405358	-1.61609	-0.019077	0.591514	3.39609	2.16117	3.85918
SKOV-3_3	0.020014	-0.180251	-0.0509029	2.73126	1.81818	3.86239	0.239271	-0.807386	-0.17594	-0.502482	-0.363957	-0.944068	0.386267	-0.169838	0.141873	-0.263231	-0.112775	-1.27887	-0.43483	-0.352465	4.24003	11.6304	-0.0987635	0.113031	7.97729	0.177394	0.649356	0.445285	-0.069555	0.71914	0.727052	-0.373077	11.1704	2.50165	0.0717209	-0.33534	0.763003	-0.158329	-0.144332	0.317257	0.912968	-0.282247	0.519086	-0.175092	-0.0675025	0.554778	2.77391	2.12965	3.82161
SKOV-3_4	-0.0221345	-0.250359	-0.112351	2.40297	2.26472	3.63876	0.0487749	-0.767367	-0.656316	-0.331585	-0.205527	-0.965886	0.235489	0.158671	0.159808	-0.255849	-0.155769	-0.0197822	-0.262511	-0.299957	3.5177	10.626	-0.0885856	-0.0561134	6.98803	0.13746	0.494485	0.414294	0.0883489	0.649092	0.742611	-0.65327	9.9127	2.46023	0.0224749	-0.418412	1.05845	0.0743979	-0.0045276	0.432857	0.812201	0.0823234	0.646641	-0.277466	-0.128427	0.636989	3.1953	2.20158	3.52204
Pfeiffer_1	-0.277805	-0.15877	2.28908	-1.17164	-0.176253	0.035283	0.232131	1.31303	0.0566045	0.333318	-0.0121055	0.712344	0.211066	-0.223977	-0.150554	0.336935	0.126345	0.197929	0.518	1.4665	-0.158447	-0.657326	-0.217121	0.369986	-0.737263	1.51295	-1.09359	0.334506	-0.209218	-0.008592	-0.104717	1.53919	-0.108765	-0.115696	-0.391093	0.193561	-1.31446	0.424906	-0.151376	0.0311584	0.863679	0.157666	-0.273396	0.339518	0.308912	0.183814	-1.24811	-0.614337	-0.911673
Pfeiffer_2	-0.382283	-0.156342	3.44258	-1.40613	-0.0834465	-0.103621	0.321412	1.90225	0.390172	0.300816	0.201439	1.05512	0.344168	-0.490925	-0.019906	0.422598	0.427575	0.204596	0.299996	1.9605	-0.0367473	-0.542014	-0.396114	0.61058	-1.02939	1.89344	-0.921235	-0.86762	0.111953	-0.177235	-0.366717	1.99596	-0.0720495	-0.020661	-0.389715	0.070824	-1.50902	0.552164	-0.182601	0.0291109	0.16497	0.55304	-0.0393644	0.478111	0.811855	0.018778	-1.02519	-0.883449	-1.17769
Pfeiffer_3	-0.334016	-0.135254	3.18579	-1.74625	-0.040831	-0.193997	0.306152	1.81374	0.325394	0.301901	0.0315155	1.0364	0.383188	-0.425476	0.0672025	0.248683	0.58425	0.517616	0.435028	2.01962	0.00515425	-0.601993	-0.29649	0.408347	-0.889142	1.77607	-1.2046	-1.18253	0.15505	-0.006732	-0.394159	2.19545	-0.104019	0.0731475	-0.335119	0.0798235	-1.52929	0.563245	-0.228824	0.0212623	-0.0204485	0.55519	0.0375521	0.516069	0.961654	0.0200145	-0.599062	-0.785922	-0.6549
Pfeiffer_4	-0.297431	-0.124146	2.61775	-1.23225	-0.0888155	-0.353282	0.0879665	1.50955	0.146197	0.636328	0.065431	0.863418	0.2623	-0.161524	0	0.170092	0.481081	0.275476	0.606709	1.75629	-0.129031	-0.203762	-0.299526	0.385692	-0.626144	1.84281	-1.06747	0.266871	-0.0288815	0.0653345	-0.256534	1.82444	-0.0835695	0.119538	-0.494961	0.027507	-1.26372	0.746097	0.141872	-0.0762622	1.11128	0.437083	0.0615196	0.356469	0.767998	-0.151568	-1.30039	-0.607186	-1.03963
Ramos (RA 1)_1	0.51912	0.310804	1.72583	-1.33315	-0.620614	0.0089865	-0.526797	0.824683	0.11425	0.829976	0.240865	1.2884	0.437567	-0.311834	-0.732821	0.518428	0.462135	0.363149	0.707768	0.241269	0.293075	-0.485444	1.02445	0.415635	-0.696957	0.984784	-2.18442	0.738927	-0.0384	-0.187294	-0.501854	1.85498	0.0751815	0.179849	-0.523988	0.13379	-1.78219	1.19032	-0.490157	-0.113805	0.192779	-0.029646	0.631019	0.701397	0.740444	2.01924	-1.22038	-0.370833	-1.34289
Ramos (RA 1)_2	0.619077	0.281099	1.89723	-1.72344	-0.61083	-0.268519	-0.882246	0.910631	0.363777	0.773316	0.0131785	1.37986	0.579522	-0.284359	-0.974681	0.335523	0.588685	0.708874	0.8845	0.362271	0.330963	-0.665237	0.999238	0.305866	-0.658964	0.861396	-1.27692	0.501668	0.0368752	-0.18897	-0.433235	1.87049	-0.02768	0.244127	-0.418874	-0.151425	-1.8305	1.18018	-0.603641	0.0852934	-0.0028735	0.0504735	0.453912	1.10588	0.795861	1.94707	-0.876356	-0.431978	-1.88445
Ramos (RA 1)_3	0.518055	0.180465	1.62921	-1.14717	-0.59255	0.036443	-0.499857	0.901838	0.217806	0.882768	0.217527	1.23389	0.469888	-0.183361	-0.66761	0.361026	0.338342	0.616155	1.09745	0.277301	0.160583	-0.527949	0.843024	0.258393	-0.292768	1.03003	-0.794135	0.820407	0.006909	-0.188177	-0.254607	1.34498	0.011476	0.237708	-0.518552	0.241062	-1.57554	1.36673	-0.230943	-0.106309	0.124382	0.147616	0.43012	0.991623	0.107369	2.09489	-1.11563	-0.248078	-1.28523
REC-1_1	0.0917664	-0.276492	-0.674086	-1.6442	0.72167	1.42866	0.167994	-0.327057	0.411085	0.920744	1.04146	0.100767	-0.474726	0.20686	-0.129348	0.0986884	0.655949	0.659941	1.09454	0.219821	-1.82398	-0.733039	-1.72755	0.485298	0.15889	0.275577	-1.16454	-0.687225	1.48279	-1.25889	-0.63985	1.32796	-0.741954	-0.466262	0.430256	0.939817	-1.04952	-0.661609	0.015427	0.66938	-0.270145	0.174642	-1.63923	1.6279	-0.134687	-0.389565	-1.31273	-0.889756	-0.326916
REC-1_2	-0.0816221	0.183132	-2.18561	-1.64902	0.716851	1.42384	-0.170824	-0.244353	1.5608	1.90977	1.03664	0.129216	-1.19109	2.21344	1.27132	-0.0771571	1.35642	1.15966	0.8131	0.965045	-0.303894	-0.811419	-1.26128	0.211474	-1.06506	0.270772	-1.46848	1.36858	1.5128	-1.36096	-0.64467	0.95097	-1.02209	0.0082475	-0.429238	0.934998	-1.05434	-0.007718	-0.256063	0.66456	-0.128243	0.278317	-1.57078	1.57813	0.696192	-0.443281	-1.57691	-0.920124	-0.331735
REC-1_3	0.0318819	-0.115939	-1.149	-1.48937	0.876505	1.58349	-0.01117	-0.0251126	0.135656	0.845908	1.64912	0.0092263	-0.573841	-0.483376	-0.117722	0.395936	0.692303	0.44788	0.008691	0.041214	-2.31176	-0.651764	-1.44443	0.408535	-0.197333	-0.176122	0.857905	-0.53239	1.67889	-1.20131	-0.485015	0.191803	-1.50292	0.278882	-0.019322	1.09465	-0.894685	-0.620844	-0.53442	0.824214	0.153104	0.0034425	-1.62186	1.73388	1.43049	-0.0945885	-2.00727	-0.84216	-0.172081
RERF-Lc-MS_1	-0.63048	-0.523267	-1.1688	0.417358	-0.292396	-0.249329	0.354049	-1.95014	1.05273	-0.619025	0.481425	-0.459625	-0.304347	-0.284318	0.295114	-0.34822	-0.434076	-0.519342	-0.495515	0.228856	-0.235164	1.40139	-0.633529	-0.435649	-0.150987	-0.467035	0.343387	0.24046	-1.02751	-0.495209	-0.412256	0.259664	-0.381179	-0.311351	0.0602385	0.357338	0.437793	-0.527342	0.215064	-0.037711	-0.102917	-0.10171	-0.0111533	-0.255191	-0.332147	-0.676634	1.12512	0.134426	1.86485
RERF-Lc-MS_2	-0.83745	-0.502346	-1.32863	0.147727	-0.605843	-0.964587	0.6207	-2.12073	1.29129	-0.654474	0.806322	-0.661616	-0.370818	-0.0869208	0.0169472	-0.410772	-0.573793	-0.616307	-0.531317	0.228779	-0.453251	0.177888	-0.76845	-0.343179	-0.401112	-0.313482	0.473376	0.490949	-1.2733	-0.523389	-0.453647	0.548368	-0.457395	-0.471433	-0.122847	0.305501	0.431436	-0.531064	0.587755	0.76669	0.483611	-0.335032	-0.213712	-0.393328	0.245606	-0.954929	0.83588	0.0296117	1.90459
RKO_1	0.152987	-0.0789725	-0.479743	1.79702	1.08369	3.10399	-0.0490474	-0.665581	0.687092	0.177543	0.3299	0.424918	-0.337383	0.852817	-0.575402	-0.102906	-0.355922	-0.325877	0.111474	-0.124068	-0.429595	-0.950686	0	-0.0293808	0.508037	0.0901435	0.324865	0.549642	0.254982	0.346537	0.127236	-0.302065	-0.548481	0.397762	-0.381907	0.35988	2.10428	-0.414776	-0.213632	1.45966	1.16265	-0.368011	-0.132489	0.064268	-0.161088	-0.166871	3.07259	0.0099395	2.2374
RKO_2	0.271226	0.39369	-0.472559	1.96286	0.784442	0.568833	-0.013512	-0.637333	-0.0830205	0.656197	-0.0993815	0.599796	0.0472133	1.20562	-0.470658	0.224964	0.01017	-0.184605	0.215942	0	-0.192803	-0.689487	0.404849	0.508854	0.594526	-0.060338	1.12875	0.709878	0.403436	0.780331	0.380389	0.00297	-0.240356	0.14279	-0.004633	0.0033075	2.45542	-0.00131	0.0882315	1.5346	1.87117	-0.25602	0.285014	-0.286399	0.612658	-0.0907725	3.52178	-0.447111	1.60258
RKO_3	0.421311	0.330753	-0.465186	1.96824	1.34899	0.642471	0.0420075	-0.639906	0.021989	0.646533	-0.310516	0.701875	0.21453	0.988883	-0.1867	0.0893204	0.213414	0.191948	0.20346	0.333103	-0.296727	-0.691339	0.409607	0.296627	0.615147	-0.0936935	0.795473	-1.00758	0.634849	0.862405	0.31834	-0.195302	-0.272637	0.253149	0.0377825	-0.170331	2.48029	-0.421409	-0.113135	1.4529	1.9141	-0.123403	0.0018256	0.573257	0.589121	-0.182857	3.69147	-0.514157	0.505645
RPMI 8226_1	-1.03016	-0.640775	1.35138	-1.21659	-0.0253445	-0.134114	0.370698	1.38544	0.403348	0.407403	0.526942	1.23018	-0.388043	-0.02935	0.328765	-0.317914	-0.130594	0.205348	0.658432	0.870633	0.257103	-1.02354	0.40759	-0.155731	-1.13569	2.33276	-3.38868	-0.852317	-0.106166	-1.37989	-0.51228	1.20342	-0.0865705	-0.742697	1.00329	0.517544	-1.01101	-1.57555	-0.113888	0.445247	-2.05329	-0.180936	-4.07298	0	0.031384	0.958712	-0.430512	-1.47122	-0.631754
RPMI 8226_2	-0.459587	-0.669159	1.49789	-1.54154	0.502666	0.660953	0.267757	1.88994	0.394464	0.839285	0.651392	1.54803	-0.584335	0.120364	0.169069	-1.13121	0.137817	0.182577	0.535778	0.960788	0.37978	-1.11849	0.289023	-0.774581	-1.29748	2.73116	-1.38135	-1.11795	0.0600815	-2.47846	-1.4546	0.59359	-0.147837	-0.766877	1.2417	0.754153	-1.09767	-1.40705	-1.23229	0.845459	-1.52225	0.121741	-2.57888	-1.38123	0.544504	1.44041	-0.641303	-1.43991	-1.35987
RPMI 8226_3	-0.165747	-0.355146	1.60238	-1.30043	0.392358	0.027866	0.123736	1.99457	0.696782	0.95659	0.0585785	1.59837	-0.392808	-0.0604235	0.172184	-1.12054	-0.374451	0.548335	0.974712	1.02155	0.737772	-1.93389	0.242871	-0.74642	-0.915203	2.5319	-1.32394	-1.13344	0.260819	-2.58215	-1.18062	0.684783	0.344672	-0.731549	1.3721	0.344139	-0.924476	-1.6986	-1.37552	1.19258	-2.33283	0.423772	-4.97579	0.8708	0.175767	1.55452	0.0876755	-1.46902	-0.396507
SHP-77_1	0.166295	0.148179	1.15983	-1.29616	-0.546128	0.010763	0.605707	1.47097	0.138964	0.0947897	0.0302955	0.459833	0.589348	-0.173843	0.163038	0.14971	0.219909	0.182086	1.00879	1.18837	-0.184868	-0.309397	0.530999	-0.351132	-0.845554	0.001544	-0.433966	-0.983864	-0.688083	-0.302278	-0.0188415	0.425871	-0.249844	-0.133367	0.289993	0.0347945	-1.25859	-1.23849	0.0063695	-0.00045065	-0.208326	0.0348815	0.0022761	0.482886	-0.233316	1.75779	-1.35868	-0.980315	-1.13536
SHP-77_2	0.137658	0.349166	1.11903	-1.99665	-0.776594	0.220895	0.662156	1.44167	0.146889	0.23885	0.173733	0.465308	0.606016	0.143727	-0.046046	0.266739	0.132302	-0.145469	1.13918	1.11839	-0.108387	-0.457356	0.723682	0.0089762	-0.796104	0.275823	-0.0839355	0.556936	-0.805218	-0.389719	-0.099439	0.763132	-0.0906195	0.000333	0.379704	0.23542	-1.15622	-1.05834	0.303923	0.296291	1.69507	0.068912	0.348026	-0.408572	0.276021	1.86713	-1.19411	-1.05668	-1.29724
SHP-77_3	0.110611	0.251723	1.33771	-1.93011	-0.685067	-0.127153	0.614842	1.66729	0.24399	0.0589878	0.016877	0.486597	0.725726	-0.161473	0.115427	0.180677	0.215577	-0.677521	0.948799	1.44196	-0.395279	-0.536277	0.632241	-0.137606	-1.1258	-0.0611205	-0.242268	-0.898362	-0.845861	-0.363579	-0.179524	0.671978	-0.235041	-0.11151	0.344861	0.00195	-1.25156	-1.06469	0.103664	0.100469	1.09916	-0.067393	0.459287	0.755793	0.214351	1.98681	-1.57202	-1.46393	-1.42042
SNB-19_1	0.688234	0.278322	-0.288689	2.47401	1.48893	0.458374	-0.092924	0.214488	-0.144916	-0.0375966	-0.172923	0.11594	0.186517	0.186492	0.0362135	0.0379779	0.262827	0.094887	0.042231	-0.224412	0.315726	0.282608	0.0144765	-0.684517	0.196272	-0.327518	0.191649	-1.12956	0.522906	0.6578	0.510968	0.081174	0.295217	0.0771955	0.469231	-0.328348	0.843074	0.2174	0.0217965	-0.517566	-0.160549	0.444615	0.538061	-0.28515	0.131928	0.181296	-0.564279	0.502989	-1.05163
SNB-19_2	0.478715	0.451456	-0.456429	2.3118	1.10302	0.536604	0.182467	0.150904	-0.276682	0.0967816	-0.0584535	0.0630173	0.131558	0.429167	-0.234686	0.135373	0.176639	0.0110881	0.05602	-0.05794	0.380618	0.501394	0.209035	-0.555316	0.254427	-0.250837	0.662958	-0.926562	0.127528	0.760564	0.537698	0.288282	0.562	0.341373	0.421545	-0.256117	0.958483	0.466689	0.252234	-0.420988	-0.109317	0.333375	0.705489	-1.29149	0.148892	0.116416	-0.396931	0.581743	-1.1683
SNB-19_3	0.523592	0.287614	-0.408097	2.28467	1.27635	0.232885	-0.225272	0.125165	-0.276448	-0.0639635	-0.406633	0.0598868	0.21485	0.12688	-0.144839	0.0145584	0.286477	0.0201727	-0.203271	-0.0639025	0.150192	0.258768	0.055087	-0.740621	0.110344	-0.43469	0.480689	-1.14775	0.222902	0.541577	0.378082	0.241969	0.35498	0.112894	0.403865	-0.397899	0.863312	0.303094	0.124007	-0.467614	-0.153514	0.145245	0.706065	-0.124475	0.031912	-0.076977	-0.98106	0.399606	-1.22061
SNU-1_1	-0.947047	-1.26177	1.6122	-1.89548	-0.863432	0.156384	0.551943	1.22854	-0.0092035	-0.471994	0.114077	0.365518	-0.459279	-0.272269	0.0794695	-0.0440811	-0.356494	-0.371989	0.22316	1.23668	-0.384495	-0.353876	0.292372	-0.136536	0.0937775	0.126966	-1.12902	0.43835	-0.468792	-2.29109	-1.16435	1.00045	-0.167033	-0.398713	1.31296	0.2055	-1.39479	-0.870293	-0.306586	-0.193393	0.725093	-1.25481	0.0421051	-0.870559	-0.440765	-0.899833	-1.61365	-0.770207	-0.880558
SNU-1_2	-0.859036	-1.75822	1.74786	-3.34509	-0.861341	0.252515	0.697258	1.20804	0.199807	-0.0133641	0.1815	0.550584	-0.139438	-0.0325345	0.0356255	0.176094	-0.060706	0.050513	0.597616	1.20174	-0.0382267	-0.150134	0.569777	0.0080137	0.245951	0.294009	-0.924793	0.535604	-0.816701	-3.35517	-1.5901	1.44963	-0.037771	0.0231885	1.86238	0.118554	-1.64556	-0.789863	0.108707	0.518264	2.05975	-1.3526	-0.176723	-2.05636	0.422525	-0.501676	-0.61039	-1.01517	-1.32616
SNU-1_3	-0.257089	-1.58935	-1.90063	-0.841615	1.52426	2.23125	0.636586	-1.32388	0.783411	1.29217	1.84405	-1.54106	-0.97622	0.16438	0.218649	0.57099	0.496659	-2.25044	-0.462506	0.0416965	-2.29965	-0.004009	-0.924956	0.282973	-0.257647	-0.0067515	-0.661069	0.115365	-2.22848	-0.55355	0.16274	0.472473	-0.393354	-0.213658	0.378171	1.74241	-0.246929	0.0269115	0.113335	1.47197	0.532445	-2.41986	-2.2859	2.61798	0.667903	-1.23886	-2.4081	-0.401363	0.475674
SNU-16_1	-0.501832	0.0138304	1.01149	-1.76421	-0.632134	-0.278972	0.255939	1.68679	-0.143426	-0.269028	-0.17769	-0.105931	0.106186	-0.20358	-0.251239	-0.133757	-0.206802	-0.03309	-0.0071441	0.291527	0.238944	2.11618	-0.155942	-0.105227	0.629058	1.78304	-1.13109	-1.19745	-1.15376	-0.512034	-0.188408	2.10698	0.239535	0.329055	-0.0699556	0.758411	-1.36784	-0.113548	-0.321391	-0.297712	-1.24697	-0.542666	-0.362544	-0.24554	-0.505696	0.192682	-1.04846	-0.106482	-0.725474
SNU-16_2	-0.822029	-0.110293	0.769034	-2.28737	-0.911041	-0.726287	0.102717	1.19769	0.919565	-0.634722	0.714123	-0.482605	-0.282237	-0.54414	-0.637964	0.0710464	1.1917	-0.564295	-0.287801	0.146813	0.158912	3.13017	-0.344664	-0.0233728	0.378438	1.95611	-1.46976	0.56993	-1.9425	-0.596019	-0.643697	3.03172	0.0361635	0.349845	-0.429	0.816282	-1.06513	-0.267419	-0.327548	-0.469369	1.26856	-0.788237	-0.0989086	-1.23377	0.22345	-0.270228	-1.06004	-0.346573	-0.309525
SNU-16_3	-0.558682	0.151347	1.22602	-3.37681	-0.80815	-0.655165	0.207855	1.94359	-0.003346	-0.320005	-0.283318	-0.185568	0.135425	-0.536396	-0.266961	-0.0079656	0.141037	0.115941	0.0677438	0.47371	0.37628	2.02187	-0.14778	0.0423262	0.536186	2.20143	-1.44391	-1.22752	-1.47545	-0.56104	-0.420652	3.28903	0.291608	0.474962	-0.0673355	0.713986	-1.60501	-0.206899	-0.463747	-0.100988	-0.334211	-0.419376	-0.0006374	-0.337151	-0.17068	0.105183	-0.81818	-0.332794	-0.76382
SNU-5 ZQ_1	0	-0.082508	0.398779	0.47326	0.031289	0.080131	0.151589	0.250956	0.156548	-0.191507	-0.421588	0.0393543	0.47378	-0.231422	0.273475	-0.272378	0.042444	0.222007	-0.019651	0.345765	0.0949612	3.42713	0.336871	0.305866	0.634749	0.888334	-1.05651	-0.675859	0	-0.044845	-0.256873	1.24361	0.480181	0.397796	1.19373	-0.0637635	-0.574699	0.823818	0.551853	0.415649	-0.198044	0.278058	-0.0628949	0.710987	-0.0598015	0.749511	2.55068	2.44914	2.68619
SNU-5 ZQ_2	0.140422	-0.44713	0.596764	0.27361	0.078308	0.205134	0.290186	0.540013	-0.0332095	-0.117719	-0.464297	0.201952	0.699918	-0.346807	0.270209	-0.348001	-0.149404	0.293331	-0.112172	0.34554	0.548711	2.71972	0.25092	0.237606	0.445491	0.911787	-1.26195	-1.02012	0.330923	0.12908	-0.247123	1.20438	0.337112	0.465938	1.44203	-0.249707	-0.61552	1.01864	0.958032	0.527956	-0.289108	0.632841	-0.0525979	0.633011	0.0853065	1.18888	2.67692	2.38277	2.79206
SPI-801_1	-0.500173	-0.10619	2.23253	-2.24747	-0.80398	-0.457369	-0.0664905	1.75822	-0.399118	-0.334858	0.469122	-0.324993	-0.265452	-0.244029	-0.433124	-0.229654	-0.275716	0.849726	0.138797	-0.13599	-0.132587	-0.270336	-0.171697	0.604857	0.865886	0.150182	-1.28681	0.595386	-0.723074	-0.625046	-0.788139	0.0845105	0.138413	1.17631	-0.369326	-0.143879	-1.30406	1.05827	-0.622903	-0.63755	0.387144	-0.201575	-0.91415	-0.27299	0.015791	-0.281661	-0.423935	0.320808	-0.753515
SPI-801_2	-0.51421	0.0913055	1.95248	-3.39577	-0.874277	-0.320476	0.0739015	1.6161	0.42871	-0.274573	0.517647	-0.343968	-0.26641	-0.211116	-0.536689	0.0614854	-0.284625	0.513499	0.170302	-0.390371	0.0991267	-0.448276	-0.085774	1.0802	0.686505	0.274562	-1.4246	0.94768	-0.957503	-0.553115	-0.893577	0.435267	0.611619	1.63159	-0.521418	0.176381	-1.44289	1.03059	-0.488717	-0.280847	1.04384	-0.024557	-0.322343	-0.176562	0.953254	-0.283228	0.0150915	0.333479	-0.290338
SPI-801_3	-0.485465	0.096318	2.43303	-3.70488	-0.845823	-0.646792	-0.040582	1.83559	-0.362712	-0.363247	-0.377543	-0.282205	-0.121762	-0.402019	-0.596091	0.0226809	-0.009056	0.719386	0.278334	0.049117	-0.18105	-0.460323	-0.0963385	0.921401	0.48616	0.084834	-1.36132	0.540394	-0.819726	-0.649506	-0.912771	0.553242	0.117211	1.09765	-0.405435	-0.327423	-1.45178	0.911415	-0.638536	-0.312966	1.17115	-0.218446	-0.401081	0.0432615	0.910429	-0.341859	-0.388183	0.085955	-0.674578
SW579_1	-1.88732	-0.45073	0.770262	0.937204	1.07976	0.762451	0.0144505	-0.310135	-0.03053	0.40731	0.004093	-0.0516202	0.510371	0.63202	0.224125	0.209272	-0.187679	-0.0932007	0.0260425	-0.279568	0.0351788	-0.110728	0.073581	0.75141	0.107307	-0.0896965	-0.121873	-0.787254	-0.150019	0.71205	0.702769	0.0683735	0.0263115	0.032749	-0.189189	-0.159026	2.01925	0.336483	-0.117379	-0.321006	-0.119505	0.18676	0.336027	0.554494	-0.003743	0.267859	-0.0286622	0.319781	-0.0877226
SW579_2	-0.908097	-0.520432	1.09733	0.754543	1.03779	0.976102	0.199199	-0.236031	0.303504	0.382219	0.143759	-0.124229	0.502535	0.720489	0.236442	0.494658	-0.0623025	-0.303731	-0.0884225	-0.131769	0.0235798	-0.18124	0.133211	1.06027	-0.315848	-0.0530885	-0.0468085	-0.839769	-0.118432	0.628807	0.564895	0.129367	-0.0217555	0.013855	-0.269087	-0.098972	2.46821	0.41445	-0.242272	0.0775199	-0.324298	0.349618	1.22768	0.637897	0.460143	0.496963	-0.033539	0.398525	0.214663
SW579_3	-0.852128	-0.620625	0.868524	0.66173	1.1316	0.87212	0.0325955	-0.264991	0.271861	0.343696	-0.097913	-0.161168	0.564448	0.618301	0.244357	0.409762	-0.10364	-0.0400727	0.0260425	-0.0555865	-0.0638733	-0.242775	0.154355	1.00374	-0.091585	-0.168685	-0.0344645	-0.735165	-0.152955	0.661505	0.495283	0.208019	-0.0371005	0.148934	-0.257989	-0.124426	2.09565	0.397309	-0.183796	0.128583	-0.668372	0.420782	1.22182	0.499086	0.356145	0.474163	0.353204	0.308905	0.275141
SW900_1	-0.451893	-0.56896	-1.06776	0.566465	0.0764965	0.171764	0.748873	-1.67183	-0.164244	-0.439158	-0.274187	0.295025	0.149165	-0.28305	0.38174	-0.409056	-0.0444775	-0.173687	-0.451952	0.56999	-0.00726425	-0.246564	-0.162201	-0.314743	-0.453656	-0.607747	0.0089975	-1.22895	-0.0402845	-0.14551	-0.384529	-0.319047	-0.235313	-0.294369	0.242293	-0.142883	0.621476	-0.262983	0.596133	0.0928508	-0.573319	-0.271095	0.830453	-0.055642	-0.553441	-0.754603	0.742227	0.266703	0.821509
SW900_2	-0.556005	-1.20367	-1.00258	0.552212	0.774159	0.276291	0.781984	-1.73929	0.0589385	-0.325433	-0.132275	0.405927	0.23109	-0.0532995	0.0542455	-0.254222	-0.158461	-0.628404	-0.250469	0.513377	-0.0545078	-0.458664	-0.235861	-0.422053	-0.782992	-0.412597	0.457344	0.384076	0.309021	-0.177057	-0.430557	-0.530106	-0.286159	-0.127877	0.411717	-0.276601	0.747908	-0.224825	1.08498	0.19167	-0.556517	-0.126056	1.4893	1.11405	-0.131063	-0.431258	1.24432	0.175249	1.97218
T47D_1	-0.48527	-0.359448	0.400483	1.74331	1.46491	3.66282	0.706312	-0.356146	-0.267338	-0.331667	-0.443778	-0.0775099	-0.250724	0.165506	0.647041	-0.333927	-0.11577	-0.101221	-0.244236	-0.361402	-0.215308	-0.0432117	-1.01984	0.312962	0.339746	0.0442468	-0.271917	0.350261	0.184987	0.47572	0.61417	-0.524035	-0.506158	-0.173594	0.965752	-0.0521237	1.45465	-0.166644	0.0229123	-0.483816	0.559742	-0.362859	-0.839385	-0.208373	-0.120973	0.406682	2.0645	-0.0161622	2.49776
T47D_2	-0.451122	-0.187049	0.503193	1.70207	2.0161	3.63937	0.763342	-0.252331	-0.269906	-0.0688115	0.650162	-0.168455	-0.269198	0.23932	0.610715	-0.0478301	-0.05726	-0.12384	-0.260245	-0.214595	-0.255664	-0.182409	-1.01254	0.571701	0.310161	0.222384	-0.18658	0.539461	-0.036522	0.538446	0.491326	-0.237451	-0.124954	-0.0398485	0.936098	0.394091	1.76734	-0.218934	0.117972	-0.430825	1.5099	-0.503806	-0.371828	-0.120583	0.983875	0.750261	1.57995	-0.010118	2.97437
T47D_3	-0.346807	-0.181781	0.5383	1.68516	1.15084	3.6543	0.81648	-0.335994	-0.10223	-0.121806	-0.682769	0.0523758	-0.0823362	0.391849	0.1609	0.0250204	-0.212779	-0.0999966	-0.148816	-0.124865	-0.3453	-0.038881	-1.02241	0.576223	0.369021	0.22007	-0.0695885	0.343638	-0.144617	0.671488	0.579523	-0.204028	-0.0290105	-0.186683	0.86137	0.133514	1.80526	-0.0593635	0.08675	-0.302592	1.56134	-0.548793	-0.439986	-0.146133	0.020801	0.500325	0.868731	0.0204495	2.90902
TF-1_1	-0.155076	-0.25153	1.22869	-2.34164	-1.04891	-0.314433	0.307525	1.53181	-0.0530615	0.0406575	-0.164557	0.0346323	-0.234752	0.0685815	-0.0754685	0.185551	0.09515	0.0032133	0.141926	0.425275	-0.44134	-0.536451	0.461662	0.223365	-0.881486	0.271035	-1.02179	0.364746	0.472727	-0.722501	-0.684945	0.062623	-0.356332	-0.0504005	-0.219814	-0.0328475	-0.830079	-0.131284	-0.0941895	-0.314542	0.561011	-1.09601	-0.36943	-0.195481	0.280537	0.686164	-1.97874	-0.869412	-0.954714
TF-1_2	-0.213922	-0.384703	1.69794	-3.19658	-1.16378	-0.371507	0.640259	1.43834	0.938871	0.0768182	0.936565	0.0703973	-0.259555	0.0053255	-0.244594	0.164719	-0.173883	-0.0115474	-0.0392252	0.378576	-0.320451	-0.960091	0.374376	0.326823	-1.41726	0.316187	-1.1874	0.691473	0.570257	-0.923915	-0.948412	0.185583	-0.515664	-0.162164	-0.099943	-0.127331	-0.944759	-0.141264	0.188404	-0.261922	0.676655	-1.07326	-0.326263	-0.341162	1.09233	0.977529	-2.08609	-1.43322	-1.20573
TT_1	0.311186	-0.213895	-0.153756	-0.427293	-0.32067	-0.16635	0.415269	0.623334	1.00892	-0.283791	-0.205877	0.465068	0.50505	-0.231887	0.00304935	-0.0925902	0.0230429	-0.117111	-0.074164	0.109334	-0.107485	0.181612	-0.00585965	0.209213	-0.166538	0.0848008	0.866425	0.485041	-0.225612	0.655011	0.977878	-0.12956	-0.134832	0.0934733	-0.164826	0.0896504	-0.823649	-0.349285	1.43933	0.209146	-0.498398	-0.40568	-0.315301	0.43073	-0.36243	-0.82586	0.417691	0.0280588	0.245493
TT_2	0.453369	-0.448907	0.0388381	-0.944639	-0.421218	-0.136381	0.665085	0.752512	0.0297165	-0.407375	-0.152663	0.680186	0.719899	-0.248172	0.0391865	0.0289169	-0.16086	-0.0437828	0.188338	-0.06885	-0.199812	-0.0657855	-0.0938425	0.143028	-0.66237	0.041564	1.69966	0.273344	-0.029801	0.736846	0.846731	-0.531694	-0.06191	-0.0158315	0.118463	0.0474145	-0.80731	-0.31071	1.78934	0.138003	-0.455354	-0.162463	-0.538703	0.285803	0.150197	-0.931798	1.26625	-0.048533	0.274259
U-2 OS_1	0.290476	0.0762865	-0.943296	0.401625	0.304584	-0.391894	-0.847097	-0.433483	0.055783	-0.420655	-0.210696	-0.334337	0.194522	0.61838	-0.084364	-0.103149	0.212542	0.0181296	0.548806	-0.768201	0.315224	1.11375	-0.262171	-0.222709	0.198672	-0.281463	0.663743	-1.0687	-0.0309845	-0.0690425	0.238184	-0.570681	0.347257	0.525527	1.15928	-0.128011	2.35267	0.553211	0.744037	-0.379021	-0.440098	-0.175308	1.60103	-0.313201	-0.274229	0.003013	3.05967	0.802424	3.21852
U251_1	0.784524	0.876171	0.170047	2.75318	2.53722	0.759875	-0.34349	0.554245	0.079044	-0.0022745	-0.117002	-0.0699302	0.420368	0.300367	-0.073807	4.14e-05	0.384099	0.0827374	0.0909795	-0.126872	-0.0565633	0.033949	0.566947	0.521211	-0.326667	-0.397072	1.06023	-0.820464	-0.0801411	0.993912	0.677471	0.0008935	-0.0143205	-0.121258	-0.0020365	0.097343	1.43733	0.294139	-0.413942	-0.478795	1.17198	0.284756	1.64363	-0.128621	0.251209	-0.328798	-0.099629	-0.0891995	0.0845633
U251_2	0.653955	0.774633	0.165328	2.66777	2.14028	0.734527	-0.366586	0.331896	0.05833	-0.102534	-0.308198	-0.0009482	0.43779	0.382831	-0.153312	0.0077154	0.129071	0.0246968	0.0260425	-0.199041	-0.0663582	0.142468	0.50199	0.517431	-0.195397	-0.348602	1.13515	-0.868197	-0.132317	0.998854	0.660771	0.0187445	-0.0262825	-0.065275	0.0232655	0.165715	1.4425	0.365526	-0.248915	-0.159392	1.21094	-0.022891	1.20042	-0.192349	0.102731	-0.426947	-0.522549	-0.264491	-0.317638
U-87 MG_1	0.906624	0.570172	-0.0021684	2.54805	1.51742	0.902343	-0.0832645	0.126054	-0.130735	0.163737	-0.1527	0.169237	0.251535	0.305337	0.12035	-0.0425266	-0.0233115	-0.13134	-0.168832	0.0832565	-0.265902	0.264154	0.726955	0.0089122	-0.497431	-0.401309	-0.117389	-0.983451	-0.0399172	1.02319	0.553565	-0.339585	-0.0353585	-0.305314	0.207214	-0.19289	1.20242	-1.3848	-0.224775	-0.265201	0.118243	0.358865	0.764817	0.122684	0.128352	-0.314445	1.94961	-0.0420265	0.744469
U-87 MG_2	0.800927	0.794093	-0.0174058	2.74977	1.72529	1.03706	-0.0662479	0.117524	-0.213098	0.149024	-0.0858404	0.109759	0.184437	0.399195	-0.0553184	0	-0.253606	-0.193262	-0.125752	0.0514511	-0.137831	0.265367	0.892573	0.0849248	-0.62962	-0.421249	0.121155	-1.0188	-0.0136304	1.05333	0.426083	-0.46385	0.0021671	-0.126552	0.190032	-0.379912	1.25681	-1.30297	-0.367499	0.115901	1.37198	0.666875	1.30333	-0.251749	0.268385	-0.20884	2.94257	0.0619741	2.59752
U-87 MG_3	0.863031	0.72672	0	2.72718	1.80915	1.03489	-0.152521	0.117524	-0.122799	0.0546924	-0.34284	0.0861932	0.262771	0.140504	0.141063	-0.0412052	0.122304	-0.193158	-0.192924	0.264899	-0.144396	0.409794	0.797491	0.107213	-0.681801	-0.484636	-0.0397721	-0.931669	0.0984291	0.8636	0.392274	-0.287477	-0.0826561	-0.130901	0.136736	-0.381612	1.23218	-1.29018	-0.486941	-0.255798	1.26751	0.501155	1.61454	0.247226	-0.0145966	-0.277613	2.33025	-0.134333	2.17686
UM-UC-3_1	0.299273	0.224898	0.353496	1.44738	1.26579	0.471081	0.683882	-0.368713	0.336193	-0.0102253	-0.248739	0.517147	-0.176796	0.043721	0.424099	-0.0262676	-0.0269365	-0.136016	-0.308293	-0.302609	-0.129719	-0.184282	0.396738	-1.11115	-0.393389	-0.283894	0.214689	-0.757538	-0.747008	0.139578	0.313507	0.0128875	-0.0969455	-0.555003	0.200915	-0.039862	0.961168	-0.910465	0.138044	-0.360908	-0.279294	-0.533163	-0.346312	0.466033	-0.032193	-0.375218	-0.365977	-0.36398	-0.0229646
UM-UC-3_2	0.434169	0.291471	0.393206	1.58302	1.32442	0.82438	0.651278	-0.370501	0.181936	0.106101	-0.206702	0.619841	-0.186566	0.240275	0.391377	-0.0696846	-0.137236	-0.218581	-0.0833185	0.128234	-0.0653202	-0.384295	0.403587	-0.892041	-0.338925	-0.352546	0.515821	-0.647365	-0.467049	0.110944	0.260141	-0.127618	-0.0822615	-0.096222	0.245803	-0.09334	0.954775	-0.802636	0.304474	-0.337509	0.079335	-0.752405	0.203972	0.397199	0.014635	-0.41341	-1.52855	-0.208096	-0.272593
[truncated: 25 more columns]
