# Supplementary material for: Integrated multi-dimensional comparison of proteomic profiles across 54 cancer cell lines
Source: iScience. 2025 Sep 5;28(10):113514. doi: 10.1016/j.isci.2025.113514 (PMC12483590; doi:10.1016/j.isci.2025.113514)
Supplement: Data S1. R script for site-specific glycan quantification [file mmc6.zip]

Archive with 1 entries (1 files):
- isci_00113514_Supplemental Data S1 glycan_quantification_code.R
