# Supplementary material for: Integrated multi-dimensional comparison of proteomic profiles across 54 cancer cell lines
Source: iScience. 2025 Sep 5;28(10):113514. doi: 10.1016/j.isci.2025.113514 (PMC12483590; doi:10.1016/j.isci.2025.113514)
Supplement: Data S1. R script for site-specific glycan quantification [file mmc6.zip › isci_00113514_Supplemental Data S1 glycan_quantification_code.R]

library(readxl)
library(dplyr)
library(stringr)

#----------------------------------------------------------------------------------
#  Step 1: Setting input and output directory
#----------------------------------------------------------------------------------

#  Note: Input directory should be a directory containing byonic result files, and
#  file names would be considered to be column names in result table.

data_dir='PATH/TO/INPUT/DIR'
output_dir='PATH/TO/OUTPUT/FILE'

setwd(data_dir)
files=dir('.')


#----------------------------------------------------------------------------------
#  Step 2: Quantify site-specific glycans
#----------------------------------------------------------------------------------

get_gly_pos=function(x){
  peptide=substr(x[[3]],3,nchar(x[[3]])-2)

  #Rounding the modification molecular weight in peptide
  peptide=str_replace_all(peptide, "\\[\\+([0-9]+)\\.([0-9]+)\\]", function(x) {
    modification <- as.numeric(str_match(x, "\\+([0-9]+)\\.([0-9]+)")[,1])
    rounded_modification <- round(modification)
    paste0("[+", rounded_modification, "]")
  })

  #Removing non-glycosylation modification by molecular weight in peptide
  peptide <- gsub('\\[\\+[0-9]{1,2}\\]', '', peptide)


  mod=strsplit(x[[5]],', ')[[1]]

  #Extract glycosylation
  glymod=grep('\\[\\+?[0-9]{3,}\\]',mod,value = T)[1]

  #Get the glycosylation position
  pep_pos=regexpr(glymod,peptide,fixed = T)

  pro_pos=as.numeric(x[[12]])+pep_pos-1
  mod_rsd=substr(glymod,1,1)
  return(paste0(mod_rsd,pro_pos))
}


df=data.frame(matrix(ncol = 2))

pb <- txtProgressBar(min = 0, max = length(files), style = 3)
for (i in 1:length(files)){
  gy1=read_excel(files[i],sheet = 2,col_types = "text")
  gy1=gy1[!is.na(gy1[,4]),]
  gy1=data.frame(gy1)

  protein_name=gy1[,19]
  protein_name=sapply(protein_name,function(x){strsplit(x,'|',fixed = T)[[1]][2]})

  gly_pos=apply(gy1,1,get_gly_pos)
  gly_mod=gy1[,4]

  gy1$site=paste0(protein_name,'_',gly_pos,'_',gly_mod)

  gy2=gy1 %>% group_by(site) %>% summarise(peptide_count=n())

  df=merge.data.frame(df,gy2,by.x = 1,by.y = 1,all = T)
  colnames(df)[length(colnames(df))]=strsplit(files[i],'\\.')[[1]][1]
  setTxtProgressBar(pb, i)
}
close(pb)

colnames(df)[1]='glycan_site'
df=df[-(nrow(df)),-2]
df[is.na(df)]=0


#----------------------------------------------------------------------------------
#  Step 3: Output result file
#----------------------------------------------------------------------------------
write.csv(df,output_dir,row.names = F)
